# Supplementary material for: Development of the oral resistome during the first decade of life
Source: Nat Commun. 2023 Mar 9;14:1291. doi: 10.1038/s41467-023-36781-w (PMC9998430; doi:10.1038/s41467-023-36781-w)
Supplement: Supplementary file 4 — Supplementary Dataset 1 [file 41467_2023_36781_MOESM4_ESM.csv]

SD 1: Sequence metrics for all 530 samples.
Sequencing Batch	Sample	Raw_reads	Target_reads	%_host	Num_contgs	Tot_bp	Max_bp	Mean_bp	N50	DNA_Conc_ng/uL
9256	T1648B_03102014_Q2_Q3	58832538	21654922	63.192	165005	196814042	742178	1192	2039	10.448
9256	T1444A_03102014_Q2_Q3	52985080	19733436	62.757	157907	166321082	749550	1053	1543	10.974
9256	T1529B_01102014_Q2_Q3	54248752	20746674	61.756	90177	104611988	513623	1160	1768	2.751
9256	T1468A_30092014_Q2_Q3	56571040	22471262	60.278	140340	204245716	889784	1455	3424	4.284
9256	T1351B_03102014_Q2_Q3	52891834	21347724	59.639	134159	135746085	323244	1011	1401	3.0665
9256	T1634B_01102014_Q2_Q3	56536682	22916198	59.467	160798	193956138	444966	1206	1940	8.143
9256	T1556B_30092014_Q2_Q3	58722832	24181682	58.821	127014	157561688	683481	1240	2122	3.7375
9256	T1664A_30092014_Q2_Q3	56593646	23657002	58.198	125145	172606748	323188	1379	3185	8.288
9256	T1327A_29092014_Q2_Q3	55784722	24400046	56.26	149634	185299554	990113	1238	2301	2.307
9256	T1553A_02102014_Q2_Q3	56686950	25059988	55.792	130305	133693254	306388	1026	1403	5.9825
9256	T1622A_30092014_Q2_Q3	52651510	23643116	55.095	132759	154883832	556485	1166	2210	1.2075
9256	T1659A_29092014_Q2_Q3	68064798	31300092	54.014	175349	217383558	336418	1239	2211	2.2925
9256	T1397A_29092014_Q2_Q3	64406770	29625800	54.002	125215	176338764	993188	1408	3405	2.637
9256	T1394A_30092014_Q2_Q3	58114980	26949298	53.628	139967	195507901	698902	1396	3019	0.995
9256	T1026B_03102014_Q2_Q3	48145378	22716988	52.816	64677	64945603	253561	1004	1336	2.96
9256	T1345A_29092014_Q2_Q3	59788598	28364246	52.559	129982	162458438	391095	1249	2244	4.5495
9256	T1553B_02102014_Q2_Q3	54146040	25941208	52.09	74110	85772555	253561	1157	1958	3.9545
9256	T1026A_03102014_Q2_Q3	53703912	25892506	51.787	159009	178455639	996540	1122	2000	11.4215
9256	T1087A_03102014_Q2_Q3	61714740	30255886	50.975	72989	122800930	717749	1682	6788	3.6345
9256	T1444B_03102014_Q2_Q3	48693950	24146134	50.412	133821	151971623	274985	1135	1755	3.965
9256	T1185A_02102014_Q2_Q3	57518426	28556048	50.353	175978	200558346	306888	1139	1787	7.5895
9256	T1345B_29092014_Q2_Q3	60722392	30148168	50.351	91435	145198685	253561	1587	3715	5.177
9256	T1327B_29092014_Q2_Q3	53470892	26854382	49.778	79119	139636260	637406	1764	6040	1.47
9256	T1349B_30092014_Q2_Q3	45966500	23141754	49.655	120601	128391598	343994	1064	1546	4.9295
9256	T1281A_02102014_Q2_Q3	49302322	24908688	49.478	181255	215741437	456687	1190	1986	5.8185
9256	T1044B_15072014_Q2_Q3	61194590	31175902	49.054	141535	214705805	294844	1516	3418	3.998
9256	T1044A_15072014_Q2_Q3	76114374	39750124	47.776	159179	210864850	620484	1324	2804	2.95
9256	T1374B_02102014_Q2_Q3	60462760	31886492	47.263	177491	224583713	529021	1265	2255	5.0385
9256	T1190A_01102014_Q2_Q3	56968774	30050608	47.251	173147	214136893	325059	1236	2282	10.0555
9256	T1310B_30092014_Q2_Q3	56599016	30136586	46.754	168796	243801775	381181	1444	2956	9.064
9256	T1310A_30092014_Q2_Q3	57087234	31001018	45.695	157871	207438384	356024	1313	2436	10.7985
9256	T1513B_29092014_Q2_Q3	23003168	12586546	45.283	107851	134969447	453867	1251	2261	0.6665
9256	T1055B_29092014_Q2_Q3	62895006	35985786	42.784	85382	134158116	484673	1571	4086	1.7675
9256	T1198B_15072014_Q2_Q3	60211428	34596844	42.541	244385	308267863	592981	1261	2456	2.982
9256	T1062B_30092014_Q2_Q3	64202362	37017516	42.342	202236	269142531	424073	1330	2765	5.5135
9256	T1087B_03102014_Q2_Q3	56174680	32409992	42.305	113542	133141608	446650	1172	1865	3.598
9256	T1192A_9042015_Q2_Q3	54894978	31744454	42.172	124163	170581584	319790	1373	3106	2.2445
9256	T1622B_30092014_Q2_Q3	56558266	32978502	41.691	133003	152421886	287331	1146	1917	3.35
9256	T1016A_03102014_Q2_Q3	65802446	38538186	41.434	193460	247398374	379516	1278	2376	7.389
9256	T1398A_01102014_Q2_Q3	57100614	33711864	40.961	124562	176575412	410051	1417	3161	5.781
9256	T1607B_01102014_Q2_Q3	56326494	33307144	40.868	50984	80107018	595965	1571	4115	4.6575
9256	T1644B_30092014_Q2_Q3	50075114	29796154	40.497	46716	75476542	841639	1615	4548	2.703
9256	T1644A_30092014_Q2_Q3	48322752	28772980	40.457	34564	49145501	382243	1421	3586	1.4565
9256	T1654A_29092014_Q2_Q3	56557282	33676572	40.456	175765	225217134	637840	1281	2499	5.9205
9256	T1136B_02102014_Q2_Q3	46604616	27767776	40.418	108336	150747817	581453	1391	3443	6.407
9256	T1623B_03102014_Q2_Q3	54489176	32835890	39.739	151542	188654141	566415	1244	2210	5.506
9256	T1296A_02102014_Q2_Q3	56024394	33779460	39.706	135306	158132730	932819	1168	1871	4.233
9256	T1374A_02102014_Q2_Q3	53384870	32249274	39.591	107396	147548323	232319	1373	2824	6.208
9256	T1270B_8042015_Q2_Q3	63140272	38655882	38.778	163992	227242965	339318	1385	2903	11.1925
9256	T1249A_01102014_Q2_Q3	48862286	30877438	36.807	92580	125080248	670004	1351	2836	3.925
9256	T1560A_02102014_Q2_Q3	52462460	33419062	36.299	114867	134033748	526592	1166	1889	4.039
9256	T1327C_29092014_Q2_Q3	67637004	43719746	35.361	203704	297459279	728738	1460	3805	1.9815
9256	T1297A_01102014_Q2_Q3	60229620	39896722	33.759	103548	117615222	329071	1135	1975	3.8505
9256	T1338A_29092014_Q2_Q3	58653730	38899630	33.679	92235	159907832	443426	1733	5783	2.528
9256	T1296B_02102014_Q2_Q3	55945348	37979092	32.114	117061	159403618	427107	1361	2830	3.3045
9256	T1338B_29092014_Q2_Q3	52514638	35707262	32.005	191962	268755580	750193	1400	3073	3.908
9256	T1185B_02102014_Q2_Q3	46119152	31527240	31.64	138883	176847714	424793	1273	2592	5.4795
9256	T1011B_9042015_Q2_Q3	72055242	49562452	31.216	122348	192841675	699938	1576	4448	2.0565
9256	T1329A_02102014_Q2_Q3	56766702	39492050	30.431	92413	156321930	830486	1691	5308	5.7795
9256	T1654B_29092014_Q2_Q3	53720108	37644772	29.924	148853	184130153	362194	1236	2093	5.134
9256	T1055A_29092014_Q2_Q3	59027970	41657104	29.428	149066	203369788	485419	1364	2537	5.8285
9256	T1398B_01102014_Q2_Q3	46675992	33008590	29.281	89924	111662118	253561	1241	2123	4.4495
9256	T1488B_15072014_Q2_Q3	62490544	44328612	29.063	129733	231833737	516114	1787	5017	3.696
9256	T1529A_01102014_Q2_Q3	51962214	36890284	29.006	139759	171122784	904223	1224	2051	3.7735
9256	T1349A_30092014_Q2_Q3	57397818	41023122	28.528	172887	224143698	348404	1296	2668	4.53
9256	T1397B_29092014_Q2_Q3	65703596	47187016	28.182	74672	107397210	993200	1438	3763	1.529
9256	T1013A_03102014_Q2_Q3	56024868	40316646	28.038	111358	151454679	461007	1360	2897	5.8455
9256	T1629B_17072014_Q2_Q3	62215322	44913250	27.81	144279	184348295	595174	1277	2657	1.4
9256	T1607A_01102014_Q2_Q3	50742242	36646086	27.78	43143	66277100	348705	1536	4564	2.453
9256	T1249B_01102014_Q2_Q3	54239784	39211162	27.708	68113	71118079	253561	1044	1480	2.8715
9256	T1297B_01102014_Q2_Q3	48125796	34853122	27.579	109267	111387909	232319	1019	1495	6.6135
9256	T1319B_03102014_Q2_Q3	58307358	42830496	26.544	221155	283263387	458072	1280	2445	6.354
9256	T1192B_9042015_Q2_Q3	65435674	48325230	26.148	148863	202724774	414799	1361	2893	3.7615
9256	T1560B_02102014_Q2_Q3	47994022	35529206	25.972	99339	106561739	352511	1072	1708	3.128
9256	T1513A_29092014_Q2_Q3	58489702	43648306	25.374	98778	135479169	471981	1371	3174	2.3255
9256	T1648A_03102014_Q2_Q3	62158900	46475828	25.231	107037	152830773	278678	1427	3739	3.2585
9256	T1659B_29092014_Q2_Q3	59181332	44417066	24.948	176042	241128978	396139	1369	3040	1.4925
9256	T1062A_30092014_Q2_Q3	49830208	37817560	24.107	194724	279719125	413947	1436	3534	2.619
9256	T1500A_29092014_Q2_Q3	51109666	38801446	24.082	164955	215219144	739671	1304	2451	1.6605
9256	T1351A_03102014_Q2_Q3	53782430	40840998	24.063	285661	313388246	350287	1097	1800	4.772
9256	T1488A_15072014_Q2_Q3	79891380	61548904	22.959	95947	156693576	688487	1633	4601	1.187
9256	T1615B_02102014_Q2_Q3	46336362	36172194	21.936	49057	63857132	336603	1301	2491	3.1905
9256	T1071B_01102014_Q2_Q3	67435554	53169844	21.155	144727	201224961	701340	1390	3178	4.463
9256	T1664B_30092014_Q2_Q3	49158120	38897538	20.873	92300	141716851	487066	1535	4700	0.8455
9256	T1236A_26032007_D1_D2	64157586	50788778	20.837	52849	108434885	486802	2051	8428	4.4625
9256	T1270A_8042015_Q2_Q3	70418646	55939408	20.562	140519	182751014	618387	1300	2512	3.124
9256	T1123B_8042015_Q2_Q3	57306364	46099420	19.556	217128	289169357	561265	1331	2846	3.845
9256	T1634A_01102014_Q2_Q3	57063066	46107136	19.2	118601	163951088	936230	1382	2905	6.4955
9256	T1669A_26092010_D1_D2	71432938	57901460	18.943	173852	181549163	219471	1044	1766	7.53
9256	T1468B_30092014_Q2_Q3	61515908	49927304	18.838	152718	226154732	999266	1480	3616	0.7415
9256	T1629B_18012008_D1_D2	72137182	59064288	18.122	72638	89252420	578398	1228	2539	12.2645
9256	T1620B_9042015_Q2_Q3	60460350	50290630	16.82	138235	180507068	252827	1305	2540	2.0115
9256	T1018B_1032005_D1_D2	56625546	47701318	15.76	56909	73126762	341015	1284	3085	3.9395
9256	T1329B_02102014_Q2_Q3	58999426	49774248	15.636	56777	70489875	400245	1241	2160	3.41
9256	T1013B_03102014_Q2_Q3	43893330	37414152	14.761	86966	113955937	253561	1310	2486	3.452
9256	T1190B_01102014_Q2_Q3	61017790	52132864	14.561	157302	233402407	369366	1483	3388	6.561
9256	T1071A_01102014_Q2_Q3	53439002	45696410	14.489	106134	166848085	600249	1572	3889	4.4625
9256	T1319A_03102014_Q2_Q3	58335488	49914516	14.435	248584	274325663	723919	1103	1768	6.819
9256	T1321B_11042015_Q2_Q3	67533798	57885430	14.287	160740	200521778	743293	1247	2308	8.4625
9256	T1006A_1032005_D1_D2	59312910	51035636	13.955	86304	106940894	414634	1239	2573	5.087
9256	T1018A_1032005_D1_D2	54959466	47385752	13.781	105577	117925617	390166	1116	2089	3.493
9256	T1409A_20052007_D1_D2	60434380	52140420	13.724	100793	122288153	550782	1213	2268	3.1535
9256	T1622A_19102007_D1_D2	50973236	44357622	12.979	93275	121695297	449049	1304	2483	1.9065
9256	T1011A_9042015_Q2_Q3	62998176	54824122	12.975	127884	223185831	829807	1745	5303	2.7085
9256	T1500B_29092014_Q2_Q3	51774608	45425790	12.262	94610	107330919	380825	1134	1717	3.0275
9256	T1349B_30042007_D1_D2	64118484	56429652	11.992	149706	178948503	420552	1195	2353	3.164
9256	T1623A_03102014_Q2_Q3	62014822	54779762	11.667	63220	73824546	232226	1167	1946	1.7775
9256	T1604A_7102007_D1_D2	54135494	48170104	11.019	42912	71885099	276030	1675	5689	2.765
9256	T1658A_20052010_D1_D2	61436434	54745310	10.891	190477	217294621	557880	1140	2294	1.7335
9256	T1620A_9042015_Q2_Q3	60546538	54056310	10.719	167686	217321364	389558	1296	2573	3.713
9256	T1357B_29112006_D1_D2	51262276	45883240	10.493	52131	76472544	426332	1466	5767	9.7405
9256	T1016B_03102014_Q2_Q3	58069438	52078526	10.317	140327	210527480	681280	1500	4373	3.073
9256	T1623A_18102007_D1_D2	52112420	46873314	10.053	64033	91598689	912687	1430	3261	1.219
9256	T1321A_11042015_Q2_Q3	79476668	71554492	9.968	268478	334278640	417286	1245	2715	3.495
9256	T1648A_16062009_D1_D2	76423588	68994600	9.721	140721	150361250	855560	1068	1683	1.107
9256	T1654B_08092008_D1_D2	62477050	56425914	9.685	45813	125420745	943695	2737	12745	2.1065
9256	T1553B_30052008_D1_D2	67750078	61356508	9.437	283026	292314006	347071	1032	1652	3.088
9256	T1026B_28042005_D1_D2	52050382	47179156	9.359	47539	81141255	652124	1706	5820	1.236
9256	T1615A_02102014_Q2_Q3	58702646	53389826	9.05	54406	94912672	692803	1744	5784	5.913
9256	T1472A_25022007_D1_D2	12258194	11215924	8.503	13883	31669637	260054	2281	9019	2.791
9256	T1123A_8042015_Q2_Q3	70630686	64877144	8.146	192173	282350602	550562	1469	3877	3.419
9256	T1026A_28042005_D1_D2	55545116	51289418	7.662	73221	102826197	267132	1404	3358	2.43
9256	T1522A_12042015_Q2_Q3	58311894	53972124	7.442	270317	344827738	379598	1275	2374	2.5645
9256	T1604B_7102007_D1_D2	70469914	65577078	6.943	56621	105978570	364451	1871	6624	5.5455
9256	T1016B_28042005_D1_D2	16274962	15257972	6.249	32664	50835322	563310	1556	4087	0.6455
9256	T1644A_21042008_D1_D2	68813864	64538796	6.213	58771	114736813	904031	1952	7957	0.996
9256	T1327B_13112006_D1_D2	58906546	55344644	6.047	35445	108520582	669990	3061	15224	0.707
9256	T1472A_22062008_D1_D2	71825778	67631880	5.839	294910	340670433	997528	1155	2034	5.2705
9256	T1607B_23072007_D1_D2	51199880	48284030	5.695	59101	102290339	878281	1730	5005	1.1955
9256	T1013B_12042005_D1_D2	44016966	41669432	5.333	75151	105464088	959417	1403	3335	1.9265
9256	T1622B_19102007_D1_D2	73143902	69294526	5.263	91164	120537480	516257	1322	2929	1.9445
9256	T1297B_14052007_D1_D2	55589732	52754234	5.101	189392	220789657	481798	1165	2337	1.0825
9256	T1349A_30042007_D1_D2	55759524	52923474	5.086	177568	218783821	780229	1232	2500	3.6575
9256	T1297A_14052007_D1_D2	60137400	57095226	5.059	198595	265863878	681096	1338	3235	1.909
9256	T1329A_23112007_D1_D2	52689654	50047090	5.015	163515	153712256	280533	940	1502	1.4005
9256	T1535B_29042007_D1_D2	55337788	52631996	4.89	12740	33217674	900305	2607	22197	1.856
9256	T1644B_21042008_D1_D2	13903110	13248502	4.708	51211	75296894	1052975	1470	3286	0.8985
9256	T1529A_13042007_D1_D2	71688280	68347522	4.66	11843	39661133	520382	3348	19064	1.496
9256	T1664A_04122008_D1_D2	54790616	52239656	4.656	93351	119287693	396479	1277	2477	0.7785
9256	T1444B_08032007_D1_D2	51870886	49464100	4.64	60282	82866856	575789	1374	3683	1.551
9256	T1060A_1072005_D1_D2	52631784	50225386	4.572	21208	35352502	1090632	1666	5766	3.0145
9256	T1310A_30042007_D1_D2	57049254	54478188	4.507	235830	261370999	305462	1108	2041	4.047
9256	T1469B_8072007_D1_D2	57893012	55378900	4.343	77366	113126124	371043	1462	4133	1.183
9256	T1394A_15102007_D1_D2	54418556	52130800	4.204	265531	279784926	289967	1053	1949	2.4935
9256	T1327C_13112006_D1_D2	70178400	67357582	4.019	19212	41173039	342267	2143	15613	0.776
9256	T1246A_12062006_D1_D2	67053234	64379752	3.987	22016	46514185	1151458	2112	8767	3.6185
9256	T1001B_14042014_Q2_Q3	55697286	53506106	3.934	182105	200550561	293147	1101	1840	0.7055
9256	T1659B_17072009_D1_D2	60616454	58347210	3.744	192076	202666947	564967	1055	1706	1.9685
9256	T1329A_06112006_D1_D2	22306190	21487086	3.672	9186	32916592	1003318	3583	37466	0.693
9256	T1500A_23042007_D1_D2	56745776	54758748	3.502	83375	158855209	914064	1905	6738	1.509
9256	T1529B_08052008_D1_D2	55270128	53335324	3.501	196110	223745221	408932	1140	1941	2.129
9256	T1472B_22062008_D1_D2	66628168	64314010	3.473	346734	359699989	345253	1037	1793	4.755
9256	T1420A_11092007_D1_D2	67429194	65121654	3.422	338592	322157466	383082	951	1814	4.2935
9256	T1327A_13112006_D1_D2	67009138	64738618	3.388	41109	51313943	473590	1248	2734	1.205
9256	T1409B_20052007_D1_D2	63442902	61303000	3.373	90665	125708139	349086	1386	3518	10.771
9256	T1049B_15042014_Q2_Q3	57578736	55643984	3.36	271155	332602422	307979	1226	2224	1.8115
9256	T1535A_29042007_D1_D2	17750252	17174434	3.244	24400	40399403	340019	1655	7343	2.4375
9256	T1329B_23112007_D1_D2	61722342	59766238	3.169	197694	202228651	347527	1022	1854	1.0125
9256	T1472A_15042014_Q2_Q3	67189588	65070150	3.154	206232	269748266	520436	1307	2642	2.773
9256	T1060A_16042014_Q2_Q3	56341576	54635624	3.028	331427	347924797	441031	1049	1718	1.3665
9256	T1249A_02112007_D1_D2	51415460	49918276	2.912	354241	317756318	438376	897	1357	2.916
9256	T1249B_02112007_D1_D2	50270652	48879042	2.768	312091	319033539	367015	1022	1837	2.7625
9256	T1615B_13112008_D1_D2	66805038	64970510	2.746	80211	116713048	399110	1455	5594	2.5325
9256	T1659A_17072009_D1_D2	71960166	70061686	2.638	191958	225966547	454239	1177	2224	5.5435
9256	T1469B_12122007_D1_D2	70601114	68789854	2.565	186455	254339059	479435	1364	3175	2.42
9256	T1327A_28082007_D1_D2	76867492	74938768	2.509	84267	95467023	670465	1132	1813	1.41
9256	T1529A_08052008_D1_D2	66930250	65276302	2.471	263633	273894996	268918	1038	1762	1.8065
9256	T1472B_15042014_Q2_Q3	58812396	57370682	2.451	194124	272309837	574798	1402	2891	0.777
9256	T1345A_08012008_D1_D2	60254966	58809870	2.398	160982	197769206	590081	1228	2455	0.9225
9256	T1044B_23012007_D1_D2	58734988	57415060	2.247	260620	276859703	791315	1062	1892	3.0075
9256	T1236A_6072006_D1_D2	66625924	65159736	2.201	43210	66964152	564710	1549	7306	2.308
9256	T1317A_15042014_Q2_Q3	26211724	25636954	2.193	127285	173993748	469899	1366	2551	0.7805
9256	T1236B_26032007_D1_D2	85983106	84104462	2.185	84794	108837385	273073	1283	2580	5.2365
9256	T1074B_31072005_D1_D2	68369898	66893032	2.16	27762	33270351	1183904	1198	2662	5.2965
9256	T1469A_12122007_D1_D2	66371374	64974062	2.105	180938	227861784	431882	1259	2701	2.358
9256	T1556B_17122007_D1_D2	75435342	73858408	2.09	201110	291070456	1272264	1447	3503	4.4215
9256	T1654A_08092008_D1_D2	89089218	87268188	2.044	38945	77754369	639283	1996	9435	0.9915
9256	T1409B_16012008_D1_D2	59559854	58387706	1.968	168061	159869644	463580	951	1418	5.5515
9256	T1420B_11092007_D1_D2	77382312	75860656	1.966	180439	166306258	566005	921	1312	8.0785
9256	T1669B_8072009_D1_D2	11585472	11361062	1.937	47183	69157232	167032	1465	2896	5.8845
9256	T1615A_13112008_D1_D2	57868014	56751516	1.929	117135	159390395	781519	1360	3209	1.2615
9256	T1296A_23042008_D1_D2	62360040	61157736	1.928	124418	172858327	337326	1389	3334	4.236
9256	T1525A_10052007_D1_D2	51572396	50592286	1.9	55464	82949375	432939	1495	4194	3.8
9256	T1117A_14042014_Q2_Q3	55821596	54790542	1.847	182087	236831800	535880	1300	2465	1.063
9256	T1525B_10052007_D1_D2	72701320	71420818	1.761	95121	113638426	398379	1194	2883	4.371
9256	T1529B_13042007_D1_D2	68761446	67564642	1.741	19418	26696854	249460	1374	7757	0.942
9256	T1338B_04022008_D1_D2	63594318	62493988	1.73	274953	284634631	534176	1035	1742	2.613
9256	T1513B_19042007_D1_D2	66810604	65666440	1.713	86356	136635169	723699	1582	4345	0.722
9256	T1345A_22012007_D1_D2	60914118	59873618	1.708	85613	122823017	872117	1434	2853	0.9145
9256	T1409A_16012008_D1_D2	75749980	74476080	1.682	128913	157012847	579104	1217	2875	6.1635
9256	T1644B_11082009_D1_D2	63845716	62792246	1.65	212294	267567571	956333	1260	2807	5.1625
9256	T1412B_4012008_D1_D2	65288474	64212456	1.648	179126	208591028	720202	1164	1972	2.177
9256	T1357A_29112006_D1_D2	68542630	67438542	1.611	33214	52379543	530852	1577	4296	1.7105
9256	T1662A_31102008_D1_D2	61133890	60174274	1.57	13189	30370055	650904	2302	8197	1.761
9256	T1556A_17122007_D1_D2	76383364	75185398	1.568	174521	230197759	558176	1319	2598	4.7105
9256	T1394B_15102007_D1_D2	69599658	68518182	1.554	165899	165011477	818218	994	1571	1.6945
9256	T1329B_06112006_D1_D2	75911258	74778772	1.492	33834	60205009	529844	1779	5450	1.5195
9256	T1296A_18092006_D1_D2	56608312	55776732	1.469	43751	69021294	833530	1577	4819	2.286
9256	T1488A_25102007_D1_D2	75163576	74061658	1.466	126908	167638578	630714	1320	2965	1.7415
9256	T1185B_22102007_D1_D2	52172976	51414324	1.454	207852	264858955	683956	1274	3124	4.962
9256	T1623B_14042008_D1_D2	54760554	53982942	1.42	192625	228710321	592039	1187	2272	5.194
9256	T1229A_14032007_D1_D2	63926618	63019632	1.419	108256	151049499	688889	1395	3623	1.82
9256	T1026A_27022007_D1_D2	47441572	46770734	1.414	295056	314784162	487464	1066	1851	2.129
9256	T1136B_02032007_D1_D2	47408382	46738302	1.413	222394	247898413	298669	1114	1937	1.212
9256	T1310B_30042007_D1_D2	60130172	59284244	1.407	334006	366639317	524647	1097	2055	2.743
9256	T1648B_14042008_D1_D2	64356026	63464894	1.385	28431	43482452	925564	1529	6126	0.931
9256	T1469A_8072007_D1_D2	51984272	51269206	1.376	46995	80540733	499213	1713	4847	4.542
9256	T1236A_15042014_Q2_Q3	61896110	61046894	1.372	119475	202310316	434456	1693	5647	1.5305
9256	T1488B_25102007_D1_D2	61397312	60561428	1.361	91457	110061822	858390	1203	2309	2.543
9256	T1185A_22102007_D1_D2	50216606	49541280	1.345	312945	305565530	311352	976	1666	5.0245
9256	T1412A_4012008_D1_D2	66098000	65226662	1.318	180640	212877690	698362	1178	2082	2.3525
9256	T1623B_18102007_D1_D2	73737052	72777222	1.302	91220	137156619	1052164	1503	5015	2.108
9256	T1246A_7032008_D1_D2	67309512	66449864	1.277	215935	286865959	573411	1328	3121	3.438
9256	T1327B_28082007_D1_D2	81326158	80319238	1.238	67997	119810852	613714	1762	6617	4.9935
9256	T1644A_11082009_D1_D2	69209894	68374838	1.207	201763	251308915	704895	1245	2635	3.383
9256	T1669A_8072009_D1_D2	70388288	69544766	1.198	91943	125227062	430976	1362	2906	0.8475
9256	T1337B_22102007_D1_D2	68525704	67750946	1.131	234914	273302453	456786	1163	2457	3.047
9256	T1669B_16042014_Q2_Q3	61430944	60746932	1.113	143647	162506530	443024	1131	1963	0.796
9256	T1337A_15112006_D1_D2	69519722	68749960	1.107	141620	189597292	530561	1338	2882	7.5355
9256	T1412B_14042014_Q2_Q3	53741352	53149242	1.102	218192	285527248	816482	1308	2557	1.393
9256	T1659B_29092008_D1_D2	53943634	53355668	1.09	51249	126905361	777272	2476	10752	0.9015
9256	T1018B_15042014_Q2_Q3	44134204	43676276	1.038	207522	251869832	318873	1213	2252	1.6045
9256	T1658B_6012009_D1_D2	58158532	57563012	1.024	26840	44205224	380639	1646	7464	4.2665
9256	T1026B_27022007_D1_D2	58785586	58185118	1.021	237930	252444089	683281	1061	2011	3.0425
9256	T1317B_15042014_Q2_Q3	55162024	54606204	1.008	122261	168781552	241295	1380	3065	0.5975
9256	T1398B_04022008_D1_D2	58925048	58348150	0.979	226906	300429736	533739	1324	3156	4.1
9256	T1623A_14042008_D1_D2	66625604	65973934	0.978	174019	236793888	1210438	1360	3157	4.7205
9256	T1074A_31072005_D1_D2	54727400	54193358	0.976	15891	21795490	916802	1371	3931	6.651
9256	T1662B_1022010_D1_D2	65257926	64625588	0.969	252571	290990513	383908	1152	2107	6.0825
9256	T1044A_23012007_D1_D2	57652416	57096128	0.965	290079	269469413	316372	928	1476	1.6785
9256	T1662A_1022010_D1_D2	64762700	64140738	0.96	174578	202817719	357029	1161	2011	3.667
9256	T1648B_16062009_D1_D2	60273614	59714514	0.928	46843	60457763	353644	1290	3248	1.4775
9256	T1337A_22102007_D1_D2	69385994	68754626	0.91	191381	258398246	839755	1350	3030	1.4395
9256	T1607A_15012009_D1_D2	59624562	59082896	0.908	273023	316599550	500122	1159	2034	1.8315
9256	T1229B_14032007_D1_D2	63678450	63102588	0.904	75867	97170214	784508	1280	2476	1.6135
9256	T1338A_04022008_D1_D2	63655616	63086318	0.894	345592	361358824	544727	1045	1867	1.9905
9256	T1662B_31102008_D1_D2	65551558	64966966	0.892	22036	41908698	658120	1901	7325	2.8295
9256	T1468A_04122007_D1_D2	56288420	55798420	0.871	142218	175930860	391184	1237	2494	1.8825
9256	T1553A_30052008_D1_D2	74411952	73784104	0.844	259984	219464676	503119	844	1174	1.3455
9256	T1658A_16042014_Q2_Q3	56083572	55617240	0.831	104038	137977740	156070	1326	2735	0.9865
9256	T1136A_02032007_D1_D2	58096028	57615114	0.828	191506	191705176	340898	1001	1588	0.818
9256	T1669B_26092010_D1_D2	60681816	60209202	0.779	186220	205048316	647775	1101	1894	5.515
9256	T1398A_04022008_D1_D2	63219676	62735906	0.765	56937	118467939	680262	2080	10708	2.7795
9256	T1337A_16042014_Q2_Q3	57013778	56593358	0.737	123140	132093302	692143	1072	1666	0.7495
9256	T1604A_15042014_Q2_Q3	45383630	45051742	0.731	237826	279171259	487321	1173	1965	0.7525
9256	T1246B_14042014_Q2_Q3	42939444	42628698	0.724	181308	268688206	519880	1481	3467	6.7865
9256	T1060B_14022007_D1_D2	56405838	56012126	0.698	305391	354331970	558729	1160	2170	3.981
9256	T1513A_19042007_D1_D2	59963454	59547898	0.693	78632	144641282	743455	1839	5225	1.0875
9256	T1337B_15112006_D1_D2	46547146	46235524	0.669	118235	167779885	738805	1419	3239	3.2315
9256	T1319B_27102006_D1_D2	16640728	16529754	0.667	41308	61129658	267153	1479	3557	0.882
9256	T1345B_08012008_D1_D2	56274816	55905144	0.657	160831	191117860	1061277	1188	2533	1.177
9256	T1236B_15042014_Q2_Q3	52963042	52615830	0.656	175788	263515264	388807	1499	4130	2.1955
9256	T1049B_7112006_D1_D2	71583588	71144730	0.613	251404	282040434	446678	1121	2045	1.655
9256	T1117A_16102006_D1_D2	66700408	66291340	0.613	274110	291740176	448030	1064	1640	1.8435
9256	T1420A_25022007_D1_D2	50109482	49806682	0.604	37317	65636598	811783	1758	5221	4.901
9256	T1604B_15042014_Q2_Q3	48115028	47837116	0.578	234650	292776646	563384	1247	2311	2.813
9256	T1607B_15012009_D1_D2	67381912	66995702	0.573	175503	206465333	333685	1176	1973	2.102
9256	T1420B_25022007_D1_D2	11849820	11783228	0.562	15014	33270909	513329	2215	9821	3.23
9256	T1658B_16042014_Q2_Q3	55285508	54986814	0.54	130948	134531947	359076	1027	1670	0.8845
9256	T1281A_04022008_D1_D2	58416306	58106680	0.53	308996	373037374	505876	1207	2154	1.1685
9256	T1074A_15042014_Q2_Q3	74371456	73980692	0.525	204944	321386600	834579	1568	3935	2.991
9256	T1117B_16102006_D1_D2	79520814	79146804	0.47	239684	260079544	477039	1085	1819	2.056
9256	T1664A_26032009_D1_D2	61544866	61259162	0.464	222474	270126682	495288	1214	2491	2.1865
9256	T1420B_16042014_Q2_Q3	57625816	57363356	0.455	246232	330304583	705075	1341	2874	2.7575
9256	T1049A_7112006_D1_D2	64719016	64425842	0.453	219782	287078121	638432	1306	3021	1.528
9256	T1669A_16042014_Q2_Q3	71375792	71054128	0.451	144247	187697558	470445	1301	2776	2.327
9256	T1351B_08022008_D1_D2	55368694	55133394	0.425	300472	401904878	1025127	1337	2784	9.9485
9256	T1468B_04122007_D1_D2	60265450	60013228	0.419	220838	279157963	443112	1264	2873	1.329
9256	T1281B_04022008_D1_D2	63173688	62913146	0.412	273066	321207096	568886	1176	2052	4.1235
9256	T1469B_16042014_Q2_Q3	55826752	55596740	0.412	288095	396896404	704265	1377	3207	4.265
9256	T1500B_21012008_D1_D2	65045672	64778102	0.411	148993	203400519	697153	1365	3930	2.134
9256	T1338B_05012007_D1_D2	58021932	57786186	0.406	159541	209210290	638696	1311	2847	1.7895
9256	T1296B_23042008_D1_D2	67970382	67698260	0.4	165165	185244394	294952	1121	2441	4.5685
9256	T1062B_01062006_D1_D2	64923238	64668270	0.393	223627	258005557	467615	1153	2360	2.261
9256	T1327C_28082007_D1_D2	61830094	61588724	0.39	83434	132988811	1907792	1593	5767	2.8675
9256	T1117B_14042014_Q2_Q3	67665756	67402734	0.389	154413	221170584	387729	1432	3286	1.155
9256	T1357B_14042014_Q2_Q3	54231356	54020214	0.389	164427	260521139	626875	1584	4172	1.823
9256	T1500A_21012008_D1_D2	57952170	57728062	0.387	189443	261055543	400862	1378	3633	2.5085
9256	T1246B_12062006_D1_D2	75998774	75716342	0.372	13266	31675261	934208	2387	22778	8.4155
9256	T1060B_16042014_Q2_Q3	50206970	50023710	0.365	260131	310040397	523665	1191	2248	1.1635
9256	T1525B_20042008_D1_D2	71306932	71047540	0.364	348697	363208932	580505	1041	1988	5.1175
9256	T1664B_26032009_D1_D2	71602582	71341776	0.364	140380	189472728	480904	1349	3373	1.5665
9256	T1060A_14022007_D1_D2	66979942	66745812	0.35	269511	294315546	478029	1092	1968	3.999
9256	T1049A_15042014_Q2_Q3	62390690	62172786	0.349	308742	383623725	798682	1242	2270	3.452
9256	T1560A_21012008_D1_D2	65754452	65525282	0.349	318915	368686834	761355	1156	2127	3.922
9256	T1006A_16042014_Q2_Q3	54051730	53865222	0.345	199092	204350996	723501	1026	1703	0.6565
9256	T1357A_14042014_Q2_Q3	48077138	47911226	0.345	76673	93680916	604498	1221	2371	1.067
9256	T1420A_16042014_Q2_Q3	55305218	55119624	0.336	225025	289755251	752615	1287	2421	5.968
9256	T1337B_16042014_Q2_Q3	55744488	55573626	0.307	231020	315160281	817749	1364	2925	2.2335
9256	T1664B_04122008_D1_D2	53722876	53562208	0.299	64193	97651336	306129	1521	3615	0.8885
9256	T1246B_7032008_D1_D2	62434564	62262158	0.276	213010	293754017	791426	1379	3060	3.2525
9256	T1351A_08022008_D1_D2	62198612	62027704	0.275	313173	398677988	1220807	1273	2656	6.727
9256	T1013B_18082006_D1_D2	56048580	55901928	0.262	149038	200443379	778349	1344	2779	2.031
9256	T1525A_20042008_D1_D2	56182782	56035920	0.261	304320	294409776	317165	967	1573	5.021
9256	T1560B_21012008_D1_D2	69505688	69324170	0.261	212252	269660265	1033386	1270	2363	6.361
9256	T1525A_16042014_Q2_Q3	51345514	51211970	0.26	311289	356196277	521774	1144	2128	4.6075
9256	T1229B_16042014_Q2_Q3	60226628	60075564	0.251	283782	335848171	438849	1183	2222	1.083
9256	T1190A_01022008_D1_D2	61862032	61710522	0.245	206716	312512325	455777	1511	4206	2.251
9256	T1002A_14042014_Q2_Q3	55572410	55437918	0.242	100663	129823977	144684	1289	2526	1.0015
9256	T1018A_26112006_D1_D2	57909828	57774548	0.234	249576	276487647	744084	1107	1969	6.514
9256	T1087B_06112006_D1_D2	61280412	61154252	0.206	430737	409567089	499348	950	1586	8.526
9256	T1018A_15042014_Q2_Q3	49217828	49118968	0.201	249710	319503534	693491	1279	2443	3.121
9256	T1469A_16042014_Q2_Q3	63551154	63424414	0.199	262670	332901107	677290	1267	2360	4.65
9256	T1198B_15052006_D1_D2	67139416	67008554	0.195	75263	130000408	1203937	1727	4806	6.008
9256	T1006B_16042014_Q2_Q3	49242638	49147808	0.193	112831	168113245	600598	1489	3382	0.7935
9256	T1198B_10112006_D1_D2	59270128	59156884	0.191	218408	240831501	321796	1102	1897	7.4285
9256	T1246A_14042014_Q2_Q3	54378372	54276362	0.188	199761	264817509	542158	1325	2571	3.0145
9256	T1535B_14042014_Q2_Q3	62039448	61922782	0.188	142083	184269505	913200	1296	2580	2.4975
9256	T1409A_16042014_Q2_Q3	71919208	71799100	0.167	111424	108656993	351096	975	1451	4.589
9256	T1229A_16042014_Q2_Q3	51354114	51269106	0.166	252966	338580014	530762	1338	2805	2.9815
9256	T1071B_19102006_D1_D2	55763320	55673066	0.162	106498	141210853	543929	1325	3154	2.314
9256	T1236B_6072006_D1_D2	69101674	68989736	0.162	50948	77629412	1091786	1523	3834	1.07
9256	T1317A_15012007_D1_D2	69276240	69164664	0.161	184274	223492320	462090	1212	2193	3.625
9256	T1087A_06112006_D1_D2	56806794	56717186	0.158	329543	348937300	554444	1058	1850	4.8965
9256	T1525B_16042014_Q2_Q3	51733602	51652174	0.157	301073	384779817	801258	1278	2515	3.9875
9256	T1662A_14042014_Q2_Q3	62518722	62420764	0.157	170758	235106711	458675	1376	3171	4.302
9256	T1497A_15042014_Q2_Q3	63243846	63145454	0.156	123148	183056262	728359	1486	3761	5.0415
9256	T1060B_1072005_D1_D2	73372858	73259510	0.154	14419	41575402	451036	2883	33568	5.48
9256	T1198A_10112006_D1_D2	79815044	79698632	0.146	150588	185158408	465585	1229	2492	9.238
9256	T1444B_21112007_D1_D2	65278102	65182844	0.146	129102	228003708	958931	1766	6179	4.108
9256	T1018B_26112006_D1_D2	85769648	85645966	0.144	354683	430006596	496645	1212	2423	4.8105
9256	T1345B_22012007_D1_D2	52739886	52664864	0.142	77054	112710075	913961	1462	3636	0.714
9256	T1001A_14042014_Q2_Q3	66857562	66764386	0.139	249229	368054719	578012	1476	3679	4.693
9256	T1055B_25092006_D1_D2	52721958	52649184	0.138	111193	147210826	448448	1323	2600	2.267
9256	T1055A_25092006_D1_D2	52348794	52277236	0.137	135209	195196708	717015	1443	3961	5.988
9256	T1535A_14042014_Q2_Q3	58693432	58616090	0.132	183361	240405964	498649	1311	2630	7.357
9256	T1190B_30032006_D1_D2	60006796	59930530	0.127	30327	75838540	619075	2500	21495	1.235
9256	T1074B_15042014_Q2_Q3	54471332	54408150	0.116	201482	283298911	745571	1406	2833	1.81
9256	T1497B_15042014_Q2_Q3	55961082	55896746	0.115	228718	313407912	761975	1370	2607	2.674
9256	T1662B_14042014_Q2_Q3	56170440	56109216	0.109	212616	287710023	557251	1353	2881	1.4245
9256	T1071A_19102006_D1_D2	61512900	61446232	0.108	95136	150198009	711113	1578	3999	3.1595
9256	T1062A_26092005_D1_D2	77008896	76927634	0.106	23210	95750502	667301	4125	41689	7.085
9256	T1444A_21112007_D1_D2	67498382	67430634	0.1	116513	150556988	679003	1292	2548	0.979
9256	T1198A_15052006_D1_D2	62707550	62650232	0.091	69902	129117091	815309	1847	7562	4.4795
9256	T1409B_16042014_Q2_Q3	68130846	68068788	0.091	73039	82502460	447615	1129	1885	3.527
9256	T1338A_05012007_D1_D2	53423470	53375162	0.09	163218	199796259	722086	1224	2367	0.717
9256	T1412A_14042014_Q2_Q3	68885436	68825592	0.087	130193	173402089	816914	1331	2602	3.148
9256	T1117A_24112005_D1_D2	71424312	71363444	0.085	45548	86713805	548116	1903	7260	2.9935
9256	T1317B_15012007_D1_D2	70595132	70535562	0.084	141645	160866244	193346	1135	1906	3.868
9256	T1185B_27032006_D1_D2	70783270	70741472	0.059	24386	53768817	822862	2204	15105	2.1705
9256	T1013A_18082006_D1_D2	67267694	67230208	0.056	92412	139619084	482339	1510	4129	2.7585
9256	T1002B_17102005_D1_D2	72111138	72073590	0.052	71772	97231859	1176538	1354	3676	2.969
9256	T1016B_14062006_D1_D2	59158816	59127796	0.052	65212	91686941	387648	1405	7194	2.0645
9256	T1062A_01062006_D1_D2	65431050	65399616	0.048	122107	164167325	1157038	1344	3824	33.881
9256	T1002A_17102005_D1_D2	75888468	75852964	0.047	47896	88167946	805860	1840	9145	2.8705
9256	T1229A_2072006_D1_D2	70494114	70462584	0.045	25789	64372423	2646954	2496	15565	4.4785
9256	T1229B_2072006_D1_D2	80057038	80022862	0.043	18785	48712605	1783845	2593	42532	6.574
9256	T1190B_01022008_D1_D2	70970510	70945200	0.036	65922	85705637	669026	1300	2778	19.463
9256	T1374A_27102008_D1_D2	78727500	78699496	0.036	26243	46319134	321116	1765	13858	7.387
9256	T1374B_27102008_D1_D2	65716116	65693908	0.034	83185	108822785	236653	1308	3167	2.126
9256	T1049B_4102005_D1_D2	61339294	61323798	0.025	17411	38977072	684889	2238	36050	4.959
9256	T1016A_14062006_D1_D2	69780804	69763732	0.024	56980	95262108	259188	1671	8029	3.8295
9256	T1049A_4102005_D1_D2	67852766	67840226	0.018	24895	52417615	632659	2105	14056	4.2285
9256	T1062B_26092005_D1_D2	64571370	64562878	0.013	4996	29986082	574709	6002	47194	1.6125
6685	T1023A_1082005_D1_D2	54620816	54554244	0.122	125045	163916771	862954	1310	2533	1.354
6685	T1023A_30062015_Q2_Q3	55178658	44564016	19.237	252023	300586382	583612	1192	2304	7.9855
6685	T1023A_30102006_D1_D2	62645600	62543970	0.162	286901	307562151	1395694	1072	1804	3.701
6685	T1023B_1082005_D1_D2	44999616	44973710	0.058	131386	237483147	707432	1807	7099	1.0895
6685	T1023B_30062015_Q2_Q3	64685566	60399324	6.626	320418	391619574	325525	1222	2236	7.697
6685	T1023B_30102006_D1_D2	59923412	59762136	0.269	184437	186796914	864789	1012	1581	4.2725
6685	T1028A_21072005_D1_D2	67554242	67541512	0.019	26649	54074481	1099228	2029	18165	2.514
6685	T1028A_3102006_D1_D2	64054628	63986300	0.107	83126	123522551	371067	1485	4566	2.27
6685	T1028A_8072015_Q2_Q3	65483210	31686076	51.612	142883	186723260	471612	1306	2417	4.056
6685	T1028B_21072005_D1_D2	74174844	74160982	0.019	34674	67538341	813787	1947	5647	4.95
6685	T1028B_3102006_D1_D2	68284554	68170272	0.167	208440	278421106	514864	1335	2852	2.7285
6685	T1028B_8072015_Q2_Q3	51200920	30797646	39.849	311441	325108666	404330	1043	1778	8.36
6685	T1051A_15052006_D1_D2	74767644	74736514	0.042	55948	90847519	470193	1623	11116	4.799
6685	T1051A_2072015_Q2_Q3	77516870	46434294	40.098	223958	280554571	545319	1252	2430	4.0925
6685	T1051A_9022006_D1_D2	66219034	66199126	0.03	152278	175368501	665122	1151	1958	4.073
6685	T1051B_15052006_D1_D2	62362306	62320128	0.068	89915	138838204	716125	1544	4932	3.016
6685	T1051B_9022006_D1_D2	75497984	75465778	0.043	86612	124647170	908511	1439	3991	3.32
6685	T1056A_07032007_D1_D2	50537468	50069120	0.927	370695	361141667	684355	974	1702	4.739
6685	T1056A_26072005_D1_S7	71368432	63579712	10.913	18416	32448779	525263	1761	5784	#N/A
6685	T1056A_30092014_Q2_Q3	51079822	30112536	41.048	170973	239311435	382874	1399	3453	10.6685
6685	T1056B_07032007_D1_D2	63075532	62103430	1.541	380134	409881367	621365	1078	2076	2.252
6685	T1056B_26072005_D1_D2	51444012	49371426	4.029	45865	64059304	1019028	1396	3308	1.488
6685	T1056B_30092014_Q2_Q3	71420766	57404856	19.624	137887	212750382	449066	1542	3925	2.715
6685	T1066A_1112005_D1_D2	53339904	53163196	0.331	116279	132585758	848151	1140	1894	1.26
6685	T1066A_2032007_D1_D2	76213696	76026268	0.246	213696	235662846	869084	1102	1951	3.911
6685	T1066A_6072015_Q2_Q3	66655042	23542896	64.679	186044	227957092	495601	1225	2187	2.079
6685	T1066B_1112005_D1_D2	34911378	34870696	0.117	73646	104007868	623218	1412	3728	1.205
6685	T1066B_2032007_D1_D2	57590178	57475500	0.199	241558	241016295	867856	997	1625	2.156
6685	T1066B_6072015_Q2_Q3	68837172	38562130	43.981	222464	265336866	360086	1192	2008	2.473
6685	T1121A_21092006_D1_D2	60095628	59906054	0.315	178181	236424077	436873	1326	2651	2.9645
6685	T1121A_3072015_Q2_Q3	54544566	41178418	24.505	159223	191744666	454223	1204	2142	0.848
6685	T1121A_9032006_D1_D2	69318890	69261370	0.083	148720	159891830	591406	1075	1837	1.5745
6685	T1121B_21092006_D1_D2	59216820	59190168	0.045	133906	152304530	431399	1137	2108	3.05
6685	T1121B_3072015_Q2_Q3	43705258	19719740	54.88	199343	224147322	510489	1124	1814	8.194
6685	T1121B_9032006_D1_D2	75871160	75833286	0.05	105755	137760533	948344	1302	2557	2.5085
6685	T1135A_22122005_D1_D2	39390060	39376234	0.035	44950	70307031	1179596	1564	2712	0.9805
6685	T1135A_7072015_Q2_Q3	55694392	39888968	28.379	141595	171345043	696164	1210	2188	4.486
6685	T1135A_9052007_D1_D2	78210160	77398546	1.038	332930	284521794	635205	854	1245	2.1465
6685	T1135B_22122005_D1_D2	48287228	47931014	0.738	36168	75370483	813829	2083	10920	1.1445
6685	T1135B_7072015_Q2_Q3	67892618	33327638	50.911	171226	197346168	802364	1152	2014	4.5615
6685	T1135B_9052007_D1_D2	52585740	52374868	0.401	424616	312981678	541088	737	1067	7.743
6685	T1166A_2022006_D1_D2	66187958	66180598	0.011	46517	61414050	856780	1320	2394	2.381
6685	T1166A_29062007_D1_D2	76942072	76580510	0.47	187403	186801226	699867	996	1438	2.6625
6685	T1166A_6072015_Q2_Q3	70157600	42526216	39.385	260383	270923361	702493	1040	1834	1.963
6685	T1166B_2022006_D1_D2	67034816	67022966	0.018	41292	72786154	786890	1762	7867	1.514
6685	T1166B_29062007_D1_D2	47364342	47106274	0.545	211868	261500662	423223	1234	2295	6.82
6685	T1166B_6072015_Q2_Q3	64121968	44733022	30.238	225691	262709904	687363	1164	2123	3.344
6685	T1183A_11032008_D1_D2	80390732	79174426	1.513	236281	253771539	605330	1074	1877	2.135
6685	T1183A_15032006_D1_D2	62264044	62216918	0.076	8176	27596239	369278	3375	13966	4.579
6685	T1183A_2072015_Q2_Q3	57815428	34030586	41.139	271106	295871902	306445	1091	1982	10.866
6685	T1183B_11032008_D1_D2	61414002	60612990	1.304	222889	224490083	473871	1007	1649	3.23
6685	T1183B_15032006_D1_D2	29092588	27916744	4.042	20654	38321365	423820	1855	17597	0.662
6685	T1183B_2072015_Q2_Q3	46303878	31585822	31.786	269811	298239233	393701	1105	1698	10.417
6685	T1215A_1072015_Q2_Q3	66569398	54657480	17.894	187907	263917125	297825	1404	3554	2.64
6685	T1215A_31052006_D1_D2	64787490	64731748	0.086	67970	134669729	495738	1981	9142	2.9875
6685	T1215A_31052007_D1_D2	69748954	69035938	1.022	139270	176576881	681782	1267	3195	2.814
6685	T1215B_1072015_Q2_Q3	55188000	39462068	28.495	187573	224568881	364700	1197	2546	6.2105
6685	T1215B_31052006_D1_D2	69494990	69451640	0.062	66049	109857037	443245	1663	5693	3.7685
6685	T1215B_31052007_D1_D2	76187036	75378896	1.061	233043	270444860	857680	1160	2323	2.3845
6685	T1230A_1072015_Q2_Q3	54203834	25782642	52.434	179652	192706996	350472	1072	1716	1.77
6685	T1230A_14032007_D1_D2	65438900	65068988	0.565	293604	293258949	546120	998	1686	2.8655
6685	T1230A_8062006_D1_D2	58088674	58054638	0.059	26972	44876900	710421	1663	6770	1.37
6685	T1230B_1072015_Q2_Q3	54706068	40607574	25.771	250149	251530307	401292	1005	1861	4.1715
6685	T1230B_14032007_D1_D2	58583406	58327306	0.437	263280	231854347	368450	880	1438	3.226
6685	T1230B_8062006_D1_D2	65747858	65674980	0.111	74571	105972913	620651	1421	2921	2.1625
6685	T1247A_30102006_D1_D2	22942674	21040730	8.29	55461	88271484	1155079	1591	4139	0.942
6685	T1247A_6082007_D1_D2	55361898	53108976	4.069	208761	220997721	658923	1058	1864	1.7125
6685	T1247A_9072015_Q2_Q3	55946876	36349996	35.028	137325	184296658	499022	1342	2992	4.2745
6685	T1247B_30102006_D1_D2	72870388	72762960	0.147	41775	80675445	1136189	1931	16383	1.0225
6685	T1247B_6082007_D1_D2	57612810	57493000	0.208	54540	49433461	1066589	906	1166	3.7315
6685	T1247B_9072015_Q2_Q3	70323350	39704578	43.54	142683	178294481	343216	1249	2830	2.299
6685	T1261A_10072015_Q2_Q3	67347590	29960534	55.514	192697	273957104	702854	1421	3046	3.2465
6685	T1261A_19072006_D1_D2	39586650	23644050	40.273	58549	76053893	704524	1298	1913	1.1695
6685	T1261A_7082007_D1_D2	50492490	50043032	0.89	185564	202019956	771063	1088	1847	5.3745
6685	T1261B_10072015_Q2_Q3	55091522	24099740	56.255	163093	206733366	1000074	1267	2606	4.8065
6685	T1261B_19072006_D1_D2	47871592	31625468	33.937	13429	65502009	945983	4877	84890	1.1235
6685	T1261B_7082007_D1_D2	53670390	51458520	4.121	261730	257821774	417763	985	1559	8.0535
6685	T1284A_16032007_D1_D2	70117958	68980368	1.622	187767	204223769	901023	1087	1996	2.0335
6685	T1284A_28062007_D1_D2	58454000	56431056	3.461	103686	116925012	329509	1127	1803	5.756
6685	T1284A_8072015_Q2_Q3	56221384	38201596	32.051	301438	340476613	340727	1129	1872	6.735
6685	T1284B_16032007_D1_D2	46350246	43848020	5.399	136264	156834465	714903	1150	2021	1.238
6685	T1284B_28062007_D1_D2	48788898	47930520	1.759	106480	133853343	597290	1257	2826	6.7945
6685	T1284B_8072015_Q2_Q3	54449832	40346074	25.902	233015	285900791	243372	1226	2088	5.8575
6685	T1291A_14042014_Q2_Q3	78053580	77952668	0.129	131205	192116817	760055	1464	3377	2.495
6685	T1291A_16032008_D1_D2	50818182	49244262	3.097	272731	303994305	530525	1114	2029	7.0805
6685	T1291A_26082006_D1_D2	56947368	56506718	0.774	14536	44907622	550585	3089	19227	3.6725
6685	T1291B_14042014_Q2_Q3	57326712	57181484	0.253	203788	315213039	1018760	1546	4179	6.8215
6685	T1291B_16032008_D1_D2	62711372	62150266	0.895	334600	364032800	548343	1087	2037	8.5285
6685	T1291B_26082006_D1_D2	45965166	45440018	1.142	19060	36158811	533407	1897	15794	3.379
6685	T1366A_10122007_D1_D2	60848620	59178236	2.745	149405	197286186	519709	1320	2684	1.867
6685	T1366A_21122006_D1_D2	77657266	74875862	3.582	27163	63672658	410182	2344	14545	2.0485
6685	T1366A_30062015_Q2_Q3	69617888	51930304	25.407	262671	323726239	630742	1232	2547	3.681
6685	T1366B_10122007_D1_D2	52480496	51684574	1.517	185847	211463140	475496	1137	2034	1.262
6685	T1366B_21122006_D1_D2	60423600	54287312	10.155	53443	97573216	560257	1825	6914	1.482
6685	T1366B_30062015_Q2_Q3	48402042	28496100	41.126	231882	286124745	228662	1233	2234	11.578
6685	T1389A_22012007_D1_D2	59990450	59859374	0.218	282524	280442687	409415	992	1771	1.647
6685	T1389A_23072007_D1_D2	51238352	50579084	1.287	299858	287118190	296967	957	1402	2.059
6685	T1389A_9042015_Q2_Q3	71455272	59912004	16.155	106761	176250553	1021971	1650	5246	2.416
6685	T1389B_22012007_D1_D2	64535602	64277882	0.399	221966	256925699	480251	1157	2449	3.054
6685	T1389B_23072007_D1_D2	45204298	45025088	0.396	204176	231330328	467940	1132	1785	5.4255
6685	T1389B_9042015_Q2_Q3	63237882	54733412	13.448	207735	262474190	401752	1263	2651	5.5915
6685	T1393A_23012007_D1_D2	63305740	62703104	0.952	213568	224355879	288041	1050	1959	1.32
6685	T1393A_3072015_Q2_Q3	86200104	73442298	14.8	183708	276859029	415476	1507	4022	3.314
6685	T1393A_3102007_D1_D2	56615158	56003034	1.081	176045	211482626	454024	1201	2399	3.156
6685	T1393B_23012007_D1_D2	60471690	59421118	1.737	201131	230163460	697060	1144	2242	1.655
6685	T1393B_3072015_Q2_Q3	59658044	35652366	40.239	127715	183203015	385512	1434	3328	1.557
6685	T1393B_3102007_D1_D2	59298820	56729186	4.333	211757	264466798	517015	1248	2311	2.441
6685	T1416A_15042014_Q2_Q3	73392558	71093806	3.132	105899	150843923	486834	1424	3416	1.8235
6685	T1416A_20112007_D1_D2	68330482	64932404	4.973	85130	116331875	504432	1366	3455	3.052
6685	T1416A_21042007_D1_D2	68754022	67992994	1.107	36348	66509367	694776	1829	10614	3.826
6685	T1416B_15042014_Q2_Q3	81581856	81458686	0.151	119685	124666583	323195	1041	1458	7.4845
6685	T1416B_20112007_D1_D2	57599000	55395388	3.826	138010	166541946	390673	1206	2353	4.1395
6685	T1416B_21042007_D1_D2	51470438	48177800	6.397	52756	98853055	543425	1873	8684	3.9735
6685	T1447A_15032007_D1_D2	61916054	56779716	8.296	39744	60032393	594358	1510	5353	1.7545
6685	T1447A_4082008_D1_D2	63411730	63241800	0.268	346779	445022132	453378	1283	2531	4.4615
6685	T1447B_15032007_D1_D2	55224706	50583186	8.405	53493	76543923	1051820	1430	3655	1.146
6685	T1447B_4082008_D1_D2	48004698	47781474	0.465	256620	309483455	435993	1205	2565	7.1415
6685	T1459A_14112007_D1_D2	49687608	49487476	0.403	213505	221314371	837190	1036	1845	4.82
6685	T1459A_22052015_Q2_Q3	58865928	51308338	12.839	265965	335459403	473563	1261	3129	6.655
6685	T1459A_7032007_D1_D2	48642402	35878282	26.241	58569	88573658	249027	1512	3950	1.235
6685	T1459B_14112007_D1_D2	73886476	73662262	0.303	233789	272925020	526934	1167	2164	2.5655
6685	T1459B_22052015_Q2_Q3	67599714	59660550	11.744	188039	248189086	780451	1319	2882	2.0515
6685	T1459B_7032007_D1_D2	67287908	66269286	1.514	107295	190482081	730265	1775	6390	1.4775
6685	T1512A_10042007_D1_D2	60668580	58588652	3.428	112239	177467267	707884	1581	5769	1.9865
6685	T1512A_14042008_D1_D2	61365198	60054680	2.136	342839	330498905	427409	964	1434	2.8535
6685	T1512A_29092014_Q2_Q3	66622800	35676752	46.45	102299	119158186	334091	1164	1852	6.109
6685	T1512B_10042007_D1_D2	74719358	73470574	1.671	125094	189426312	718703	1514	4119	0.8645
6685	T1512B_14042008_D1_D2	62471040	61498376	1.557	313422	303813410	349684	969	1561	2.3925
6685	T1512B_29092014_Q2_Q3	58798014	23440386	60.134	218298	222532385	461607	1019	1496	7.09
6685	T1567A_01102014_Q2_Q3	56118418	38793352	30.872	165119	230743376	923322	1397	3613	5.069
6685	T1567A_07062007_D1_D2	54502388	53633730	1.594	33163	50666354	578887	1527	4292	1.108
6685	T1567A_26112007_D1_D2	88093976	87140882	1.082	78430	96061230	399642	1224	2133	1.813
6685	T1567B_01102014_Q2_Q3	68434768	53627832	21.637	98328	150356586	406617	1529	4775	4.0105
6685	T1567B_07062007_D1_D2	63028400	58729250	6.821	41697	68201006	303679	1635	4751	1.355
6685	T1567B_26112007_D1_D2	89997862	89678704	0.355	104018	123221766	671356	1184	2486	4.1305
6685	T1593A_13052008_D1_D2	43016394	41298580	3.993	266945	235548276	274949	882	1469	5.282
6685	T1593A_15042014_Q2_Q3	71324238	70538638	1.101	178817	242356904	828375	1355	2750	1.735
6685	T1593A_2092007_D1_D2	53383462	47461386	11.093	106760	121399825	324570	1137	2449	1.4595
6685	T1593B_13052008_D1_D2	56592000	55627432	1.704	247110	279520872	432730	1131	2178	4.168
6685	T1593B_15042014_Q2_Q3	75320436	74655612	0.883	275089	314704262	607936	1144	2154	0.717
6685	T1593B_2092007_D1_D2	48013370	43453452	9.497	101588	124952240	499992	1229	2539	3.5695
6685	T1594A_23072007_D1_D2	49674492	47823518	3.726	41856	75522268	499939	1804	6719	3.7435
6685	T1594A_24042015_Q2_Q3	58780680	34190898	41.833	235521	285356357	490012	1211	2416	6.811
6685	T1594A_4072008_D1_D2	53250234	52195398	1.981	465929	406324605	416107	872	1410	4.871
6685	T1594B_23072007_D1_D2	51896584	47679946	8.125	34245	60786449	292207	1775	4867	1.5485
6685	T1594B_24042015_Q2_Q3	70069738	27968212	60.085	195700	226336248	403226	1156	2063	1.3225
6685	T1594B_4072008_D1_D2	53139824	52134048	1.893	203270	178302819	269284	877	1302	10.7425
6685	T1602A_10082007_D1_D2	62440774	61895642	0.873	20082	49609994	965208	2470	23518	5.6165
6685	T1602A_18072014_Q2_Q3	83670990	42575070	49.116	194528	274158557	589837	1409	3448	6.6615
6685	T1602A_28032008_D1_D2	58339926	58261262	0.135	162576	184130588	395438	1132	2072	6.796
6685	T1602B_10082007_D1_D2	67821660	67580562	0.355	36377	62355167	612318	1714	7406	3.5835
6685	T1602B_18072014_Q2_Q3	71545840	58199780	18.654	178858	254060482	547785	1420	3643	4.06
6685	T1602B_28032008_D1_D2	69332866	68720870	0.883	180707	211930069	538370	1172	2371	2.999
6685	T1636A_30062015_Q2_Q3	65592220	52883422	19.375	274435	318351329	1087018	1160	2614	4.158
6685	T1636A_7012008_D1_D2	55684794	55213098	0.847	94284	134980634	433307	1431	3614	0.9695
6685	T1636A_8072008_D1_D2	66481316	65906062	0.865	157362	180798888	325358	1148	1986	1.622
6685	T1636B_30062015_Q2_Q3	55068444	25079658	54.457	214944	235296306	312094	1094	2041	21.9865
6685	T1636B_7012008_D1_D2	47062006	46839250	0.473	106349	150903979	342221	1418	3113	1.7595
6685	T1636B_8072008_D1_D2	54684828	54146678	0.984	102493	156947300	944041	1531	4397	1.8305
6685	T1653A_12082008_D1_D2	35073244	34572820	1.427	54689	90608663	637326	1656	4084	2.7875
6685	T1653A_14052009_D1_D2	82565936	80938474	1.971	172798	234648318	728784	1357	3375	2.1825
6685	T1653A_15042014_Q2_Q3	69059854	68975198	0.123	304872	353515757	579177	1159	2161	2.3235
6685	T1653B_12082008_D1_D2	60048204	57142936	4.838	30457	75328069	1567846	2473	16721	2.8955
6685	T1653B_14052009_D1_D2	73226844	72355108	1.19	171057	192590693	728608	1125	1979	1.7
6685	T1653B_15042014_Q2_Q3	77040324	76871528	0.219	279578	347574130	899244	1243	2788	1.619
6685	T1657A_14042014_Q2_Q3	63580516	60431844	4.952	149601	152541372	308547	1019	1800	1.427
6685	T1657A_22072008_D1_D2	72427834	71730794	0.962	55663	89000315	487783	1598	4490	2.854
6685	T1657A_30092010_D1_D2	64693742	64621522	0.112	216302	217308914	670982	1004	1700	7.018
6685	T1657B_22072008_D1_D2	60559298	59522528	1.712	63409	101454725	584808	1600	4886	3.517
6685	T1657B_30092010_D1_D2	60788918	60401748	0.637	214371	220981502	736508	1030	1532	1.957
6685	T1671A_15122010_D1_D2	62475894	62005136	0.754	217224	300085343	799318	1381	3618	4.854
6685	T1671A_20042015_Q2_Q3	51484046	39967510	22.369	193063	195526107	267811	1012	1577	1.13
6685	T1671A_22032010_D1_D2	79627800	77889840	2.183	91765	160791022	591682	1752	6705	2.3995
6685	T1671B_15122010_D1_D2	66255730	65475864	1.177	185015	259170102	640074	1400	3666	3.2195
6685	T1671B_20042015_Q2_Q3	63920710	35176038	44.969	221871	263616569	373425	1188	2446	1.6325
6685	T1671B_22032010_D1_D2	63476116	62543862	1.469	105472	167438530	747128	1587	5505	3.6005
Min		11585472	11215924	0.011	4996	21795490	144684	737	1067
Max		89997862	89678704	64.679	465929	445022132	2646954	6002	84890
Mean		60193632	53404886	12	151374	188340477	584989	1394	4261
