# Supplementary material for: Development of the oral resistome during the first decade of life
Source: Nat Commun. 2023 Mar 9;14:1291. doi: 10.1038/s41467-023-36781-w (PMC9998430; doi:10.1038/s41467-023-36781-w)
Supplement: Supplementary file 5 — Supplementary Dataset 2 [file 41467_2023_36781_MOESM5_ESM.csv]

SD 2: Antimicrobial resitsance genes identified in our cohort.
Genes were identified using ABRicate v0.9.9 filtered by coverage (>70% ) and identity (80%) and manually curated to avoid duplication across databases.
Gene	Drug Class	Mechanism
mef(A)	Macrolide	efflux
msr(D)	Macrolide	target protection
RlmA(II)	Macrolide/Lincosamide	target alteration
patA	Fluoroquinolone	efflux
pmrA	MDR	efflux
patB	Fluoroquinolone	efflux
tetB(46)	Tetracycline	efflux
tetA(46)	Tetracycline	efflux
emrR	MDR	efflux
mtrD	MDR	efflux
marA	MDR	efflux
oqxA10	Phenicol/Quinolone	efflux
blaTEM-1	Beta-Lactam	inactivation
msbA	MDR	efflux
cpxA	MDR	efflux
ramA	MDR	efflux
penA	Beta-Lactam	inactivation
macB	Macrolide	efflux
bacA	Peptide	target alteration
baeR	MDR	efflux
cfxA3	Beta-Lactam	inactivation
acrD	MDR	efflux
acrA	MDR	efflux
mdtC	MDR	efflux
acrB	MDR	efflux
mdtB	MDR	efflux
KpnH	MDR	efflux
mef(E)	Macrolide	efflux
aadA27	Aminoglycoside	inactivation
tetA(60)	Tetracycline	efflux
MexF	MDR	efflux
tetB(60)	Tetracycline	efflux
dfrE	Trimethoprim	target replacement
KpnG	MDR	efflux
blaI	Beta-Lactam	inactivation
mexQ	MDR	efflux
blaCIA-4	Beta-Lactam	inactivation
tet(O)	Tetracycline	target protection
KpnE	MDR	efflux
lsa(A)	Lincosamide/Streptogramin	target protection
KpnF	MDR	efflux
blaOXA-282	Beta-Lactam	inactivation
dfrC	Trimethoprim	target replacement
mgrA	MDR	efflux
blaSPR-1	Beta-Lactam	inactivation
blaADC-32	Beta-Lactam	inactivation
mdfA	MDR	efflux
tolC	MDR	efflux
blaOXA-64	Beta-Lactam	inactivation
lsa(C)	Lincosamide/Streptogramin	target protection
emrB	MDR	efflux
emrE	MDR	efflux
emeA	MDR	efflux
efrB	MDR	efflux
blaOXA-284	Beta-Lactam	inactivation
hmrM	MDR	efflux
blaR1	Beta-Lactam	inactivation
efrA	MDR	efflux
ampH	Beta-Lactam	inactivation
acrS	MDR	efflux
sul2	Sulfonamide	target replacement
blaOXY-6-1	Beta-Lactam	inactivation
gadW	MDR	efflux
kdpE	Aminoglycoside	efflux
catP	Chloramphenicol	inactivation
qacA	MDR	efflux
tet(42)	Tetracycline	efflux
MexD	MDR	efflux
abeS	MDR	efflux
blaOXY-2-1	Beta-Lactam	inactivation
fusC	Fusidic Acid	target protection
CpxR	MDR	efflux
ant(3'')-IIa	Aminoglycoside	inactivation
blaSHV-178	Beta-Lactam	inactivation
blaOXA-212	Beta-Lactam	inactivation
vanZ-F	Vancomycin	target alteration
pmrF	MDR	efflux
catA16	Chloramphenicol	inactivation
vanR-O	Vancomycin	target alteration
eptA	Peptide	efflux
emrA	MDR	efflux
mdtH	MDR	efflux
blaOXY-1-3	Beta-Lactam	inactivation
mdtA	MDR	efflux
mdtP	MDR	efflux
msr(C)	MLS	target protection
mdtN	MDR	efflux
mdtG	MDR	efflux
blaCMY-72	Beta-lactam	inactivation
acrE	MDR	efflux
cfxA4	Beta-Lactam	inactivation
mdtE	MDR	efflux
acrF	MDR	efflux
ugd	Peptide	efflux
baeS	MDR	efflux
blaIND-11	Beta-Lactam	inactivation
msr(A)	MLS	target protection
MexB	MDR	efflux
abeM	MDR	efflux
evgA	MDR	efflux
emrK	MDR	efflux
evgS	MDR	efflux
mdtO	MDR	efflux
emrY	MDR	efflux
tet(32)	Tetracycline	target protection
mdtF	MDR	efflux
mecA	Beta-Lactam	inactivation
erm(C)	MLS	target alteration
APH(6)-Id	Aminoglycoside	inactivation
tet(B)	Tetracycline	efflux
adeL	MDR	efflux
AbaF	MDR	efflux
blaOXY-1-1	Beta-Lactam	inactivation
blaOXA-816	Beta-Lactam	inactivation
adeN	MDR	efflux
fosB	Fosfomycin	inactivation
smeE	MDR	efflux
blaOXY-2-10	Beta-lactam	inactivation
tet(W)	Tetracycline	target protection
adeK	MDR	efflux
AbaQ	MDR	efflux
adeI	MDR	efflux
AmvA	MDR	efflux
mecR1	Beta-Lactam	inactivation
bla2	Beta-Lactam	inactivation
blaROB-1	Beta-Lactam	inactivation
adeH	MDR	efflux
blaACT-12	Beta-Lactam	inactivation
adeJ	MDR	efflux
mecI	Beta-Lactam	inactivation
lnu(A)	Lincosamide	inactivation
AAC(6')-Ie-APH(2'')-Ia	Aminoglycoside	inactivation
blaSHV-40	Beta-lactam	inactivation
smeD	MDR	efflux
macA	Macrolide	efflux
adeS	MDR	efflux
FosA2	Fosfomycin	inactivation
adeG	MDR	efflux
farA	MDR	efflux
mexW	MDR	efflux
adeF	MDR	efflux
bla1	Beta-Lactam	inactivation
mtrE	MDR	efflux
norA	MDR	efflux
blaOXY-6-4	Beta-Lactam	inactivation
blaSHV-187	Beta-Lactam	inactivation
blaOXA-285	Beta-Lactam	inactivation
farB	MDR	efflux
mdtM	MDR	efflux
blaLEN-10	Beta-lactam	inactivation
mupA	Mupirocin	target alteration
tet(45)	Tetracycline	efflux
adeR	MDR	efflux
erm(F)	MLS	target alteration
satA	Streptothricin	inactivation
blaOXA-362	Beta-Lactam	inactivation
smeF	MDR	efflux
blaTER-2	Beta-Lactam	inactivation
arnA	Peptide	target alteration
sat4	Streptothricin	inactivation
blaPLA-3	Beta-Lactam	inactivation
smeC	MDR	efflux
mexK	MDR	efflux
blaSHV-36	Beta-Lactam	inactivation
tet(38)	Tetracycline	efflux
blaBPU-1	Beta-Lactam	inactivation
smeS	MDR	efflux
smeB	MDR	efflux
FosA6	Fosfomycin	inactivation
smeA	MDR	efflux
dfrG	Trimethoprim	target replacement
vanR-C	Vancomycin	target alteration
str	Aminoglycoside	target alteration
CfxA5	Beta-Lactam	inactivation
smeR	MDR	efflux
gadX	MDR	efflux
blaOXA-651	Beta-Lactam	inactivation
vanR-A	Vancomycin	target alteration
blaCMY-51	Beta-Lactam	inactivation
vanS-C	Vancomycin	target alteration
catA8	Chloramphenicol	inactivation
blaMIR-18	Beta-Lactam	inactivation
mcr-9.1	Peptide	inactivation
APH(3')-IIIa	Aminoglycoside	inactivation
mphB	Macrolide	inactivation
OprZ	MDR	efflux
catA2	Chloramphenicol	inactivation
AxyX	MDR	efflux
mepR	MDR	efflux
vanC	Vancomycin	target alteration
blaSHV-107	Beta-lactam	inactivation
tet(K)	Tetracycline	efflux
vanT-C	Vancomycin	target alteration
AxyY	MDR	efflux
arlR	MDR	efflux
blaCIA-3	Beta-Lactam	inactivation
vanY-Pt	Vancomycin	target alteration
arlS	MDR	efflux
cfr(B)	MDR	efflux
blaOXA-334	Beta-Lactam	inactivation
blaOXA-283	Beta-Lactam	inactivation
mepA	MDR	efflux
mexI	MDR	efflux
TriC	MDR	efflux
mphL	Macrolide	inactivation
mph(C)	MDR	inactivation
fusD	Fusidic Acid	target protection
LmrS	MDR	efflux
blaESP-1	Beta-Lactam	inactivation
vanXY-C	Vancomycin	target alteration
lsa(B)	Lincosamide/Streptogramin	target protection
blaACT-67	Beta-Lactam	inactivation
aadS	Aminoglycoside	inactivation
erm(B)	MLS	target alteration
blaCMY-82	Beta-lactam	inactivation
blaSHV-75	Beta-Lactam	inactivation
catA7	Chloramphenicol	inactivation
blaOXY-1-4	Beta-Lactam	inactivation
aph(3')-IIc	Aminoglycoside	inactivation
blaIND-2a	Beta-Lactam	inactivation
blaOXA-361	Beta-Lactam	inactivation
blaL2	Beta-Lactam	inactivation
blaCSP-1	Beta-Lactam	inactivation
tet(Q)	Tetracycline	target protection
bla-C	Beta-Lactam	inactivation
FosA7	Fosfomycin	inactivation
aadA2	Aminoglycoside	inactivation
blaOXA-50	Beta-lactam	inactivation
cfr-Cb	MLS	target alteration
OpmH	MDR	efflux
blaHER-1	Beta-lactam	inactivation
mdtK	MDR	efflux
mexN	MDR	efflux
soxR	MDR	efflux
OprM	MDR	efflux
catA1	Chloramphenicol	inactivation
OprJ	MDR	efflux
PmpM	MDR	efflux
APH(3')-IIb	Aminoglycoside	inactivation
qnrE1	Fluoroquinolone	target protection
MexC	MDR	efflux
MexE	MDR	efflux
OprN	MDR	efflux
ArmR	MDR	efflux
catB	Chloramphenicol	inactivation
lnu(AN2)	Lincosamide	inactivation
blaACT-55	Beta-Lactam	inactivation
blaACT-4	Beta-Lactam	inactivation
MuxC	MDR	efflux
blaOXY-2-8	Beta-lactam	inactivation
MuxB	MDR	efflux
erm(X)	MLS	target alteration
fosA	Fosfomycin	inactivation
blaOXY-6-2	Beta-Lactam	inactivation
blaSHV-211	Beta-lactam	inactivation
blaACT-15	Beta-Lactam	inactivation
Mef(En2)	Macrolide	efflux
APH(3')-VI	Aminoglycoside	inactivation
aac(6')-Iid	Aminoglycoside	inactivation
blaL1	Beta-Lactam	inactivation
cfxA	Beta-Lactam	inactivation
sul1	Sulfonamide	target replacement
mexL	MDR	efflux
blaRm3	Beta-lactam	inactivation
mexG	MDR	efflux
FosA5	Fosfomycin	inactivation
basS	Peptide	efflux
mexH	MDR	efflux
MexA	MDR	efflux
bcr-1	MDR	efflux
blaOXA-217	Beta-lactam	inactivation
TriA	MDR	efflux
mexV	MDR	efflux
fusB	Fusidic Acid	target protection
blaTHIN-B	Beta-lactam	inactivation
ampC	Beta-Lactam	inactivation
mexX	MDR	efflux
blaCPS-1	Beta-Lactam	inactivation
MuxA	MDR	efflux
mexY	MDR	efflux
blaOXA-494	Beta-Lactam	inactivation
opmE	MDR	efflux
mexJ	MDR	efflux
AAC(6')-Iy	Aminoglycoside	inactivation
blaOXY-1-2	Beta-Lactam	inactivation
TriB	MDR	efflux
blaACC-1a	Beta-Lactam	inactivation
OpmB	MDR	efflux
opmD	MDR	efflux
mexP	MDR	efflux
mexM	MDR	efflux
ANT(3'')-IIc	Aminoglycoside	inactivation
blaTEM-2	Beta-Lactam	inactivation
blaCSA-2	Beta-lactam	inactivation
blaOCH-5	Beta-Lactam	inactivation
blaOXA-85	Beta-Lactam	inactivation
blaTEM-19	Beta-Lactam	inactivation
ileS	Mupirocin	target alteration
aph(3'')-Ib	Aminoglycoside	inactivation
oqxB5	Phenicol/Quinolone	efflux
lmrP	MDR	efflux
tet(A)	Tetracycline	efflux
blaOXA-496	Beta-lactam	inactivation
blaACT-13	Beta-Lactam	inactivation
blaOXA-646	Beta-lactam	inactivation
ant(6)-Ia	Aminoglycoside	inactivation
blaPDC-374	Beta-Lactam	inactivation
aph(3')-Ia	Aminoglycoside	inactivation
aac(3)-II	Aminoglycoside	inactivation
AAC(3)-IId	Aminoglycoside	inactivation
AAC(6')-Iih	Aminoglycoside	inactivation
AAC(6')-Iz	Aminoglycoside	inactivation
aacA-ACI7	Aminoglycoside	inactivation
aadA5	Aminoglycoside	inactivation
aadA6	Aminoglycoside	inactivation
adeA	Tetracycline	efflux
adeB	MDR	efflux
adeC	Tetracycline	efflux
amrA	Aminoglycoside	efflux
amrB	Aminoglycoside	efflux
ant(9)-Ia	Aminoglycoside	inactivation
APH(2'')-If	Aminoglycoside	inactivation
APH(3')-Ib	Aminoglycoside	inactivation
APH(3')-VIa	Aminoglycoside	inactivation
arr	Rifampicin	inactivation
bla-A	Beta-Lactam	inactivation
blaACI-1	Beta-Lactam	inactivation
blaACT-1	Beta-Lactam	inactivation
blaACT-10	Beta-lactam	inactivation
blaACT-2	Beta-Lactam	inactivation
blaACT-28	Beta-Lactam	inactivation
blaACT-37	Beta-Lactam	inactivation
blaACT-59	Beta-Lactam	inactivation
blaADC-8	Beta-Lactam	inactivation
blaCARB-16	Beta-Lactam	inactivation
blaCARB-8	Beta-Lactam	inactivation
blaCFE-1	Beta-Lactam	inactivation
blaCGA-1	Beta-Lactam	inactivation
blaCGB-1	Beta-Lactam	inactivation
blaCTX-M-115	Beta-Lactam	inactivation
blaCTX-M-177	Beta-Lactam	inactivation
blaEBR-1	Beta-Lactam	inactivation
blaFOX-4	Beta-Lactam	inactivation
blaGPC-1	Beta-Lactam	inactivation
blaHER-5	Beta-Lactam	inactivation
blaIND-1	Beta-lactam	inactivation
blaIND-2	Beta-Lactam	inactivation
blaLEN-13	Beta-Lactam	inactivation
blaLEN-2	Beta-Lactam	inactivation
blaMIR-15	Beta-Lactam	inactivation
blaMIR-22	Beta-Lactam	inactivation
blaMIR-3	Beta-Lactam	inactivation
blaMOX-12	Beta-Lactam	inactivation
blaMOX-13	Beta-Lactam	inactivation
blaMOX-8	Beta-Lactam	inactivation
blaORN-1	Beta-lactam	inactivation
blaOXA-1	Beta-Lactam	inactivation
blaOXA-120	Beta-Lactam	inactivation
blaOXA-134	Beta-Lactam	inactivation
blaOXA-211	Beta-Lactam	inactivation
blaOXA-275	Beta-Lactam	inactivation
blaOXA-276	Beta-Lactam	inactivation
blaOXA-278	Beta-Lactam	inactivation
blaOXA-280	Beta-lactam	inactivation
blaOXA-281	Beta-lactam	inactivation
blaOXA-293	Beta-lactam	inactivation
blaOXA-309	Beta-lactam	inactivation
blaOXA-333	Beta-lactam	inactivation
blaOXA-355	Beta-Lactam	inactivation
blaOXA-427	Beta-Lactam	inactivation
blaOXA-459	Beta-lactam	inactivation
blaOXA-488	Beta-Lactam	inactivation
blaOXA-500	Beta-lactam	inactivation
blaOXA-669	Beta-Lactam	inactivation
blaOXA-674	Beta-Lactam	inactivation
blaOXA-78	Beta-Lactam	inactivation
blaOXY-2-11	Beta-lactam	inactivation
blaOXY-2-7	Beta-lactam	inactivation
blaOXY-3-1	Beta-lactam	inactivation
blaOXY-5-1	Beta-Lactam	inactivation
blaOXY-5-2	Beta-Lactam	inactivation
blaPDC-34	Beta-Lactam	inactivation
blaPDC-55	Beta-Lactam	inactivation
blaPLA-2a	Beta-lactam	inactivation
blaRAHN	Beta-Lactam	inactivation
blaSGM-7	Beta-Lactam	inactivation
blaSHV-110	Beta-Lactam	inactivation
blaTEM-150	Beta-Lactam	inactivation
blaTEM-160	Beta-Lactam	inactivation
catA4	Chloramphenicol	inactivation
ceoA	Aminoglycoside/Fluoroquinolone	efflux
ceoB	MDR	efflux
cepA	Beta-Lactam	inactivation
cmlA1	Phenicol	efflux
cmlB1	Chloramphenicol	efflux
cmx	Phenicol	efflux
cphA5	Beta-Lactam	inactivation
erm(A)	Macrolide	target alteration
erm(T)	MLS	target alteration
floR	Chloramphenicol	efflux
FosD	Fosfomycin	inactivation
iri	Rifampicin	inactivation
lmrD	Lincosamide	efflux
lnu(C)	Lincosamide	inactivation
lnu(D)	Lincosamide	inactivation
lsa(E)	Lincosamide/Streptogramin	target protection
mcr-3.1	Peptide	target alteration
mcr-3.17	Peptide	target alteration
mef(B)	Macrolide	efflux
mph(E)	Macrolide	inactivation
mphO	Macrolide	inactivation
mprF	Peptide	target alteration
msr(E)	Macrolide	target protection
mtrA	MDR	efflux
opcM	Aminoglycoside/Fluoroquinolone	efflux
oqxB	Phenicol/Quinolone	efflux
qacH	MDR	efflux
qnrB11	Fluoroquinolone	target protection
QnrB33	Fluoroquinolone	target protection
QnrB35	Fluoroquinolone	target protection
rosA	Peptide	efflux
rosB	Peptide	efflux
rpoB	Rifampicin	target alteration and replacement
sal(A)	MLS	target protection
sat2	Streptothricin	inactivation
tet(30)	Tetracycline	efflux
tet(41)	Tetracycline	efflux
tet(H)	Tetracycline	efflux
tet(J)	Tetracycline	efflux
tet(L)	Tetracycline	efflux
tet(S)	Tetracycline	target protection
tet(X)	Tetracycline	inactivation
tetA(P)	Tetracycline	efflux
tetB(P)	Tetracycline	target protection
vanR-I	Vancomycin	target alteration
vanZ-A	Vancomycin	target alteration
vat(F)	Streptogramin	inactivation
