# Supplementary material for: Development of the oral resistome during the first decade of life
Source: Nat Commun. 2023 Mar 9;14:1291. doi: 10.1038/s41467-023-36781-w (PMC9998430; doi:10.1038/s41467-023-36781-w)
Supplement: Supplementary file 6 — Supplementary Dataset 3 [file 41467_2023_36781_MOESM6_ESM.csv]

SD 3: Correlation analysis (DIABLO) between predicted functional pathways, ARGs and species.
Analysis was performed on pathways, ARGs and species above a minimum prevalence of 0.01%, that had been normalised by total sum scaling (TSS) and centre log ratio transformed. A corrleation cutoff of 0.75 was set.
	Variable1	V1_cat	Variable2	V2_cat	cor_value
1	lsa.C.	ARG	Enterococcus_wangshanyuanii_2005703	Species	-0.75040369
2	lsa.C.	ARG	Streptococcus_himalayensis_1888195	Species	-0.754027703
3	lsa.C.	ARG	Streptococcus_marmotae_1825069	Species	-0.755669349
4	macA	ARG	Carnobacterium_sp._CP1_1564681	Species	-0.760233408
5	macA	ARG	Enterococcus_thailandicus_417368	Species	-0.761288495
6	macA	ARG	Enterococcus_wangshanyuanii_2005703	Species	-0.78127562
7	macA	ARG	Jeotgalibaca_sp._H21T32_2496265	Species	-0.750249432
8	macA	ARG	Streptococcus_himalayensis_1888195	Species	-0.783590149
9	macA	ARG	Streptococcus_marmotae_1825069	Species	-0.787437436
10	macA	ARG	Streptococcus_parauberis_1348	Species	-0.767592151
11	macA	ARG	Streptococcus_pluranimalium_82348	Species	-0.772475098
12	macA	ARG	Streptococcus_uberis_1349	Species	-0.778814828
13	macA	ARG	Streptococcus_urinalis_149016	Species	-0.762929819
14	macA	ARG	Vagococcus_penaei_633807	Species	-0.779326616
15	macA	ARG	PWY1G.0..mycothiol.biosynthesis	Function	0.753652297
16	tetA.60.	ARG	PWY.6121..5.aminoimidazole.ribonucleotide.biosynthesis.I	Function	-0.763557578
17	tetA.60.	ARG	PWY.6122..5.aminoimidazole.ribonucleotide.biosynthesis.II	Function	-0.768966983
18	tetA.60.	ARG	PWY.6277..superpathway.of.5.aminoimidazole.ribonucleotide.biosynthesis	Function	-0.768966983
19	Actinomyces_gaoshouyii_1960083	Species	Actinomyces_gaoshouyii_1960083	Species	0.810895965
20	Actinomyces_gaoshouyii_1960083	Species	Actinomyces_qiguomingii_2057800	Species	0.805348739
21	Actinomyces_gaoshouyii_1960083	Species	Actinomyces_sp._2129_2321394	Species	0.838877446
22	Actinomyces_gaoshouyii_1960083	Species	Actinomyces_sp._299_2057743	Species	0.808604259
23	Actinomyces_howellii_52771	Species	Actinomyces_howellii_52771	Species	0.777736471
24	Actinomyces_howellii_52771	Species	Actinomyces_radicidentis_111015	Species	0.775335809
25	Actinomyces_howellii_52771	Species	Actinomyces_slackii_52774	Species	0.792921643
26	Actinomyces_howellii_52771	Species	Actinomyces_sp._Chiba101_1851395	Species	0.775914216
27	Actinomyces_howellii_52771	Species	Actinomyces_sp._Z16_2079536	Species	0.769644704
28	Actinomyces_howellii_52771	Species	Actinomyces_sp._dk561_2560010	Species	0.772478622
29	Actinomyces_howellii_52771	Species	PWY.5097..L.lysine.biosynthesis.VI	Function	0.790466625
30	Actinomyces_howellii_52771	Species	PWY.6121..5.aminoimidazole.ribonucleotide.biosynthesis.I	Function	0.827127953
31	Actinomyces_howellii_52771	Species	PWY.6122..5.aminoimidazole.ribonucleotide.biosynthesis.II	Function	0.831861351
32	Actinomyces_howellii_52771	Species	PWY.6277..superpathway.of.5.aminoimidazole.ribonucleotide.biosynthesis	Function	0.831861351
33	Actinomyces_qiguomingii_2057800	Species	Actinomyces_qiguomingii_2057800	Species	0.844669052
34	Actinomyces_qiguomingii_2057800	Species	Actinomyces_sp._2129_2321394	Species	0.841529819
35	Actinomyces_qiguomingii_2057800	Species	Actinomyces_sp._299_2057743	Species	0.829136773
36	Actinomyces_qiguomingii_2057800	Species	ILEUSYN.PWY..L.isoleucine.biosynthesis.I..from.threonine.	Function	0.815024067
37	Actinomyces_qiguomingii_2057800	Species	PWY.1042..glycolysis.IV..plant.cytosol.	Function	0.777986146
38	Actinomyces_qiguomingii_2057800	Species	PWY.5097..L.lysine.biosynthesis.VI	Function	0.765703005
39	Actinomyces_qiguomingii_2057800	Species	PWY.6121..5.aminoimidazole.ribonucleotide.biosynthesis.I	Function	0.827513935
40	Actinomyces_qiguomingii_2057800	Species	PWY.6122..5.aminoimidazole.ribonucleotide.biosynthesis.II	Function	0.835869627
41	Actinomyces_qiguomingii_2057800	Species	PWY.6277..superpathway.of.5.aminoimidazole.ribonucleotide.biosynthesis	Function	0.835869627
42	Actinomyces_qiguomingii_2057800	Species	VALSYN.PWY..L.valine.biosynthesis	Function	0.815024067
43	Actinomyces_radicidentis_111015	Species	Actinomyces_radicidentis_111015	Species	0.777445747
44	Actinomyces_radicidentis_111015	Species	Actinomyces_slackii_52774	Species	0.794859615
45	Actinomyces_radicidentis_111015	Species	Actinomyces_sp._Chiba101_1851395	Species	0.787932477
46	Actinomyces_radicidentis_111015	Species	Actinomyces_sp._Z16_2079536	Species	0.777738803
47	Actinomyces_radicidentis_111015	Species	Actinomyces_sp._dk561_2560010	Species	0.781441757
48	Actinomyces_radicidentis_111015	Species	PWY.5097..L.lysine.biosynthesis.VI	Function	0.803176166
49	Actinomyces_radicidentis_111015	Species	PWY.6121..5.aminoimidazole.ribonucleotide.biosynthesis.I	Function	0.843426678
50	Actinomyces_radicidentis_111015	Species	PWY.6122..5.aminoimidazole.ribonucleotide.biosynthesis.II	Function	0.848666277
51	Actinomyces_radicidentis_111015	Species	PWY.6277..superpathway.of.5.aminoimidazole.ribonucleotide.biosynthesis	Function	0.848666277
52	Actinomyces_slackii_52774	Species	Actinomyces_slackii_52774	Species	0.812674201
53	Actinomyces_slackii_52774	Species	Actinomyces_sp._Chiba101_1851395	Species	0.805100441
54	Actinomyces_slackii_52774	Species	Actinomyces_sp._Z16_2079536	Species	0.79486806
55	Actinomyces_slackii_52774	Species	Actinomyces_sp._dk561_2560010	Species	0.798612153
56	Actinomyces_slackii_52774	Species	PWY.5097..L.lysine.biosynthesis.VI	Function	0.820653943
57	Actinomyces_slackii_52774	Species	PWY.6121..5.aminoimidazole.ribonucleotide.biosynthesis.I	Function	0.86163667
58	Actinomyces_slackii_52774	Species	PWY.6122..5.aminoimidazole.ribonucleotide.biosynthesis.II	Function	0.866969688
59	Actinomyces_slackii_52774	Species	PWY.6277..superpathway.of.5.aminoimidazole.ribonucleotide.biosynthesis	Function	0.866969688
60	Actinomyces_sp._2129_2321394	Species	Actinomyces_sp._2129_2321394	Species	0.869395076
61	Actinomyces_sp._2129_2321394	Species	Actinomyces_sp._299_2057743	Species	0.841385223
62	Actinomyces_sp._2129_2321394	Species	ILEUSYN.PWY..L.isoleucine.biosynthesis.I..from.threonine.	Function	0.78552614
63	Actinomyces_sp._2129_2321394	Species	PWY.6121..5.aminoimidazole.ribonucleotide.biosynthesis.I	Function	0.756741511
64	Actinomyces_sp._2129_2321394	Species	PWY.6122..5.aminoimidazole.ribonucleotide.biosynthesis.II	Function	0.765511008
65	Actinomyces_sp._2129_2321394	Species	PWY.6277..superpathway.of.5.aminoimidazole.ribonucleotide.biosynthesis	Function	0.765511008
66	Actinomyces_sp._2129_2321394	Species	VALSYN.PWY..L.valine.biosynthesis	Function	0.78552614
67	Actinomyces_sp._299_2057743	Species	Actinomyces_sp._299_2057743	Species	0.821472757
68	Actinomyces_sp._299_2057743	Species	ILEUSYN.PWY..L.isoleucine.biosynthesis.I..from.threonine.	Function	0.786944641
69	Actinomyces_sp._299_2057743	Species	PWY.6121..5.aminoimidazole.ribonucleotide.biosynthesis.I	Function	0.778812225
70	Actinomyces_sp._299_2057743	Species	PWY.6122..5.aminoimidazole.ribonucleotide.biosynthesis.II	Function	0.787234307
71	Actinomyces_sp._299_2057743	Species	PWY.6277..superpathway.of.5.aminoimidazole.ribonucleotide.biosynthesis	Function	0.787234307
72	Actinomyces_sp._299_2057743	Species	VALSYN.PWY..L.valine.biosynthesis	Function	0.786944641
73	Actinomyces_sp._Chiba101_1851395	Species	Actinomyces_sp._Chiba101_1851395	Species	0.820228686
74	Actinomyces_sp._Chiba101_1851395	Species	Actinomyces_sp._Z16_2079536	Species	0.801351907
75	Actinomyces_sp._Chiba101_1851395	Species	Actinomyces_sp._dk561_2560010	Species	0.806988696
76	Actinomyces_sp._Chiba101_1851395	Species	ARGSYN.PWY..L.arginine.biosynthesis.I..via.L.ornithine.	Function	0.752451309
77	Actinomyces_sp._Chiba101_1851395	Species	ILEUSYN.PWY..L.isoleucine.biosynthesis.I..from.threonine.	Function	0.781225846
78	Actinomyces_sp._Chiba101_1851395	Species	PWY.1042..glycolysis.IV..plant.cytosol.	Function	0.77539116
79	Actinomyces_sp._Chiba101_1851395	Species	PWY.5097..L.lysine.biosynthesis.VI	Function	0.837103341
80	Actinomyces_sp._Chiba101_1851395	Species	PWY.6121..5.aminoimidazole.ribonucleotide.biosynthesis.I	Function	0.885528824
81	Actinomyces_sp._Chiba101_1851395	Species	PWY.6122..5.aminoimidazole.ribonucleotide.biosynthesis.II	Function	0.891918088
82	Actinomyces_sp._Chiba101_1851395	Species	PWY.6277..superpathway.of.5.aminoimidazole.ribonucleotide.biosynthesis	Function	0.891918088
83	Actinomyces_sp._Chiba101_1851395	Species	VALSYN.PWY..L.valine.biosynthesis	Function	0.781225846
84	Actinomyces_sp._Z16_2079536	Species	Actinomyces_sp._Z16_2079536	Species	0.785979068
85	Actinomyces_sp._Z16_2079536	Species	Actinomyces_sp._dk561_2560010	Species	0.790824322
86	Actinomyces_sp._Z16_2079536	Species	PWY.5097..L.lysine.biosynthesis.VI	Function	0.817464551
87	Actinomyces_sp._Z16_2079536	Species	PWY.6121..5.aminoimidazole.ribonucleotide.biosynthesis.I	Function	0.862352295
88	Actinomyces_sp._Z16_2079536	Species	PWY.6122..5.aminoimidazole.ribonucleotide.biosynthesis.II	Function	0.868247317
89	Actinomyces_sp._Z16_2079536	Species	PWY.6277..superpathway.of.5.aminoimidazole.ribonucleotide.biosynthesis	Function	0.868247317
90	Actinomyces_sp._dk561_2560010	Species	Actinomyces_sp._dk561_2560010	Species	0.795851004
91	Actinomyces_sp._dk561_2560010	Species	ILEUSYN.PWY..L.isoleucine.biosynthesis.I..from.threonine.	Function	0.757540328
92	Actinomyces_sp._dk561_2560010	Species	PWY.1042..glycolysis.IV..plant.cytosol.	Function	0.755211317
93	Actinomyces_sp._dk561_2560010	Species	PWY.5097..L.lysine.biosynthesis.VI	Function	0.823297869
94	Actinomyces_sp._dk561_2560010	Species	PWY.6121..5.aminoimidazole.ribonucleotide.biosynthesis.I	Function	0.869040879
95	Actinomyces_sp._dk561_2560010	Species	PWY.6122..5.aminoimidazole.ribonucleotide.biosynthesis.II	Function	0.875054668
96	Actinomyces_sp._dk561_2560010	Species	PWY.6277..superpathway.of.5.aminoimidazole.ribonucleotide.biosynthesis	Function	0.875054668
97	Actinomyces_sp._dk561_2560010	Species	VALSYN.PWY..L.valine.biosynthesis	Function	0.757540328
98	Actinomyces_sp._oral_taxon_171_706438	Species	PWY1G.0..mycothiol.biosynthesis	Function	0.776251066
99	Actinomyces_viscosus_1656	Species	Actinomyces_viscosus_1656	Species	0.770666884
100	Actinomyces_viscosus_1656	Species	PWY1G.0..mycothiol.biosynthesis	Function	0.799275215
101	Buchnera_aphidicola_9	Species	Carnobacterium_sp._CP1_1564681	Species	0.756818708
102	Buchnera_aphidicola_9	Species	Enterococcus_thailandicus_417368	Species	0.756789877
103	Buchnera_aphidicola_9	Species	Enterococcus_wangshanyuanii_2005703	Species	0.777378878
104	Buchnera_aphidicola_9	Species	Streptococcus_himalayensis_1888195	Species	0.778694747
105	Buchnera_aphidicola_9	Species	Streptococcus_marmotae_1825069	Species	0.783969839
106	Buchnera_aphidicola_9	Species	Streptococcus_parauberis_1348	Species	0.764461302
107	Buchnera_aphidicola_9	Species	Streptococcus_pluranimalium_82348	Species	0.767311811
108	Buchnera_aphidicola_9	Species	Streptococcus_uberis_1349	Species	0.775020814
109	Buchnera_aphidicola_9	Species	Streptococcus_urinalis_149016	Species	0.757445045
110	Buchnera_aphidicola_9	Species	Vagococcus_penaei_633807	Species	0.776183166
111	Carnobacterium_inhibens_147709	Species	Carnobacterium_inhibens_147709	Species	0.811409234
112	Carnobacterium_inhibens_147709	Species	Carnobacterium_sp._17.4_208596	Species	0.808303706
113	Carnobacterium_inhibens_147709	Species	Carnobacterium_sp._CP1_1564681	Species	0.823657368
114	Carnobacterium_inhibens_147709	Species	Chryseobacterium_jeonii_266749	Species	0.752615827
115	Carnobacterium_inhibens_147709	Species	Chryseobacterium_piperi_558152	Species	0.767180448
116	Carnobacterium_inhibens_147709	Species	Clostridium_butyricum_1492	Species	0.803185466
117	Carnobacterium_inhibens_147709	Species	Enterococcus_cecorum_44008	Species	0.769401035
118	Carnobacterium_inhibens_147709	Species	Enterococcus_mundtii_53346	Species	0.816653451
119	Carnobacterium_inhibens_147709	Species	Enterococcus_thailandicus_417368	Species	0.828712895
120	Carnobacterium_inhibens_147709	Species	Enterococcus_wangshanyuanii_2005703	Species	0.847859999
121	Carnobacterium_inhibens_147709	Species	Jeotgalibaca_sp._H21T32_2496265	Species	0.822297543
122	Carnobacterium_inhibens_147709	Species	Jeotgalibaca_sp._PTS2502_1903686	Species	0.803028549
123	Carnobacterium_inhibens_147709	Species	Streptococcus_himalayensis_1888195	Species	0.853950431
124	Carnobacterium_inhibens_147709	Species	Streptococcus_marmotae_1825069	Species	0.852879728
125	Carnobacterium_inhibens_147709	Species	Streptococcus_parauberis_1348	Species	0.830481136
126	Carnobacterium_inhibens_147709	Species	Streptococcus_pluranimalium_82348	Species	0.843060266
127	Carnobacterium_inhibens_147709	Species	Streptococcus_porcinus_1340	Species	0.819613494
128	Carnobacterium_inhibens_147709	Species	Streptococcus_uberis_1349	Species	0.844861551
129	Carnobacterium_inhibens_147709	Species	Streptococcus_urinalis_149016	Species	0.834039596
130	Carnobacterium_inhibens_147709	Species	Vagococcus_penaei_633807	Species	0.84304917
131	Carnobacterium_inhibens_147709	Species	Vagococcus_sp._CF.49_2562451	Species	0.818000054
132	Carnobacterium_inhibens_147709	Species	Vagococcus_sp._MN.17_2571750	Species	0.799688873
133	Carnobacterium_inhibens_147709	Species	Vagococcus_teuberi_519472	Species	0.818407454
134	Carnobacterium_inhibens_147709	Species	P108.PWY..pyruvate.fermentation.to.propanoate.I	Function	-0.814867853
135	Carnobacterium_inhibens_147709	Species	PWY1F.823..leucopelargonidin.and.leucocyanidin.biosynthesis	Function	-0.777380155
136	Carnobacterium_inhibens_147709	Species	PWY1G.0..mycothiol.biosynthesis	Function	-0.841925624
137	Carnobacterium_sp._17.4_208596	Species	Carnobacterium_sp._17.4_208596	Species	0.807572384
138	Carnobacterium_sp._17.4_208596	Species	Carnobacterium_sp._CP1_1564681	Species	0.823601961
139	Carnobacterium_sp._17.4_208596	Species	Chryseobacterium_jeonii_266749	Species	0.761406618
140	Carnobacterium_sp._17.4_208596	Species	Chryseobacterium_piperi_558152	Species	0.776632149
141	Carnobacterium_sp._17.4_208596	Species	Clostridium_butyricum_1492	Species	0.805145746
142	Carnobacterium_sp._17.4_208596	Species	Enterococcus_cecorum_44008	Species	0.764046287
143	Carnobacterium_sp._17.4_208596	Species	Enterococcus_mundtii_53346	Species	0.811491593
144	Carnobacterium_sp._17.4_208596	Species	Enterococcus_thailandicus_417368	Species	0.827049926
145	Carnobacterium_sp._17.4_208596	Species	Enterococcus_wangshanyuanii_2005703	Species	0.847225818
146	Carnobacterium_sp._17.4_208596	Species	Jeotgalibaca_sp._H21T32_2496265	Species	0.818357255
147	Carnobacterium_sp._17.4_208596	Species	Jeotgalibaca_sp._PTS2502_1903686	Species	0.796580685
148	Carnobacterium_sp._17.4_208596	Species	Streptococcus_himalayensis_1888195	Species	0.851844021
149	Carnobacterium_sp._17.4_208596	Species	Streptococcus_marmotae_1825069	Species	0.852925555
150	Carnobacterium_sp._17.4_208596	Species	Streptococcus_parauberis_1348	Species	0.830897235
151	Carnobacterium_sp._17.4_208596	Species	Streptococcus_pluranimalium_82348	Species	0.840481272
152	Carnobacterium_sp._17.4_208596	Species	Streptococcus_porcinus_1340	Species	0.815110951
153	Carnobacterium_sp._17.4_208596	Species	Streptococcus_uberis_1349	Species	0.844364104
154	Carnobacterium_sp._17.4_208596	Species	Streptococcus_urinalis_149016	Species	0.830918566
155	Carnobacterium_sp._17.4_208596	Species	Vagococcus_penaei_633807	Species	0.843524154
156	Carnobacterium_sp._17.4_208596	Species	Vagococcus_sp._CF.49_2562451	Species	0.813677395
157	Carnobacterium_sp._17.4_208596	Species	Vagococcus_sp._MN.17_2571750	Species	0.793729466
158	Carnobacterium_sp._17.4_208596	Species	Vagococcus_teuberi_519472	Species	0.814111806
159	Carnobacterium_sp._17.4_208596	Species	P108.PWY..pyruvate.fermentation.to.propanoate.I	Function	-0.808930158
160	Carnobacterium_sp._17.4_208596	Species	PWY1F.823..leucopelargonidin.and.leucocyanidin.biosynthesis	Function	-0.775360624
161	Carnobacterium_sp._17.4_208596	Species	PWY1G.0..mycothiol.biosynthesis	Function	-0.831435315
162	Carnobacterium_sp._CP1_1564681	Species	Carnobacterium_sp._CP1_1564681	Species	0.840150548
163	Carnobacterium_sp._CP1_1564681	Species	Chryseobacterium_gallinarum_1324352	Species	0.763707978
164	Carnobacterium_sp._CP1_1564681	Species	Chryseobacterium_jeonii_266749	Species	0.77927754
165	Carnobacterium_sp._CP1_1564681	Species	Chryseobacterium_piperi_558152	Species	0.795001544
166	Carnobacterium_sp._CP1_1564681	Species	Clostridium_butyricum_1492	Species	0.821909468
167	Carnobacterium_sp._CP1_1564681	Species	Enterococcus_cecorum_44008	Species	0.777855553
168	Carnobacterium_sp._CP1_1564681	Species	Enterococcus_mundtii_53346	Species	0.826311212
169	Carnobacterium_sp._CP1_1564681	Species	Enterococcus_thailandicus_417368	Species	0.843200242
170	Carnobacterium_sp._CP1_1564681	Species	Enterococcus_wangshanyuanii_2005703	Species	0.864081182
171	Carnobacterium_sp._CP1_1564681	Species	Histophilus_somni_731	Species	0.755726309
172	Carnobacterium_sp._CP1_1564681	Species	Jeotgalibaca_sp._H21T32_2496265	Species	0.833670298
173	Carnobacterium_sp._CP1_1564681	Species	Jeotgalibaca_sp._PTS2502_1903686	Species	0.810726326
174	Carnobacterium_sp._CP1_1564681	Species	Listeria_monocytogenes_1639	Species	0.753664505
175	Carnobacterium_sp._CP1_1564681	Species	Streptococcus_himalayensis_1888195	Species	0.868364018
176	Carnobacterium_sp._CP1_1564681	Species	Streptococcus_marmotae_1825069	Species	0.870093361
177	Carnobacterium_sp._CP1_1564681	Species	Streptococcus_parauberis_1348	Species	0.847729703
178	Carnobacterium_sp._CP1_1564681	Species	Streptococcus_pluranimalium_82348	Species	0.856635267
179	Carnobacterium_sp._CP1_1564681	Species	Streptococcus_porcinus_1340	Species	0.830195151
180	Carnobacterium_sp._CP1_1564681	Species	Streptococcus_uberis_1349	Species	0.861201687
181	Carnobacterium_sp._CP1_1564681	Species	Streptococcus_urinalis_149016	Species	0.84672256
182	Carnobacterium_sp._CP1_1564681	Species	Vagococcus_penaei_633807	Species	0.860627711
183	Carnobacterium_sp._CP1_1564681	Species	Vagococcus_sp._CF.49_2562451	Species	0.828785088
184	Carnobacterium_sp._CP1_1564681	Species	Vagococcus_sp._MN.17_2571750	Species	0.807959848
185	Carnobacterium_sp._CP1_1564681	Species	Vagococcus_teuberi_519472	Species	0.829236094
186	Carnobacterium_sp._CP1_1564681	Species	P108.PWY..pyruvate.fermentation.to.propanoate.I	Function	-0.82347258
187	Carnobacterium_sp._CP1_1564681	Species	PWY1F.823..leucopelargonidin.and.leucocyanidin.biosynthesis	Function	-0.790367619
188	Carnobacterium_sp._CP1_1564681	Species	PWY1G.0..mycothiol.biosynthesis	Function	-0.845106078
189	Chryseobacterium_gallinarum_1324352	Species	Chryseobacterium_piperi_558152	Species	0.763565523
190	Chryseobacterium_gallinarum_1324352	Species	Clostridium_butyricum_1492	Species	0.755795412
191	Chryseobacterium_gallinarum_1324352	Species	Enterococcus_thailandicus_417368	Species	0.759563324
192	Chryseobacterium_gallinarum_1324352	Species	Enterococcus_wangshanyuanii_2005703	Species	0.782977427
193	Chryseobacterium_gallinarum_1324352	Species	Streptococcus_himalayensis_1888195	Species	0.780536436
194	Chryseobacterium_gallinarum_1324352	Species	Streptococcus_marmotae_1825069	Species	0.791370525
195	Chryseobacterium_gallinarum_1324352	Species	Streptococcus_parauberis_1348	Species	0.772628688
196	Chryseobacterium_gallinarum_1324352	Species	Streptococcus_pluranimalium_82348	Species	0.767837877
197	Chryseobacterium_gallinarum_1324352	Species	Streptococcus_uberis_1349	Species	0.780947513
198	Chryseobacterium_gallinarum_1324352	Species	Streptococcus_urinalis_149016	Species	0.756491765
199	Chryseobacterium_gallinarum_1324352	Species	Vagococcus_penaei_633807	Species	0.784610206
200	Chryseobacterium_jeonii_266749	Species	Chryseobacterium_jeonii_266749	Species	0.755745819
201	Chryseobacterium_jeonii_266749	Species	Chryseobacterium_piperi_558152	Species	0.772795815
202	Chryseobacterium_jeonii_266749	Species	Clostridium_butyricum_1492	Species	0.769860613
203	Chryseobacterium_jeonii_266749	Species	Enterococcus_thailandicus_417368	Species	0.77612001
204	Chryseobacterium_jeonii_266749	Species	Enterococcus_wangshanyuanii_2005703	Species	0.799324645
205	Chryseobacterium_jeonii_266749	Species	Jeotgalibaca_sp._H21T32_2496265	Species	0.758796849
206	Chryseobacterium_jeonii_266749	Species	Streptococcus_himalayensis_1888195	Species	0.797815231
207	Chryseobacterium_jeonii_266749	Species	Streptococcus_marmotae_1825069	Species	0.807435228
208	Chryseobacterium_jeonii_266749	Species	Streptococcus_parauberis_1348	Species	0.788065429
209	Chryseobacterium_jeonii_266749	Species	Streptococcus_pluranimalium_82348	Species	0.785173374
210	Chryseobacterium_jeonii_266749	Species	Streptococcus_porcinus_1340	Species	0.753478648
211	Chryseobacterium_jeonii_266749	Species	Streptococcus_uberis_1349	Species	0.797162314
212	Chryseobacterium_jeonii_266749	Species	Streptococcus_urinalis_149016	Species	0.773957761
213	Chryseobacterium_jeonii_266749	Species	Vagococcus_penaei_633807	Species	0.800251387
214	Chryseobacterium_jeonii_266749	Species	Vagococcus_sp._CF.49_2562451	Species	0.752840344
215	Chryseobacterium_jeonii_266749	Species	Vagococcus_teuberi_519472	Species	0.753359379
216	Chryseobacterium_piperi_558152	Species	Chryseobacterium_piperi_558152	Species	0.790324654
217	Chryseobacterium_piperi_558152	Species	Clostridium_butyricum_1492	Species	0.785804877
218	Chryseobacterium_piperi_558152	Species	Enterococcus_mundtii_53346	Species	0.761460708
219	Chryseobacterium_piperi_558152	Species	Enterococcus_thailandicus_417368	Species	0.791452946
220	Chryseobacterium_piperi_558152	Species	Enterococcus_wangshanyuanii_2005703	Species	0.815335601
221	Chryseobacterium_piperi_558152	Species	Jeotgalibaca_sp._H21T32_2496265	Species	0.773316315
222	Chryseobacterium_piperi_558152	Species	Streptococcus_himalayensis_1888195	Species	0.813495952
223	Chryseobacterium_piperi_558152	Species	Streptococcus_marmotae_1825069	Species	0.823748409
224	Chryseobacterium_piperi_558152	Species	Streptococcus_parauberis_1348	Species	0.804062882
225	Chryseobacterium_piperi_558152	Species	Streptococcus_pluranimalium_82348	Species	0.800502608
226	Chryseobacterium_piperi_558152	Species	Streptococcus_porcinus_1340	Species	0.767776249
227	Chryseobacterium_piperi_558152	Species	Streptococcus_uberis_1349	Species	0.813157448
228	Chryseobacterium_piperi_558152	Species	Streptococcus_urinalis_149016	Species	0.788950165
229	Chryseobacterium_piperi_558152	Species	Vagococcus_penaei_633807	Species	0.81650689
230	Chryseobacterium_piperi_558152	Species	Vagococcus_sp._CF.49_2562451	Species	0.767161682
231	Chryseobacterium_piperi_558152	Species	Vagococcus_teuberi_519472	Species	0.767696697
232	Chryseobacterium_piperi_558152	Species	P108.PWY..pyruvate.fermentation.to.propanoate.I	Function	-0.755668133
233	Chryseobacterium_piperi_558152	Species	PWY1G.0..mycothiol.biosynthesis	Function	-0.757920272
234	Chryseobacterium_sp._G0201_2487065	Species	Enterococcus_wangshanyuanii_2005703	Species	0.764384526
235	Chryseobacterium_sp._G0201_2487065	Species	Streptococcus_himalayensis_1888195	Species	0.762587121
236	Chryseobacterium_sp._G0201_2487065	Species	Streptococcus_marmotae_1825069	Species	0.772305487
237	Chryseobacterium_sp._G0201_2487065	Species	Streptococcus_parauberis_1348	Species	0.753867643
238	Chryseobacterium_sp._G0201_2487065	Species	Streptococcus_pluranimalium_82348	Species	0.750381924
239	Chryseobacterium_sp._G0201_2487065	Species	Streptococcus_uberis_1349	Species	0.762349151
240	Chryseobacterium_sp._G0201_2487065	Species	Vagococcus_penaei_633807	Species	0.765537396
241	Chryseobacterium_sp._T16E.39_2015076	Species	Enterococcus_wangshanyuanii_2005703	Species	0.757825455
242	Chryseobacterium_sp._T16E.39_2015076	Species	Streptococcus_himalayensis_1888195	Species	0.757177989
243	Chryseobacterium_sp._T16E.39_2015076	Species	Streptococcus_marmotae_1825069	Species	0.765149898
244	Chryseobacterium_sp._T16E.39_2015076	Species	Streptococcus_uberis_1349	Species	0.755703583
245	Chryseobacterium_sp._T16E.39_2015076	Species	Vagococcus_penaei_633807	Species	0.758113826
246	Clostridium_butyricum_1492	Species	Clostridium_butyricum_1492	Species	0.805773701
247	Clostridium_butyricum_1492	Species	Enterococcus_cecorum_44008	Species	0.756467082
248	Clostridium_butyricum_1492	Species	Enterococcus_mundtii_53346	Species	0.804037064
249	Clostridium_butyricum_1492	Species	Enterococcus_thailandicus_417368	Species	0.823529119
250	Clostridium_butyricum_1492	Species	Enterococcus_wangshanyuanii_2005703	Species	0.844830783
251	Clostridium_butyricum_1492	Species	Jeotgalibaca_sp._H21T32_2496265	Species	0.812273273
252	Clostridium_butyricum_1492	Species	Jeotgalibaca_sp._PTS2502_1903686	Species	0.787698517
253	Clostridium_butyricum_1492	Species	Streptococcus_himalayensis_1888195	Species	0.8477717
254	Clostridium_butyricum_1492	Species	Streptococcus_marmotae_1825069	Species	0.851289744
255	Clostridium_butyricum_1492	Species	Streptococcus_parauberis_1348	Species	0.829724559
256	Clostridium_butyricum_1492	Species	Streptococcus_pluranimalium_82348	Species	0.835895963
257	Clostridium_butyricum_1492	Species	Streptococcus_porcinus_1340	Species	0.808396315
258	Clostridium_butyricum_1492	Species	Streptococcus_uberis_1349	Species	0.842129664
259	Clostridium_butyricum_1492	Species	Streptococcus_urinalis_149016	Species	0.82573801
260	Clostridium_butyricum_1492	Species	Vagococcus_penaei_633807	Species	0.842393215
261	Clostridium_butyricum_1492	Species	Vagococcus_sp._CF.49_2562451	Species	0.807169419
262	Clostridium_butyricum_1492	Species	Vagococcus_sp._MN.17_2571750	Species	0.7854064
263	Clostridium_butyricum_1492	Species	Vagococcus_teuberi_519472	Species	0.807633576
264	Clostridium_butyricum_1492	Species	P108.PWY..pyruvate.fermentation.to.propanoate.I	Function	-0.800601616
265	Clostridium_butyricum_1492	Species	PWY1F.823..leucopelargonidin.and.leucocyanidin.biosynthesis	Function	-0.771538087
266	Clostridium_butyricum_1492	Species	PWY1G.0..mycothiol.biosynthesis	Function	-0.81790378
267	Enterococcus_cecorum_44008	Species	Enterococcus_mundtii_53346	Species	0.77645111
268	Enterococcus_cecorum_44008	Species	Enterococcus_thailandicus_417368	Species	0.784269615
269	Enterococcus_cecorum_44008	Species	Enterococcus_wangshanyuanii_2005703	Species	0.801301122
270	Enterococcus_cecorum_44008	Species	Jeotgalibaca_sp._H21T32_2496265	Species	0.780534731
271	Enterococcus_cecorum_44008	Species	Jeotgalibaca_sp._PTS2502_1903686	Species	0.764896757
272	Enterococcus_cecorum_44008	Species	Streptococcus_himalayensis_1888195	Species	0.808554406
273	Enterococcus_cecorum_44008	Species	Streptococcus_marmotae_1825069	Species	0.805347637
274	Enterococcus_cecorum_44008	Species	Streptococcus_parauberis_1348	Species	0.783818374
275	Enterococcus_cecorum_44008	Species	Streptococcus_pluranimalium_82348	Species	0.798752688
276	Enterococcus_cecorum_44008	Species	Streptococcus_porcinus_1340	Species	0.778573724
277	Enterococcus_cecorum_44008	Species	Streptococcus_uberis_1349	Species	0.798330123
278	Enterococcus_cecorum_44008	Species	Streptococcus_urinalis_149016	Species	0.790787235
279	Enterococcus_cecorum_44008	Species	Vagococcus_penaei_633807	Species	0.79562659
280	Enterococcus_cecorum_44008	Species	Vagococcus_sp._CF.49_2562451	Species	0.7768666
281	Enterococcus_cecorum_44008	Species	Vagococcus_sp._MN.17_2571750	Species	0.761244706
282	Enterococcus_cecorum_44008	Species	Vagococcus_teuberi_519472	Species	0.777223761
283	Enterococcus_cecorum_44008	Species	P108.PWY..pyruvate.fermentation.to.propanoate.I	Function	-0.775556423
284	Enterococcus_cecorum_44008	Species	PWY1G.0..mycothiol.biosynthesis	Function	-0.805752216
285	Enterococcus_mundtii_53346	Species	Enterococcus_mundtii_53346	Species	0.823686769
286	Enterococcus_mundtii_53346	Species	Enterococcus_thailandicus_417368	Species	0.832768414
287	Enterococcus_mundtii_53346	Species	Enterococcus_wangshanyuanii_2005703	Species	0.85108931
288	Enterococcus_mundtii_53346	Species	Jeotgalibaca_sp._H21T32_2496265	Species	0.828295755
289	Enterococcus_mundtii_53346	Species	Jeotgalibaca_sp._PTS2502_1903686	Species	0.811127262
290	Enterococcus_mundtii_53346	Species	Listeria_monocytogenes_1639	Species	0.75055502
291	Enterococcus_mundtii_53346	Species	Streptococcus_himalayensis_1888195	Species	0.858468038
292	Enterococcus_mundtii_53346	Species	Streptococcus_marmotae_1825069	Species	0.855538772
293	Enterococcus_mundtii_53346	Species	Streptococcus_parauberis_1348	Species	0.832750144
294	Enterococcus_mundtii_53346	Species	Streptococcus_pluranimalium_82348	Species	0.84795077
295	Enterococcus_mundtii_53346	Species	Streptococcus_porcinus_1340	Species	0.826087863
296	Enterococcus_mundtii_53346	Species	Streptococcus_uberis_1349	Species	0.847963513
297	Enterococcus_mundtii_53346	Species	Streptococcus_urinalis_149016	Species	0.83936878
298	Enterococcus_mundtii_53346	Species	Vagococcus_penaei_633807	Species	0.845307186
299	Enterococcus_mundtii_53346	Species	Vagococcus_sp._CF.49_2562451	Species	0.824314263
300	Enterococcus_mundtii_53346	Species	Vagococcus_sp._MN.17_2571750	Species	0.807355981
301	Enterococcus_mundtii_53346	Species	Vagococcus_teuberi_519472	Species	0.824699669
302	Enterococcus_mundtii_53346	Species	P108.PWY..pyruvate.fermentation.to.propanoate.I	Function	-0.822564272
303	Enterococcus_mundtii_53346	Species	PWY1F.823..leucopelargonidin.and.leucocyanidin.biosynthesis	Function	-0.781580601
304	Enterococcus_mundtii_53346	Species	PWY1G.0..mycothiol.biosynthesis	Function	-0.853631895
305	Enterococcus_thailandicus_417368	Species	Enterococcus_thailandicus_417368	Species	0.847349208
306	Enterococcus_thailandicus_417368	Species	Enterococcus_wangshanyuanii_2005703	Species	0.867608511
307	Enterococcus_thailandicus_417368	Species	Histophilus_somni_731	Species	0.752997131
308	Enterococcus_thailandicus_417368	Species	Jeotgalibaca_sp._H21T32_2496265	Species	0.839326867
309	Enterococcus_thailandicus_417368	Species	Jeotgalibaca_sp._PTS2502_1903686	Species	0.817998292
310	Enterococcus_thailandicus_417368	Species	Listeria_monocytogenes_1639	Species	0.759328745
311	Enterococcus_thailandicus_417368	Species	Streptococcus_himalayensis_1888195	Species	0.872903418
312	Enterococcus_thailandicus_417368	Species	Streptococcus_marmotae_1825069	Species	0.873181872
313	Enterococcus_thailandicus_417368	Species	Streptococcus_parauberis_1348	Species	0.850487356
314	Enterococcus_thailandicus_417368	Species	Streptococcus_pluranimalium_82348	Species	0.861452561
315	Enterococcus_thailandicus_417368	Species	Streptococcus_porcinus_1340	Species	0.836219913
316	Enterococcus_thailandicus_417368	Species	Streptococcus_uberis_1349	Species	0.864626121
317	Enterococcus_thailandicus_417368	Species	Streptococcus_urinalis_149016	Species	0.851871278
318	Enterococcus_thailandicus_417368	Species	Vagococcus_penaei_633807	Species	0.86339174
319	Enterococcus_thailandicus_417368	Species	Vagococcus_sp._CF.49_2562451	Species	0.834683012
320	Enterococcus_thailandicus_417368	Species	Vagococcus_sp._MN.17_2571750	Species	0.814891204
321	Enterococcus_thailandicus_417368	Species	Vagococcus_teuberi_519472	Species	0.835117347
322	Enterococcus_thailandicus_417368	Species	P108.PWY..pyruvate.fermentation.to.propanoate.I	Function	-0.830444855
323	Enterococcus_thailandicus_417368	Species	PWY1F.823..leucopelargonidin.and.leucocyanidin.biosynthesis	Function	-0.794568561
324	Enterococcus_thailandicus_417368	Species	PWY1G.0..mycothiol.biosynthesis	Function	-0.855238086
325	Enterococcus_wangshanyuanii_2005703	Species	Enterococcus_wangshanyuanii_2005703	Species	0.888833773
326	Enterococcus_wangshanyuanii_2005703	Species	Glaesserella_parasuis_738	Species	0.766311386
327	Enterococcus_wangshanyuanii_2005703	Species	Histophilus_somni_731	Species	0.775287105
328	Enterococcus_wangshanyuanii_2005703	Species	Jeotgalibaca_sp._H21T32_2496265	Species	0.858360914
329	Enterococcus_wangshanyuanii_2005703	Species	Jeotgalibaca_sp._PTS2502_1903686	Species	0.835373401
330	Enterococcus_wangshanyuanii_2005703	Species	Lactobacillus_salivarius_1624	Species	0.760752125
331	Enterococcus_wangshanyuanii_2005703	Species	Listeria_monocytogenes_1639	Species	0.776183298
332	Enterococcus_wangshanyuanii_2005703	Species	Muribaculaceae_bacterium_DSM_108610_2652307	Species	0.750168769
333	Enterococcus_wangshanyuanii_2005703	Species	Streptococcus_himalayensis_1888195	Species	0.893596448
334	Enterococcus_wangshanyuanii_2005703	Species	Streptococcus_marmotae_1825069	Species	0.894851787
335	Enterococcus_wangshanyuanii_2005703	Species	Streptococcus_parauberis_1348	Species	0.87176147
336	Enterococcus_wangshanyuanii_2005703	Species	Streptococcus_pluranimalium_82348	Species	0.881648697
337	Enterococcus_wangshanyuanii_2005703	Species	Streptococcus_porcinus_1340	Species	0.854923528
338	Enterococcus_wangshanyuanii_2005703	Species	Streptococcus_pyogenes_1314	Species	0.755101838
339	Enterococcus_wangshanyuanii_2005703	Species	Streptococcus_uberis_1349	Species	0.885839064
340	Enterococcus_wangshanyuanii_2005703	Species	Streptococcus_urinalis_149016	Species	0.871585573
341	Enterococcus_wangshanyuanii_2005703	Species	Vagococcus_penaei_633807	Species	0.885012338
342	Enterococcus_wangshanyuanii_2005703	Species	Vagococcus_sp._CF.49_2562451	Species	0.853429592
343	Enterococcus_wangshanyuanii_2005703	Species	Vagococcus_sp._MN.17_2571750	Species	0.832409418
344	Enterococcus_wangshanyuanii_2005703	Species	Vagococcus_teuberi_519472	Species	0.85388687
345	Enterococcus_wangshanyuanii_2005703	Species	P108.PWY..pyruvate.fermentation.to.propanoate.I	Function	-0.848358484
346	Enterococcus_wangshanyuanii_2005703	Species	PWY.7391..isoprene.biosynthesis.II..engineered.	Function	-0.751828928
347	Enterococcus_wangshanyuanii_2005703	Species	PWY.7456..mannan.degradation	Function	-0.763785989
348	Enterococcus_wangshanyuanii_2005703	Species	PWY1F.823..leucopelargonidin.and.leucocyanidin.biosynthesis	Function	-0.813358549
349	Enterococcus_wangshanyuanii_2005703	Species	PWY1G.0..mycothiol.biosynthesis	Function	-0.871714631
350	Glaesserella_parasuis_738	Species	Streptococcus_himalayensis_1888195	Species	0.767184465
351	Glaesserella_parasuis_738	Species	Streptococcus_marmotae_1825069	Species	0.773006073
352	Glaesserella_parasuis_738	Species	Streptococcus_parauberis_1348	Species	0.753877419
353	Glaesserella_parasuis_738	Species	Streptococcus_pluranimalium_82348	Species	0.755824689
354	Glaesserella_parasuis_738	Species	Streptococcus_uberis_1349	Species	0.764025752
355	Glaesserella_parasuis_738	Species	Vagococcus_penaei_633807	Species	0.76545213
356	Histophilus_somni_731	Species	Streptococcus_himalayensis_1888195	Species	0.774128185
357	Histophilus_somni_731	Species	Streptococcus_marmotae_1825069	Species	0.783011642
358	Histophilus_somni_731	Species	Streptococcus_parauberis_1348	Species	0.764150848
359	Histophilus_somni_731	Species	Streptococcus_pluranimalium_82348	Species	0.761966433
360	Histophilus_somni_731	Species	Streptococcus_uberis_1349	Species	0.773161842
361	Histophilus_somni_731	Species	Streptococcus_urinalis_149016	Species	0.751202182
362	Histophilus_somni_731	Species	Vagococcus_penaei_633807	Species	0.77595615
363	Jeotgalibaca_sp._H21T32_2496265	Species	Jeotgalibaca_sp._H21T32_2496265	Species	0.833598222
364	Jeotgalibaca_sp._H21T32_2496265	Species	Jeotgalibaca_sp._PTS2502_1903686	Species	0.814937271
365	Jeotgalibaca_sp._H21T32_2496265	Species	Listeria_monocytogenes_1639	Species	0.754930064
366	Jeotgalibaca_sp._H21T32_2496265	Species	Streptococcus_himalayensis_1888195	Species	0.865019512
367	Jeotgalibaca_sp._H21T32_2496265	Species	Streptococcus_marmotae_1825069	Species	0.863213258
368	Jeotgalibaca_sp._H21T32_2496265	Species	Streptococcus_parauberis_1348	Species	0.84041857
369	Jeotgalibaca_sp._H21T32_2496265	Species	Streptococcus_pluranimalium_82348	Species	0.854155862
370	Jeotgalibaca_sp._H21T32_2496265	Species	Streptococcus_porcinus_1340	Species	0.831070367
371	Jeotgalibaca_sp._H21T32_2496265	Species	Streptococcus_uberis_1349	Species	0.855280178
372	Jeotgalibaca_sp._H21T32_2496265	Species	Streptococcus_urinalis_149016	Species	0.845207709
373	Jeotgalibaca_sp._H21T32_2496265	Species	Vagococcus_penaei_633807	Species	0.853119336
374	Jeotgalibaca_sp._H21T32_2496265	Species	Vagococcus_sp._CF.49_2562451	Species	0.829376958
375	Jeotgalibaca_sp._H21T32_2496265	Species	Vagococcus_sp._MN.17_2571750	Species	0.811393084
376	Jeotgalibaca_sp._H21T32_2496265	Species	Vagococcus_teuberi_519472	Species	0.829780233
377	Jeotgalibaca_sp._H21T32_2496265	Species	P108.PWY..pyruvate.fermentation.to.propanoate.I	Function	-0.826748958
378	Jeotgalibaca_sp._H21T32_2496265	Species	PWY1F.823..leucopelargonidin.and.leucocyanidin.biosynthesis	Function	-0.787490957
379	Jeotgalibaca_sp._H21T32_2496265	Species	PWY1G.0..mycothiol.biosynthesis	Function	-0.855663473
380	Jeotgalibaca_sp._PTS2502_1903686	Species	Jeotgalibaca_sp._PTS2502_1903686	Species	0.799554546
381	Jeotgalibaca_sp._PTS2502_1903686	Species	Streptococcus_himalayensis_1888195	Species	0.843470611
382	Jeotgalibaca_sp._PTS2502_1903686	Species	Streptococcus_marmotae_1825069	Species	0.839342495
383	Jeotgalibaca_sp._PTS2502_1903686	Species	Streptococcus_parauberis_1348	Species	0.816768794
384	Jeotgalibaca_sp._PTS2502_1903686	Species	Streptococcus_pluranimalium_82348	Species	0.833427516
385	Jeotgalibaca_sp._PTS2502_1903686	Species	Streptococcus_porcinus_1340	Species	0.813098761
386	Jeotgalibaca_sp._PTS2502_1903686	Species	Streptococcus_uberis_1349	Species	0.832226999
387	Jeotgalibaca_sp._PTS2502_1903686	Species	Streptococcus_urinalis_149016	Species	0.825323596
388	Jeotgalibaca_sp._PTS2502_1903686	Species	Vagococcus_penaei_633807	Species	0.829054194
389	Jeotgalibaca_sp._PTS2502_1903686	Species	Vagococcus_sp._CF.49_2562451	Species	0.811253854
390	Jeotgalibaca_sp._PTS2502_1903686	Species	Vagococcus_sp._MN.17_2571750	Species	0.795569894
391	Jeotgalibaca_sp._PTS2502_1903686	Species	Vagococcus_teuberi_519472	Species	0.811616235
392	Jeotgalibaca_sp._PTS2502_1903686	Species	P108.PWY..pyruvate.fermentation.to.propanoate.I	Function	-0.810478098
393	Jeotgalibaca_sp._PTS2502_1903686	Species	PWY1F.823..leucopelargonidin.and.leucocyanidin.biosynthesis	Function	-0.767985709
394	Jeotgalibaca_sp._PTS2502_1903686	Species	PWY1G.0..mycothiol.biosynthesis	Function	-0.843611576
395	Lactobacillus_salivarius_1624	Species	Streptococcus_himalayensis_1888195	Species	0.765120222
396	Lactobacillus_salivarius_1624	Species	Streptococcus_marmotae_1825069	Species	0.765767028
397	Lactobacillus_salivarius_1624	Species	Streptococcus_pluranimalium_82348	Species	0.754989706
398	Lactobacillus_salivarius_1624	Species	Streptococcus_uberis_1349	Species	0.758162223
399	Lactobacillus_salivarius_1624	Species	Vagococcus_penaei_633807	Species	0.757261609
400	Listeria_monocytogenes_1639	Species	Streptococcus_himalayensis_1888195	Species	0.782707024
401	Listeria_monocytogenes_1639	Species	Streptococcus_marmotae_1825069	Species	0.780336932
402	Listeria_monocytogenes_1639	Species	Streptococcus_parauberis_1348	Species	0.759603495
403	Listeria_monocytogenes_1639	Species	Streptococcus_pluranimalium_82348	Species	0.773048063
404	Listeria_monocytogenes_1639	Species	Streptococcus_porcinus_1340	Species	0.752837454
405	Listeria_monocytogenes_1639	Species	Streptococcus_uberis_1349	Species	0.773351447
406	Listeria_monocytogenes_1639	Species	Streptococcus_urinalis_149016	Species	0.76514452
407	Listeria_monocytogenes_1639	Species	Vagococcus_penaei_633807	Species	0.771064933
408	Listeria_monocytogenes_1639	Species	Vagococcus_sp._CF.49_2562451	Species	0.75124498
409	Listeria_monocytogenes_1639	Species	Vagococcus_teuberi_519472	Species	0.751600292
410	Listeria_monocytogenes_1639	Species	PWY1G.0..mycothiol.biosynthesis	Function	-0.777120879
411	Muribaculaceae_bacterium_DSM_108610_2652307	Species	Streptococcus_marmotae_1825069	Species	0.758232576
412	Muribaculaceae_bacterium_DSM_108610_2652307	Species	Vagococcus_penaei_633807	Species	0.75176935
413	Streptococcus_himalayensis_1888195	Species	Streptococcus_himalayensis_1888195	Species	0.899293525
414	Streptococcus_himalayensis_1888195	Species	Streptococcus_marmotae_1825069	Species	0.899223276
415	Streptococcus_himalayensis_1888195	Species	Streptococcus_parauberis_1348	Species	0.87579031
416	Streptococcus_himalayensis_1888195	Species	Streptococcus_pluranimalium_82348	Species	0.887579455
417	Streptococcus_himalayensis_1888195	Species	Streptococcus_porcinus_1340	Species	0.861913137
418	Streptococcus_himalayensis_1888195	Species	Streptococcus_pyogenes_1314	Species	0.762118329
419	Streptococcus_himalayensis_1888195	Species	Streptococcus_suis_1307	Species	0.759468692
420	Streptococcus_himalayensis_1888195	Species	Streptococcus_uberis_1349	Species	0.890502405
421	Streptococcus_himalayensis_1888195	Species	Streptococcus_urinalis_149016	Species	0.877802253
422	Streptococcus_himalayensis_1888195	Species	Vagococcus_penaei_633807	Species	0.889069893
423	Streptococcus_himalayensis_1888195	Species	Vagococcus_sp._CF.49_2562451	Species	0.860300547
424	Streptococcus_himalayensis_1888195	Species	Vagococcus_sp._MN.17_2571750	Species	0.840189807
425	Streptococcus_himalayensis_1888195	Species	Vagococcus_teuberi_519472	Species	0.860743359
426	Streptococcus_himalayensis_1888195	Species	P108.PWY..pyruvate.fermentation.to.propanoate.I	Function	-0.856203857
427	Streptococcus_himalayensis_1888195	Species	PWY.7371..1.4.dihydroxy.6.naphthoate.biosynthesis.II	Function	-0.755382663
428	Streptococcus_himalayensis_1888195	Species	PWY.7391..isoprene.biosynthesis.II..engineered.	Function	-0.756617604
429	Streptococcus_himalayensis_1888195	Species	PWY.7456..mannan.degradation	Function	-0.769837641
430	Streptococcus_himalayensis_1888195	Species	PWY1F.823..leucopelargonidin.and.leucocyanidin.biosynthesis	Function	-0.81860735
431	Streptococcus_himalayensis_1888195	Species	PWY1G.0..mycothiol.biosynthesis	Function	-0.88249191
432	Streptococcus_marmotae_1825069	Species	Streptococcus_marmotae_1825069	Species	0.901107817
433	Streptococcus_marmotae_1825069	Species	Streptococcus_parauberis_1348	Species	0.877963155
434	Streptococcus_marmotae_1825069	Species	Streptococcus_pluranimalium_82348	Species	0.887055938
435	Streptococcus_marmotae_1825069	Species	Streptococcus_porcinus_1340	Species	0.859589805
436	Streptococcus_marmotae_1825069	Species	Streptococcus_pyogenes_1314	Species	0.758830539
437	Streptococcus_marmotae_1825069	Species	Streptococcus_uberis_1349	Species	0.891875603
438	Streptococcus_marmotae_1825069	Species	Streptococcus_urinalis_149016	Species	0.876766351
439	Streptococcus_marmotae_1825069	Species	Vagococcus_penaei_633807	Species	0.891323442
440	Streptococcus_marmotae_1825069	Species	Vagococcus_sp._CF.49_2562451	Species	0.858137304
441	Streptococcus_marmotae_1825069	Species	Vagococcus_sp._MN.17_2571750	Species	0.836498645
442	Streptococcus_marmotae_1825069	Species	Vagococcus_teuberi_519472	Species	0.858605559
443	Streptococcus_marmotae_1825069	Species	P108.PWY..pyruvate.fermentation.to.propanoate.I	Function	-0.852565237
444	Streptococcus_marmotae_1825069	Species	PWY.7371..1.4.dihydroxy.6.naphthoate.biosynthesis.II	Function	-0.751371233
445	Streptococcus_marmotae_1825069	Species	PWY.7391..isoprene.biosynthesis.II..engineered.	Function	-0.756565199
446	Streptococcus_marmotae_1825069	Species	PWY.7456..mannan.degradation	Function	-0.768044668
447	Streptococcus_marmotae_1825069	Species	PWY1F.823..leucopelargonidin.and.leucocyanidin.biosynthesis	Function	-0.818450653
448	Streptococcus_marmotae_1825069	Species	PWY1G.0..mycothiol.biosynthesis	Function	-0.874771904
449	Streptococcus_parauberis_1348	Species	Streptococcus_parauberis_1348	Species	0.855471069
450	Streptococcus_parauberis_1348	Species	Streptococcus_pluranimalium_82348	Species	0.863861646
451	Streptococcus_parauberis_1348	Species	Streptococcus_porcinus_1340	Species	0.836800248
452	Streptococcus_parauberis_1348	Species	Streptococcus_uberis_1349	Species	0.868883144
453	Streptococcus_parauberis_1348	Species	Streptococcus_urinalis_149016	Species	0.853751623
454	Streptococcus_parauberis_1348	Species	Vagococcus_penaei_633807	Species	0.868497308
455	Streptococcus_parauberis_1348	Species	Vagococcus_sp._CF.49_2562451	Species	0.835413208
456	Streptococcus_parauberis_1348	Species	Vagococcus_sp._MN.17_2571750	Species	0.814074431
457	Streptococcus_parauberis_1348	Species	Vagococcus_teuberi_519472	Species	0.835873658
458	Streptococcus_parauberis_1348	Species	P108.PWY..pyruvate.fermentation.to.propanoate.I	Function	-0.829731626
459	Streptococcus_parauberis_1348	Species	PWY1F.823..leucopelargonidin.and.leucocyanidin.biosynthesis	Function	-0.797106541
460	Streptococcus_parauberis_1348	Species	PWY1G.0..mycothiol.biosynthesis	Function	-0.850655479
461	Streptococcus_pluranimalium_82348	Species	Streptococcus_pluranimalium_82348	Species	0.876123497
462	Streptococcus_pluranimalium_82348	Species	Streptococcus_porcinus_1340	Species	0.851210146
463	Streptococcus_pluranimalium_82348	Species	Streptococcus_pyogenes_1314	Species	0.752941149
464	Streptococcus_pluranimalium_82348	Species	Streptococcus_suis_1307	Species	0.752152241
465	Streptococcus_pluranimalium_82348	Species	Streptococcus_uberis_1349	Species	0.878567629
466	Streptococcus_pluranimalium_82348	Species	Streptococcus_urinalis_149016	Species	0.866592878
467	Streptococcus_pluranimalium_82348	Species	Vagococcus_penaei_633807	Species	0.87694926
468	Streptococcus_pluranimalium_82348	Species	Vagococcus_sp._CF.49_2562451	Species	0.849581395
469	Streptococcus_pluranimalium_82348	Species	Vagococcus_sp._MN.17_2571750	Species	0.830087983
470	Streptococcus_pluranimalium_82348	Species	Vagococcus_teuberi_519472	Species	0.85001252
471	Streptococcus_pluranimalium_82348	Species	P108.PWY..pyruvate.fermentation.to.propanoate.I	Function	-0.845880937
472	Streptococcus_pluranimalium_82348	Species	PWY.7456..mannan.degradation	Function	-0.760212459
473	Streptococcus_pluranimalium_82348	Species	PWY1F.823..leucopelargonidin.and.leucocyanidin.biosynthesis	Function	-0.807965837
474	Streptococcus_pluranimalium_82348	Species	PWY1G.0..mycothiol.biosynthesis	Function	-0.872774374
475	Streptococcus_porcinus_1340	Species	Streptococcus_porcinus_1340	Species	0.828690147
476	Streptococcus_porcinus_1340	Species	Streptococcus_uberis_1349	Species	0.851822353
477	Streptococcus_porcinus_1340	Species	Streptococcus_urinalis_149016	Species	0.842431567
478	Streptococcus_porcinus_1340	Species	Vagococcus_penaei_633807	Species	0.849433511
479	Streptococcus_porcinus_1340	Species	Vagococcus_sp._CF.49_2562451	Species	0.826959975
480	Streptococcus_porcinus_1340	Species	Vagococcus_sp._MN.17_2571750	Species	0.809450337
481	Streptococcus_porcinus_1340	Species	Vagococcus_teuberi_519472	Species	0.827354979
482	Streptococcus_porcinus_1340	Species	P108.PWY..pyruvate.fermentation.to.propanoate.I	Function	-0.824736659
483	Streptococcus_porcinus_1340	Species	PWY1F.823..leucopelargonidin.and.leucocyanidin.biosynthesis	Function	-0.784687837
484	Streptococcus_porcinus_1340	Species	PWY1G.0..mycothiol.biosynthesis	Function	-0.854639935
485	Streptococcus_pyogenes_1314	Species	Streptococcus_uberis_1349	Species	0.75228551
486	Streptococcus_pyogenes_1314	Species	PWY1G.0..mycothiol.biosynthesis	Function	-0.760515027
487	Streptococcus_suis_1307	Species	PWY1G.0..mycothiol.biosynthesis	Function	-0.788678945
488	Streptococcus_uberis_1349	Species	Streptococcus_uberis_1349	Species	0.882862077
489	Streptococcus_uberis_1349	Species	Streptococcus_urinalis_149016	Species	0.868507268
490	Streptococcus_uberis_1349	Species	Vagococcus_penaei_633807	Species	0.882093242
491	Streptococcus_uberis_1349	Species	Vagococcus_sp._CF.49_2562451	Species	0.85034359
492	Streptococcus_uberis_1349	Species	Vagococcus_sp._MN.17_2571750	Species	0.829300579
493	Streptococcus_uberis_1349	Species	Vagococcus_teuberi_519472	Species	0.850800877
494	Streptococcus_uberis_1349	Species	P108.PWY..pyruvate.fermentation.to.propanoate.I	Function	-0.845197785
495	Streptococcus_uberis_1349	Species	PWY.7456..mannan.degradation	Function	-0.76103308
496	Streptococcus_uberis_1349	Species	PWY1F.823..leucopelargonidin.and.leucocyanidin.biosynthesis	Function	-0.810536529
497	Streptococcus_uberis_1349	Species	PWY1G.0..mycothiol.biosynthesis	Function	-0.868218039
498	Streptococcus_urinalis_149016	Species	Streptococcus_urinalis_149016	Species	0.857303264
499	Streptococcus_urinalis_149016	Species	Vagococcus_penaei_633807	Species	0.866673403
500	Streptococcus_urinalis_149016	Species	Vagococcus_sp._CF.49_2562451	Species	0.840778357
501	Streptococcus_urinalis_149016	Species	Vagococcus_sp._MN.17_2571750	Species	0.821905095
502	Streptococcus_urinalis_149016	Species	Vagococcus_teuberi_519472	Species	0.84119798
503	Streptococcus_urinalis_149016	Species	P108.PWY..pyruvate.fermentation.to.propanoate.I	Function	-0.837509822
504	Streptococcus_urinalis_149016	Species	PWY.7456..mannan.degradation	Function	-0.752297598
505	Streptococcus_urinalis_149016	Species	PWY1F.823..leucopelargonidin.and.leucocyanidin.biosynthesis	Function	-0.79909021
506	Streptococcus_urinalis_149016	Species	PWY1G.0..mycothiol.biosynthesis	Function	-0.865188313
507	Vagococcus_penaei_633807	Species	Vagococcus_penaei_633807	Species	0.88172306
508	Vagococcus_penaei_633807	Species	Vagococcus_sp._CF.49_2562451	Species	0.848029348
509	Vagococcus_penaei_633807	Species	Vagococcus_sp._MN.17_2571750	Species	0.826329645
510	Vagococcus_penaei_633807	Species	Vagococcus_teuberi_519472	Species	0.848497402
511	Vagococcus_penaei_633807	Species	P108.PWY..pyruvate.fermentation.to.propanoate.I	Function	-0.842225564
512	Vagococcus_penaei_633807	Species	PWY.7456..mannan.degradation	Function	-0.759026489
513	Vagococcus_penaei_633807	Species	PWY1F.823..leucopelargonidin.and.leucocyanidin.biosynthesis	Function	-0.809190779
514	Vagococcus_penaei_633807	Species	PWY1G.0..mycothiol.biosynthesis	Function	-0.863367025
515	Vagococcus_sp._CF.49_2562451	Species	Vagococcus_sp._CF.49_2562451	Species	0.825245785
516	Vagococcus_sp._CF.49_2562451	Species	Vagococcus_sp._MN.17_2571750	Species	0.807647049
517	Vagococcus_sp._CF.49_2562451	Species	Vagococcus_teuberi_519472	Species	0.825642079
518	Vagococcus_sp._CF.49_2562451	Species	P108.PWY..pyruvate.fermentation.to.propanoate.I	Function	-0.822909057
519	Vagococcus_sp._CF.49_2562451	Species	PWY1F.823..leucopelargonidin.and.leucocyanidin.biosynthesis	Function	-0.783212342
520	Vagococcus_sp._CF.49_2562451	Species	PWY1G.0..mycothiol.biosynthesis	Function	-0.852431376
521	Vagococcus_sp._MN.17_2571750	Species	Vagococcus_sp._MN.17_2571750	Species	0.79169477
522	Vagococcus_sp._MN.17_2571750	Species	Vagococcus_teuberi_519472	Species	0.808013507
523	Vagococcus_sp._MN.17_2571750	Species	P108.PWY..pyruvate.fermentation.to.propanoate.I	Function	-0.806556569
524	Vagococcus_sp._MN.17_2571750	Species	PWY1F.823..leucopelargonidin.and.leucocyanidin.biosynthesis	Function	-0.764978543
525	Vagococcus_sp._MN.17_2571750	Species	PWY1G.0..mycothiol.biosynthesis	Function	-0.83868282
526	Vagococcus_teuberi_519472	Species	Vagococcus_teuberi_519472	Species	0.826038924
527	Vagococcus_teuberi_519472	Species	P108.PWY..pyruvate.fermentation.to.propanoate.I	Function	-0.8232841
528	Vagococcus_teuberi_519472	Species	PWY1F.823..leucopelargonidin.and.leucocyanidin.biosynthesis	Function	-0.783614215
529	Vagococcus_teuberi_519472	Species	PWY1G.0..mycothiol.biosynthesis	Function	-0.852766198
530	ARGSYN.PWY..L.arginine.biosynthesis.I..via.L.ornithine.	Function	PWY.5097..L.lysine.biosynthesis.VI	Function	0.767823152
531	ARGSYN.PWY..L.arginine.biosynthesis.I..via.L.ornithine.	Function	PWY.6121..5.aminoimidazole.ribonucleotide.biosynthesis.I	Function	0.811543989
532	ARGSYN.PWY..L.arginine.biosynthesis.I..via.L.ornithine.	Function	PWY.6122..5.aminoimidazole.ribonucleotide.biosynthesis.II	Function	0.81730455
533	ARGSYN.PWY..L.arginine.biosynthesis.I..via.L.ornithine.	Function	PWY.6277..superpathway.of.5.aminoimidazole.ribonucleotide.biosynthesis	Function	0.81730455
534	ILEUSYN.PWY..L.isoleucine.biosynthesis.I..from.threonine.	Function	ILEUSYN.PWY..L.isoleucine.biosynthesis.I..from.threonine.	Function	0.809024786
535	ILEUSYN.PWY..L.isoleucine.biosynthesis.I..from.threonine.	Function	PWY.1042..glycolysis.IV..plant.cytosol.	Function	0.783461708
536	ILEUSYN.PWY..L.isoleucine.biosynthesis.I..from.threonine.	Function	PWY.5097..L.lysine.biosynthesis.VI	Function	0.799016869
537	ILEUSYN.PWY..L.isoleucine.biosynthesis.I..from.threonine.	Function	PWY.6121..5.aminoimidazole.ribonucleotide.biosynthesis.I	Function	0.856286411
538	ILEUSYN.PWY..L.isoleucine.biosynthesis.I..from.threonine.	Function	PWY.6122..5.aminoimidazole.ribonucleotide.biosynthesis.II	Function	0.863968922
539	ILEUSYN.PWY..L.isoleucine.biosynthesis.I..from.threonine.	Function	PWY.6277..superpathway.of.5.aminoimidazole.ribonucleotide.biosynthesis	Function	0.863968922
540	ILEUSYN.PWY..L.isoleucine.biosynthesis.I..from.threonine.	Function	VALSYN.PWY..L.valine.biosynthesis	Function	0.809024786
541	P108.PWY..pyruvate.fermentation.to.propanoate.I	Function	P108.PWY..pyruvate.fermentation.to.propanoate.I	Function	0.821705016
542	P108.PWY..pyruvate.fermentation.to.propanoate.I	Function	PWY1F.823..leucopelargonidin.and.leucocyanidin.biosynthesis	Function	0.779553232
543	P108.PWY..pyruvate.fermentation.to.propanoate.I	Function	PWY1G.0..mycothiol.biosynthesis	Function	0.854187131
544	PWY.1042..glycolysis.IV..plant.cytosol.	Function	PWY.1042..glycolysis.IV..plant.cytosol.	Function	0.764102585
545	PWY.1042..glycolysis.IV..plant.cytosol.	Function	PWY.5097..L.lysine.biosynthesis.VI	Function	0.792532705
546	PWY.1042..glycolysis.IV..plant.cytosol.	Function	PWY.6121..5.aminoimidazole.ribonucleotide.biosynthesis.I	Function	0.846024212
547	PWY.1042..glycolysis.IV..plant.cytosol.	Function	PWY.6122..5.aminoimidazole.ribonucleotide.biosynthesis.II	Function	0.853169325
548	PWY.1042..glycolysis.IV..plant.cytosol.	Function	PWY.6277..superpathway.of.5.aminoimidazole.ribonucleotide.biosynthesis	Function	0.853169325
549	PWY.1042..glycolysis.IV..plant.cytosol.	Function	VALSYN.PWY..L.valine.biosynthesis	Function	0.783461708
550	PWY.5097..L.lysine.biosynthesis.VI	Function	PWY.5097..L.lysine.biosynthesis.VI	Function	0.854370646
551	PWY.5097..L.lysine.biosynthesis.VI	Function	PWY.6121..5.aminoimidazole.ribonucleotide.biosynthesis.I	Function	0.904087383
552	PWY.5097..L.lysine.biosynthesis.VI	Function	PWY.6122..5.aminoimidazole.ribonucleotide.biosynthesis.II	Function	0.910650358
553	PWY.5097..L.lysine.biosynthesis.VI	Function	PWY.6277..superpathway.of.5.aminoimidazole.ribonucleotide.biosynthesis	Function	0.910650358
554	PWY.5097..L.lysine.biosynthesis.VI	Function	VALSYN.PWY..L.valine.biosynthesis	Function	0.799016869
555	PWY.6121..5.aminoimidazole.ribonucleotide.biosynthesis.I	Function	PWY.6121..5.aminoimidazole.ribonucleotide.biosynthesis.I	Function	0.958576205
556	PWY.6121..5.aminoimidazole.ribonucleotide.biosynthesis.I	Function	PWY.6122..5.aminoimidazole.ribonucleotide.biosynthesis.II	Function	0.965790497
557	PWY.6121..5.aminoimidazole.ribonucleotide.biosynthesis.I	Function	PWY.6277..superpathway.of.5.aminoimidazole.ribonucleotide.biosynthesis	Function	0.965790497
558	PWY.6121..5.aminoimidazole.ribonucleotide.biosynthesis.I	Function	VALSYN.PWY..L.valine.biosynthesis	Function	0.856286411
559	PWY.6122..5.aminoimidazole.ribonucleotide.biosynthesis.II	Function	PWY.6122..5.aminoimidazole.ribonucleotide.biosynthesis.II	Function	0.973093832
560	PWY.6122..5.aminoimidazole.ribonucleotide.biosynthesis.II	Function	PWY.6277..superpathway.of.5.aminoimidazole.ribonucleotide.biosynthesis	Function	0.973093832
561	PWY.6122..5.aminoimidazole.ribonucleotide.biosynthesis.II	Function	VALSYN.PWY..L.valine.biosynthesis	Function	0.863968922
562	PWY.6277..superpathway.of.5.aminoimidazole.ribonucleotide.biosynthesis	Function	PWY.6277..superpathway.of.5.aminoimidazole.ribonucleotide.biosynthesis	Function	0.973093832
563	PWY.6277..superpathway.of.5.aminoimidazole.ribonucleotide.biosynthesis	Function	VALSYN.PWY..L.valine.biosynthesis	Function	0.863968922
564	PWY.7371..1.4.dihydroxy.6.naphthoate.biosynthesis.II	Function	PWY1G.0..mycothiol.biosynthesis	Function	0.756739604
565	PWY.7456..mannan.degradation	Function	PWY1G.0..mycothiol.biosynthesis	Function	0.762237019
566	PWY1F.823..leucopelargonidin.and.leucocyanidin.biosynthesis	Function	PWY1G.0..mycothiol.biosynthesis	Function	0.803676231
567	PWY1G.0..mycothiol.biosynthesis	Function	PWY1G.0..mycothiol.biosynthesis	Function	0.895950625
568	VALSYN.PWY..L.valine.biosynthesis	Function	VALSYN.PWY..L.valine.biosynthesis	Function	0.809024786
569	Clostridium_butyricum_1492	Species	Jeotgalibaca_sp._PTS2502_1903686	Species	0.788
570	Clostridium_butyricum_1492	Species	Lactobacillus_salivarius_1624	Species	0.723
571	Clostridium_butyricum_1492	Species	Listeria_monocytogenes_1639	Species	0.734
572	Clostridium_butyricum_1492	Species	Muribaculaceae_bacterium_DSM_108610_2652307	Species	0.724
573	Clostridium_butyricum_1492	Species	Streptococcus_himalayensis_1888195	Species	0.848
574	Clostridium_butyricum_1492	Species	Streptococcus_marmotae_1825069	Species	0.851
575	Clostridium_butyricum_1492	Species	Streptococcus_parauberis_1348	Species	0.83
576	Clostridium_butyricum_1492	Species	Streptococcus_pluranimalium_82348	Species	0.836
577	Clostridium_butyricum_1492	Species	Streptococcus_porcinus_1340	Species	0.808
578	Clostridium_butyricum_1492	Species	Streptococcus_pyogenes_1314	Species	0.713
579	Clostridium_butyricum_1492	Species	Streptococcus_uberis_1349	Species	0.842
580	Clostridium_butyricum_1492	Species	Streptococcus_urinalis_149016	Species	0.826
581	Clostridium_butyricum_1492	Species	Vagococcus_penaei_633807	Species	0.842
582	Clostridium_butyricum_1492	Species	Vagococcus_sp._CF.49_2562451	Species	0.807
583	Clostridium_butyricum_1492	Species	Vagococcus_sp._MN.17_2571750	Species	0.785
584	Clostridium_butyricum_1492	Species	Vagococcus_teuberi_519472	Species	0.808
585	Clostridium_butyricum_1492	Species	P108.PWY..pyruvate.fermentation.to.propanoate.I	Function	-0.801
586	Clostridium_butyricum_1492	Species	PWY.7371..1.4.dihydroxy.6.naphthoate.biosynthesis.II	Function	-0.705
587	Clostridium_butyricum_1492	Species	PWY.7391..isoprene.biosynthesis.II..engineered.	Function	-0.713
588	Clostridium_butyricum_1492	Species	PWY.7456..mannan.degradation	Function	-0.723
589	Clostridium_butyricum_1492	Species	PWY1F.823..leucopelargonidin.and.leucocyanidin.biosynthesis	Function	-0.772
590	Clostridium_butyricum_1492	Species	PWY1G.0..mycothiol.biosynthesis	Function	-0.818
591	Enterococcus_cecorum_44008	Species	Enterococcus_cecorum_44008	Species	0.732
592	Enterococcus_cecorum_44008	Species	Enterococcus_mundtii_53346	Species	0.776
593	Enterococcus_cecorum_44008	Species	Enterococcus_thailandicus_417368	Species	0.784
594	Enterococcus_cecorum_44008	Species	Enterococcus_wangshanyuanii_2005703	Species	0.801
595	Enterococcus_cecorum_44008	Species	Jeotgalibaca_sp._H21T32_2496265	Species	0.781
596	Enterococcus_cecorum_44008	Species	Jeotgalibaca_sp._PTS2502_1903686	Species	0.765
597	Enterococcus_cecorum_44008	Species	Listeria_monocytogenes_1639	Species	0.707
598	Enterococcus_cecorum_44008	Species	Streptococcus_himalayensis_1888195	Species	0.809
599	Enterococcus_cecorum_44008	Species	Streptococcus_marmotae_1825069	Species	0.805
600	Enterococcus_cecorum_44008	Species	Streptococcus_parauberis_1348	Species	0.784
601	Enterococcus_cecorum_44008	Species	Streptococcus_pluranimalium_82348	Species	0.799
602	Enterococcus_cecorum_44008	Species	Streptococcus_porcinus_1340	Species	0.779
603	Enterococcus_cecorum_44008	Species	Streptococcus_suis_1307	Species	0.701
604	Enterococcus_cecorum_44008	Species	Streptococcus_uberis_1349	Species	0.798
605	Enterococcus_cecorum_44008	Species	Streptococcus_urinalis_149016	Species	0.791
606	Enterococcus_cecorum_44008	Species	Vagococcus_penaei_633807	Species	0.796
607	Enterococcus_cecorum_44008	Species	Vagococcus_sp._CF.49_2562451	Species	0.777
608	Enterococcus_cecorum_44008	Species	Vagococcus_sp._MN.17_2571750	Species	0.761
609	Enterococcus_cecorum_44008	Species	Vagococcus_teuberi_519472	Species	0.777
610	Enterococcus_cecorum_44008	Species	P108.PWY..pyruvate.fermentation.to.propanoate.I	Function	-0.776
611	Enterococcus_cecorum_44008	Species	PWY1F.823..leucopelargonidin.and.leucocyanidin.biosynthesis	Function	-0.736
612	Enterococcus_cecorum_44008	Species	PWY1G.0..mycothiol.biosynthesis	Function	-0.806
613	Enterococcus_mundtii_53346	Species	Enterococcus_mundtii_53346	Species	0.824
614	Enterococcus_mundtii_53346	Species	Enterococcus_thailandicus_417368	Species	0.833
615	Enterococcus_mundtii_53346	Species	Enterococcus_wangshanyuanii_2005703	Species	0.851
616	Enterococcus_mundtii_53346	Species	Glaesserella_parasuis_738	Species	0.724
617	Enterococcus_mundtii_53346	Species	Histophilus_somni_731	Species	0.726
618	Enterococcus_mundtii_53346	Species	Jeotgalibaca_sp._H21T32_2496265	Species	0.828
619	Enterococcus_mundtii_53346	Species	Jeotgalibaca_sp._PTS2502_1903686	Species	0.811
620	Enterococcus_mundtii_53346	Species	Lactobacillus_salivarius_1624	Species	0.729
621	Enterococcus_mundtii_53346	Species	Listeria_monocytogenes_1639	Species	0.751
622	Enterococcus_mundtii_53346	Species	Streptococcus_equi_1336	Species	0.7
623	Enterococcus_mundtii_53346	Species	Streptococcus_himalayensis_1888195	Species	0.858
624	Enterococcus_mundtii_53346	Species	Streptococcus_marmotae_1825069	Species	0.856
625	Enterococcus_mundtii_53346	Species	Streptococcus_parauberis_1348	Species	0.833
626	Enterococcus_mundtii_53346	Species	Streptococcus_pluranimalium_82348	Species	0.848
627	Enterococcus_mundtii_53346	Species	Streptococcus_porcinus_1340	Species	0.826
628	Enterococcus_mundtii_53346	Species	Streptococcus_pyogenes_1314	Species	0.732
629	Enterococcus_mundtii_53346	Species	Streptococcus_suis_1307	Species	0.741
630	Enterococcus_mundtii_53346	Species	Streptococcus_uberis_1349	Species	0.848
631	Enterococcus_mundtii_53346	Species	Streptococcus_urinalis_149016	Species	0.839
632	Enterococcus_mundtii_53346	Species	Vagococcus_penaei_633807	Species	0.845
633	Enterococcus_mundtii_53346	Species	Vagococcus_sp._CF.49_2562451	Species	0.824
634	Enterococcus_mundtii_53346	Species	Vagococcus_sp._MN.17_2571750	Species	0.807
635	Enterococcus_mundtii_53346	Species	Vagococcus_teuberi_519472	Species	0.825
636	Enterococcus_mundtii_53346	Species	P108.PWY..pyruvate.fermentation.to.propanoate.I	Function	-0.823
637	Enterococcus_mundtii_53346	Species	PWY.7371..1.4.dihydroxy.6.naphthoate.biosynthesis.II	Function	-0.727
638	Enterococcus_mundtii_53346	Species	PWY.7391..isoprene.biosynthesis.II..engineered.	Function	-0.722
639	Enterococcus_mundtii_53346	Species	PWY.7456..mannan.degradation	Function	-0.737
640	Enterococcus_mundtii_53346	Species	PWY1F.823..leucopelargonidin.and.leucocyanidin.biosynthesis	Function	-0.782
641	Enterococcus_mundtii_53346	Species	PWY1G.0..mycothiol.biosynthesis	Function	-0.854
642	Enterococcus_thailandicus_417368	Species	Enterococcus_thailandicus_417368	Species	0.847
643	Enterococcus_thailandicus_417368	Species	Enterococcus_wangshanyuanii_2005703	Species	0.868
644	Enterococcus_thailandicus_417368	Species	Fusobacterium_nucleatum_851	Species	-0.703
645	Enterococcus_thailandicus_417368	Species	Glaesserella_parasuis_738	Species	0.746
646	Enterococcus_thailandicus_417368	Species	Histophilus_somni_731	Species	0.753
647	Enterococcus_thailandicus_417368	Species	Jeotgalibaca_sp._H21T32_2496265	Species	0.839
648	Enterococcus_thailandicus_417368	Species	Jeotgalibaca_sp._PTS2502_1903686	Species	0.818
649	Enterococcus_thailandicus_417368	Species	Lactobacillus_salivarius_1624	Species	0.743
650	Enterococcus_thailandicus_417368	Species	Listeria_monocytogenes_1639	Species	0.759
651	Enterococcus_thailandicus_417368	Species	Muribaculaceae_bacterium_DSM_108610_2652307	Species	0.728
652	Enterococcus_thailandicus_417368	Species	Streptococcus_equi_1336	Species	0.714
653	Enterococcus_thailandicus_417368	Species	Streptococcus_himalayensis_1888195	Species	0.873
654	Enterococcus_thailandicus_417368	Species	Streptococcus_marmotae_1825069	Species	0.873
655	Enterococcus_thailandicus_417368	Species	Streptococcus_parauberis_1348	Species	0.85
656	Enterococcus_thailandicus_417368	Species	Streptococcus_pluranimalium_82348	Species	0.861
657	Enterococcus_thailandicus_417368	Species	Streptococcus_porcinus_1340	Species	0.836
658	Enterococcus_thailandicus_417368	Species	Streptococcus_pyogenes_1314	Species	0.739
659	Enterococcus_thailandicus_417368	Species	Streptococcus_suis_1307	Species	0.735
660	Enterococcus_thailandicus_417368	Species	Streptococcus_uberis_1349	Species	0.865
661	Enterococcus_thailandicus_417368	Species	Streptococcus_urinalis_149016	Species	0.852
662	Enterococcus_thailandicus_417368	Species	Vagococcus_penaei_633807	Species	0.863
663	Enterococcus_thailandicus_417368	Species	Vagococcus_sp._CF.49_2562451	Species	0.835
664	Enterococcus_thailandicus_417368	Species	Vagococcus_sp._MN.17_2571750	Species	0.815
665	Enterococcus_thailandicus_417368	Species	Vagococcus_teuberi_519472	Species	0.835
666	Enterococcus_thailandicus_417368	Species	P108.PWY..pyruvate.fermentation.to.propanoate.I	Function	-0.83
667	Enterococcus_thailandicus_417368	Species	P163.PWY..L.lysine.fermentation.to.acetate.and.butanoate	Function	-0.703
668	Enterococcus_thailandicus_417368	Species	PWY.7371..1.4.dihydroxy.6.naphthoate.biosynthesis.II	Function	-0.733
669	Enterococcus_thailandicus_417368	Species	PWY.7391..isoprene.biosynthesis.II..engineered.	Function	-0.734
670	Enterococcus_thailandicus_417368	Species	PWY.7456..mannan.degradation	Function	-0.747
671	Enterococcus_thailandicus_417368	Species	PWY1F.823..leucopelargonidin.and.leucocyanidin.biosynthesis	Function	-0.795
672	Enterococcus_thailandicus_417368	Species	PWY1G.0..mycothiol.biosynthesis	Function	-0.855
673	Enterococcus_wangshanyuanii_2005703	Species	Enterococcus_wangshanyuanii_2005703	Species	0.889
674	Enterococcus_wangshanyuanii_2005703	Species	Fusobacterium_nucleatum_851	Species	-0.718
675	Enterococcus_wangshanyuanii_2005703	Species	Glaesserella_parasuis_738	Species	0.766
676	Enterococcus_wangshanyuanii_2005703	Species	Histophilus_somni_731	Species	0.775
677	Enterococcus_wangshanyuanii_2005703	Species	Jeotgalibaca_sp._H21T32_2496265	Species	0.858
678	Enterococcus_wangshanyuanii_2005703	Species	Jeotgalibaca_sp._PTS2502_1903686	Species	0.835
679	Enterococcus_wangshanyuanii_2005703	Species	Lactobacillus_salivarius_1624	Species	0.761
680	Enterococcus_wangshanyuanii_2005703	Species	Listeria_monocytogenes_1639	Species	0.776
681	Enterococcus_wangshanyuanii_2005703	Species	Muribaculaceae_bacterium_DSM_108610_2652307	Species	0.75
682	Enterococcus_wangshanyuanii_2005703	Species	Streptococcus_equi_1336	Species	0.732
683	Enterococcus_wangshanyuanii_2005703	Species	Streptococcus_himalayensis_1888195	Species	0.894
684	Enterococcus_wangshanyuanii_2005703	Species	Streptococcus_marmotae_1825069	Species	0.895
685	Enterococcus_wangshanyuanii_2005703	Species	Streptococcus_parauberis_1348	Species	0.872
686	Enterococcus_wangshanyuanii_2005703	Species	Streptococcus_pluranimalium_82348	Species	0.882
687	Enterococcus_wangshanyuanii_2005703	Species	Streptococcus_porcinus_1340	Species	0.855
688	Enterococcus_wangshanyuanii_2005703	Species	Streptococcus_pyogenes_1314	Species	0.755
689	Enterococcus_wangshanyuanii_2005703	Species	Streptococcus_suis_1307	Species	0.747
690	Enterococcus_wangshanyuanii_2005703	Species	Streptococcus_uberis_1349	Species	0.886
691	Enterococcus_wangshanyuanii_2005703	Species	Streptococcus_urinalis_149016	Species	0.872
692	Enterococcus_wangshanyuanii_2005703	Species	Vagococcus_penaei_633807	Species	0.885
693	Enterococcus_wangshanyuanii_2005703	Species	Vagococcus_sp._CF.49_2562451	Species	0.853
694	Enterococcus_wangshanyuanii_2005703	Species	Vagococcus_sp._MN.17_2571750	Species	0.832
695	Enterococcus_wangshanyuanii_2005703	Species	Vagococcus_teuberi_519472	Species	0.854
696	Enterococcus_wangshanyuanii_2005703	Species	P108.PWY..pyruvate.fermentation.to.propanoate.I	Function	-0.848
697	Enterococcus_wangshanyuanii_2005703	Species	P163.PWY..L.lysine.fermentation.to.acetate.and.butanoate	Function	-0.72
698	Enterococcus_wangshanyuanii_2005703	Species	PWY.7371..1.4.dihydroxy.6.naphthoate.biosynthesis.II	Function	-0.748
699	Enterococcus_wangshanyuanii_2005703	Species	PWY.7391..isoprene.biosynthesis.II..engineered.	Function	-0.752
700	Enterococcus_wangshanyuanii_2005703	Species	PWY.7456..mannan.degradation	Function	-0.764
701	Enterococcus_wangshanyuanii_2005703	Species	PWY1F.823..leucopelargonidin.and.leucocyanidin.biosynthesis	Function	-0.813
702	Enterococcus_wangshanyuanii_2005703	Species	PWY1G.0..mycothiol.biosynthesis	Function	-0.872
703	Fusobacterium_nucleatum_851	Species	Streptococcus_himalayensis_1888195	Species	-0.724
704	Fusobacterium_nucleatum_851	Species	Streptococcus_marmotae_1825069	Species	-0.722
705	Fusobacterium_nucleatum_851	Species	Streptococcus_parauberis_1348	Species	-0.703
706	Fusobacterium_nucleatum_851	Species	Streptococcus_pluranimalium_82348	Species	-0.715
707	Fusobacterium_nucleatum_851	Species	Streptococcus_uberis_1349	Species	-0.715
708	Fusobacterium_nucleatum_851	Species	Streptococcus_urinalis_149016	Species	-0.708
709	Fusobacterium_nucleatum_851	Species	Vagococcus_penaei_633807	Species	-0.713
710	Fusobacterium_nucleatum_851	Species	PWY1G.0..mycothiol.biosynthesis	Function	0.719
711	Glaesserella_parasuis_738	Species	Jeotgalibaca_sp._H21T32_2496265	Species	0.733
712	Glaesserella_parasuis_738	Species	Jeotgalibaca_sp._PTS2502_1903686	Species	0.707
713	Glaesserella_parasuis_738	Species	Streptococcus_himalayensis_1888195	Species	0.767
714	Glaesserella_parasuis_738	Species	Streptococcus_marmotae_1825069	Species	0.773
715	Glaesserella_parasuis_738	Species	Streptococcus_parauberis_1348	Species	0.754
716	Glaesserella_parasuis_738	Species	Streptococcus_pluranimalium_82348	Species	0.756
717	Glaesserella_parasuis_738	Species	Streptococcus_porcinus_1340	Species	0.729
718	Glaesserella_parasuis_738	Species	Streptococcus_uberis_1349	Species	0.764
719	Glaesserella_parasuis_738	Species	Streptococcus_urinalis_149016	Species	0.746
720	Glaesserella_parasuis_738	Species	Vagococcus_penaei_633807	Species	0.765
721	Glaesserella_parasuis_738	Species	Vagococcus_sp._CF.49_2562451	Species	0.728
722	Glaesserella_parasuis_738	Species	Vagococcus_sp._MN.17_2571750	Species	0.706
723	Glaesserella_parasuis_738	Species	Vagococcus_teuberi_519472	Species	0.728
724	Glaesserella_parasuis_738	Species	P108.PWY..pyruvate.fermentation.to.propanoate.I	Function	-0.72
725	Glaesserella_parasuis_738	Species	PWY1G.0..mycothiol.biosynthesis	Function	-0.73
726	Histophilus_somni_731	Species	Histophilus_somni_731	Species	0.707
727	Histophilus_somni_731	Species	Jeotgalibaca_sp._H21T32_2496265	Species	0.737
728	Histophilus_somni_731	Species	Jeotgalibaca_sp._PTS2502_1903686	Species	0.707
729	Histophilus_somni_731	Species	Streptococcus_himalayensis_1888195	Species	0.774
730	Histophilus_somni_731	Species	Streptococcus_marmotae_1825069	Species	0.783
731	Histophilus_somni_731	Species	Streptococcus_parauberis_1348	Species	0.764
732	Histophilus_somni_731	Species	Streptococcus_pluranimalium_82348	Species	0.762
733	Histophilus_somni_731	Species	Streptococcus_porcinus_1340	Species	0.732
734	Histophilus_somni_731	Species	Streptococcus_uberis_1349	Species	0.773
735	Histophilus_somni_731	Species	Streptococcus_urinalis_149016	Species	0.751
736	Histophilus_somni_731	Species	Vagococcus_penaei_633807	Species	0.776
737	Histophilus_somni_731	Species	Vagococcus_sp._CF.49_2562451	Species	0.731
738	Histophilus_somni_731	Species	Vagococcus_sp._MN.17_2571750	Species	0.707
739	Histophilus_somni_731	Species	Vagococcus_teuberi_519472	Species	0.731
740	Histophilus_somni_731	Species	P108.PWY..pyruvate.fermentation.to.propanoate.I	Function	-0.721
741	Histophilus_somni_731	Species	PWY1F.823..leucopelargonidin.and.leucocyanidin.biosynthesis	Function	-0.704
742	Histophilus_somni_731	Species	PWY1G.0..mycothiol.biosynthesis	Function	-0.725
743	Jeotgalibaca_sp._H21T32_2496265	Species	Jeotgalibaca_sp._H21T32_2496265	Species	0.834
744	Jeotgalibaca_sp._H21T32_2496265	Species	Jeotgalibaca_sp._PTS2502_1903686	Species	0.815
745	Jeotgalibaca_sp._H21T32_2496265	Species	Lactobacillus_salivarius_1624	Species	0.735
746	Jeotgalibaca_sp._H21T32_2496265	Species	Listeria_monocytogenes_1639	Species	0.755
747	Jeotgalibaca_sp._H21T32_2496265	Species	Muribaculaceae_bacterium_DSM_108610_2652307	Species	0.71
748	Jeotgalibaca_sp._H21T32_2496265	Species	Streptococcus_equi_1336	Species	0.706
749	Jeotgalibaca_sp._H21T32_2496265	Species	Streptococcus_himalayensis_1888195	Species	0.865
750	Jeotgalibaca_sp._H21T32_2496265	Species	Streptococcus_marmotae_1825069	Species	0.863
751	Jeotgalibaca_sp._H21T32_2496265	Species	Streptococcus_parauberis_1348	Species	0.84
752	Jeotgalibaca_sp._H21T32_2496265	Species	Streptococcus_pluranimalium_82348	Species	0.854
753	Jeotgalibaca_sp._H21T32_2496265	Species	Streptococcus_porcinus_1340	Species	0.831
754	Jeotgalibaca_sp._H21T32_2496265	Species	Streptococcus_pyogenes_1314	Species	0.736
755	Jeotgalibaca_sp._H21T32_2496265	Species	Streptococcus_suis_1307	Species	0.74
756	Jeotgalibaca_sp._H21T32_2496265	Species	Streptococcus_uberis_1349	Species	0.855
757	Jeotgalibaca_sp._H21T32_2496265	Species	Streptococcus_urinalis_149016	Species	0.845
758	Jeotgalibaca_sp._H21T32_2496265	Species	Vagococcus_penaei_633807	Species	0.853
759	Jeotgalibaca_sp._H21T32_2496265	Species	Vagococcus_sp._CF.49_2562451	Species	0.829
760	Jeotgalibaca_sp._H21T32_2496265	Species	Vagococcus_sp._MN.17_2571750	Species	0.811
761	Jeotgalibaca_sp._H21T32_2496265	Species	Vagococcus_teuberi_519472	Species	0.83
762	Jeotgalibaca_sp._H21T32_2496265	Species	P108.PWY..pyruvate.fermentation.to.propanoate.I	Function	-0.827
763	Jeotgalibaca_sp._H21T32_2496265	Species	PWY.7371..1.4.dihydroxy.6.naphthoate.biosynthesis.II	Function	-0.73
764	Jeotgalibaca_sp._H21T32_2496265	Species	PWY.7391..isoprene.biosynthesis.II..engineered.	Function	-0.728
765	Jeotgalibaca_sp._H21T32_2496265	Species	PWY.7456..mannan.degradation	Function	-0.742
766	Jeotgalibaca_sp._H21T32_2496265	Species	PWY1F.823..leucopelargonidin.and.leucocyanidin.biosynthesis	Function	-0.787
767	Jeotgalibaca_sp._H21T32_2496265	Species	PWY1G.0..mycothiol.biosynthesis	Function	-0.856
768	Jeotgalibaca_sp._PTS2502_1903686	Species	Jeotgalibaca_sp._PTS2502_1903686	Species	0.8
769	Jeotgalibaca_sp._PTS2502_1903686	Species	Lactobacillus_salivarius_1624	Species	0.716
770	Jeotgalibaca_sp._PTS2502_1903686	Species	Listeria_monocytogenes_1639	Species	0.739
771	Jeotgalibaca_sp._PTS2502_1903686	Species	Streptococcus_himalayensis_1888195	Species	0.843
772	Jeotgalibaca_sp._PTS2502_1903686	Species	Streptococcus_marmotae_1825069	Species	0.839
773	Jeotgalibaca_sp._PTS2502_1903686	Species	Streptococcus_parauberis_1348	Species	0.817
774	Jeotgalibaca_sp._PTS2502_1903686	Species	Streptococcus_pluranimalium_82348	Species	0.833
775	Jeotgalibaca_sp._PTS2502_1903686	Species	Streptococcus_porcinus_1340	Species	0.813
776	Jeotgalibaca_sp._PTS2502_1903686	Species	Streptococcus_pyogenes_1314	Species	0.722
777	Jeotgalibaca_sp._PTS2502_1903686	Species	Streptococcus_suis_1307	Species	0.735
778	Jeotgalibaca_sp._PTS2502_1903686	Species	Streptococcus_uberis_1349	Species	0.832
779	Jeotgalibaca_sp._PTS2502_1903686	Species	Streptococcus_urinalis_149016	Species	0.825
780	Jeotgalibaca_sp._PTS2502_1903686	Species	Vagococcus_penaei_633807	Species	0.829
781	Jeotgalibaca_sp._PTS2502_1903686	Species	Vagococcus_sp._CF.49_2562451	Species	0.811
782	Jeotgalibaca_sp._PTS2502_1903686	Species	Vagococcus_sp._MN.17_2571750	Species	0.796
783	Jeotgalibaca_sp._PTS2502_1903686	Species	Vagococcus_teuberi_519472	Species	0.812
784	Jeotgalibaca_sp._PTS2502_1903686	Species	P108.PWY..pyruvate.fermentation.to.propanoate.I	Function	-0.81
785	Jeotgalibaca_sp._PTS2502_1903686	Species	PWY.7371..1.4.dihydroxy.6.naphthoate.biosynthesis.II	Function	-0.717
786	Jeotgalibaca_sp._PTS2502_1903686	Species	PWY.7391..isoprene.biosynthesis.II..engineered.	Function	-0.71
787	Jeotgalibaca_sp._PTS2502_1903686	Species	PWY.7456..mannan.degradation	Function	-0.726
788	Jeotgalibaca_sp._PTS2502_1903686	Species	PWY1F.823..leucopelargonidin.and.leucocyanidin.biosynthesis	Function	-0.768
789	Jeotgalibaca_sp._PTS2502_1903686	Species	PWY1G.0..mycothiol.biosynthesis	Function	-0.844
790	Lachnospiraceae_bacterium_GAM79_2109691	Species	Streptococcus_marmotae_1825069	Species	0.704
791	Lactobacillus_salivarius_1624	Species	Streptococcus_himalayensis_1888195	Species	0.765
792	Lactobacillus_salivarius_1624	Species	Streptococcus_marmotae_1825069	Species	0.766
793	Lactobacillus_salivarius_1624	Species	Streptococcus_parauberis_1348	Species	0.746
794	Lactobacillus_salivarius_1624	Species	Streptococcus_pluranimalium_82348	Species	0.755
795	Lactobacillus_salivarius_1624	Species	Streptococcus_porcinus_1340	Species	0.733
796	Lactobacillus_salivarius_1624	Species	Streptococcus_uberis_1349	Species	0.758
797	Lactobacillus_salivarius_1624	Species	Streptococcus_urinalis_149016	Species	0.746
798	Lactobacillus_salivarius_1624	Species	Vagococcus_penaei_633807	Species	0.757
799	Lactobacillus_salivarius_1624	Species	Vagococcus_sp._CF.49_2562451	Species	0.731
800	Lactobacillus_salivarius_1624	Species	Vagococcus_sp._MN.17_2571750	Species	0.714
801	Lactobacillus_salivarius_1624	Species	Vagococcus_teuberi_519472	Species	0.732
802	Lactobacillus_salivarius_1624	Species	P108.PWY..pyruvate.fermentation.to.propanoate.I	Function	-0.727
803	Lactobacillus_salivarius_1624	Species	PWY1G.0..mycothiol.biosynthesis	Function	-0.748
804	Leptotrichia_hofstadii_157688	Species	Streptococcus_himalayensis_1888195	Species	-0.704
805	Leptotrichia_hofstadii_157688	Species	PWY1G.0..mycothiol.biosynthesis	Species	0.736
806	Leptotrichia_trevisanii_109328	Species	Streptococcus_himalayensis_1888195	Species	-0.707
807	Leptotrichia_trevisanii_109328	Species	PWY1G.0..mycothiol.biosynthesis	Function	0.73
808	Listeria_monocytogenes_1639	Species	Streptococcus_himalayensis_1888195	Species	0.783
809	Listeria_monocytogenes_1639	Species	Streptococcus_marmotae_1825069	Species	0.78
810	Listeria_monocytogenes_1639	Species	Streptococcus_parauberis_1348	Species	0.76
811	Listeria_monocytogenes_1639	Species	Streptococcus_pluranimalium_82348	Species	0.773
812	Listeria_monocytogenes_1639	Species	Streptococcus_porcinus_1340	Species	0.753
813	Listeria_monocytogenes_1639	Species	Streptococcus_uberis_1349	Species	0.773
814	Listeria_monocytogenes_1639	Species	Streptococcus_urinalis_149016	Species	0.765
815	Listeria_monocytogenes_1639	Species	Vagococcus_penaei_633807	Species	0.771
816	Listeria_monocytogenes_1639	Species	Vagococcus_sp._CF.49_2562451	Species	0.751
817	Listeria_monocytogenes_1639	Species	Vagococcus_sp._MN.17_2571750	Species	0.736
818	Listeria_monocytogenes_1639	Species	Vagococcus_teuberi_519472	Species	0.752
819	Listeria_monocytogenes_1639	Species	P108.PWY..pyruvate.fermentation.to.propanoate.I	Function	-0.749
820	Listeria_monocytogenes_1639	Species	PWY1F.823..leucopelargonidin.and.leucocyanidin.biosynthesis	Function	-0.713
821	Listeria_monocytogenes_1639	Species	PWY1G.0..mycothiol.biosynthesis	Function	-0.777
822	Muribaculaceae_bacterium_DSM_108610_2652307	Species	Streptococcus_himalayensis_1888195	Species	0.748
823	Muribaculaceae_bacterium_DSM_108610_2652307	Species	Streptococcus_marmotae_1825069	Species	0.758
824	Muribaculaceae_bacterium_DSM_108610_2652307	Species	Streptococcus_parauberis_1348	Species	0.74
825	Muribaculaceae_bacterium_DSM_108610_2652307	Species	Streptococcus_pluranimalium_82348	Species	0.736
826	Muribaculaceae_bacterium_DSM_108610_2652307	Species	Streptococcus_porcinus_1340	Species	0.705
827	Muribaculaceae_bacterium_DSM_108610_2652307	Species	Streptococcus_uberis_1349	Species	0.748
828	Muribaculaceae_bacterium_DSM_108610_2652307	Species	Streptococcus_urinalis_149016	Species	0.725
829	Muribaculaceae_bacterium_DSM_108610_2652307	Species	Vagococcus_penaei_633807	Species	0.752
830	Muribaculaceae_bacterium_DSM_108610_2652307	Species	Vagococcus_sp._CF.49_2562451	Species	0.704
831	Muribaculaceae_bacterium_DSM_108610_2652307	Species	Vagococcus_teuberi_519472	Species	0.705
832	Neisseria_elongata_495	Species	Streptococcus_himalayensis_1888195	Species	-0.707
833	Neisseria_elongata_495	Species	Streptococcus_marmotae_1825069	Species	-0.701
834	Neisseria_elongata_495	Species	PWY1G.0..mycothiol.biosynthesis	Function	0.718
835	Streptococcus_equi_1336	Species	Streptococcus_himalayensis_1888195	Species	0.735
836	Streptococcus_equi_1336	Species	Streptococcus_marmotae_1825069	Species	0.737
837	Streptococcus_equi_1336	Species	Streptococcus_parauberis_1348	Species	0.718
838	Streptococcus_equi_1336	Species	Streptococcus_pluranimalium_82348	Species	0.726
839	Streptococcus_equi_1336	Species	Streptococcus_porcinus_1340	Species	0.703
840	Streptococcus_equi_1336	Species	Streptococcus_uberis_1349	Species	0.729
841	Streptococcus_equi_1336	Species	Streptococcus_urinalis_149016	Species	0.717
842	Streptococcus_equi_1336	Species	Vagococcus_penaei_633807	Species	0.729
843	Streptococcus_equi_1336	Species	Vagococcus_sp._CF.49_2562451	Species	0.702
844	Streptococcus_equi_1336	Species	Vagococcus_teuberi_519472	Species	0.703
845	Streptococcus_equi_1336	Species	PWY1G.0..mycothiol.biosynthesis	Function	-0.717
846	Streptococcus_himalayensis_1888195	Species	Streptococcus_himalayensis_1888195	Species	0.899
847	Streptococcus_himalayensis_1888195	Species	Streptococcus_marmotae_1825069	Species	0.899
848	Streptococcus_himalayensis_1888195	Species	Streptococcus_parauberis_1348	Species	0.876
849	Streptococcus_himalayensis_1888195	Species	Streptococcus_pluranimalium_82348	Species	0.888
850	Streptococcus_himalayensis_1888195	Species	Streptococcus_porcinus_1340	Species	0.862
851	Streptococcus_himalayensis_1888195	Species	Streptococcus_pyogenes_1314	Species	0.762
852	Streptococcus_himalayensis_1888195	Species	Streptococcus_suis_1307	Species	0.759
853	Streptococcus_himalayensis_1888195	Species	Streptococcus_uberis_1349	Species	0.891
854	Streptococcus_himalayensis_1888195	Species	Streptococcus_urinalis_149016	Species	0.878
855	Streptococcus_himalayensis_1888195	Species	Vagococcus_penaei_633807	Species	0.889
856	Streptococcus_himalayensis_1888195	Species	Vagococcus_sp._CF.49_2562451	Species	0.86
857	Streptococcus_himalayensis_1888195	Species	Vagococcus_sp._MN.17_2571750	Species	0.84
858	Streptococcus_himalayensis_1888195	Species	Vagococcus_teuberi_519472	Species	0.861
859	Streptococcus_himalayensis_1888195	Species	P108.PWY..pyruvate.fermentation.to.propanoate.I	Function	-0.856
860	Streptococcus_himalayensis_1888195	Species	P163.PWY..L.lysine.fermentation.to.acetate.and.butanoate	Function	-0.724
861	Streptococcus_himalayensis_1888195	Species	PWY.7371..1.4.dihydroxy.6.naphthoate.biosynthesis.II	Function	-0.755
862	Streptococcus_himalayensis_1888195	Species	PWY.7391..isoprene.biosynthesis.II..engineered.	Function	-0.757
863	Streptococcus_himalayensis_1888195	Species	PWY.7456..mannan.degradation	Function	-0.77
864	Streptococcus_himalayensis_1888195	Species	PWY1F.823..leucopelargonidin.and.leucocyanidin.biosynthesis	Function	-0.819
865	Streptococcus_himalayensis_1888195	Species	PWY1G.0..mycothiol.biosynthesis	Function	-0.882
866	Streptococcus_marmotae_1825069	Species	Streptococcus_marmotae_1825069	Species	0.901
867	Streptococcus_marmotae_1825069	Species	Streptococcus_parauberis_1348	Species	0.878
868	Streptococcus_marmotae_1825069	Species	Streptococcus_pluranimalium_82348	Species	0.887
869	Streptococcus_marmotae_1825069	Species	Streptococcus_porcinus_1340	Species	0.86
870	Streptococcus_marmotae_1825069	Species	Streptococcus_pyogenes_1314	Species	0.759
871	Streptococcus_marmotae_1825069	Species	Streptococcus_suis_1307	Species	0.748
872	Streptococcus_marmotae_1825069	Species	Streptococcus_uberis_1349	Species	0.892
873	Streptococcus_marmotae_1825069	Species	Streptococcus_urinalis_149016	Species	0.877
874	Streptococcus_marmotae_1825069	Species	Vagococcus_penaei_633807	Species	0.891
875	Streptococcus_marmotae_1825069	Species	Vagococcus_sp._CF.49_2562451	Species	0.858
876	Streptococcus_marmotae_1825069	Species	Vagococcus_sp._MN.17_2571750	Species	0.836
877	Streptococcus_marmotae_1825069	Species	Vagococcus_teuberi_519472	Species	0.859
878	Streptococcus_marmotae_1825069	Species	P108.PWY..pyruvate.fermentation.to.propanoate.I	Function	-0.853
879	Streptococcus_marmotae_1825069	Species	P163.PWY..L.lysine.fermentation.to.acetate.and.butanoate	Function	-0.725
880	Streptococcus_marmotae_1825069	Species	PWY.7371..1.4.dihydroxy.6.naphthoate.biosynthesis.II	Function	-0.751
881	Streptococcus_marmotae_1825069	Species	PWY.7391..isoprene.biosynthesis.II..engineered.	Function	-0.757
882	Streptococcus_marmotae_1825069	Species	PWY.7456..mannan.degradation	Function	-0.768
883	Streptococcus_marmotae_1825069	Species	PWY1F.823..leucopelargonidin.and.leucocyanidin.biosynthesis	Function	-0.818
884	Streptococcus_marmotae_1825069	Species	PWY1G.0..mycothiol.biosynthesis	Function	-0.875
885	Streptococcus_parauberis_1348	Species	Streptococcus_parauberis_1348	Species	0.855
886	Streptococcus_parauberis_1348	Species	Streptococcus_pluranimalium_82348	Species	0.864
887	Streptococcus_parauberis_1348	Species	Streptococcus_porcinus_1340	Species	0.837
888	Streptococcus_parauberis_1348	Species	Streptococcus_pyogenes_1314	Species	0.738
889	Streptococcus_parauberis_1348	Species	Streptococcus_suis_1307	Species	0.727
890	Streptococcus_parauberis_1348	Species	Streptococcus_uberis_1349	Species	0.869
891	Streptococcus_parauberis_1348	Species	Streptococcus_urinalis_149016	Species	0.854
892	Streptococcus_parauberis_1348	Species	Vagococcus_penaei_633807	Species	0.868
893	Streptococcus_parauberis_1348	Species	Vagococcus_sp._CF.49_2562451	Species	0.835
894	Streptococcus_parauberis_1348	Species	Vagococcus_sp._MN.17_2571750	Species	0.814
895	Streptococcus_parauberis_1348	Species	Vagococcus_teuberi_519472	Species	0.836
896	Streptococcus_parauberis_1348	Species	P108.PWY..pyruvate.fermentation.to.propanoate.I	Function	-0.83
897	Streptococcus_parauberis_1348	Species	P163.PWY..L.lysine.fermentation.to.acetate.and.butanoate	Function	-0.707
898	Streptococcus_parauberis_1348	Species	PWY.7371..1.4.dihydroxy.6.naphthoate.biosynthesis.II	Function	-0.731
899	Streptococcus_parauberis_1348	Species	PWY.7391..isoprene.biosynthesis.II..engineered.	Function	-0.737
900	Streptococcus_parauberis_1348	Species	PWY.7456..mannan.degradation	Function	-0.748
901	Streptococcus_parauberis_1348	Species	PWY1F.823..leucopelargonidin.and.leucocyanidin.biosynthesis	Function	-0.797
902	Streptococcus_parauberis_1348	Species	PWY1G.0..mycothiol.biosynthesis	Function	-0.851
903	Streptococcus_pluranimalium_82348	Species	Streptococcus_pluranimalium_82348	Species	0.876
904	Streptococcus_pluranimalium_82348	Species	Streptococcus_porcinus_1340	Species	0.851
905	Streptococcus_pluranimalium_82348	Species	Streptococcus_pyogenes_1314	Species	0.753
906	Streptococcus_pluranimalium_82348	Species	Streptococcus_suis_1307	Species	0.752
907	Streptococcus_pluranimalium_82348	Species	Streptococcus_uberis_1349	Species	0.879
908	Streptococcus_pluranimalium_82348	Species	Streptococcus_urinalis_149016	Species	0.867
909	Streptococcus_pluranimalium_82348	Species	Vagococcus_penaei_633807	Species	0.877
910	Streptococcus_pluranimalium_82348	Species	Vagococcus_sp._CF.49_2562451	Species	0.85
911	Streptococcus_pluranimalium_82348	Species	Vagococcus_sp._MN.17_2571750	Species	0.83
912	Streptococcus_pluranimalium_82348	Species	Vagococcus_teuberi_519472	Species	0.85
913	Streptococcus_pluranimalium_82348	Species	P108.PWY..pyruvate.fermentation.to.propanoate.I	Function	-0.846
914	Streptococcus_pluranimalium_82348	Species	P163.PWY..L.lysine.fermentation.to.acetate.and.butanoate	Function	-0.714
915	Streptococcus_pluranimalium_82348	Species	PWY.7371..1.4.dihydroxy.6.naphthoate.biosynthesis.II	Function	-0.746
916	Streptococcus_pluranimalium_82348	Species	PWY.7391..isoprene.biosynthesis.II..engineered.	Function	-0.747
917	Streptococcus_pluranimalium_82348	Species	PWY.7456..mannan.degradation	Function	-0.76
918	Streptococcus_pluranimalium_82348	Species	PWY1F.823..leucopelargonidin.and.leucocyanidin.biosynthesis	Function	-0.808
919	Streptococcus_pluranimalium_82348	Species	PWY1G.0..mycothiol.biosynthesis	Function	-0.873
920	Streptococcus_porcinus_1340	Species	Streptococcus_porcinus_1340	Species	0.829
921	Streptococcus_porcinus_1340	Species	Streptococcus_pyogenes_1314	Species	0.734
922	Streptococcus_porcinus_1340	Species	Streptococcus_suis_1307	Species	0.741
923	Streptococcus_porcinus_1340	Species	Streptococcus_uberis_1349	Species	0.852
924	Streptococcus_porcinus_1340	Species	Streptococcus_urinalis_149016	Species	0.842
925	Streptococcus_porcinus_1340	Species	Vagococcus_penaei_633807	Species	0.849
926	Streptococcus_porcinus_1340	Species	Vagococcus_sp._CF.49_2562451	Species	0.827
927	Streptococcus_porcinus_1340	Species	Vagococcus_sp._MN.17_2571750	Species	0.809
928	Streptococcus_porcinus_1340	Species	Vagococcus_teuberi_519472	Species	0.827
929	Streptococcus_porcinus_1340	Species	P108.PWY..pyruvate.fermentation.to.propanoate.I	Function	-0.825
930	Streptococcus_porcinus_1340	Species	PWY.7371..1.4.dihydroxy.6.naphthoate.biosynthesis.II	Function	-0.729
931	Streptococcus_porcinus_1340	Species	PWY.7391..isoprene.biosynthesis.II..engineered.	Function	-0.725
932	Streptococcus_porcinus_1340	Species	PWY.7456..mannan.degradation	Function	-0.74
933	Streptococcus_porcinus_1340	Species	PWY1F.823..leucopelargonidin.and.leucocyanidin.biosynthesis	Function	-0.785
934	Streptococcus_porcinus_1340	Species	PWY1G.0..mycothiol.biosynthesis	Function	-0.855
935	Streptococcus_pyogenes_1314	Species	Streptococcus_uberis_1349	Species	0.752
936	Streptococcus_pyogenes_1314	Species	Streptococcus_urinalis_149016	Species	0.746
937	Streptococcus_pyogenes_1314	Species	Vagococcus_penaei_633807	Species	0.75
938	Streptococcus_pyogenes_1314	Species	Vagococcus_sp._CF.49_2562451	Species	0.733
939	Streptococcus_pyogenes_1314	Species	Vagococcus_sp._MN.17_2571750	Species	0.718
940	Streptococcus_pyogenes_1314	Species	Vagococcus_teuberi_519472	Species	0.733
941	Streptococcus_pyogenes_1314	Species	P108.PWY..pyruvate.fermentation.to.propanoate.I	Function	-0.732
942	Streptococcus_pyogenes_1314	Species	PWY1G.0..mycothiol.biosynthesis	Function	-0.761
943	Streptococcus_suis_1307	Species	Streptococcus_suis_1307	Species	0.704
944	Streptococcus_suis_1307	Species	Streptococcus_uberis_1349	Species	0.744
945	Streptococcus_suis_1307	Species	Streptococcus_urinalis_149016	Species	0.747
946	Streptococcus_suis_1307	Species	Vagococcus_penaei_633807	Species	0.738
947	Streptococcus_suis_1307	Species	Vagococcus_sp._CF.49_2562451	Species	0.738
948	Streptococcus_suis_1307	Species	Vagococcus_sp._MN.17_2571750	Species	0.73
949	Streptococcus_suis_1307	Species	Vagococcus_teuberi_519472	Species	0.739
950	Streptococcus_suis_1307	Species	P108.PWY..pyruvate.fermentation.to.propanoate.I	Function	-0.743
951	Streptococcus_suis_1307	Species	PWY1G.0..mycothiol.biosynthesis	Species	-0.789
952	Streptococcus_uberis_1349	Species	Streptococcus_uberis_1349	Species	0.883
953	Streptococcus_uberis_1349	Species	Streptococcus_urinalis_149016	Species	0.869
954	Streptococcus_uberis_1349	Species	Vagococcus_penaei_633807	Species	0.882
955	Streptococcus_uberis_1349	Species	Vagococcus_sp._CF.49_2562451	Species	0.85
956	Streptococcus_uberis_1349	Species	Vagococcus_sp._MN.17_2571750	Species	0.829
957	Streptococcus_uberis_1349	Species	Vagococcus_teuberi_519472	Species	0.851
958	Streptococcus_uberis_1349	Species	P108.PWY..pyruvate.fermentation.to.propanoate.I	Function	-0.845
959	Streptococcus_uberis_1349	Species	P163.PWY..L.lysine.fermentation.to.acetate.and.butanoate	Function	-0.718
960	Streptococcus_uberis_1349	Species	PWY.7371..1.4.dihydroxy.6.naphthoate.biosynthesis.II	Function	-0.745
961	Streptococcus_uberis_1349	Species	PWY.7391..isoprene.biosynthesis.II..engineered.	Function	-0.749
962	Streptococcus_uberis_1349	Species	PWY.7456..mannan.degradation	Function	-0.761
963	Streptococcus_uberis_1349	Species	PWY1F.823..leucopelargonidin.and.leucocyanidin.biosynthesis	Function	-0.811
964	Streptococcus_uberis_1349	Species	PWY1G.0..mycothiol.biosynthesis	Function	-0.868
965	Streptococcus_urinalis_149016	Species	Streptococcus_urinalis_149016	Species	0.857
966	Streptococcus_urinalis_149016	Species	Vagococcus_penaei_633807	Species	0.867
967	Streptococcus_urinalis_149016	Species	Vagococcus_sp._CF.49_2562451	Species	0.841
968	Streptococcus_urinalis_149016	Species	Vagococcus_sp._MN.17_2571750	Species	0.822
969	Streptococcus_urinalis_149016	Species	Vagococcus_teuberi_519472	Species	0.841
970	Streptococcus_urinalis_149016	Species	P108.PWY..pyruvate.fermentation.to.propanoate.I	Function	-0.838
971	Streptococcus_urinalis_149016	Species	P163.PWY..L.lysine.fermentation.to.acetate.and.butanoate	Function	-0.706
972	Streptococcus_urinalis_149016	Species	PWY.7371..1.4.dihydroxy.6.naphthoate.biosynthesis.II	Function	-0.739
973	Streptococcus_urinalis_149016	Species	PWY.7391..isoprene.biosynthesis.II..engineered.	Function	-0.739
974	Streptococcus_urinalis_149016	Species	PWY.7456..mannan.degradation	Function	-0.752
975	Streptococcus_urinalis_149016	Species	PWY1F.823..leucopelargonidin.and.leucocyanidin.biosynthesis	Function	-0.799
976	Streptococcus_urinalis_149016	Species	PWY1G.0..mycothiol.biosynthesis	Function	-0.865
977	Vagococcus_penaei_633807	Species	Vagococcus_penaei_633807	Species	0.882
978	Vagococcus_penaei_633807	Species	Vagococcus_sp._CF.49_2562451	Species	0.848
979	Vagococcus_penaei_633807	Species	Vagococcus_sp._MN.17_2571750	Species	0.826
980	Vagococcus_penaei_633807	Species	Vagococcus_teuberi_519472	Species	0.848
981	Vagococcus_penaei_633807	Species	P108.PWY..pyruvate.fermentation.to.propanoate.I	Function	-0.842
982	Vagococcus_penaei_633807	Species	P163.PWY..L.lysine.fermentation.to.acetate.and.butanoate	Function	-0.717
983	Vagococcus_penaei_633807	Species	PWY.7371..1.4.dihydroxy.6.naphthoate.biosynthesis.II	Function	-0.742
984	Vagococcus_penaei_633807	Species	PWY.7391..isoprene.biosynthesis.II..engineered.	Function	-0.748
985	Vagococcus_penaei_633807	Species	PWY.7456..mannan.degradation	Function	-0.759
986	Vagococcus_penaei_633807	Species	PWY1F.823..leucopelargonidin.and.leucocyanidin.biosynthesis	Function	-0.809
987	Vagococcus_penaei_633807	Species	PWY1G.0..mycothiol.biosynthesis	Function	-0.863
988	Vagococcus_sp._CF.49_2562451	Species	Vagococcus_sp._CF.49_2562451	Species	0.825
989	Vagococcus_sp._CF.49_2562451	Species	Vagococcus_sp._MN.17_2571750	Species	0.808
990	Vagococcus_sp._CF.49_2562451	Species	Vagococcus_teuberi_519472	Species	0.826
991	Vagococcus_sp._CF.49_2562451	Species	P108.PWY..pyruvate.fermentation.to.propanoate.I	Function	-0.823
992	Vagococcus_sp._CF.49_2562451	Species	PWY.7371..1.4.dihydroxy.6.naphthoate.biosynthesis.II	Function	-0.727
993	Vagococcus_sp._CF.49_2562451	Species	PWY.7391..isoprene.biosynthesis.II..engineered.	Function	-0.724
994	Vagococcus_sp._CF.49_2562451	Species	PWY.7456..mannan.degradation	Function	-0.738
995	Vagococcus_sp._CF.49_2562451	Species	PWY1F.823..leucopelargonidin.and.leucocyanidin.biosynthesis	Function	-0.783
996	Vagococcus_sp._CF.49_2562451	Species	PWY1G.0..mycothiol.biosynthesis	Function	-0.852
997	Vagococcus_sp._MN.17_2571750	Species	Vagococcus_sp._MN.17_2571750	Species	0.792
998	Vagococcus_sp._MN.17_2571750	Species	Vagococcus_teuberi_519472	Species	0.808
999	Vagococcus_sp._MN.17_2571750	Species	P108.PWY..pyruvate.fermentation.to.propanoate.I	Function	-0.807
1000	Vagococcus_sp._MN.17_2571750	Species	PWY.7371..1.4.dihydroxy.6.naphthoate.biosynthesis.II	Function	-0.713
1001	Vagococcus_sp._MN.17_2571750	Species	PWY.7391..isoprene.biosynthesis.II..engineered.	Function	-0.707
1002	Vagococcus_sp._MN.17_2571750	Species	PWY.7456..mannan.degradation	Function	-0.722
1003	Vagococcus_sp._MN.17_2571750	Species	PWY1F.823..leucopelargonidin.and.leucocyanidin.biosynthesis	Function	-0.765
1004	Vagococcus_sp._MN.17_2571750	Species	PWY1G.0..mycothiol.biosynthesis	Function	-0.839
1005	Vagococcus_teuberi_519472	Species	Vagococcus_teuberi_519472	Species	0.826
1006	Vagococcus_teuberi_519472	Species	P108.PWY..pyruvate.fermentation.to.propanoate.I	Function	-0.823
1007	Vagococcus_teuberi_519472	Species	PWY.7371..1.4.dihydroxy.6.naphthoate.biosynthesis.II	Function	-0.727
1008	Vagococcus_teuberi_519472	Species	PWY.7391..isoprene.biosynthesis.II..engineered.	Function	-0.724
1009	Vagococcus_teuberi_519472	Species	PWY.7456..mannan.degradation	Function	-0.739
1010	Vagococcus_teuberi_519472	Species	PWY1F.823..leucopelargonidin.and.leucocyanidin.biosynthesis	Function	-0.784
1011	Vagococcus_teuberi_519472	Species	PWY1G.0..mycothiol.biosynthesis	Function	-0.853
1012	ARGSYN.PWY..L.arginine.biosynthesis.I..via.L.ornithine.	Function	ILEUSYN.PWY..L.isoleucine.biosynthesis.I..from.threonine.	Function	0.713
1013	ARGSYN.PWY..L.arginine.biosynthesis.I..via.L.ornithine.	Function	PWY.1042..glycolysis.IV..plant.cytosol.	Function	0.708
1014	ARGSYN.PWY..L.arginine.biosynthesis.I..via.L.ornithine.	Function	PWY.5097..L.lysine.biosynthesis.VI	Function	0.768
1015	ARGSYN.PWY..L.arginine.biosynthesis.I..via.L.ornithine.	Function	PWY.6121..5.aminoimidazole.ribonucleotide.biosynthesis.I	Function	0.812
1016	ARGSYN.PWY..L.arginine.biosynthesis.I..via.L.ornithine.	Function	PWY.6122..5.aminoimidazole.ribonucleotide.biosynthesis.II	Function	0.817
1017	ARGSYN.PWY..L.arginine.biosynthesis.I..via.L.ornithine.	Function	PWY.6277..superpathway.of.5.aminoimidazole.ribonucleotide.biosynthesis	Function	0.817
1018	ARGSYN.PWY..L.arginine.biosynthesis.I..via.L.ornithine.	Function	VALSYN.PWY..L.valine.biosynthesis	Function	0.713
1019	ILEUSYN.PWY..L.isoleucine.biosynthesis.I..from.threonine.	Function	ILEUSYN.PWY..L.isoleucine.biosynthesis.I..from.threonine.	Function	0.809
1020	ILEUSYN.PWY..L.isoleucine.biosynthesis.I..from.threonine.	Function	PWY.1042..glycolysis.IV..plant.cytosol.	Function	0.783
1021	ILEUSYN.PWY..L.isoleucine.biosynthesis.I..from.threonine.	Function	PWY.5097..L.lysine.biosynthesis.VI	Function	0.799
1022	ILEUSYN.PWY..L.isoleucine.biosynthesis.I..from.threonine.	Function	PWY.6121..5.aminoimidazole.ribonucleotide.biosynthesis.I	Function	0.856
1023	ILEUSYN.PWY..L.isoleucine.biosynthesis.I..from.threonine.	Function	PWY.6122..5.aminoimidazole.ribonucleotide.biosynthesis.II	Function	0.864
1024	ILEUSYN.PWY..L.isoleucine.biosynthesis.I..from.threonine.	Function	PWY.6277..superpathway.of.5.aminoimidazole.ribonucleotide.biosynthesis	Function	0.864
1025	ILEUSYN.PWY..L.isoleucine.biosynthesis.I..from.threonine.	Function	VALSYN.PWY..L.valine.biosynthesis	Function	0.809
1026	P108.PWY..pyruvate.fermentation.to.propanoate.I	Function	P108.PWY..pyruvate.fermentation.to.propanoate.I	Function	0.822
1027	P108.PWY..pyruvate.fermentation.to.propanoate.I	Function	PWY.7371..1.4.dihydroxy.6.naphthoate.biosynthesis.II	Function	0.726
1028	P108.PWY..pyruvate.fermentation.to.propanoate.I	Function	PWY.7391..isoprene.biosynthesis.II..engineered.	Function	0.72
1029	P108.PWY..pyruvate.fermentation.to.propanoate.I	Function	PWY.7456..mannan.degradation	Function	0.736
1030	P108.PWY..pyruvate.fermentation.to.propanoate.I	Function	PWY1F.823..leucopelargonidin.and.leucocyanidin.biosynthesis	Function	0.78
1031	P108.PWY..pyruvate.fermentation.to.propanoate.I	Function	PWY1G.0..mycothiol.biosynthesis	Function	0.854
1032	P163.PWY..L.lysine.fermentation.to.acetate.and.butanoate	Function	PWY1G.0..mycothiol.biosynthesis	Function	0.705
1033	PWY.1042..glycolysis.IV..plant.cytosol.	Function	PWY.1042..glycolysis.IV..plant.cytosol.	Function	0.764
1034	PWY.1042..glycolysis.IV..plant.cytosol.	Function	PWY.5097..L.lysine.biosynthesis.VI	Function	0.793
1035	PWY.1042..glycolysis.IV..plant.cytosol.	Function	PWY.6121..5.aminoimidazole.ribonucleotide.biosynthesis.I	Function	0.846
1036	PWY.1042..glycolysis.IV..plant.cytosol.	Function	PWY.6122..5.aminoimidazole.ribonucleotide.biosynthesis.II	Function	0.853
1037	PWY.1042..glycolysis.IV..plant.cytosol.	Function	PWY.6277..superpathway.of.5.aminoimidazole.ribonucleotide.biosynthesis	Function	0.853
1038	PWY.1042..glycolysis.IV..plant.cytosol.	Function	VALSYN.PWY..L.valine.biosynthesis	Function	0.783
1039	PWY.4981..L.proline.biosynthesis.II..from.arginine.	Function	PWY.6122..5.aminoimidazole.ribonucleotide.biosynthesis.II	Function	0.704
1040	PWY.4981..L.proline.biosynthesis.II..from.arginine.	Function	PWY.6277..superpathway.of.5.aminoimidazole.ribonucleotide.biosynthesis	Function	0.704
1041	PWY.5097..L.lysine.biosynthesis.VI	Function	PWY.5097..L.lysine.biosynthesis.VI	Function	0.854
1042	PWY.5097..L.lysine.biosynthesis.VI	Function	PWY.6121..5.aminoimidazole.ribonucleotide.biosynthesis.I	Function	0.904
1043	PWY.5097..L.lysine.biosynthesis.VI	Function	PWY.6122..5.aminoimidazole.ribonucleotide.biosynthesis.II	Function	0.911
1044	PWY.5097..L.lysine.biosynthesis.VI	Function	PWY.6277..superpathway.of.5.aminoimidazole.ribonucleotide.biosynthesis	Function	0.911
1045	PWY.5097..L.lysine.biosynthesis.VI	Function	VALSYN.PWY..L.valine.biosynthesis	Function	0.799
1046	PWY.6121..5.aminoimidazole.ribonucleotide.biosynthesis.I	Function	PWY.6121..5.aminoimidazole.ribonucleotide.biosynthesis.I	Function	0.959
1047	PWY.6121..5.aminoimidazole.ribonucleotide.biosynthesis.I	Function	PWY.6122..5.aminoimidazole.ribonucleotide.biosynthesis.II	Function	0.966
1048	PWY.6121..5.aminoimidazole.ribonucleotide.biosynthesis.I	Function	PWY.6277..superpathway.of.5.aminoimidazole.ribonucleotide.biosynthesis	Function	0.966
1049	PWY.6121..5.aminoimidazole.ribonucleotide.biosynthesis.I	Function	VALSYN.PWY..L.valine.biosynthesis	Function	0.856
1050	PWY.6122..5.aminoimidazole.ribonucleotide.biosynthesis.II	Function	PWY.6122..5.aminoimidazole.ribonucleotide.biosynthesis.II	Function	0.973
1051	PWY.6122..5.aminoimidazole.ribonucleotide.biosynthesis.II	Function	PWY.6277..superpathway.of.5.aminoimidazole.ribonucleotide.biosynthesis	Function	0.973
1052	PWY.6122..5.aminoimidazole.ribonucleotide.biosynthesis.II	Function	VALSYN.PWY..L.valine.biosynthesis	Function	0.864
1053	PWY.6277..superpathway.of.5.aminoimidazole.ribonucleotide.biosynthesis	Function	PWY.6277..superpathway.of.5.aminoimidazole.ribonucleotide.biosynthesis	Function	0.973
1054	PWY.6277..superpathway.of.5.aminoimidazole.ribonucleotide.biosynthesis	Function	VALSYN.PWY..L.valine.biosynthesis	Function	0.864
1055	PWY.7371..1.4.dihydroxy.6.naphthoate.biosynthesis.II	Function	PWY1G.0..mycothiol.biosynthesis	Function	0.757
1056	PWY.7391..isoprene.biosynthesis.II..engineered.	Function	PWY1G.0..mycothiol.biosynthesis	Function	0.742
1057	PWY.7456..mannan.degradation	Function	PWY1F.823..leucopelargonidin.and.leucocyanidin.biosynthesis	Function	0.701
1058	PWY.7456..mannan.degradation	Function	PWY1G.0..mycothiol.biosynthesis	Function	0.762
1059	PWY1F.823..leucopelargonidin.and.leucocyanidin.biosynthesis	Function	PWY1F.823..leucopelargonidin.and.leucocyanidin.biosynthesis	Function	0.745
1060	PWY1F.823..leucopelargonidin.and.leucocyanidin.biosynthesis	Function	PWY1G.0..mycothiol.biosynthesis	Function	0.804
1061	PWY1G.0..mycothiol.biosynthesis	Function	PWY1G.0..mycothiol.biosynthesis	Function	0.896
1062	VALSYN.PWY..L.valine.biosynthesis	Function	VALSYN.PWY..L.valine.biosynthesis	Function	0.809
