# Supplementary material for: Development of the oral resistome during the first decade of life
Source: Nat Commun. 2023 Mar 9;14:1291. doi: 10.1038/s41467-023-36781-w (PMC9998430; doi:10.1038/s41467-023-36781-w)
Supplement: Supplementary file 7 — Supplementary Dataset 4 [file 41467_2023_36781_MOESM7_ESM.csv]

SD 4: Species names and reference sequences used to generate 16S phylogeny.
Names	TaxID	Reference strain	Sequences_aligned_trimmed
Acetobacterium_woodii	931626	Acetobacterium_woodii_DSM_1030_16S_ribosomal_RNA,_partial_sequence	aacgggtgagtaacgcgtggtaacctaccctatggaaaggaatagccccgggaaactgggtgtaataccttataaggatgtattaaacgctcgccataggatggacccgcgtcccattagctagttggtgagataacagcccaccaaggcgacgatgggtaaccggtctgagagggcgaacggtcacactggaactgagacacggtccagactcctacgggaggcagcagtggggaatattgcgcaatgggggcaaccctgacgcagcaataccgcgtgagtgaagaaggttttcggatcgtaaagctctgttattggggaagaaagacggtacccaagaagaaagtcccggctaactacgtgccagcagccgcggtaatacgtaggggacaagcgttg…
Acholeplasma_palmae	1318466	Acholeplasma_palmae_(T);_ATCC49389;_J233;_L33734	aacgggtgagtaacacgtggtaacctgcccctaagacgaggataacagttggaaacgactgctaagactggataggaatactttaaaagactgcttagggaggggcctgcggcgcattagttagttggtgaggtaaaggcttaccaagacgatgatgcgtagccggactgagaggttgaacggccacattgggactgagacacggcccaaactcctacgggaggcagcagtagggaattttcgtcaatgggggaaaccctgaacgagcaacgccgcgtgaacgaagaagtacttcggtacgtaaagttcttttattagggaagaatgacggtacctaatgaataagccccggctaactatgtgccagcagccgcggtaatacatagggggcaagcgtta…
Achromobacter_spanius	217203	Achromobacter_spanius_strain_LMG_5911_16S_ribosomal_RNA,_partial_sequence	aacgggtgagtaatgtatcggaacgtgcctagtagcgggggataactacgcgaaagcgtagctaataccgcatacgtacgggggaaagcagcactattagagcggccgatatcggattagctagttggtggggtaacggctcaccaaggcgacgatccgtagctggtttgagaggacgaccagccacactgggactgagacacggcccagactcctacgggaggcagcagtggggaattttggacaatgggggaaaccctgatccagccatcccgcgtgtgcgatgaaggccttcgggttgtaaagcacttttggcaggaaagaatgacggtacctgcagaataagcaccggctaactacgtgccagcagccgcggtaatacgtagggtgcaagcgtta…
Acidaminococcus_intestini	568816	Acidaminococcus_intestini_RyC-MR95;_CP003058	aacgggtgagtaacgcgtggcaacctgccctccagttggggacaacattccgaaagggatgctaataccgaatgtcgagggaggaaagatgcgctggaagatgggcccgcgtctgattagctagttggtggggtaacggctcaccaaggcgatgatcagtagccggtctgagaggatgaacggccacattgggactgagacacggcccaaactcctacgggaggcagcagtggggaatcttccgcaatggacgaaagtctgacggagcaacgccgcgtgagtgatgaaggtcttcggattgtaaaactctgttgttagggacgattgacggtacctaacgaggaagccacggctaactacgtgccagcagccgcggtaatacgtaggtggcaagcgttg…
Acinetobacter_baumannii	470	Acinetobacter_baumannii_strain_DSM_30007_16S_ribosomal_RNA,_partial_sequence	gacgggtgagtaatgcttaggaatctgcctattagtgggggacaacatctcgaaagggatgctaataccgcatacgtacgggagaaagcagcgctaatagatgagcctaagtcggattagctagttggtggggtaaaggcctaccaaggcgacgatctgtagcgggtctgagaggatgatccgccacactgggactgagacacggcccagactcctacgggaggcagcagtggggaatattggacaatggggggaaccctgatccagccatgccgcgtgtgtgaagaaggccttatggttgtaaagcactttaagcgaggaggaatgacgttactcgcagaataagcaccggctaactctgtgccagcagccgcggtaatacagagggtgcgagcgtta…
Acinetobacter_baylyi	62977	Acinetobacter_baylyi_ADP1,_complete_sequence_16S	-------------------------------------------------------------------------------------------------------------------attagctagttggtggggtaaaggcctaccaaggcgacgatctgtagcgggtctgagaggatgatccgccacactgggactgagacacggcccagactcctacgggaggcagcagtggggaatattggacaatggggggaaccctgatccagccatgccgcgtgtgtgaagaaggccttatggttgtaaagcactttaagcgaggaggaatgacgttactcgcagaataagcaccggctaactctgtgccagcagccgcggtaatacagagggtgcaagcgtta…
Acinetobacter_bereziniae	106648	Acinetobacter_bereziniae_strain_ATCC_17924_16S_ribosomal_RNA,_partial_sequence	gacgggtgagtaatacttaggaatctgcctattaatgggggacaacatctcgaaagggatgctaataccgcatacgtacgggggaaagcagcgttaatagatgagcctaagtcggattagctagttggtggggtaaaggcctaccaaggcgacgatctgtagcgggtctgagaggatgatccgccacactgggactgagacacggcccagactcctacgggaggcagcagtggggaatattggacaatggggggaaccctgatccagccatgccgcgtgtgtgaagaaggccttatggttgtaaagcactttaagcgaggaggaatgacgttactcgcagaataagcaccggctaactctgtgccagcagccgcggtaatacagagggtgcgagcgtta…
Acinetobacter_chinensis	2004650	Acinetobacter_chinensis_strain_WCHAc010005_16S_ribosomal_RNA,_complete_sequence	gacgggtgagtaatgcttaggaatctgcctattagtgggggacaacattccgaaaggaatgctaataccgcatacgtacgggggaaagcagcgctaatagatgagcctaagtcggattagctagttggtggggtaaaggcctaccaaggcgacgatctgtagcgggtctgagaggatgatccgccacactgggactgagacacggcccagactcctacgggaggcagcagtggggaatattggacaatggggggaaccctgatccagccatgccgcgtgtgtgaagaaggccttttggttgtaaagcactttaagcgaggaggaatgacgttactcgcagaataagcaccggctaactctgtgccagcagccgcggtaatacagagggtgcgagcgtta…
Acinetobacter_cumulans	2136182	Acinetobacter_cumulans_strain_WCHAc060092_chromosome,_complete_genome_16S	-------------------------------------------------------------------------------------------------------------------attagctagttggtggggtaaaggcctaccaaggcgacgatctgtagcgggtctgagaggatgatccgccacactgggactgagacacggcccagactcctacgggaggcagcagtggggaatattggacaatggggggaaccctgatccagccatgccgcgtgtgtgaagaaggccttttggttgtaaagcactttaagcgaggaggaatgacgttactcgcagaataagcaccggctaactctgtgccagcagccgcggtaatacagagggtgcgagcgtta…
Acinetobacter_guillouiae	106649	Acinetobacter_guillouiae_strain_ATCC_11171_16S_ribosomal_RNA,_partial_sequence	gacgggtgagtaatacttaggaatctgcctattaatgggggacaacatctcgaaagggatgctaataccgcatacgtacgggggaaagcagcgttaatagatgagcctaagtcggattagctagttggtggggtaaaggcctaccaaggcgacgatctgtagcgggtctgagaggatgatccgccacactgggactgagacacggcccagactcctacgggaggcagcagtggggaatattggacaatggggggaaccctgatccagccatgccgcgtgtgtgaagaaggccttatggttgtaaagcactttaagcgaggaggaatgacgttactcgcagaataagcaccggctaactctgtgccagcagccgcggtaatacagagggtgcgagcgtta…
Acinetobacter_haemolyticus	29430	Acinetobacter_haemolyticus_strain_DSM_6962_16S_ribosomal_RNA,_partial_sequence	gacgggtgagtaatgcttaggaatctgcctattagtgggggacaacattccgaaaggaatgctaataccgcatacgtacgggagaaagcagcgctaatagatgagcctaagtcggattagctagttggtggggtaaaggcctaccaaggcgacgatctgtagcgggtctgagaggatgatccgccacactgggactgagacacggcccagactcctacgggaggcagcagtggggaatattggacaatgggcggaagcctgatccagccatgccgcgtgtgtgaagaaggccttttggttgtaaagcactttaagcgaggaggaatgacgttactcgcagaataagcaccggctaactctgtgccagcagccgcggtaatacagagggtgcgagcgtta…
Acinetobacter_johnsonii	40214	Acinetobacter_johnsonii_strain_Mannheim_3865/60_16S_ribosomal_RNA,_partial_sequence	gacgggtgagtaatgcttaggaatctgcctattagtgggggacaacattccgaaaggaatgctaataccgcatacgtacgggngaaagcagcgctaatagatgagcctaagtcagattagctagttggtggggtaaaggcctaccaaggcgacgatctgtagcgggtctgagaggatgatccgccacactgggactgagacacggcccagactcctacgggaggcagcagtggggaatattggacaatgggcggaagcctgatccagccatgccgcgtgtgtgaagaaggccttttggttgtaaagcactttaagcgaggaggaatgacgttactcgcagaataagcaccggctaactctgtgccagcagccgcggtaatacagagggtgcgagcgtta…
Acinetobacter_junii	40215	Acinetobacter_junii_strain_DSM_6964_16S_ribosomal_RNA,_partial_sequence	gacgggtgagtaatgcttaggaatctgcctattagtgggggacaacattccgaaaggaatgctaataccgcatacgtacgggagaaagcagcgctaatagatgagcctaagtcggattagctagttggtggggtaaaggcctaccaaggcgacgatctgtagcgggtctgagaggatgatccgccacactgggactgagacacggcccagactcctacgggaggcagcagtggggaatattggacaatggggggaaccctgatccagccatgccgcgtgtgtgaagaaggccttatggttgtaaagcactttaagcgaggaggaatgacgttactcgcagaataagcaccggctaactctgtgccagcagccgcggtaatacagagggtgcgagcgtta…
Acinetobacter_lwoffii	28090	Acinetobacter_lwoffii_strain_DSM_2403_16S_ribosomal_RNA,_partial_sequence	gacgggtgagtaatgcttaggaatctgcctattagtgggggacaacatctcgaaagggatgctaataccgcatacgtacgggagaaagcagcgctaatagatgagcctaagtcggattagctagttggtggggtaaaggcctaccaaggcgacgatctgtagcgggtctgagaggatgatccgccacactgggactgagacacggcccagactcctacgggaggcagcagtggggaatattggacaatggggggaaccctgatccagccatgccgcgtgtgtgaagaaggccttttggttgtaaagcactttaagcgaggaggaatgacgttactcgcagaataagcaccggctaactctgtgccagcagccgcggtaatacagagggtgcaagcgtta…
Acinetobacter_nosocomialis	106654	Acinetobacter_nosocomialis_strain_RUH_2376_16S_ribosomal_RNA,_partial_sequence	gacgggtgagtaatgcttaggaatctgcctattagtgggggacaacatctcgaaagggatgctaataccgcatacgtacgggagaaagcagcgctaatagatgagcctaagtcggattagctagttggtggggtaaaggcctaccaaggcgacgatctgtagcgggtctgagaggatgatccgccacactgggactgagacacggcccagactcctacgggaggcagcagtggggaatattggacaatgggcgcaagcctgatccagccatgccgcgtgtgtgaagaaggccttatggttgtaaagcactttaagcgaggaggaatgacgttactcgcagaataagcaccggctaactctgtgccagcagccgcggtaatacagagggtgcaagcgtta…
Acinetobacter_oleivorans	436717	Acinetobacter_oleivorans_DR1;_CP002080	gacgggtgagtaatgcttaggaatctgcctattagtgggggacaacatttcgaaaggaatgctaataccgcatacgtacgggagaaagcagcgctaatagatgagcctaagtcggattagctagttggtggggtaaaggcctaccaaggcgacgatctgtagcgggtctgagaggatgatccgccacactgggactgagacacggcccagactcctacgggaggcagcagtggggaatattggacaatgggcggaagcctgatccagccatgccgcgtgtgtgaagaaggccttatggttgtaaagcactttaagcgaggaggaatgacgttactcgcagaataagcaccggctaactctgtgccagcagccgcggtaatacagagggtgcaagcgtta…
Acinetobacter_pittii	48296	Acinetobacter_pittii_strain_LMG_1035_16S_ribosomal_RNA,_partial_sequence	gacgggtgagtaatgcttaggaatctgcctattagtgggggacaacatttcgaaaggaatgctaataccgcatacgtacgggagaaagcagcgctaatagatgagcctaagtcggattagctagttggtggggtaaaggcctaccaaggcgacgatctgtagcgggtctgagaggatgatccgccacactgggactgagacacggcccagactcctacgggaggcagcagtggggaatattggacaatgggcgcaagcctgatccagccatgccgcgtgtgtgaagaaggccttatggttgtaaagcactttaagcgaggaggaatgacgttactcgcagaataagcaccggctaactctgtgccagcagccgcggtaatacagagggtgcaagcgtta…
Acinetobacter_radioresistens	981334	Acinetobacter_radioresistens_(T);_DSM_6976;_X81666	gacgggtgagtaatgcttaggaatctgcctattagtgggggacaacgttccgaaaggnncgctaataccgcatacgtacgggagaaagcagcgctaatagatgagcctaagtcggattagctagttggtagggtaaaggcctaccaaggcgacgatctgtagcgggtctgagaggatgatccgccacactgggactgagacacggcccagactcctacgggaggcagcagtggggaatattggacaatggggggaaccctgatccagccatgccgcgtgtgtgaagaaggccttttggttgtaaagcactttaagcgaggaggaatgacgttactcgcagaataagcaccggctaactctgtgccagcagccgcggtaatacagagggtgcgagcgtta…
Acinetobacter_schindleri	108981	Acinetobacter_schindleri_strain_LUH5832_16S_ribosomal_RNA,_partial_sequence	gacgggtgagtaatgcttaggaatctgcctattagtgggggacaacgttccgaaaggaacgctaataccgcatacgtacgggggaaagcagcgctaatagatgagcctaagtcggattagctagttggtggggtaaaggcctaccaaggcgacgatctgtagcgggtctgagaggatgatccgccacactgggactgagacacggcccagactcctacgggaggcagcagtggggaatattggacaatgggcggaagcctgatccagccatgccgcgtgtgtgaagaaggccttttggttgtaaagcactttaagcgaggaggaatgacgttactcgcagaataagcaccggctaactctgtgccagcagccgcggtaatacagagggtgcgagcgtta…
Acinetobacter_sp.	1808001	Acinetobacter_sp._LoGeW2-3_16S_ribosomal_RNA_gene,_partial_sequence	gacgggtgagtaatgcttaggaatctgcctattagtgggggacaacgttccgaaaggaacgctaataccgcatacgtacgggagaaagcagcgctaatagatgagcctaagtcggattagctagttggtggggtaaaggcctaccaaggcgacgatctgtagcgggtctgagaggatgatccgccacactgggactgagacacggcccagactcctacgggaggcagcagtggggaatattggacaatggggggaaccctgatccagccatgccgcgtgtgtgaagaaggccttttggttgtaaagcactttaagcgaggaggaatgacgttactcgcagaataagcaccggctaactctgtgccagcagccgcggtaatacagagggtgcgagcgtta…
Acinetobacter_ursingii	108980	Acinetobacter_ursingii_strain_LUH3792_16S_ribosomal_RNA,_partial_sequence	gacgggtgagtaatacttaggaatctggctattagtgggggacaacatttcgaaagggatgctaataccgcatacgtacgggagaaagcagcgctaatagatgagcctaagtcggattagctagttggtggggtaaaggcctaccaaggcgacgatctgtagcgggtctgagaggatgatccgccacactgggactgagacacggcccagactcctacgggaggcagcagtggggaatattggacaatggggggaaccctgatccagccatgccgcgtgtgtgaagaaggccttatggttgtaaagcactttaagcgaggaggaatgacgttactcgcagaataagcaccggctaactctgtgccagcagccgcggtaatacagagggtgcgagcgtta…
Actinobacillus_pleuropneumoniae	537457	Actinobacillus_pleuropneumoniae_serovar_7_str._AP76;_CP001091	gacgggtgagtaatgcttgggaatctggcttatggagggggataactacgggaaactgtagctaataccgcgtaattatggattaaagggttgccataagatgagcccaagtgggattaggtagttggttaggtaaaggctgaccaagccgacgatctctagctggtctgagaggatgaccagccacactggaactgagacacggtccagactcctacgggaggcagcagtggggaatattgcacaatggggggaaccctgatgcagccatgccgcgtgaatgaagaaggccttcgggttgtaaagttctttcggtagcgaggaatgacgttaactacagaagaagcaccggctaactccgtgccagcagccgcggtaatacggagggtgcgagcgtta…
Actinomyces_pacaensis	1852377	Actinomyces_pacaensis_strain_P122p_-19_16S_ribosomal_RNA_gene,_partial_sequence	---------------------------------------------------------------------------------------------------------------------------------------------------------------------------------------------------------------------------------------------------------------------------------------------------------------------------------------------------------------------------------------------------------------…
Actinomyces_sp.	706439	Actinomyces_sp._oral_taxon_171_str._F0337;_GU470901	aacgggtgagtaacacgtagtaacctgcccccttcttctggataaccgcatgaaagtgtggctaatacgggatattggtgtgggaaagattcggtgggggatgggctcgcggcctatcagcttgttggtggggtgatggcctaccaaggcggtgacgggtagccggcctgagagggtggacggtcacactgggactgagacacggcccagactcctacgggaggcagcagtggggaatattgcacaatgggcgcaagcctgatgcagcgacgccgcgtgagggatggaggccttcgggttgtgaacctctttcgccagtgaagcttgacggtagctggataagaagcgccggctaactacgtgccagcagccgcggtaatacgtagggcgcgagcgttg…
Aeromonas_caviae	648	Aeromonas_caviae_strain_ATCC_15468_16S_ribosomal_RNA,_partial_sequence	gacgggtgagtaatgcctgggaaattgcccagtcgagggggataacagttggaaacgactgctaataccgcatacgtacgggggaaagcagcgcgattggatatgcccaggtgggattagctagttggtgaggtaatggctcaccaaggcgacgatccctagctggtctgagaggatgatcagccacactggaactgagacacggtccagactcctacgggaggcagcagtggggaatattgcacaatgggggaaaccctgatgcagccatgccgcgtgtgtgaagaaggccttcgggttgtaaagcactttcagcgaggaggaatgacgttactcgcagaagaagcaccggctaactccgtgccagcagccgcggtaatacggagggtgcaagcgtta…
Aeromonas_encheleia	73010	Aeromonas_encheleia_strain_A_1881_16S_ribosomal_RNA,_partial_sequence	gacgggtgagtaatgcctggggatctgcccagtcgagggggataacagttggaaacgactgctaataccgcatacgtacgggggaaaggagcgcgattggatgaacccaggtgggattagctagttggtggggtaatggctcaccaaggcgacgatccctagctggtctgagaggatgatcagccacactggaactgagacacggtccagactcctacgggaggcagcagtggggaatattgcacaatgggggaaaccctgatgcagccatgccgcgtgtgtgaagaaggccttcgggttgtaaagcactttcagcgaggaggaatgacgttactcgcagaagaagcaccggctaactccgtgccagcagccgcggtaatacggagggtgcaagcgtta…
Aeromonas_rivipollensis	948519	Aeromonas_rivipollensis_strain_P2G1_16S_ribosomal_RNA,_partial_sequence	gacgggtgagtaatgcctgggaaattgcccagtcgagggggataacagttggaaacgactgctaataccgcatacgtacgggggaaagcagcgcgattggatatgcccaggtgggattagcttgttggtgaggtaatggctcaccaaggcgacgatccctagctggtctgagaggatgatcagccacactggaactgagacacggtccagactcctacgggaggcagcagtggggaatattgcacaatgggggaaaccctgatgcagccatgccgcgtgtgtgaagaaggccttcgggttgtaaagcactttcagcgaggaggaatgacgttactcgcagaagaagcaccggctaactccgtgccagcagccgcggtaatacggagggtgcaagcgtta…
Aeromonas_sp.	1636608	Aeromonas_sp._ASNIH3_chromosome,_complete_genome_16S	gacgggtgagtaatgcctgggaaattgcccagtcgagggggataacagttggaaacgactgctaataccgcatacgtacgggggaaagcagcgcgattggatatgcccaggtgggattagctagttggtgaggtaatggctcaccaaggcgacgatccctagctggtctgagaggatgatcagccacactggaactgagacacggtccagactcctacgggaggcagcagtggggaatattgcacaatgggggaaaccctgatgcagccatgccgcgtgtgtgaagaaggccttcgggttgtaaagcactttcagcgaggaggaatgacgttactcgcagaagaagcaccggctaactccgtgccagcagccgcggtaatacggagggtgcaagcgtta…
Aggregatibacter_actinomycetemcomitans	714	Aggregatibacter_actinomycetemcomitans_strain_277/49-50(8)_16S_ribosomal_RNA,_partial_sequence	gacgggtgagtaatgcttgggnatctgtcttatggagggggataacgacgggaaactgtcgctaataccgcgtagagggagatgaaagtgttgccatagaatgagcccaagtgtgattaggtagttggtggggtaaaggcctaccaagccgacgatcgctagctggtctgagaggatggccagccacaccgggactgagacacggcccngnctcctacgggaggcagcagtggggaatattgcgcaatgggggcaaccctgacgcagccatgccgcgtgaatgaagaaggccttcgggttgtaaagttctttcggtgatgaggaatgacgttaaatacagaagaagcaccggctaactccgtgccagcagccgcggtaatacggggggtgcgagcgtta…
Aggregatibacter_aphrophilus	634176	Aggregatibacter_aphrophilus_NJ8700;_CP001607	gacgggtgagtaatgcttggggatctggcttatggagggggataacgacgggaaactgtcgctaataccgcgtagagggagatgaaagtgttgccataggatgagcccaagtgggattaggtagttggtggggtaatggcctaccaagccgacgatctctagctggtctgagaggatgaccagccacaccgggactgagacacggcccggactcctacgggaggcagcagtggggaatattgcgcaatgggggcaaccctgacgcagccatgccgcgtgaatgaagaaggccttcgggttgtaaagttctttcggtgacgaggaatgacgttaatcacagaagaagcaccggctaactccgtgccagcagccgcggtaatacggagggtgcgagcgtta…
Agrobacterium_fabrum	176299	Agrobacterium_fabrum_str._C58;_AE007869	gacgggtgagtaacgcgtgggaatctacccatctctgcggaatagctctgggaaactggaattaataccgcatacgtacgggggaaagattcggggatggatgagcccgcgttggattagctagttggtggggtaaaggcctaccaaggcgacgatccatagctggtctgagaggatgatcagccacattgggactgagacacggcccaaactcctacgggaggcagcagtggggaatattggacaatgggcgcaagcctgatccagccatgccgcgtgagtgatgaaggccttagggttgtaaagctctttcaccgatgaagaatgacggtagtcggagaagaagccccggctaacttcgtgccagcagccgcggtaatacgaagggggctagcgttg…
Agrobacterium_tumefaciens	358	Agrobacterium_tumefaciens_strain_IAM_12048_16S_ribosomal_RNA,_partial_sequence	gacgggtgagtaacgcgtgggaacataccctttcctgcggaatagctccgggaaactggaattaataccgcatacgtacgggggaaagattcggggaaggattggcccgcgttggattagctagttggtggggtaaaggcctaccaaggcgacgatccatagctggtctgagaggatgatcagccacattgggactgagacacggcccaaactcctacgggaggcagcagtggggaatattggacaatgggcgcaagcctgatccagccatgccgcgtgagtgatgaaggccttagggttgtaaagctctttcaccggagaagaatgacggtatccggagaagaagccccggctaacttcgtgccagcagccgcggtaatacgaagggggctagcgttg…
Alistipes_sp.	2585119	Alistipes_dispar_5CPEGH6_gene_for_16S_ribosomal_RNA,_partial_sequence	cacgggtgcgtaacgcgttgcaacctacccataacaggggcataacactgagaaattggtactaattccccataactcgggttgaaaactctggttatggatgggcatgcgttgtattagctggttggtgaggtaacggctcaccaaggcgacgatacatagggggactgagaggttaaccccccacattggtactgagacacggaccaaactcctacgggaggcagcagtgaggaatattggtcaatggacgcaagtctgaaccagccatgccgcgtgcaggaagacggtctatgagttgtaaactgcttttgtacgagggtactgaaagtatcgtacgaataaggatcggctaactccgtgccagcagccgcggtaatacggaggattcaagcgtta…
Alistipes_shahii	717959	Alistipes_shahii_WAL_8301_16S_ribosomal_RNA,_partial_sequence	cacgggtgcgtaacgcgttgcaacctacccataacagggggataacactgagaaattggtactaataccccataactttggttgaaaactctggttatggatgggcatgcgttgtattagctggttggtgaggtaacggctcaccaaggcaacgatacatagggggactgagaggttaaccccccacattggtactgagacacggaccaaactcctacgggaggcagcagtgaggaatattggtcaatggacgcaagtctgaaccagccatgccgcgtgcaggaagacggtctatgagttgtaaactgcttttgtacgagggtactgaaagtatcgtacgaataaggatcggctaactccgtgccagcagccgcggtaatacggaggatccaagcgtta…
Amphibacillus_xylanus	698758	Amphibacillus_xylanus_NBRC_15112_strain_DSM_6626_16S_ribosomal_RNA,_partial_sequence	gatgggtgagtaacacgtgccaacctgcctataagactgggataacttacggaaacgtgagctaataccggataaaagaggataaaagatgcacttatagatgggcccgcggcgcattagctagttggtgagataaaagctcaccaagccaacgatgcgtagccgacctgagagggtgatcggccacactgggactgagatacggcccagactcctacgggaggcagcagtagggaatcttccgcaatggacgaaagtctgacggagcaacgccgcgtgaacgaagaaggtcttcggatcgtaaagttctgttgttagggaagaatgacggtacctaacgagaaagccccggctaactacgtgccagcagccgcggtaatacgtagggggcaagcgttg…
Anaerobutyricum_hallii	39488	Anaerobutyricum_hallii_strain_CLA-AA-H202_16S_ribosomal_RNA_gene,_partial_sequence	gacgggtgagtaacgcgtggtaacctgccctgtacagggggataacagctggaaacggctgctaataccgcataagttgtgtgaaaaactctggtacaggatgggcccgcgtctgattagctggttggcagggtaacggcctaccaaggcaacgatcagtagccggtctgagaggatgaacggccacattggaactgagacacggtccaaactcctacgggaggcagcagtggggaatattgcacaatgggggaaaccctgatgcagcaacgccgcgtgagtgaagaagtatttcggtatgtaaagctctatcagcagggaagaatgacggtacctgactaagaagctccggctaaatacgtgccagcagccgcggtaatacgtatggagcaagcgtta…
Anaerococcus_mediterraneensis	1870984	Anaerococcus_mediterraneensis_strain_Marseille-P2765_16S_ribosomal_RNA,_partial_sequence	gacgggtgagtaacgcgtagtaacctgccttagagaaggggatagcctttggaaacgaagaataataccctatgaawgytggtcaaagattcgctctaagatggacttgcgtctgattagctagttggtgagataayagctcaccaaggcaacgatcagtagccggcttgagagagtgtacggccacattgggactgagacacggcccagactcctacgggaggcagcagtggggaattttgcacaatgggggaaaccctgatgcagcgacgccgcgtgattta-gaaggccttcgggttgtaaaaatcttttctatgggaagaatgacagtaccataggaataaggaccggctaattacgtgccagcagccgcggtaatacgtaaggtccgagcgttg…
Anaerostipes_hadrus	649756	Anaerostipes_hadrus_strain_DSM_3319_16S_ribosomal_RNA,_partial_sequence	gacgggtgagtaacgcgtggcaacctgccctgtacagggggataacagtcagaaatgactgctaataccgcataagcaggggtaaaaactctggtacaggatggacccgcgtctgattagctggttggtgaggtaacggctcaccaaggcgacgatcagtagccggcttgagagagtgaacggccacattgggactgagacacggcccaaactcctacgggaggcagcagtggggaatattgcacaatgggggaaaccctgatgcagcgacgccgcgtgagtgaagaagtatctcggtatgtaaagctctatcagcagggaagaatgacggtacctgactaagaagccccggctaactacgtgccagcagccgcggtaatacgtagggggcaagcgtta…
Arcobacter_cibarius	255507	Arcobacter_cibarius_strain_LMG_21996_16S_ribosomal_RNA,_partial_sequence	cacgggtgagtaatgtatggtaatatgcctcttactaagggataacaaatggaaacgtttgctaataccttatactagtaagggaaagatttggtaagagattagcctgtattgtatcagttagttggtggggtaatggcctaccaagacaatgacgcataactggtttgagaggatgatcagtcacactggaactgagacacggtccagactcctacgggaggcagcagtggggaatattgcacaatggacgaaagtctgatgcagcaacgccgcgtggaggatgacacatttcggtgcgtaaactccttttatataagaagaatgacggtattatatgaataagcaccggctaactccgtgccagcagccgcggtaatacggggggtgcaagcgtta…
Atlantibacter_hermannii	565	Atlantibacter_hermannii_strain_CIP_103176_16S_ribosomal_RNA,_partial_sequence	gacgggtgagtaatgtctggggatctgcctgatggagggggataactactggaaacggtagctaataccgcataacgcaagaccaaagaggtgccatcagatgaacccagatgggattagctagtaggtggggtaacggctcacctaggcgacgatccctagctggtctgagaggatgaccagccacactggaactgagacacggtccagactcctacgggaggcagcagtggggaatattgcacaatgggcgcaagcctgatgcagccatgccgcgtgtatgaagaaggccttcgggttgtaaagtactttcagcggggaggaatgacgttacccgcagaagaagcaccggctaactccgtgccagcagccgcggtaatacggagggtgcaagcgtta…
Avibacterium_paragallinarum	728	Avibacterium_paragallinarum_strain_NCTC_11296_16S_ribosomal_RNA,_partial_sequence	gacgggtgagtaatgcttgggaatctggcttatggagggggataaccattggaaacgatggctaataccgcatagaggaagattaaagggttgccataagatgagcccaagtgggattaggtagttggtgaggtgaaggctcaccaagcctgcgatctctagctggtctgagaggatggccagccacactgggactgagacacggcccagactcctacgggaggcagcagtggggaatattgcgcaatggggggaaccctgacgcagccatgccgcgtgaatgaagaaggccttcgggttgtaaagttctttcggtggtgaggaatgacgttagccacagaagaagcaccggctaactccgtgccagcagccgcggtaatacggagggtgcgagcgtta…
Bacillus_altitudinis	293387	Bacillus_altitudinis_strain_P-10_chromosome,_complete_genome_16S	gacgggtgagtaacacgtggtaacctgcctgtaagactgggataactccgggaaaccggagctaataccggatagtcaaggataaaagacgcacttacagatggacccgcggcgcattagctagttggtgaggtaacggctcaccaaggcgacgatgcgtagccgacctgagagggtgatcggccacactgggactgagacacggcccagactcctacgggaggcagcagtagggaatcttccgcaatggacgaaagtctgacggagcaacgccgcgtgagtgatgaaggttttcggatcgtaaagctctgttgttagggaagagtgacggtacctaaccagaaagccacggctaactacgtgccagcagccgcggtaatacgtaggtggcaagcgttg…
Bacillus_cereus	1396	Bacillus_cereus_strain_NBRC_15305_16S_ribosomal_RNA,_partial_sequence	gacgggtgagtaacacgtggtaacctgcccataagactgggataactccgggaaaccggggctaataccggataaccgaaattgaaaggcgcacttatggatggacccgcgtcgcattagctagttggtgaggtaacggctcaccaaggcaacgatgcgtagccgacctgagagggtgatcggccacactgggactgagacacggcccagactcctacgggaggcagcagtagggaatcttccgcaatggacgaaagtctgacggagcaacgccgcgtgagtgatgaaggctttcgggtcgtaaaactctgttgttagggaagaatgacggtacctaaccagaaagccacggctaactacgtgccagcagccgcggtaatacgtaggtggcaagcgtta…
Bacillus_ciccensis	1670641	Bacillus_ciccensis_strain_5L6_16S_ribosomal_RNA,_partial_sequence	gacgggtgagtaacacgtggcaacctgcctgtaagactgggataacttcgggaaaccggagctaataccggataataaaagctgaaagatgcacttacagatgggcccgcggcgcattagctagttggtgaggtaacggcttaccaaggcgacgatgcgtagccgacctgagagggtgatcggccacactgggactgagacacggcccagactcctacgggaggcagcagtagggaatcttccgcaatggacgaaagtctgacggagcaacgccgcgtgagtgatgaaggttttcggatcgtaaaactctgttgttagggaagaatgacggtacctaaccagaaagccacggctaactacgtgccagcagccgcggtaatacgtaggtggcaagcgttg…
Bacillus_kochii	859143	Bacillus_kochii_strain_WCC_4582_16S_ribosomal_RNA,_partial_sequence	gacgggtgagtaacacgtggcaacctgcctgtaagactgggataactccgggaaaccggggctaataccggataayttagattgaaagatgcacttacagatgggcccgcggcgcattagctagttggtgaggtaacggctcaccaaggcgacgatgcgtagccgacctgagagggtgatcggccacactgggactgagacacggcccagactcctacgggaggcagcagtagggaatcttccgcaatggacgaaagtctgacggagcaacgccgcgtgagtgatgaaggttttcggatcgtaaaactctgttgttagggaagagtgacggtacctaaccagaaagccacggctaactacgtgccagcagccgcggtaatacgtaggtggcaagcgttg…
Bacillus_luti	2026191	Bacillus_luti_strain_MCCC_1A00359_16S_ribosomal_RNA,_partial_sequence	gacgggtgagtaacacgtggtaacctgcccataagactgggataactccgggaaaccggggctaataccggataaccgaaattgaaaggcgcacttatggatggacccgcgtcgcattagctagttggtgaggtaacggctcaccaaggcaacgatgcgtagccgacctgagagggtgatcggccacactgggactgagacacggcccagactcctacgggaggcagcagtagggaatcttccgcaatggacgaaagtctgacggagcaacgccgcgtgagtgatgaaggctttcgggtcgtaaaactctgttgttagggaagaatgacggtacctaaccagaaagccacggctaactacgtgccagcagccgcggtaatacgtaggtggcaagcgtta…
Bacillus_oceanisediminis	1196031	Bacillus_oceanisediminis_strain_H2_16S_ribosomal_RNA,_partial_sequence	gacgggtgagtaacacgtggcaacctgcctgtaagactgggataacttcgggaaaccggagctaataccggataatgaaagctgaaagatgcacttacagatgggcccgcggcgcattagctagttggtgaggtaacggctcaccaaggcaacgatgcgtagccgacctgagagggtgatcggccacactgggactgagacacggcccagactcctacgggaggcagcagtagggaatcttccgcaatggacgaaagtctgacggagcaacgccgcgtgagtgatgaaggttttcggatcgtaaaactctgttgttagggaagagtgacggtacctaaccagaaagccacggctaactacgtgccagcagccgcggtaatacgtaggtggcaagcgttg…
Bacillus_pumilus	315750	Bacillus_pumilus_SAFR-032;_AY167879	gacgggtgagtaacacgtggtaacctgcctgtaagactgggataactccgggaaaccggagctaataccggatagtcaaggatgaaagacgcacttacagatggacccgcggcgcattagctagttggtggggtaatggctcaccaaggcgacgatgcgtagccgacctgagagggtgatcggccacactgggactgagacacggcccagactcctacgggaggcagcagtagggaatcttccgcaatggacgaaagtctgacggagcaacgccgcgtgagtgatgaaggttttcggatcgtaaagctctgttgttagggaagagtgacggtacctaaccagaaagccacggctaactacgtgccagcagccgcggtaatacgtaggtggcaagcgttg…
Bacillus_safensis	1178541	Bacillus_safensis_FO-36b_16S_ribosomal_RNA,_partial_sequence	gacgggtgagtaacacgtggtaacctgcctgtaagactgggataactccgggaaaccggagctaataccggatagtcaaggatgaaagacgcacttacagatggacccgcggcgcattagctagttggtggggtaatggctcaccaaggcgacgatgcgtagccgacctgagagggtgatcggccacactgggactgagacacggcccagactcctacgggaggcagcagtagggaatcttccgcaatggacgaaagtctgacggagcaacgccgcgtgagtgatgaaggttttcggatcgtaaagctctgttgttagggaagagtgacggtacctaaccagaaagccacggctaactacgtgccagcagccgcggtaatacgtaggtggcaagcgttg…
Bacillus_sp.	1581038	Bacillus_sp._FJAT-22090;_KM978199	gacgggtgagtaacacgtggcaacctgccctgtagattgggataactccgggaaaccggggctaataccgaataatgaatgttaaaagacgcactaccggatgggcccgcggcgcattaactagttggtgaggtaacggctcaccaaggggaccatgcgtaacccacctgagagggtgatcggccacactgggactgaaacacggcccaaactcctacgggaggcagcagtagggaatcttccacaatggacgaaagtctgatggaacaacgccccgtgagtgaagaaggttttcggatcgtaaaactctgttgtgagggaagagtgacggtacctcattaaaaagccacggctaactacgtgccagcagccgcggtaatacgtaggtggcaagcgttg…
Bacillus_thermoamylovorans	35841	Bacillus_thermoamylovorans_strain_DKP_16S_ribosomal_RNA,_partial_sequence	gacgggtgagtaacacgtggtaacctgcctgtaagaccgggataactccgggaaaccggtgctaataccggatagaagataaggaaagatgcacttacagatgggcccgcggcgcattagctagttggtgaggtaatggctcaccaaggcgacgatgcgtagccgacctgagagggtgatcggccacactgggactgagacacggcccagactcctacgggaggcagcagtagggaatcttccgcaatggacgaaagtctgacggagcaacgccgcgtgagcgaagaaggtcttcggatcgtaaagctctgttgttagggaagagggacggtacctgacgagaaagccacggctaactacgtgccagcagccgcggtaatacgtagggtgcaagcgttg…
Bacillus_thuringiensis	527019	Bacillus_thuringiensis_IBL_200;_CM000758	gacgggtgagtaacacgtggtaacctgcccataagactgggataactccgggaaaccggggctaataccggataaccgaaattgaaaggcgcacttatggatggacccgcgtcgcattagctagttggtgaggtaacggctcaccaaggcaacgatgcgtagccgacctgagagggtgatcggccacactgggactgagacacggcccagactcctacgggaggcagcagtagggaatcttccgcaatggacgaaagtctgacggagcaacgccgcgtgagtgatgaaggctttcgggtcgtaaaactctgttgttagggaagaatgacggtacctaaccagaaagccacggctaactacgtgccagcagccgcggtaatacgtaggtggcaagcgtta…
Bacillus_wiedmannii	1890302	Bacillus_wiedmannii_strain_FSL_W8-0169_16S_ribosomal_RNA,_partial_sequence	gacgggtgagtaacacgtggtaacctgcccataagactgggataactccgggaaaccggggctaataccggataaccgaaattgaaaggcgcacttatggatggacccgcgtcgcattagctagttggtgaggtaacggctcaccaaggcaacgatgcgtagccgacctgagagggtgatcggccacactgggactgagacacggcccagactcctacgggaggcagcagtagggaatcttccgcaatggacgaaagtctgacggagcaacgccgcgtgagtgatgaaggctttcgggtcgtaaaactctgttgttagggaagaatgacggtacctaaccagaaagccacggctaactacgtgccagcagccgcggtaatacgtaggtggcaagcgtta…
Bacteroides_caecimuris	1796613	Bacteroides_caecimuris_strain_I48_16S_ribosomal_RNA,_partial_sequence	cacgggtgagtaacacgttccaacctgccgataactcggggatagcctttcgaaagaaagattaatatccgataggttgatattaaagaatcggttatcgatggggatgcgttccattagttagttggcggggtaacggcccaccaagacgacgatggataggggttctgagaggaaggtcccccacattggaactgagacacggtccaaactcctacgggaggcagcagtgaggaatattggtcaatggacgagagtctgaaccagccaagtagcgtgaaggatgactgcctatgggttgtaaacttcttttatatgggaatattgtatgtaccatatgaataaggatcggctaactccgtgccagcagccgcggtaatacggaggatccgagcgtta…
Bacteroides_cellulosilyticus	246787	Bacteroides_cellulosilyticus_strain_JCM_15632_16S_ribosomal_RNA,_partial_sequence	cacgggtgagtaacacgttccaacctaccggttattccgggatagcctttcgaaagaaagattaataccggatagtttgttattaaagaatcgataaccgatggggatgcgttccattagtttgttggcggggtaacggcccaccaagacatcgatggataggggttctgagaggaaggtcccccacattggaactgagacacggtccaaactcctacgggaggcagcagtgaggaatattggtcaatggacgagagtctgaaccagccaagtagcgtgaaggatgactgcctatgggttgtaaacttcttttatatgggaatattgtatgtaccatacgaataaggatcggctaactccgtgccagcagccgcggtaatacggaggatccgagcgtta…
Bacteroides_dorei	997877	Bacteroides_dorei;_HS1_L_3_B_079;_CP008741	cacgggtgagtaacacgttccaacctgccctttactcggggatagcctttcgaaagaaagattaatacccgatagctcattattaaaggatcggtaaaggatggggatgcgttccattaggttgttggtgaggtaacggctcaccaagccttcgatggataggggttctgagaggaaggtcccccacattggaactgagacacggtccaaactcctacgggaggcagcagtgaggaatattggtcaatgggcgttagcctgaaccagccaagtagcgtgaaggatgaaggtctatgggtcgtaaacttcttttatataagaatattgtatgtattatatgaataaggatcggctaactccgtgccagcagccgcggtaatacggaggatccgagcgtta…
Bacteroides_fragilis	817	Bacteroides_fragilis_strain_DSM_2151_16S_ribosomal_RNA,_partial_sequence	cacgggtgagtaacacgttccaacctgccctttactcggggatagcctttcgaaagaaagattaatacccgatagctcattattaaaggatcggtaaaggatggggatgcgttccattaggttgttggtgaggtaacggctcaccaagccttcgatggataggggttctgagaggaaggtcccccacattggaactgagacacggtccaaactcctacgggaggcagcagtgaggaatattggtcaatgggcgctagcctgaaccagccaagtagcgtgaaggatgaaggtctatggggcgtaaacttcttttatataagaatattgtatgtattatatgaataaggatcggctaactccgtgcca--caccgcggtaatacggaagatccgagcgtta…
Bacteroides_heparinolyticus	28113	Bacteroides_heparinolyticus_strain_HEP_16S_ribosomal_RNA,_partial_sequence	cacgggtgagtaacacgttccaaccttccggtaactccggtatagcctttcgaaagaaagattaatcccggatagttctccattaaaggatcggntaccgatggggatgcgttccattaggcagttggcggggtaacggcccaccaaacctaggatggataggggttctgagaggaaggtcccccacattggaactgagacacggtccnaactcctacgggaggcagcagtgaggaatattggtcaatgggcggaagcctgaaccagccaagtagcgtgaaggatgactgcctatnggttgtaaacttcttttataagggaatattgcatgtaccttatgaataaggatcggctaactccgtgccagcagccgcggtnatacggaggatccgagcgtta…
Bacteroides_uniformis	820	Bacteroides_uniformis_strain_JCM_5828_16S_ribosomal_RNA,_partial_sequence	cacgggtgagtaacacgttccaacctgccgatgactcggggatagcctttcgaaagaaagattaatacccgatggcgaactattaaagaatcggtcatcgatggggatgcgttccattaggttgttggcggggtaacggcccaccaagccttcgatggataggggttctgagaggaaggtcccccacattggaactgagacacggtccaaactcctacgggaggcagcagtgaggaatattggtcaatggacgagagtctgaaccagccaagtagcgtgaaggatgactgcctatgggttgtaaacttcttttatacgggaatattgtatgtaccgtatgaataaggatcggctaactccgtgccagcagccgcggtaatacggaggatccgagcgtta…
Bacteroides_vulgatus	821	Bacteroides_vulgatus_strain_JCM_5826_16S_ribosomal_RNA,_partial_sequence	cacgggtgagtaacacgttccaacctgccgtctactcttggacagccttctgaaaggaagattaatacaagatggcacatgattaaaggtacggtagacgatggggatgcgttccattagatagtaggcggggtaacggcccacctagtcttcgatggataggggttctgagaggaaggtcccccacattggaactgagacacggtccaaactcctacgggaggcagcagtgaggaatattggtcaatgggcgagagcctgaaccagccaagtagcgtgaaggatgactgcctatgggttgtaaacttcttttataaaggaatattgcatgtactttatgaataaagatcggctaactccgtgccagcagccgcggtaatacggaggatccgagcgtta…
Bifidobacterium_longum	205913	Bifidobacterium_longum_subsp._null_DJO10A;_CP000605	aacgggtgagtaatgcgtaccgacctgccccatacaccggaatagctcctggaaacgggtggtaatgccggatgctcttctgggaaagcttcggtatgggatggggtcgcgtcctatcagcttgacggcggggtaacggcccaccgtggcttcgacgggtagccggcctgagagggcgaccggccacattgggactgagatacggcccagactcctacgggaggcagcagtggggaatattgcacaatgggcgcaagcctgatgcagcgacgccgcgtgagggatggaggccttcgggttgtaaacctcttttatcggggagcagtgagtttacccgttgaataagcaccggctaactacgtgccagcagccgcggtaatacgtagggtgcaagcgtta…
Blautia_sp.	1912897	Blautia_argi_strain_KCTC_15426_16S_ribosomal_RNA,_complete_sequence	gacgggtgagtaacgcgtggtaacctgcctcatacaggggaataacagttagaaatggctgctaatgccgcataagtggtgtgaaaaactctggtatgagatggacccgcgtctgattaggtagttggcggggtaacggcccaccaagccgacgatcagtagccgacctgagagggtgaccggccacattgggactgagacacggcccagactcctacgggaggcagcagtggggaatattgcacaatggaggaaactctgatgcagcgacgccgcgtgaaggaagaagtatctcggtatgtaaacttctatcagcagggaagaatgacggtacctgactaagaagccccggctaactacgtgccagcagccgcggtaatacgta-ggggcaagcgtta…
Brachybacterium_sp.	1903186	Brachybacterium_sp._P6-10-X1_chromosome,_complete_genome_16S	---------------------------------------------------------------------------------------------------------------------------gttggtgaggtaatggctcaccaaggcgatgacgggtagccggcctgagagggcgaccggccacactgggactgagacacggcccagactcctacgggaggcagcagtggggaatattgcacaatgggcgaaagcctgatgcagcgacgccgcgtgagggatgacggccttcgggttgtaaacctctttcagtagggaagagtgacggtacctgcagaagaagcgccggctaactacgtgccagcagccgcggtaatacgtagggcgcaagcgttg…
Brevibacillus_brevis	1393	Brevibacillus_brevis_strain_NBRC_15304_16S_ribosomal_RNA,_partial_sequence	gacgggtgagtaacacgtggcaacctgcctctcagactgggataacatagggaaacttatgctaataccggataggcgaaaagaaaaggcgcactgggagatgggcctgcggcgcattagctagttggtggggtaacggcctaccaaggcgacgatgcgtagccgacctgagagggtgaccggccacactgggactgagacacggcccagactcctacgggaggcagcagtagggaattttccacaatggacgaaagtctgatggagcaacgccgcgtgaacgatgaaggtcttcggattgtaaagttctgttgttagggacgaatgacggtacctgacgagaaagccacggctaactacgtgccagcagccgcggtaatacgtaggtggcaagcgttg…
Brevibacillus_laterosporus	1465	Brevibacillus_laterosporus_strain_IAM_12465_16S_ribosomal_RNA,_partial_sequence	gacgggtgagtaacacgtggcaacctgcctgtaagactgggataacatagggaaacttatgctaataccggataggcgaaacggaaagatgcacttacagatgggcctgcggcgcattagctagttggtgaggtaanggctcaccaaggcgacgatgcgtagccgacctgagagggtgaccggccacactgggactgagacacggcccagactcctacgggaggcagcagtagggaattttccacaatggacgaaagtctgatggagcaacgccgcgtgaacgatgaaggctttcgggtcgtaaagttctgttgttagggaagaatgacggtacctaaccagaaagccacggctaactacgtgccagcagccgcggtaatacgtaggtggcaagcgttg…
Brevundimonas_sp.	2561924	Brevundimonas_sp._MF30-B_chromosome,_complete_genome_16S	-------------------------------------------------------------------------------------------------------------------attagctagttggtgaggtaacggctcaccaaggcgacgatcagtagctggtctgagaggatggccagccacattgggactgagacacggcccaaactcctacgggaggcagcagtggggaatcttgcgcaatgggcgaaagcctgacgcagccatgccgcgtgaatgatgaaggtcttaggattgtaaaattctttcaccggggacgaatgacggtacccggagaagaagccccggctaacttcgtgccagcagccgcggtaatacgaagggggctagcgttg…
Burkholderia_lata	482957	Burkholderia_lata_strain_383_16S_ribosomal_RNA,_partial_sequence	aacgggtgagtaatacatcggaacatgtcctgtagtgggggatagcccggcgaaagccggattaataccgcatacgtacggatgaaagcggcgctatagggttggccgatggctgattagctagttggtggggtaaaggcctaccaaggcgacgatcagtagctggtctgagaggacgaccagccacactgggactgagacacggcccagactcctacgggaggcagcagtggggaattttggacaatgggcgaaagcctgatccagcaatgccgcgtgtgtgaagaaggccttcgggttgtaaagcacttttgtccggaaagaatgacggtaccggaagaataagcaccggctaactacgtgccagcagccgcggtaatacgtagggtgcgagcgtta…
Buttiauxella_sp.	2479367	Buttiauxella_sp._3AFRM03_chromosome,_complete_genome_16S	-------------------------------------------------------------------------------------------------------------------attagctagtaggtgaggtaatggctcacctaggcgacgatccctagctggtctgagaggatgaccagccacactggaactgagacacggtccagactcctacgggaggcagcagtggggaatattgcacaatgggcgcaagcctgatgcagccatgccgcgtgtatgaagaaggccttcgggttgtaaagtactttcagcgaggaggaatgacgttactcgcagaagaagcaccggctaactccgtgccagcagccgcggtaatacggagggtgcaagcgtta…
Caminibacter_mediatlanticus	391592	Caminibacter_mediatlanticus_TB-2_16S_ribosomal_RNA,_partial_sequence	gacgggtgcgtaacacgtagctacttgccctacagtgggggataacccggggaaacccgggctaataccgcatacagagaggggaaaggcccgctgtaggatagggctgcggcgtatcagctagttggtggggtaacggcctaccaaggctatgacgcgtagctggtctgagaggatgatcagccacactggaactgagacacggtccagactcctacgggaggcagcagtggggaatcttgggcaatgggcgaaagcctgacccagcaacgccgcgtggaggaagaagcccttcggggtgtaaactccttttgcaggggaaga--gacggtaccctgcgaataagctccggctaactccgtgccagcagccgcggtaatacggggggagcgagcgtta…
Campylobacter_jejuni	197	Campylobacter_jejuni_strain_NCTC_11351_16S_ribosomal_RNA,_partial_sequence	cacgggtgagtaaggtatgttaatctgccctacacaagaggacaacagttggaaacgactgctaatactctatactgagtagggaaagtttcggtgtaggatgagactatatagtatcagctagttggtaaggtaatggcttaccaaggctatgacgcttaactggtctgagaggatgatcagtcacactggaactgagacacggtccagactcctacgggaggcagcagtagggaatattgcgcaatgggggaaaccctgacgcagcaacgccgcgtggaggatgacacttttcggagcgtaaactccttttcttagggaaga--gacggtacctaaggaataagcaccggctaactccgtgccagcagccgcggtaatacggagggtgcaagcgtta…
Capnocytophaga_gingivalis	1017	Capnocytophaga_endodontalis_strain_ChDC_OS43,_complete_genome_16S	cacgggtgcgtaacgcgttacaatctgccttttatccggggatagcccgaagaaatttggattaataccctatggtcacttattaaagctacggtaaaagatgagtatgcgttctattagctagttggagaggtaacggctccccaaggcgacgatagataggggttctgagagggatgtcccccacactggtactgagatacggaccagactcctacgggaggcagcagtgaggaatattggacaatggtcggaagactgatccagccatgccgcgtgcaggatgacggcttatgggttgtaaactgcttttgtaagggaagaatgacggtaccttacgaataagcatcggctaactccgtgccagcagccgcggtaatacggaggatgcgagcgtta…
Capnocytophaga_leadbetteri	327575	Capnocytophaga_gingivalis_strain_ATCC_33624_16S_ribosomal_RNA,_partial_sequence	cacgggtgcgtaacgcgttgcaacctacctttcacagggggatagcccgaagaaatttggattaataccccataattgataattaaaactgtggtgaaagatgggcatgcgtcctattagctagttggagtggtaacggcaccccaaggctacgataggtaggggtcctgagagggagatcccccacactggtactgagacagggaccagactcctacgggaggcagcagtgaggaatattggtcaatggtcggaagactgaaccagccatgccgcgtgcaggaagaatgcttatgggttgtaaactgcttttatatgggaagaatgacggtaccatatgaataagcatcggctaactccgtgccagcagccgcggtaatacggaggatgcgagcgtta…
Capnocytophaga_sp.	209053	Capnocytophaga_leadbetteri_strain_AHN8855_16S_ribosomal_RNA,_partial_sequence	tacgggtgcgtaacgcgttacaatctgcctttcacatagggatagcccgaagaaatttggattaatacctaatagttttatattaaagctgcggtgaaagatgagtatgcgttctattagctagttggagaggtaacggctccccaaggctacgatagataggggttctgagagggatatcccccacactggtactgagatacggaccagactcctacgggaggcagcagtgaggaatattggacaatggtcggaagactgatccagccatgccgcgtgcaggaagacggcttatgggttgtaaactgcttttgcaggggaagaatgacggtactctgcgaataagcatcggctaactccgtgccagcagccgcggtaatacggaggatgcgagcgtta…
Capnocytophaga_sputigena	1019	Capnocytophaga_sputigena_strain_JCM_12967_16S_ribosomal_RNA,_partial_sequence	cacgggtgcgtaacgcgttacaatctgcctttcacatagggatagcccgaagaaatttggattaatacctaatggttttatattaaagctatggtgaaagatgagtatgcgttctattagctagttggagaggtaacggctccccaaggcgacgatagataggggttctgagagggatgtcccccacactggtactgagatacggaccagactcctacgggaggcagcagtgaggaatattggacaatggtcggaagactgatccagccatgccgcgtgcaggatgaaggcctatggattgtaaactgcttttgtaagggaagaatgacggtaccttacgaataagcatcggctaactccgtgccagcagccgcggtaatacggaggatgcgagcgtta…
Cardiobacterium_hominis	2718	Cardiobacterium_hominis_strain_6573_16S_ribosomal_RNA,_partial_sequence	aacgggtgagtaacgcatgggaatctgccttttgctgggggataacgtagggaaacttacgctaataccgcataactaagggtgaaagcggcggcaagagatgagcccatgttggattagctagttggtggggtaaaggcctaccaaggcgacgatccatagctggtctgagaggatgatcagccacactgggactgagacacggcccagactccnacgggaggcagcagtggggaatattggacnatggggggaaccctgatccagcaatgccgcgtgtgtgaagaaggccttcgggttgtaaagcactttcagtagggaggaatgacgttacctacagaagaagcaccggctaactccgtgccagcagccgcggtaatacggagggtgcgagcgtta…
Carnobacterium_divergens	2748	Carnobacterium_divergens_strain_DSM_20623_16S_ribosomal_RNA,_partial_sequence	gacgggtgagtaacacgtggtaacctgcccataagagggggataacattcggaaacggatgctaataccgcatattgcttgatgaaaggtgcncttatggatggacccncggtgcattagttagttggtgaggtaatggctcaccaagaccatgatgcatagccgacctgagagggtgatcggccacactgggactgagacacggccnngactcctacgggaggcagcagtagggaatcttccgcaatggacgaaagtctgacggagcaatgccgcgtgagtgaagaaggttttcggatcgtaaaactctgttgttagagaagagtgacggtatctaaccagaaagccacggctaactacgtgccagcagccncggtaatacgtaggtggcnagcgttg…
Carnobacterium_inhibens	1266845	Carnobacterium_inhibens_subsp._gilichinskyi_strain_WN1359_16S_ribosomal_RNA_gene,_partial_sequence	gacgggtgagtaacacgtggtaacctgcccataagagggggataacatccggaaacggatgctaataccgcatattgatggaaaaaaggtgcgcttatggatggacccgcggcgtattagctagttggtgaggtaatggctcaccaaggcgatgatacgtagccgacctgagagggtgatcggccacactgggactgagacacggcccagactcctacgggaggcagcagtagggaatcttccgcaatggacgaaagtctgacggagcaatgccgcgtgagtgaagaaggttttcggatcgtaaaactctgttgttagagaagagtgacggtatctagggagaaagccacggctaactacgtgccagcagccgcggtaatacgtaggtggcaagcgttg…
Chryseobacterium_sp.	2497456	Chryseobacterium_aureum_16S_ribosomal_RNA_gene,_partial_sequence	---------------------------------------------------gaaaggaagattaataccccataatcgatattgaaaactctggatagagatgggcacgcgcaagattagatagttggtagggtaacggcctaccaagtcagtgatctttagggggcctgagagggtgatcccccacactggtactgagacacggaccagactcctacgggaggcagcagtgaggaatattggacaatgggtgagagcctgatccagccatcccgcgtgaaggacgacggcctatgggttgtaaacttcttttgtatagggatactgaaggtactatacgaataagcaccggctaactccgtgccagcagccgcggtaatacggagggtgcaagcgtta…
Chryseobacterium_balustinum	246	Chryseobacterium_balustinum_16S_ribosomal_RNA,_partial_sequence	tacgggtgcggaacacgttgcaacctgcctttatcagggggatagcctttcgaaaggaagattaataccccataattgatattgaaaactctggatagagatgggcacgcgcaagattagatagttggtgaggtaacggctcaccaagtcgatgatctttagggggcctgagagggtgatcccccacactggtactgagacacggaccagactcctacgggaggcagcagtgaggaatattggacaatgggttagcgcctgatccagccatcccgcgtgaaggacgacggcctatgggttgtaaacttcttttgtacagggatactgaaggtactgtacgaataagcaccggctaactccgtgccagcagccgcggtaatacggagggtgcaagcgtta…
Chryseobacterium_camelliae	1265445	Chryseobacterium_camelliae_strain_THG_C4-1_16S_ribosomal_RNA,_partial_sequence	cacgggtgcggaacacgttgcaacctgcctttatcagggggatagcctttcgaaaggaagattaataccccataattgatattgaaaactatggataaagatgggcacgcgcaggattagatagttggtagggtaacggcctaccaagtcaacgatccttagggggcctgagagggtgatcccccacactggtactgagacacggaccagactcctacgggaggcagcagtgaggaatattggacaatgggtgagagcctgatccagccatcccgcgtgaaggacgacggcctatgggttgtaaacttcttttgtatagggatactgaaggtactatacgaataagcaccggctaactccgtgccagcagccgcggtaatacggagggtgcaagcgtta…
Chryseobacterium_carnipullorum	1124835	Chryseobacterium_carnipullorum_strain_9_R23581_16S_ribosomal_RNA,_partial_sequence	tacgggtgcggaacacgttgcaacctgcctttatctgggggatagcctttcgaaaggaagattaataccccataatttttattgaaaactctggatagagatgggcacgcgcaagattagatagttggtgaggtaacggctcaccaagtcgacgatctttagggggcctgagagggtgatcccccacactggtactgagacacggaccagactcctacgggaggcagcagtgaggaatattggacaatgggtgaaagcctgatccagccatcccgcgtgaaggacgacggcctatgggttgtaaacttcttttgtatagggatactgaaggtactatacgaataagcaccggctaactccgtgccagcagccgcggtaatacggagggtgcaagcgtta…
Chryseobacterium_gallinarum	1324352	Chryseobacterium_gallinarum_strain_100_16S_ribosomal_RNA,_partial_sequence	tacgggtgcggaacacgttgcaacctgcctttatcagggggatagcctttcgaaaggaagattaataccccataattaatattgaaaactctggatagagatgggcacgcgcaagattagatagttggtgaggtaacggctcaccaagtctncgatctttagggggcctgagagggtgatcccccacactggtactgagacacggaccagactcctacgggaggcagcagtgaggaatattggacaatgggtgcgagcctgatccagccatcccgcgtgaaggacgacggcctatgggttgtaaacttcttttgtatagggatactgaaggtactatacgaataagcaccggctaactccgtgccagcagccgcggtaatacggagggtgcaagcgtta…
Chryseobacterium_gleum	250	Chryseobacterium_gleum_strain_NBRC_15054_16S_ribosomal_RNA,_partial_sequence	---------------------------------------------------------------------------------------------------gatgggcacgcgcaagattagatagttggtgaggtaacggctcaccaagtctgcgatctttagggggcctgagagggtgatcccccacactggtactgagacacggaccagactcctacgggaggcagcagtgaggaatattggacaatgggtgagagcctgatccagccatcccgcgtgaaggacgacggcctatgggttgtaaacttcttttgtatagggatactgaaggtactatacgaataagcaccggctaactccgtgccagcagccgcggtaatacggagggtgcaagcgtta…
Chryseobacterium_indologenes	253	Chryseobacterium_indologenes_strain_DSM_16777_genome_assembly,_contig:_Ga0111687_112,_whole_genome_shotgun_sequence_16S	tacgggtgcggaacacgttgcaacctgcctttatcagggggatagcctttcgaaaggaagattaataccccataattattattgaaaactctggatagagatgggcacgcgcaagattagatagttggtagggtaacggcctaccaagtcagtgatctttagggggcctgagagggtgatcccccacactggtactgagacacggaccagactcctacgggaggcagcagtgaggaatattggacaatgggtgagagcctgatccagccatcccgcgtgaaggacgacggcctatgggttgtaaacttcttttgtatagggatactgaaggtactatacgaataagcaccggctaactccgtgccagcagccgcggtaatacggagggtgcaagcgtta…
Chryseobacterium_indoltheticum	254	Chryseobacterium_indoltheticum_strain_LMG_4025_16S_ribosomal_RNA,_partial_sequence	tacgggtgcgtaacacgttgcaacctacctttatcaggggaatagcctttcgaaaggaagattaatactccataattaatattgaaaactctggataaagatgggcacgcgcaagattagatagttggtgaggtaacggctcaccaagtcaatgatctttaggggtcctgagagggagatcccccacactggtactgagacacggaccagactcctacgggaggcagcagtgaggaatattggacaatgggtgagagcctgatccagccatcccgcgtgaaggatgacggcctatggattgtaaacttcttttgtataggaatactgaaggtactatacgaataagcaccggctaactccgtgccagcagccgcggtaatacggagggtgcaagcgtta…
Chryseobacterium_jeonii	266749	Chryseobacterium_jeonii_strain_AT1047_16S_ribosomal_RNA,_partial_sequence	tacgggtgcggaacacgttgcaacctgcctttatcaggaggatagcctttcgaaaggaagattaatactccataattgatattgaaaactctggatagagatgggcacgcgcaagattagatagttggtgaggtaacggctcaccaagtctatgatctttagggggcctgagagggtgatcccccacactggtactgagacacggaccagactcatacgggaggcagcagtgaggaatattggacaatgggtgagagcctgatccagccatcccgcgtgaaggacgacggcctatgggttgtaaacttcttttgtatagggatactgaaggtactatacgaataagcaccggctaactccgtgccagcagccgcggtaatacggagggtgcaagcgtta…
Chryseobacterium_piperi	558152	Chryseobacterium_piperi_strain_CTM_16S_ribosomal_RNA,_partial_sequence	tacgggtgcggaacacgttgcaacctgcctttatcagggggatagcctttcgaaaggaagattaataccccataattgaaattgaaaactgtggataaagatgggcacgcgcaagattagatagttggtgaggtaacggctcaccaagtcgatgatctttagggggcctgagagggtgatcccccacactggtactgagacacggaccagactcctacgggaggcagcagtgaggaatattggacaatgggttagcgcctgatccagccatcccgcgtgaaggacgacggcctatgggttgtaaacttcttttgtacagggatactgaaggtactgtacgaataagcaccggctaactccgtgccagcagccgcggtaatacggagggtgcaagcgtta…
Chryseobacterium_shandongense	1493872	Chryseobacterium_shandongense_strain_YF-3_16S_ribosomal_RNA,_partial_sequence	tacgggtgcggaacacgttgcaacctgcctttatcagggggatagcctttcgaaaggaagattaataccccataatagaaattgaaaactctggatagagatgggcacgcgcaagattagatagttggtgaggtaacggctcaccaagtctacgatctttagggggcctgagagggtgatcccccacactggtactgagacacggaccagactcctacgggaggcagcagtgaggaatattggacaatgggtgcgagcctgatccagccatcccgcgtgaaggatgacggcctatgggttgtaaacttcttttgtacagggatactgaaggtactgtacgaataagcaccggctaactccgtgccagcagccgcggtaatacggagggtgcaagcgtta…
Chryseobacterium_taklimakanense	536441	Chryseobacterium_taklimakanense_strain_X-65_16S_ribosomal_RNA,_partial_sequence	tacgggtgcggaacacgttgcaacctgcctttatctgggagatagccctccgaaagggggattaatattccataattgatattgaaagctccggatagagatgggcacgcgcaagattagatagttggtgaggtaacggctcaccaagtctgcgatctttagggggcctgagagggtgatcccccacactggtactgagacacggaccagactcctacgggaggcagcagtgaggaatattggacaatgggtgcaagcctgatccagccatcccgcgtgaaggattaaggcctatggattgtaaacttcttttatacagggatactgaaggtactgtatgaataagcaccggctaactccgtgccagcagccgcggtaatacggagggtgcaagcgtta…
Citrobacter_braakii	57706	Citrobacter_braakii_strain_167_16S_ribosomal_RNA,_partial_sequence	gacgggtgagtaatgtctgggaaactgcccgatggagggggataactactggaaacggtagctaataccgcataacgcaagaccaaagaggtgccatcggatgtgcccagatgggattagctagtaggtggggtaacggctcacctaggcgacgatccctagctggtctgagaggatgaccagccacactggaactgagacacggtccagactcctacgggaggcagcagtggggaatattgcacaatgggcgcaagcctgatgcagccatgccgcgtgtatgaagaaggccttcgggttgtaaagtactttcagcgaggaggaatgacgttactcgcagaagaagcaccggctaactccgtgccagcagccgcggtaatacggagggtgcaagcgtta…
Citrobacter_freundii	546	Citrobacter_freundii_complex_strain_ABFQG,_complete_genome_16S_complex_strain_ABFQG,_complete_genome_16S	gacgggtgagtaatgtctgggaaactgcccgatggagggggataactactggaaacggtagctaataccgcataacgcaagaccaaagaggtgccatcggatgtgcccagatgggattagctagtaggtggggtaacggctcacctaggcgacgatccctagctggtctgagaggatgaccagccacactggaactgagacacggtccagactcctacgggaggcagcagtggggaatattgcacaatgggcgcaagcctgatgcagccatgccgcgtgtatgaagaaggccttcgggttgtaaagtactttcagcgaggaggaatgacgttactcgcagaagaagcaccggctaactccgtgccagcagccgcggtaatacggagggtgcaagcgtta…
Citrobacter_werkmanii	67827	Citrobacter_werkmanii_strain_CDC_0876-58_16S_ribosomal_RNA,_partial_sequence	gacgggtgagtaatgtctgggaaactgcccgatggagggggataactactggaaacggtagctaataccgcataatgcaagaccaaagaggtgccatcggatgtgcccagatgggattagcttgtaggtggggtaacggctcacctaggcgacgatccctagctggtctgagaggatgaccagccacactggaactgagacacggtccagactcctacgggaggcagcagtggggaatattgcacaatgggcgcaagcctgatgcagccatgccgcgtgtatgaagaaggccttcgggttgtaaagtactttcagcgaggaggaatgacgttactcgcagaagaagcaccggctaactccgtgccagcagccgcggtaatacggagggtgcaagcgtta…
Cloacibacterium_normanense	237258	Cloacibacterium_normanense_strain_NRS1_16S_ribosomal_RNA,_partial_sequence	tacgggtgcggaacacgttgcaacctgcctttatctgggggatagcctttcgaaaggaagattaatactccataactaatattgaaagctccggatagagatgggcacgcgcaagattagctagttggtgaggtaacggctcaccaaggcgatgatctttagggggcctgagagggtgatcccccacactggtactgagacacggaccagactcctacgggaggcagcagtgaggaatattggtcaatgggtgcaagcctgaaccagccatcccgcgtgaaggacgactgcctatgggttgtaaacttcttttgtatagggatactgaaggtactatacgaataagcaccggctaactccgtgccagcagccgcggtaatacggagggtgcaagcgtta…
Clostridioides_difficile	1496	Clostridioides_difficile_P73_gcdP73.contig.5,_whole_genome_shotgun_sequence_16S	-------------------------------------------------------------------------------------------------------------------attagctagttggtaaggtaacggcttaccaaggcgacgatcagtagccgacctgagagggtgatcggccacattggaactgagacacggtccaaactcctacgggaggcagcagtggggaatattgcacaatgggcgaaagcctgatgcagcaacgccgcgtgagtgatgaaggccttcgggtcgtaaaactctgtcctcaaggaagaatgacggtacttgaggaggaagccccggctaactacgtgccagcagccgcggtaatacgtagggggctagcgtta…
Clostridium_argentinense	29341	Clostridium_argentinense_strain_ATCC_27322_16S_ribosomal_RNA,_partial_sequence	gacgggtgagtaacacgtggtaacctgcctctaagaggggaatagcctcccgaaagggagattaataccgcataaatttataccaaaggagcgctatgagatggacccgcggcgcattagctagttggtgaggtaagggctcaccaaggcaacgatgcgtagccgacctgagagggtgatcggccacattggaactgagacacggtccagactcctacgggaggcagcagtggggaatattgcgcaatgggggaaaccctgacgcagcaacgccgcgtgaatgaagaaggccttagggttgtaaagttctgtcatatgggaagaatgacggtaccatatgaggaagccacggctaactacgtgccagcagccgcggtaatacgtaggtggcaagcgttg…
Clostridium_beijerinckii	290402	Clostridium_beijerinckii_NCIMB_8052;_CP000721	gacgggtgagtaacacgtggtaacctgcctcatagaggggaatagcctttcgaaaggaagattaataccgcataagtagcaattaaaggagcgctatgagatggacccgcgtcgcattagctagttggtgaggtaacggctcaccaaggcgacgatgcgtagccgacctgagagggtgatcggccacattgggactgagacacggcccagactcctacgggaggcagcagtggggaatattgcacaatgggggaaaccctgatgcagcaacgccgcgtgagtgatgacggtcttcggattgtaaagctctgtcttcagggacgaatgacggtacctgaggaggaagccacggctaactacgtgccagcagccgcggtaatacgtaggtggcaagcgttg…
Clostridium_botulinum	1491	Clostridium_botulinum_strain_ELTDK_103_16S_ribosomal_RNA,_partial_sequence	gacgggtgagtaacacgtggtaacctgcctcaaagtgggggatagccttccgaaaggaagattaataccgcataacttcttatcaaagatttgctttgagatggacccgcggcgcattagctagttggtaaggtaacggcttaccaaggcaacgatgcgtagccgacctgagagggtgatcggccacattggaactgagacacggtccagactcctacgggaggcagcagtggggaatattgcgcaatgggggaaaccctgacgcagcaacgccgcgtgggtgatgaaggtcttcggattgtaaagccctgttttctgggacgaatgacggtaccagaggaggaagccacggctaactacgtgccagcagccgcggtaatacgtaggtggcgagcgttg…
Clostridium_butyricum	1492	Clostridium_butyricum_strain_VPI3266_16S_ribosomal_RNA,_partial_sequence	gacgggtgagtaacacgtggtaacctgcctcatagaggggaatagcctttcgaaaggaagattaataccgcataagcagcaattaaaggagcgctatgagatggacccgcgtcgcattagctagttggtgaggtaacggctcaccaaggcgacgatgcgtagccgacctgagagggtgatcggccacattgggactgagacacggcccagactcctacgggaggcagcagtggggaatattgcacaatgggggaaaccctgatgcagcaacgccgcgtgagtgatgacggtcttcggattgtaaagctctgtctttagggacgaatgacggtacctaaggaggaagccacggctaactacgtgccagcagccgcggtaatacgtaggtggcaagcgttg…
Clostridium_kluyveri	1534	Clostridium_kluyveri_NBRC_12016_DNA,_complete_genome_16S	---------------------------------------------------------------------------------------------------gatgggcccgcgtcgcattagctagttggagggataaaagccccccaaggcgacgatgcgtagccgacctgagagggtgaacggccacattggaactgagatacggtccagactcctacgggaggcagcagtggggaatattgcacaatgggggaaaccctgatgcagcaacgccgcgtgagtgaagaaggttttcggatcgtaaagctctgtcatccgggacgaatgacggtaccggaagaggaagccacggctaactacgtgccagcagccgcggtaatacgtaggtggcgagcgttg…
Clostridium_perfringens	1502	Clostridium_perfringens_strain_JCM_1290_16S_ribosomal_RNA,_partial_sequence	gacgggtgagtaacacgtggtaacctgcctcatagagtggaatagccttccgaaaggaagattaataccgcataatattcaaccaaaggagcgctatgagatggacccgcggcgcattagctagttggtggggtaacggcctaccaaggcgacgatgcgtagccgacctgagagggtgatcggccacattgggactgagacacggcccagactcctacgggaggcagcagtggggaatattgcacaatgggggaaaccctgatgcagcaacgccgcgtgagtgatgaaggttttcggatcgtaaagctctgtctttggggaagaatgacggtacccaaggaggaagccacggctaactacgtgccagcagccgcggtaatacgtaggtggcgagcgtta…
Clostridium_saccharoperbutylacetonicum	36745	Clostridium_saccharoperbutylacetonicum_strain_N1-4_16S_ribosomal_RNA,_partial_sequence	gacgggtgagtaacacgtggtaacctgcctcatagaggggaatagcctttcgaaaggaagattaataccgcataagcagcaattaaaggagcgctatgagatggacccgcgtcgcattagctagttggtgaggtaacggctcaccaaggcgacgatgcgtagccgacctgagagggtgatcggccacattgggactgagacacggcccagactcctacgggaggcagcagtggggaatattgcacaatgggggaaaccctgatgcagcaacgccgcgtgagtgatgacggtcttcggattgtaaagctctgtcttcagggacgaatgacggtacctgaggaggaagccacggctaactacgtgccagcagccgcggtaatacgtaggtggcaagcgttg…
Clostridium_sp.	641107	Clostridium_sp._DL-VIII;_CM001240	gacgggtgagtaacacgtggtaacctgcctcatagaggggaatagccttccgaaaggaagattaataccgcataagtagcaattaaaggagcgctatgagatggacccgcgtcgcattagctagttggtgaggtaacggctcaccaaggcgacgatgcgtagccgacctgagagggtgatcggccacattgggactgagacacggcccagactcctacgggaggcagcagtggggaatattgcacaatgggggaaaccctgatgcagcaacgccgcgtgagtgatgacggtcttcggattgtaaagctctgtcttcagggacgaatgacggtacctgaggaggaagccacggctaactacgtgccagcagccgcggtaatacgtaggtggcaagcgttg…
Comamonas_aquatica	225991	Comamonas_aquatica_strain_LMG_2370_16S_ribosomal_RNA,_partial_sequence	aacgggtgagtaatacatcggaacgtgcctagtagtgggggataactactcgaaagagtggctaataccgcatgagtacggatgaaagcagtgctactagagcggccgatggcagattaggtagttggtgggataaaagcttaccaagccgacgatctgtagctggtctgagaggacgatcagccacactgggactgagacacggcccagactcctacgggaggcagcagtggggaattttggacaatgggcgcaagcctgatccagcaatgccgcgtgcaggatgaaggccttcgggttgtaaactgcttttgtacggaacgaatgacggtaccgtaagaataagcaccggctaactacgtgccagcagccgcggtaatacgtagggtgcgagcgtta…
Corynebacterium_diphtheriae	698965	Corynebacterium_diphtheriae_CDCE_8392;_CP003211	aacgggtgagtaacacgtggtgatctgcctcgtacttcgggataagcctgggaaactgggtctaatactggataggtgtggtggaaagtttcggtacgagatgagcccgcggcctatcagcttgttggtggggtaatggcctaccaaggcgtcgacgggtagccggcctgagagggtggacggccacattgggactgagatacggcccagactcctacgggaggcagcagtggggaatattgcacaatgggcgcaagcctgatgcagcgacgccgcgtgggggatgacggccttcgggttgtaaacctctttcgctagggacgagtgacggtacctagataagaagcaccggctaactacgtgccagcagccgcggtaatacgtagggtgcgagcgttg…
Corynebacterium_imitans	156978	Corynebacterium_imitans_strain_2023_16S_ribosomal_RNA,_partial_sequence	aacgggtgagtaacacgtggtgatctgccctgtacttcgggataagcttgggaaactgggtctaataccggatatgggttgtggaaagcttcggtatgggatgagctcgcggcctatcagcttgttggtggggtaatggcctaccaaggcgtcgacgggtagccggcctgagagggtgtacggccacattgggactgagatacggcccagactcctacgggaggcagcagtggggaatattgcacaatgggcgcaagcctgatgcagcgacgccgcgtgggggatgacggccttcgggttgtaaactcctttcgcaaccgacgagtgacggtaggttgagaagaagcaccggctaactacgtgccagcagccgcggtaatacgtagggtgcgagcgttg…
Corynebacterium_sanguinis	2594913	Corynebacterium_sanguinis_strain_Marseille-P8776_16S_ribosomal_RNA_gene,_partial_sequence	aacgggtgagtaacacgtggtgatctgccctgtacttcgggataagcttgggaaactgggtctaataccggatagggtggttggaaagcttcggtatgggatgagctcgcggcctatcagcttgttggtggggtaatggcctaccaaggcgtcgacgggtagccggcctgagagggtgtacggccacattgggactgagatacggcccagactcctacgggaggcagcagtggggaatattgcacaatgggcgcaagcctgatgcagcgacgccgcgtgggggatgacggccttcgggttgtaaactcctttcgtcagggacgagtgacggtacctggataagaagcaccggctaactacgtgccagcagccgcggtaatacgtagggtgcgagcgttg…
Corynebacterium_stationis	1705	Corynebacterium_stationis_strain_ATCC_14403_16S_ribosomal_RNA,_partial_sequence	aacgggtgagtaacacgtggtgatctgccctgcactgtgggataagcctgggaaactgggtctaataccatataggtgtggtggaaagcttcggtgtgggatgagcctgcggcctatcagcttgttggtggggtaatggcctaccaaggcggcgacgggtatccggcctgagagggtgtacggacacattgggactgagatacggcccagactcctacgggaggcagcagtggggaatattgcacaatgggcgcaagcctgatgcagcgacgccgcgtgggggatgaaggccttcgggttgtaaactcctttcgctatcgacgagtgacggtaggtagataagaagcaccggctaactacgtgccagcagccgcggtaatacgtagggtgcaagcgttg…
Cronobacter_sakazakii	28141	Cronobacter_sakazakii_strain_ATCC_29544_16S_ribosomal_RNA,_partial_sequence	gacgggtgagtaatgtctgggaaactgcctgatggagggggataactactggaaacggtagctaataccgcataactacggaccaaagtggtgccatcagatgtgcccagatgggattagctagtaggtggggtaacggctcacctaggcgacgatccctagctggtctgagaggatgaccagccacactggaactgagacacggtccagactcctacgggaggcagcagtggggaatattgcacaatgggcgcaagcctgatgcagccatgccgcgtgtatgaagaaggccttcgggttgtaaagtactttcagcggggaggaatgacgttacccgcagaagaagcaccggctaactccgtgccagcagccgcggtaatacggagggtgcaagcgtta…
Deferribacter_desulfuricans	639282	Deferribacter_desulfuricans_SSM1_16S_ribosomal_RNA,_partial_sequence	gacgggtgagtaacgcgtagcaacctaccccgcagaccgggataacccatcgaaaggtgggctaatactggatgagtgtgtgaaaaggcagcgctgcgggatgggctcgcgtcccattagctagttggtgaggtaacggctcaccaaggctacgatgggtagccggcctgagagggtggtcggccacattgggactgagacacggcccagactcctacgggaggcagcagtggggaatattgcgcaatgccggaaacggtgacgcagcgacgccgcgtgggcgaggaaggccttcgggtcgtaaagccctttcagtggggaagagtgacggtacccacagaagaagccccggctaactccgtgccagcagccgcggtaatacggagggggcgagcgttg…
Dehalobacterium_formicoaceticum	51515	Dehalobacterium_formicoaceticum;_DMC;_X86690	-------------------------------------------------------------------------------------------cgattaaggatggacccgcgtctgattagctagttggtagggtaacggcttaccaaggcaacgatcagtagccggcctgagagggtgaccggccacactgggactgagacacggcccagactcctacgggaggcagcagtggggaatcttccgcaatgggcgcaagcctgacggagcaacgccgcgtgaatgaagaaggccttcgggtcgtaaagttctgtcgagagggaagagtgacggtaccattcgaggaagctccggctaactacgtgccagcagccgcggtaatacgtagggggcaagcgttg…
Desulfobulbus_oralis	1986146	Desulfobulbus_oralis_strain_HOT041/ORNL_chromosome,_complete_genome_16S	-------------tgcgt------------------------------------------------acca----------------------------------------------ttagctagtaggtggggtaatggcctacctaggcgacgatggttagcgggtctgagaggatgatccgccacactggcactggaatacgggccagactcctacgggaggcagcagtgaggaatattgcgcaatgggggcaaccctgacgcagcgacgccgcgtgagtgaggaaggtcttcggatcgtaaagctctgtcaagagggaagaatgacggtacctctaaaggaagcaccggctaactccgtgccagcagccgcggtaatacggagggtgcgagcgttg…
Eikenella_corrodens	539	Eikenella_corrodens_strain_JCM_12952_16S_ribosomal_RNA,_partial_sequence	aacgggtgagtaatatatcggaacgtaccgagtaatgggggataaccaatcgaaagattggctaataccgcatacgtacgggagaaagcggcgttattcgagcggccgataactgattagctagttggtggggtaaaggcctaccaaggcgacgatcagtagcgggtctgagaggacgatccgccacactgggactgagacacggcccagactcctacgggaggcagcagtggggaattttggacaatgggggcaaccctgatccagccatgccgcgtgtatgaagaaggccttcgggttgtaaagtacttttgttagggaagaatgacggtacctaaagaataagcaccggctaactacgtgccagcagccgcggtaatacgtagggtgcgagcgtta…
Elizabethkingia_anophelis	1338011	Elizabethkingia_anophelis_NUHP1;_CP007547	tacgggtgcggaacacgttgcaacctgcctttatcagggggatagcctttcgaaaggaagattaataccccataattgatattgaaaactatggatagagatgggcacgcgcaagattagctagttggtgaggtaacggctcaccaaggcgacgatctttagggggcctgagagggtgatcccccacactggtactgagacacggaccagactcctacgggaggcagcagtgaggaatattggacaatgggtggaagcctgatccagccatcccgcgtgcaggaagacggcctatgggttgtaaactgcttttatctggggatactgaaggtaccagaagaataagcaccggctaactccgtgccagcagccgcggtaatacggagggtgcaagcgtta…
Elizabethkingia_meningoseptica	238	Elizabethkingia_meningoseptica_strain_ATCC_13253_16S_ribosomal_RNA,_partial_sequence	tacgggtgcggaacacgttgcaacctgcctttatcagggggatagcctttcgaaaggaagattaataccccataattgatattgaaaactatggatagagatgggcacgcgcaagattagctagttggtgaggtaacggctcaccaaggcgacgatctttagggggcctgagagggtgatcccccacactggtactgagacacggaccagactcctacgggaggcagcagtgaggaatattggacaatgggtggaagcctgatccagccatcccgcgtgcaggaagacggcctatgggttgtaaactgcttttatctggggatactgaaggtaccagaagaataagcaccggctaactccgtgccagcagccgcggtaatacggagggtgcaagcgtta…
Elizabethkingia_miricola	172045	Elizabethkingia_miricola_strain_W3-B1_16S_ribosomal_RNA,_partial_sequence	tacgggtgcggaacacgttgcaacctgcctttatcaaggggatagcctttcgaaaggaagattaataccctataatttatattgaaaactatggataaagatgggcacgcgcaagattagctagttggtgaggtaacggctcaccaaggcgacgatctttagggggcctgagagggtgatcccccacactggtactgagacacggaccagactcctacgggaggcagcagtgaggaatattggacaatgggtggaagcctgatccagccatcccgcgtgtaggaagacggcctatgggttgtaaactacttttatctggggatactgaaggtaccagatgaataagcaccggctaactccgtgccagcagccgcagtaatacggagggtgcaagcgtta…
Empedobacter_brevis	247	Empedobacter_brevis_strain_LMG_4011_16S_ribosomal_RNA,_partial_sequence	cacgggtgcgtaacgcgttgcaacttgccctactgaaaaggatagcccttcgaaaggaggattaatactttataactaattttgaaagattcgcagtaggataggcatgcgtaagattagttagttggagaggtaacggctcaccaagacgatgatctttagggggcctgagagggtgaacccccacactggtactgagacacggaccagactcctacgggaggcagcagtgaggaatattggacaatgggtggaagcctgatccagccatcccgcgtgtaggacgactgcttatgggttgtaaactacttttatctggggatactgaaggtaccagaagaataagcaccggctaactccgtgccagcagccgcggtaatacggagggtgcaagcgtta…
Enterobacter_asburiae	61645	Enterobacter_asburiae_strain_JCM6051_16S_ribosomal_RNA,_partial_sequence	gacgggtgagtaatgtctgggaaactgcctgatggagggggataactactggaaacggtagctaataccgcataacgcaagaccaaagaggtgccatcagatgtgcccagatgggattagctagtaggtggggtaacggctcacctaggcgacgatccctagctggtctgagaggatgaccagccacactggaactgagacacggtccagactcctacgggaggcagcagtggggaatattgcacaatgggcgcaagcctgatgcagccatgccgcgtgtatgaagaaggccttcgggttgtaaagtactttcagcggggaggaatgacgttacccgcagaagaagcaccggctaactccgtgccagcagccgcggtaatacggagggtgcaagcgtta…
Enterobacter_cancerogenus	69218	Enterobacter_cancerogenus_strain_LMG_2693_16S_ribosomal_RNA,_partial_sequence	gacgggtgagtaatgtctgggaaactgcctgatggagggggataactactggaaacggtagctaataccgcataacgcaagaccaaagaggtgccatcagatgtgcccagatgggattagctagtaggtggggtaacggctcacctaggcgacgatccctagctggtctgagaggatgaccagccacactggaactgagacacggtccagactcctacgggaggcagcagtggggaatattgcacaatgggcgcaascctgatgcagccatgccgcgtgtatgaagaaggccttcgggttgtaaagtactttcagcggggaggaatgacgttacccgcagaaraagcaccggctaactccgtgccagcagccgcggtaatacggagggtgcaagcgtta…
Enterobacter_cloacae	550	Enterobacter_cloacae_strain_279-56_16S_ribosomal_RNA,_partial_sequence	gacgggtgagtaatgtctgggaaactgcctgatggagggggataactactggaaacggtagctaataccgcataaygcaagaccaaagaggtgccatcagatgtgcccagatgggattagctagtaggtggggtaacggctcacctaggcgacgatccctagctggtctgagaggatgaccagccacactggaactgagacacggtccagactcctacgggaggcagcagtggggaatattgcacaatgggcgcaagcctgatgcagccatgccgcgtgtatgaagaaggccttcgggttgtaaagtactttcagcggggaggaatgacgttacccgcagaagaagcaccggctaactccgtgccagcagccgcggtaatacggagggtgcaagcgtta…
Enterobacter_hormaechei	158836	Enterobacter_hormaechei_strain_0992-77_16S_ribosomal_RNA,_partial_sequence	gacgggtgagtaatgtctgggaaactgcctgatggagggggataactactggaaacggtagctaataccgcataacgcaagaccaaagaggtgccatcggatgtgcccagatgggattagctagtaggtggggtaacggctcacctaggcgacgatccctagctggtctgagaggatgaccagccacactggaactgagacacggtccagactcctacgggaggcagcagtggggaatattgcacaatgggcgcaagcctgatgcagccatgccgcgtgtatgaagaaggccttcgggttgtaaagtactttcagcggggaggaatgacgttacccgcagaagaagcaccggctaactccgtgccagcagccgcggtaatacggagggtgcaagcgtta…
Enterobacter_kobei	208224	Enterobacter_kobei_strain_CIP_105566_16S_ribosomal_RNA,_partial_sequence	gacgggtgagtaatgtctgggaaactgcctgatggagggggataactactggaaacggtagctaataccgcataacgcaagaccaaagaggtgccatcagatgtgcccagatgggattagctagtaggtggggtaacggctcacctaggcgacgatccctagctggtctgagaggatgaccagccacactggaactgagacacggtccagactcctacgggaggcagcagtggggaatattgcacaatgggcgcaagcctgatgcagccatgccgcgtgtatgaagaaggccttcgggttgtaaagtactttcagcggggaggaatgacgttacccgcagaagaagcaccggctaactccgtgccagcagccgcggtaatacggagggtgcaagcgtta…
Enterobacter_ludwigii	299767	Enterobacter_ludwigii_strain_EN-119_16S_ribosomal_RNA,_partial_sequence	gacgggtgagtaatgtctgggaaactgcctgatggagggggataactactggaaacggtagctaataccgcataacgcaagaccaaagaggtgccatcagatgtgcccagatgggattagctagtaggtggggtaacggctcacctaggcgacgatccctagctggtctgagaggatgaccagccacactggaactgagacacggtccagactcctacgggaggcagcagtggggaatattgcacaatgggcgcaagcctgatgcagccatgccgcgtgtatgaagaaggccttcgggttgtaaagtactttcagcggggaggaatgacgttacccgcagaagaagcaccggctaactccgtgccagcagccgcggtaatacggagggtgcaagcgtta…
Enterobacter_roggenkampii	1812935	Enterobacter_roggenkampii_strain_AKP_B1_16S_ribosomal_RNA_gene,_partial_sequence	gacgggtgagtaatgttcggaaaactgcctgatggagggggataactactggaaacggtagctaataccgcataacgcaagaccaaagaggtgccatcagatgtgcccagatgggattagctagtaggtggggtaacggctcacctaggcgacgatccctagctggtctgagaggatgaccagccacactggaactgagacacggtccagactcctacgggaggcagcagtggggaatattgcacaatgggcgcaagcctgatgcagccatgccgcgtgtatgaagaaggccttcgggttgtaaagtactttcagcggggaggaatgacgttacccgcagaagaagcaccggctaactccgtgccagcagccgcggtaatacggagggtgcaagcgtta…
Enterobacter_sp.	1560339	Enterobacter_sp._SST3_contig36,_whole_genome_shotgun_sequence_16S	-------------------------------------------------------------------------------------------------------------------attagctagtaggtggggtaacggctcacctaggcgacgatccctagctggtctgagaggatgaccagccacactggaactgagacacggtccagactcctacgggaggcagcagtggggaatattgcacaatgggcgcaagcctgatgcagccatgccgcgtgtatgaagaaggccttcgggttgtaaagtactttcagcggggaggaatgacgttacccgcagaagaagcaccggctaactccgtgccagcagccgcggtaatacggagggtgcaagcgtta…
Enterobacteriaceae_bacterium	2066051	Enterobacteriaceae_bacterium_ENNIH1_chromosome,_complete_genome_16S	gacgggtgagtaatgtctgggaaactgcccgatggagggggataactactggaaacggtagctaataccgcataatgcaagaccaaagaggtgccatcggatgtgcccagatgggattagctagtaggtggggtaatggctcacctaggcgacgatccctagctggtctgagaggatgaccagccacactggaactgagacacggtccagactcctacgggaggcagcagtggggaatattgcacaatgggcgcaagcctgatgcagccatgccgcgtgtgtgaagaaggccttcgggttgtaaagcactttcagcggggaggaatgacgttacccgcagaagaagcaccggctaactccgtgccagcagccgcggtaatacggagggtgcaagcgtta…
Enterococcus_casseliflavus	37734	Enterococcus_casseliflavus_strain_NBRC_100478_16S_ribosomal_RNA,_partial_sequence	aacgggtgagtaacacgtggtaacctgcccatcagaaggggataacacttggaaacaggtgctaataccgtataacgaaagttgaaaggcgcactgatggatggacccgcggtgcattagctagttggtgaggtaacggctcaccaaggcaacgatgcatagccgacctgagagggtgatcggccacactgggactgagacacggcccagactcctacgggaggcagcagtagggaatcttcggcaatggacgaaagtctgaccgagcaacgccgcgtgagtgaagaaggttttcggatcgtaaaactctgttgttagagaagagtgacggtatctaaccagaaagccacggctaactacgtgccagcagccgcggtaatacgtaggtggcaagcgttg…
Enterococcus_cecorum	44008	Enterococcus_cecorum_strain_A60_16S_ribosomal_RNA,_partial_sequence	aacgggtgagtaacacgtggtaacctgcccatcagcgggggataacacttggaaacaggtgctaataccgcataatgatggatgaaaggcgcactgatggatggacccgcggtgcattagctagttggtggggtaacggcctaccaaggctgcgatgcatagccgacctgagagggtgatcggccacactgggactgagacacggcccagactcctacgggaggcagcagtagggaatcttcggcaatggacgcaagtctgaccgagcaacgccgcgtgagtgaagaaggttttcggatcgtaaaactctgttgttagagaagagtgacggtatctaaccagaaagccacggctaactacgtgccagcagccgcggtaatacgtaggtggcaagcgttg…
Enterococcus_durans	53345	Enterococcus_durans_strain_98D_16S_ribosomal_RNA,_partial_sequence	aacgggtgagtaacacgtggtaacctgcccatcagaaggggataacacttggaaacaggtgctaataccgtataacttgatttgaaaggcgcgctgatggatggacccgcggtgcattagctagttggtgaggtaacggctcaccaaggccacgatgcatagccgacctgagagggtgatcggccacattgggactgagacacggcccaaactcctacgggaggcagcagtagggaatcttcggcaatggacgaaagtctgaccgagcaacgccgcgtgagtgaagaaggttttcggatcgtaaaactctgttgttagagaagagtgacggtatctaaccagaaagccacggctaactacgtgccagcagccgcggtaatacgtaggtggcaagcgttg…
Enterococcus_faecalis	1351	Enterococcus_faecalis_strain_JCM_5803_16S_ribosomal_RNA,_partial_sequence	gacgggtgagtaacacgtggtaacctacccatcagagggggataacacttggaaacaggtgctaataccgcataactaagagtgaaaggcgcgctgatggatggacccgcggtgcattagctagttggtgaggtaacggctcaccaaggccacgatgcatagccgacctgagagggtgatcggccacactgggactgagacacggcccagact-ctacgggaggcagcagtagggaatcttcggcaatggacgaaagtctgaccgagcaacgccgcgtgagtgaagaaggttttcggatcgtaaaactctgttgttagagaagagtgacggtatctaaccagaaagccacggctaactacgtgccagcagccgcggtaatacgtaggtggcaagcgttg…
Enterococcus_faecium	1352	Enterococcus_faecium_strain_LMG_11423_16S_ribosomal_RNA,_partial_sequence	aacgggtgagtaacacgtggtaacctgcccatcagaaagggataacacttggaaacaggtgctaataccgtataacttgatttgaaaggcgcgctgatggatggacccgcggtgcattagctagttggtgaggtaacggctcaccaaggccacgatgcatagccgacctgagagggtgatcggccacattgggactgagacacggcccaaact-ctacgggaggcagcagtagggaatcttcggcaatggacgaaagtctgaccgagcaacgccgcgtgagtgaagaaggttttcggatcgtaaaactctgttgttagagaagagtgacggtatctaaccagaaagccacggctaactacgtgccagcagccgcggtaatacgtaggtggcaagcgttg…
Enterococcus_gallinarum	1353	Enterococcus_gallinarum_strain_NBRC_100675_16S_ribosomal_RNA,_partial_sequence	aacgggtgagtaacacgtggtaacctgcccatcagaaggggataacacttggaaacaggtgctaataccgtataacgaaagttgaaaggcgcactgatggatggacccgcggtgcattagctagttggtgaggtaacggctcaccaaggccacgatgcatagccgacctgagagggtgatcggccacactgggactgagacacggcccagactcctacgggaggcagcagtagggaatcttcggcaatggacgaaagtctgaccgagcaacgccgcgtgagtgaagaaggttttcggatcgtaaaactctgttgttagagaagagtgacggtatctaaccagaaagccacggctaactacgtgccagcagccgcggtaatacgtaggtggcaagcgttg…
Enterococcus_gilvus	160453	Enterococcus_gilvus_strain_ATCC_BAA-350_16S_ribosomal_RNA,_partial_sequence	aacgggtgagtaacacgtggtaacctgcccatcagaaggggataacacttggaaacaggtgctaataccgtataactctatttgaaaggcgcactgatggatggacccgcggtgcattagctagttggtgaggtaacggctcaccaaggcaacgatgcatagccgacctgagagggtgatcggccacattgggactgagacacggcccaaactcctacgggaggcagcagtagggaatcttcggcaatggacgaaagtctgaccgagcaacgccgcgtgagtgaagaaggttttcggatcgtaaaactctgttgttagagaagagtgacggtatctraccagaaagccacggctaactacgtgccagcagccgcggtaatacgtaggtggcaagcgttg…
Enterococcus_hirae	768486	Enterococcus_hirae_ATCC_9790_16S_ribosomal_RNA,_partial_sequence	aacgggtgagtaacacgtggtaacctgcccatcagaaggggataacacttggaaacaggtgctaataccgtataacttgatttgaaaggcgcgctgatggatggacccgcggtgcattagctagttggtgaggtaacggctcaccaaggcgacgatgcatagccgacctgagagggtgatcggccacattgggactgagacacggcccaaactcctacgggaggcagcagtagggaatcttcggcaatggacgaaagtctgaccgagcaacgccgcgtgagtgaagaaggttttcggatcgtaaaactctgttgttagagaagagtgacggtatctaaccagaaagccacggctaactacgtgccagcagccgcggtaatacgtaggtggcaagcgttg…
Enterococcus_sp.	2057791	Enterococcus_sp._CR-Ec1_chromosome,_complete_genome_16S	-----g---------------------------------------------------------------------------------------------gatggacccgcggtgcattagctagttggtgaggtaacggctcaccaaggcaacgatgcatagccgacctgagagggtgatcggccacactgggactgagacacggcccagactcctacgggaggcagcagtagggaatcttcggcaatggacgaaagtctgaccgagcaacgccgcgtgagtgaagaaggttttcggatcgtaaaactctgttgttagagaagagtgacggtatctaaccagaaagccacggctaactacgtgccagcagccgcggtaatacgtaggtggcaagcgttg…
Enterococcus_thailandicus	417368	Enterococcus_thailandicus_strain_FP48-3_16S_ribosomal_RNA,_partial_sequence	aacgggtgagtaacacgtggtaacctgcccatcagaaggggataacacttggaaacaggtgctaataccgtataacttgatttgaaaggcgcgctgatggatggacccgcggtgcattagctagttggtgaggtaacggctcaccaaggccacgatgcatagccgacctgagagggtgatcggccacattgggactgagacacggcccaaactcctacgggaggcagcagtagggaatcttcggcaatggacgaaagtctgaccgagcaacgccgcgtgagtgaagaaggttttcggatcgtaaaactctgttgttagagaagagtgacggtatctaaccagaaagccacggctaactacgtgccagcagccgcggtaatacgtaggtggcaagcgttg…
Enterococcus_wangshanyuanii	2005703	Enterococcus_wangshanyuanii_strain_MN05_16S_ribosomal_RNA,_partial_sequence	gacgggtgagtaacacgtggtaacctgcccatcagaaggggataacacttggaaacaggtgctaataccgtataacttgatttgaaagacgcactgatggatggacccgcggtgcattagctagttggtgaggtaacggctcaccaaggcgatgatgcatagccgacctgagagggtgatcggccacactgggactgagacacggcccagactcctacgggaggcagcagtagggaatcttcggcaatggacgaaagtctgaccgagcaacgccgcgtgagtgaagaaggttttcggatcgtaaaactctgttgttagagaagagtgacggtatctaaccagaaagccacggctaactacgtgccagcagccgcggtaatacgtaggtggcaagcgttg…
Escherichia_coli	562	Escherichia_coli_strain_U_May-41_16S_ribosomal_RNA,_partial_sequence	gacgggtgagtaatgtctgggaaactgcctgatggagggggataactactggaaacggtagctaataccgcataacgcaagcacaaagaggtgccatcggatgtgcccagatgggattagctagtaggtggggtaacggctcacctaggcgacgatccctagctggtctgagaggatgaccagcaacactggaactgagacacggtccagactcctacgggaggcagcagtggggaatattgcacaatgggcgcaagcctgatgcagccatgcngcgtgtatgaagaaggccttcgggttgtaaagtactttcagcggggaggaatgacgttacccgcagaagaagcaccggctaactccgtgccagcagccgcggtaatacggagggtgcaagcgtta…
Eubacterium_sulci	888727	Eubacterium_sulci_ATCC_35585_16S_ribosomal_RNA,_partial_sequence	gacgggtgagtaacgcgtggcaacctgccctgtacagggggatagccacccgaaaaggtgattaataccccataaccacttgtcaaagattcggtataggatgggcctgcgtctgattagctagttggtagggtaacggcttaccaaggcaacgatcagtagccgacctgagagggtgatcggccacattggaactgagacacggtccaaactcctacgggaggcagcagtggggaatattgcacaatgggcgcaagcctgatgcagcaacgccgcgtgaaggatgaaggccttcgggttgtaaacttctgtcctaggggaagaatgacattacccttggaggaagccccggctaactacgtgccagcagccgcggtaatacgtagggggcgagcgtta…
Faecalibacterium_prausnitzii	853	Faecalibacterium_prausnitzii_strain_ATCC_27768_16S_ribosomal_RNA,_partial_sequence	aacgggtgagtaacgcgtaggaacctgcctcaaagagggggacaacagttggaaacgactgctaataccgcataagtagagggaaaaggagcgctttgagatggcctcgcgtccgattagctagttggtgaggtaacggcccaccaaggcgacgatcggtagccggactgagaggttgaacggccacattgggactgagacacggcccagactcctacgggaggcagcagtggggaatattgcacaatgggggaaaccctgatgcagcgacgccgcgtggaggaagaaggtcttcggattgtaaactcctgttgttgaggaagaatgacggtactcaacaaggaagtgacggctaactacgtgccagcagccgcggtaaaacgtaggtcacaagcgttg…
Faecalitalea_cylindroides	717960	Faecalitalea_cylindroides_T2-87;_FP929041	aacgggtgagtaacacgtggtaacctgcccatgtgcccgggacaacgcctggaaacgggtgctaaaaccggataggtttctattaaaggggtgaacatggatggacctgcggtgcattagctagttggtgaggtaacggcccaccaaggcgacgatgcatagccgacctgagagggcgaacggccacattgggactgagacacggcccaaactcctacgggaggcagcagtagggaattttcgtcaatggggggaaccctgaacgagcaatgccgcgtgagtgaagacggtcttcggattgtaaagctctgttgcgagagaaaagtgatggtatctcgccagaaagtcacggctaactacgtgccagcagccgcggtaatacgtaggtggcgagcgtta…
Filifactor_alocis	546269	Filifactor_alocis;_ATCC_35896;_AJ006962	gacgggtgcgtaacgcgtggtaatctgcctttgtcaaaggaataactattcgaaagaatagctaaaaccgtataacataatatcaaaacgatggacaaagatgagcccgcgtctgattagctagttggtgagataaaagcccaccaaggcaacgatcagtagccgacctgagagggtgaacggccacattggaactgagacacggtccaaactcctacgggaggcagcagtggggaatattgcacaatggggggaaccctgatgcagcaacgccgcgtgagtgaagaaggcattcgtgtcgtaaaactctgtagtaggggaagaatgacagtaccctaaaagaaagccccggctaactacgtgccagcagccgcggtaatacgtagggggcaagcgtta…
Flavobacteriaceae_bacterium	1150389	Flavobacteriaceae_bacterium_UJ101,_complete_genome_16S	gacgggtgcgtaacgcgttacaacttgcctatcactaggggatagccattggaaacgatgaataataccctatggttaatagtaaaggtta-ggtgatagatgggtatgcgtccaattagctagttggtgcggtaacggcgtaccaaggcgatgattggtagggggcctgagagggtgaacccccacactggtactgagacacggaccagactcctacgggaggcagcagtgaggaatattggtcaatggagggaactctgaaccagccatcccgcgtgtaggaagacggcttatgggttgtaaactacttttatacaggaagactgacggtactgtaggaataagcaccggctaactccgtgccagcagccgcggtaatacggagggtgcgagcgtta…
Fusobacterium_hwasookii	1583098	Fusobacterium_hwasookii_ChDC_F206,_complete_genome_16S	-----------------------------------------------------------------------------------------------------------tgcgtcccattagctagttggagaggtaacggctcaccaaggcgatgatgggtagccggcctgagagggtgaacggccacaaggggactgagacacggcccttactcctacgggaggcagcagtggggaatattggacaatggacaagagtctgatccagcaattctgtgtgcacgatgaagtttttcggaatgtaaagtgctttcagttgggaagaatgacggtaccaacagaagaagtgacggctaaatacgtgccagcagccgcggtaatacgtatgtcacaagcgtta…
Fusobacterium_nucleatum	851	Fusobacterium_nucleatum_subsp._nucleatum_ATCC_23726;_HM347070	gacgggtgagtaacgcgtaagaacttgcctcacagctagggacaacatttggaaacgaatgctaatacctgatattgaattatgaaagctacgctgtgagagagctttgcgtcccattagctagttggagaggtaacggctcaccaaggcgatgatgggtagccggcctgagagggtgaacggccacaaggggactgagacacggcccttactcctacgggaggcagcagtggggaatattggacaatggacgagagtctgatccagcaattctgtgtgcacgatgacgtttttcggaatgtaaagtgctttcagttgggaagaatgacggtaccaacagaagaagtgacggctaaatacgtgccagcagccgcggtaatacgtatgtcacgagcgtta…
Fusobacterium_periodonticum	860	Fusobacterium_periodonticum_strain_EK1-15_16S_ribosomal_RNA,_partial_sequence	gacgggtgagtaacgcgtaagaacttgcctcncngttagggacaacatttggaaacgaatgctaatncctnatattagattatgaaagctacgctgtgagagagctttgcgtcccattagctagttggagaggtaacggctcaccaaggcgatgatgggtagccggcctgagagggtgaacggccacaaggggactgagacncggcccnnnctcctacgggaggcngcngtggggaatattggacaatggacaanagtctgatccagcnattctgtgtgcncgatgacgtttttcggaatgtaaagtgctttcagttgggaagaatgacggtaccaacagaagaagtgacggctaaatacgtgccagcagccgcggtaatacgtatgtcacnagcgtta…
Fusobacterium_pseudoperiodonticum	2663009	Fusobacterium_pseudoperiodonticum_culture_KCOM:2653_16S_ribosomal_RNA_gene,_partial_sequence	gacgggtgagtaacgcgtaagaacttgcctcacagttagggacaacatttggaaacgaatgctaatacctgatattagattatgaaagctacgctgtgagagagctttgcgtcccattagctagttggagaggtaacggctcaccaaggcgatgatgggtagccggcctgagagggtgaacggccacaaggggactgagacacggcccttactcctacgggaggcagcagtggggaatattggacaatggacaaaagtctgatccagcaattctgtgtgcacgatgacgtttttcggaatgtaaagtgctttcagttgggaagaatgacggtaccaacagaagaagtgacggctaaatacgtgccagcagccgcggtaatacgtatgtcacaagcgtta…
Fusobacterium_ulcerans	469617	Fusobacterium_ulcerans_(T);_NCTC_12111T;_X55412	gacgggtnagtaacgcgtaagaacttgcctcacngactgggacaacatttggaaacgaatgctaataccggatatttggttatgaaagctacgctgtgagagagctttgcgtcccattagttagttggtgaggtaacggctcaccaagacgatgatgggtagccggcctgagagggtgaacggccacaaggggactgagacacggcccnnnctcctacgggaggcngcngtggggaatattggacaatggacaaaagtctgatccagcnattctgtgtgcacgatgaagtttttcggaatgtaaagtgctttcagttgggaagagtgacggtaccaacagaagaagcgacggctaaatacgtgccagcagccgcggtaatacgtatgtcgcnagcgtta…
Gemella_haemolysans	1379	Gemella_haemolysans_strain_ATCC_25563_16S_ribosomal_RNA,_partial_sequence	aacgggtgagtaacacgtaagaacctgcctcatagactgggacaactattggaaacgatagctaataccggataacgatgtttaaaagttgcactatgagatggctttgcggtgcattagctagttggtggggtaaaggcctaccaaggcgacgatgcatagccgacctgagagggtgatcggccacactgggactgagacacggcccagactcctacgggaggcagcagtagggaatcttccgcaatgggcgaaagcctgacggagcaacgccgcgtgagtgaagaaggatttcggttcgtaaagctctgttgttagggaagagagacggtacctaaccagaaagccacggctaactacgtgccagcagccgcggtaatacgtaggtggcaagcgttg…
Gemella_morbillorum	29391	Gemella_morbillorum_strain_2917B_16S_ribosomal_RNA,_partial_sequence	aacgggtgagtaacacgtaagaacctgcctcatagactgggacaactattggaaacgatagctaataccggataacgatatttaaaagttgcactatgagatggctttgcggtgcattagctagttggtggggtaaaggcccaccaaggcgacgatgcatagccgacctgagagggtgatcggccacactgggactgagacacggcccagactcctacgggaggcagcagtagggaatcttccgcaatgggcgaaagcctgacggagcaacgccgcgtgagtgaagaaggatttcggttcgtaaagctctgttgttagggaagagagacggtacctaaccagaaagccacggctaactacgtgccagcagccgcggtaatacgtaggtggcaagcgttg…
Gemella_sanguinis	84135	Gemella_sanguinis_strain_2045-94_16S_ribosomal_RNA,_partial_sequence	aacgggtgagtaacacgtaagaacctgcctcatagacggggacaactattggaaacgatagctaataccggataactatgtttaaaagttgcactatgagatggctttgcggtgcattagctagttggtggggtaaaggcctaccaaggcgacgatgcatagccgacctgagagggtgatcggccacactgggactgagacacggcccagactcctacgggaggcagcagtagggaatcttccgcaatgggcgaaagcctgacggagcaacgccgcgtgagtgaagaaggatttcggttcgtaaagctctgttgttagggaagagagacggtacctaaccagaaagccacggctaactacgtgccagcagccgcggtaatacgtaggtggcaagcgttg…
Gemella_sp.	1785995	Gemella_sp._oral_taxon_928_strain_W2231_chromosome,_complete_genome_16S	-----------------------------------------------------------------------------------------------------------tgcggagcattagctagttggtgggataaaagcctaccaaggcgacgatgcatagccgacctgagagggtgaacggccacattgggactgagacacggcccaaactcctacgggaggcagcagtagggaatcttccgcaatggacgaaagtctgacggagcaacgccgcgtgagtgaagaaggatttcggttcgtaaagctctgttgttagggaagacagacggtacctaaccagaaagccacggctaactacgtgccagcagccgcggtaatacgtaggtggcaagcgttg…
Haemophilus_haemolyticus	726	Haemophilus_haemolyticus_strain_CIP_103290_16S_ribosomal_RNA,_partial_sequence	gacgggtgagtaatgcttgggaatctggcttatggagggggataactacgggaaactgtagctaataccgcgtagtgagagacgaaagtgctgccatgagatgagcccaagtgggattaggtagttggtggggtaaaggcctaccaagcctgcgatctctagctggtctgagaggatggccagccacactggaactgagacacggtccagactcctacgggaggcagcagtggggaatattgcgcaatggggggaaccctgacgcagccatgccgcgtgaatgaagaaggccttcgggttgtaaagttctttcggtattgaggaatgacgttaaatacagaagaagcaccggctaactccgtgccagcagccgcggtaatacggagggtgcgagcgtta…
Haemophilus_influenzae	727	Haemophilus_influenzae_strain_680_16S_ribosomal_RNA,_partial_sequence	gacgggtgagtaatgcttgggaatctggcttatggagggggataacgacgggaaactgtcgctaataccgcgtattggaagatgaaagtgctgccataggatgagcccaagtgggattaggtagttggtggggtaaatgcctaccaagcctgcgatctctagctggtctgagaggatgaccagccacactggaactgagacacggtccagactcctacgggaggcagcagtggggaatattgcgcnatggggggaaccctgacgcagccatgccgcgtgaatgaagaaggccttcgggttgtaaagttctttcggtattgaggaatgacgttaaatacagaagaagcaccggctaactccgtgccagcagccgcggtaatacggagngtgcgagcgtta…
Haemophilus_parahaemolyticus	735	Haemophilus_parahaemolyticus_strain_536_16S_ribosomal_RNA,_partial_sequence	gacgggtgagtaatgcttgggaatctggcttatggagggggataactacgggaaactgtagctaataccgcgtaatttcggattaaagtgttgccatgagatgagcccaagtgggattaggtagttggtggggtaaaggcctaccaagccgacgatctctagctggtctgagnnnatgaccagccacactggaactgagacacggtccagactcctacgggaggcagcagtggggaatattgcacaatggggggaaccctgatgcagccatgccgcgtgaatgaagaaggccttcgggttgtaaagttctttcggtagcgaggaatgacgttaactacagaagaagcaccggctaactccgtgccagcagccgcggtaatacggagggtgcgagcgtta…
Haemophilus_parainfluenzae	729	Haemophilus_parainfluenzae_T3T1;_FQ312002	gacgggtgagtaatgcttgggaatctagcttatggagggggataactacgggaaactgtagctaataccgcgtaatgaaagattaaagtgttgccataggatgagcccaagtgggattaggtagttggtgaggtaaaggctcaccaagccgacgatctctagctggtctgagaggatgaccagccacactgggactgagacacggcccagactcctacgggaggcagcagtggggaatattgcgcaatgggggcaaccctgacgcagccatgccgcgtgaatgaagaaggccttcgggttgtaaagttctttcggtagcgaggaatgacgttaactacagaagaagcaccggctaactccgtgccagcagccgcggtaatacggagggtgcgagcgtta…
Haemophilus_sp.	712310	Haemophilus_sp._oral_taxon_36_strain_F0629_chromosome,_complete_genome_16S	gacgggtgagtaatgcttgggaatctggtttatggagggggataactacgggaaactgtagctaataccgcgtagtggaagatgaaagtgctgccatgagatgagcccaagtgggattaggtagttggtggggtaaaggcctaccaagcctgcgatctctagctggtctgagaggatggccagccacactggaactgagacacggtccagactcctacgggaggcagcagtggggaatattgcgcaatggggggaaccctgacgcagccatgccgcgtgaatgaagaaggccttcgggttgtaaagttctttcggtattgaggaatgacgttaaatacagaagaagcaccggctaactccgtgccagcagccgcggtaatacggagggtgcgagcgtta…
Hafnia_alvei	1453496	Hafnia_alvei_FB1;_CP009706	gacgggtgagtaatgtctgggaaactgcctgatggagggggataactactggaaacggtagctaataccgcatgatttcggaccaaagtggcgccatcagatgtgcccagatgggattagctagtaggtggggtaatggctcacctaggcgacgatctctagctggtctgagaggatgaccagccacactggaactgagacacggtccagactcctacgggaggcagcagtggggaatattgcacaatgggcgcaagcctgatgcagccatgccgcgtgtatgaagaaggccttcgggttgtaaagtactttcagcgaggaggaatgacgttactcgcagaagaagcaccggctaactccgtgccagcagccgcggtaatacggagggtgcaagcgtta…
Hafnia_paralvei	546367	Hafnia_paralvei_strain_ATCC_29927_16S_ribosomal_RNA,_partial_sequence	gacgggtgagtaatgtctgggaaactgcctgatggagggggataactactggaaacggtagctaataccgcatgacttcggaccaaagtggcgccatcagatgtgcccagatgggattagctagtaggtggggtaatggctcacctaggcgacgatctctagctggtctgagaggatgaccagccacactggaactgagacacggtccagactcctacgggaggcagcagtggggaatattgcacaatgggcgcaagcctgatgcagccatgccgcgtgtatgaagaaggccttcgggttgtaaagtactttcagcgaggaggaatgacgttactcgcagaagaagcaccggctaactccgtgccagcagccgcggtaatacggagggtgcaagcgtta…
Janthinobacterium_sp.	1644131	Janthinobacterium_sp._1_2014MBL_MicDiv_chromosome,_complete_genome_16S	-------------------------------------------------------------------------------------------------------------------attagctagttggtagggtaaaagcctaccaaggcatcgatcagtagctggtctgagaggacgaccagccacactggaactgagacacggtccagactcctacgggaggcagcagtggggaattttggacaatgggcgaaagcctgatccagcaatgccgcgtgagtgaagaaggccttcgggttgtaaagctcttttgtcagggaagaatgacggtacctgaagaataagcaccggctaactacgtgccagcagccgcggtaatacgtagggtgcaagcgtta…
Klebsiella_aerogenes	548	Klebsiella_aerogenes_strain_JCM_1235_16S_ribosomal_RNA,_partial_sequence	gacgggtgagtaatgtctgggaaactgcctgatggagggggataactactggaaacggtagctaataccgcataacgcaagaccaaagtggtgccatcagatgtgcccagatgggattagctagtaggtggggtaatggctcacctaggcgacgatccctagctggtctgagaggatgaccagccacactggaactgagacacggtccagactcctacgggaggcagcagtggggaatattgcacaatgggcgcaagcctgatgcagccatgccgcgtgtatgaagaaggccttcgggttgtaaagtactttcagcgaggaggaatgacgttactcgcagaagaagcaccggctaactccgtgccagcagccgcggtaatacggagggtgcaagcgtta…
Klebsiella_grimontii	2058152	Klebsiella_grimontii_strain_SB73_16S_ribosomal_RNA,_partial_sequence	gacgggtgagtaatgtctgggaaactgcctgatggagggggataactactggaaacggtagctaataccgcataacgcaagaccaaagaggtgccatcagatgtgcccagatgggattagctagtaggtggggtaacggctcacctaggcgacgatccctagctggtctgagaggatgaccagccacactggaactgagacacggtccagactcctacgggaggcagcagtggggaatattgcacaatgggcgcaagcctgatgcagccatgccgcgtgtatgaagaaggccttcgggttgtaaagtactttcagcggggaggaatgacgttacccgcagaagaagcaccggctaactccgtgccagcagccgcggtaatacggagggtgcaagcgtta…
Klebsiella_huaxiensis	2153354	Klebsiella_huaxiensis_strain_WCHKl090001_16S_ribosomal_RNA,_partial_sequence	------------------------------------------------------------------------------------------------------------------------------------------------------------------------------------------------------------------------------------------------------------------------------------------------------------------------------------atgacgttactcgcagaagaagcaccggctaactccgtgccagcagccgcggtaatacggagggtgcaagcgtta…
Klebsiella_michiganensis	1134687	Klebsiella_michiganensis_strain_W14_16S_ribosomal_RNA,_partial_sequence	gacgggtgagtaatgtctgggaaactgcctgatggagggggataactactggaaacgrtagctaataccgcataacgcaagaccaaagaggtgccatcagatgtgcccagatgggattagctagtaggtggggtaacggctcacctaggcgacgatccctagctggtctgagaggatgaccagccacactggaactgagacacggtccagactcctacgggaggcagcagtggggaatattgcacaatgggcgcaagcctgatgcagccatgccgcgtgtatgaagaaggccttcgggttgtaaagtactttcagcggggaggaatgacgttacccgcagaagaagcaccggctaactccgtgccagcagccgcggtaatacggagggtgcaagcgtta…
Klebsiella_oxytoca	571	Klebsiella_oxytoca_strain_ATCC_13182_16S_ribosomal_RNA,_partial_sequence	gacgggtgagtaatgtctgggaaactgcccgatggagggggataactactggaaacggtagctaataccgcataacgcaagaccaaagaggtgccatcggatgtgcccagatgggattagcttgtaggtgaggtaacggctcacctaggcgacgatccctagctggtctgagaggatgaccagccacactggaactgagacacggtccagactcctacgggaggcagcagtggggaatattgcacaatgggcgcaagcctgatgcagccatgccgcgtgtatgaagaaggccttcgggttgtaaagtactttcagcggggaggaatgacgttacccgcagaagaagcaccggctaactccgtgccagcagccgcggtaatacggagggtgcaagcgtta…
Klebsiella_pneumoniae	573	Klebsiella_pneumoniae_strain_DSM_30104_16S_ribosomal_RNA,_partial_sequence	gacgggtgagtaatgtctgggaaactgcctgatggagggggataactactggaaacggtagctaataccgcataacgcaagaccaaagtggtgccatcagatgtgcccagatgggattagctagtaggtggggtaacggctcacctaggcgacgatccctagctggtctgagaggatgaccagccacactggaactgagacacggtccagactcctacgggaggcagcagtggggaatattgcacaatgggcgcaagcctgatgcagccatgccgcgtgtgtgaagaaggccttcgggttgtaaagcactttcagcggggaggaatgacgttacccgcagaagaagcaccggctaactccgtgccagcagccgcggtaatacggagggtgcaagcgtta…
Klebsiella_quasipneumoniae	1463165	Klebsiella_quasipneumoniae_(T);_type_strain:_07A044;_SB30;_HG933295	gacgggtgagtaatgtctgggaaactgcctgatggagggggataactactggaaacggtagctaataccgcataaygcaagaccaaagtggtgccatcagatgtgcccagatgggattagctagtaggtggggtaacggctcacctaggcgacgatccctagctggtctgagaggatgaccagccacactggaactgagacacggtccagactcctacgggaggcagcagtggggaatattgcacaatgggcgcaagcctgatgcagccatgccgcgtgtatgaagaaggccttcgggttgtaaagyactttcagcggggaggaatgacgttacccgcagaagaagcaccggctaactccgtgccagcagccgcggtaatacggagggtgcaagcgtta…
Klebsiella_sp.	2488567	Klebsiella_sp._FDAARGOS_511_chromosome,_complete_genome_16S	-------------------------------------------------------------------------------------------------------------------attagctagtaggtggggtaacggctcacctaggcgacgatccctagctggtctgagaggatgaccagccacactggaactgagacacggtccagactcctacgggaggcagcagtggggaatattgcacaatgggcgcaagcctgatgcagccatgccgcgtgtatgaagaaggccttcgggttgtaaagtactttcagcggggaggaatgacgttacccgcagaagaagcaccggctaactccgtgccagcagccgcggtaatacggagggtgcaagcgtta…
Klebsiella_variicola	244366	Klebsiella_variicola_strain_F2R9_16S_ribosomal_RNA,_partial_sequence	gacgggtgagtaatgtctgggaaactgcctgatggagggggataactactggaaacggtagctaataccgcataacgcaagaccaaagtggtgccatcagatgtgcccagatgggattagctggtaggtggggtaacggctcacctaggcgacgatccctagctggtctgagaggatgaccagccacactggaactgagacacggtccagactcctacgggaggcagcagtggggaatattgcacaatgggcgcaagcctgatgcagccatgccgcgtgtgtgaagaaggccttcgggttgtaaagcactttcagcggggaggaatgacgttacccgcagaagaagcaccggctaactccgtgccagcagccgcggtaatacggagggtgcaagcgtta…
Kluyvera_intermedia	61648	Kluyvera_intermedia_strain_256_16S_ribosomal_RNA,_partial_sequence	gacgggtgagtaatgtctgggaaactgcccgatggagggggataactactggaaacggtagctaataccgcataacgcaagaccaaagtggcaccatcggatgtgcccagatgggattagctagtaggtggggtaatggctcacctaggcgacgatccctagctggtctgagaggatgaccagccacactggaactgagacacggtccagactcctacgggaggcagcagtggggaatattgcacaatgggcgcaagcctgatgcagccatgccgcgtgtatgaagaaggccttcgggttgtaaagtactttcagcgaggaggaatgacgttactcgcagaagaagcaccggctaactccgtgccagcagccgcggtaatacggagggtgcaagcgtta…
Kosakonia_cowanii	208223	Kosakonia_cowanii_(T);_type_strain:_CIP_107300;_AJ508303	gacgggtgagtaatgtctgggaaactgcctgatggagggggataactactggaaacggtagctaataccgcataacgcaagaccaaagaggtgccatcagatgtgcccagatgggattagctagtaggtggggtaacggctcacctaggcgacgatccctagctggtctgagaggatgaccagccacactggaactgagacacggtccagactcctacgggaggcagcagtggggaatattgcacaatgggcgcaagcctgatgcagccatgccgcgtgtatgaagaaggccttcgggttgtaaagtactttcagcggggaggaatgacgttacccgcagaagaagcaccggctaactccgtgccagcagccgcggtaatacggagggtgcaagcgtta…
Kurthia_sp.	1750719	Kurthia_gibsonii;_11KRI321;_KJ722472	gacgggtgagtaacacgtggcaacctgccctacagatcgggataactcagggaaacctgggctaataccggataattgaagttgaaaggcgcactgtaggatgggcccgcggtgcattagctagttggtggggtaacggcctaccaaggcaacgatgcatagccgacctgagagggtgatcggccacattgggactgagacacggcccaaactcctacgggaggcagcagtagggaatcttccacaatggacgaaagtctgatggagcaacgccgcgtgagtgatgaaggttttcggatcgtaaaactctgttgtaagggaagagggacggtaccttattagaaagccacggctaactacgtgccagcagccgcggtaatacgtaggtggcaagcgttg…
Kurthia_zopfii	1650	Kurthia_zopfii_strain_NBRC_101529_16S_ribosomal_RNA,_partial_sequence	gacgggtgagtaacacgtggcaacctgccctacagtttgggataactccgggaaaccggggctaataccgaataattgaagttgaaaggcgcgctgtaggatgggcccgcggtgcattagctagttggtggggtaatggcctaccaaggcaacgatgcatagccgacctgagagggtgatcggccacattgggactgagacacggcccaaactcctacgggaggcagcagtagggaatcttccacaatggacgaaagtctgatggagcaacgccgcgtgagtgatgaaggttttcggatcgtaaaactctgttgtaagggaagagggacggtaccttattagaaagccacggctaactacgtgccagcagccgcggtaatacgtaggtggcaagcgttg…
Lachnoanaerobaculum_umeaense	617123	Lachnoanaerobaculum_umeaense_strain_CD3:_22_16S_ribosomal_RNA,_partial_sequence	gacgggtgagtaacgcgtgataacctgccttatacagggggataacggagagaaatttccgctaagaccgcataagcaggggtaaaatattaggtataagatggatccgcgtccgattagctagttggtgaggtagaggctcaccaaggcgacgatcggtagccggcctgagagggtgaacggccacattgggactgagacacggcccaaactcctacgggaggcagcagtggggaatattggacaatggggggaaccctgatccagcgacgccgcgtgagtgaagaagtatttcggtatgtaaagctctatcagcagggaagaatgacggtacctgactaagaagccccggctaactacgtgccagcagccgcggtaatacgtagggggcaagcgtta…
Lachnoclostridium_sp.	1834196	Lachnoclostridium_sp._YL32,_complete_genome_16S	-------------------------------------------------------------------------------------------------------------------attagccagttggcggggtaacggcccaccaaagcgacgatcagtagccggcctgagagggtgaccggccacattgggactgagacacggcccaaactcctacgggaggcagcagtggggaatattgcacaatgggcgaaagcctgatgcagcgacgccgcgtgagtgaagaagtatttcggtatgtaaagctctatcagcagggaagaatgacggtacctgactaagaagccccggctaactacgtgccagcagccgcggtaatacgtagggggcaagcgtta…
Lachnospiraceae_bacterium	2109691	uncultured_Lachnospiraceae_bacterium;_dgD-107;_AB264072	gacgggtgagtaacgcgtggtaacctgccttatacagggggatagcagttggaaacgactgataataccgcataagcagtgtgaaaaactctggtataagatggacccgcgtctgattagttagttggtggggtaacggcctaccaagaccgcgatcagtagccgacctgagagggtgaccggccacattgggactgagacacggcccagactcctacgggaggcagcagtggggaatattgcacaatggaggaaactctgatgcagcgacgccgcgtgagcgaagaagtatttcggtatgtaaagctctatcagcagggaagagtgacggtacctgactaagaagcaccggctaaatacgtgccagcagccgcggtaatacgtatggtgcaagcgtta…
Lactobacillus_buchneri	1071400	Lactobacillus_buchneri_CD034;_CP003043	aactggtgagtaacacgtggtaacctgccctgaagtaggggataacacttggaaacaggtgctaataccgtataacttggtttaaaagacgcactttaggatggacccgcggcgtattagcttgttggtaaggtaacggcctaccaaggcgatgatacgtagccgacctgagagggtaatcggccacattgggactgagacacggcccaaactcctacgggaggcagcagtagggaatcttccacaatggacgaaagtctgatggagcaacgccgcgtgagtgatgaagggtttcggctcgtaaaactctgttgttggagaagagtgacggtatccaaccagaaagccacggctaactacgtgccagcagccgcggtaatacgtaggtggcaagcgttg…
Lactobacillus_nagelii	82688	Lactobacillus_nagelii_strain_NRIC_559_16S_ribosomal_RNA,_partial_sequence	aacgggtgagtaacacgtggtaacctgccccaaagcgggggataacatttggaaacagatgctaataccgcataactctgtgtcaaagatgcactttgggatggacccgcggcgtattagctagttggtaaggtaatggcttaccaaggcaatgatacgtagccgaactgagaggttgatcggccacattgggactgagacacggcccaaactcctacgggaggcagcagtagggaatcttccacaatggacgaaagtctgatggagcaacgccccgtgagtgaagaaggttttcggatcgtaaaactctgttgtcagagaagagtgacggtatctggccagaaagccacggctaactacgtgccagcagccgcggtaatacgtaggtggcaagcgttg…
Lactobacillus_reuteri	1598	Lactobacillus_reuteri_strain_F275_16S_ribosomal_RNA,_partial_sequence	gacgggtgagtaacacgtggtaacctgccccggagcggggaataacatttggaaacagatgctaataccgcataacttttctggaaagatgcactctgggatggacctgcggtgcattagctagttggtaaggtaacggcttaccaaggcgatgatgcatagccgagttgagagactgatcggccacaatgggactgagacacggtccaaacttctacgggaggcagcagtagggaatcttccacaatgggcgcaag-ctgatggagcaacaccgcgttattaagaaagggtttcggccgcttaaactctgttgttggagaagagtgacggtatccaaccagaaagtcacggctaactacgtgccagcagccgcggtaatacgtaggtggcaagcgtta…
Lactococcus_lactis	1358	Lactococcus_lactis_strain_NCDO_604_16S_ribosomal_RNA_gene,_partial_sequence	aacgggtgagtaacgcgtgggaatctgcctttgagcgggggacaacatttggaaacgaatgctaataccgcataaataagtttgaaagatgcactcaaagatgatcccgcgttgtattagctagttggtgaggtaaaggctcaccaaggcgatgatacatagccgacctgagagggtgatcggccacattgggactgagacacggcccaaactcctacgggaggcagcagtagggaatcttcggcaatggacgaaagtctgaccgagcaacgccgcgtgagtgaagaaggttttcggatcgtaaaactctgttggtagagaagagtgacggtaactacccagaaagggacggctaactacgtgccagcagccgcggtaatacgtaggtcccgagcgttg…
Lautropia_mirabilis	47671	Lautropia_mirabilis_strain_SSI_AB_2188_16S_ribosomal_RNA,_partial_sequence	aacgggtgagtaatacatcggaacgtgcccagtagtgggggatagctcggcgaaagccggattaataccgcatacgtgagggtgaaagcggcgctattggagcggccgatggcagattagctagttggtggggtaaaggcctaccaaggcgacgatctgtagctggtctgagaggacgaccagccacactgggactgagacacggcccagactcctacgggaggcagcagtggggaattttggacaatgggcgaaagcctgatccagcaatgccgcgtgtgtgatgaaggccttcgggttgtaaagcacttttggcgggaacgaatgacggtacccgcagaataagcaccggctaactacgtgccagcagccgcggtaatacgtagggtgcaagcgtta…
Leclercia_adecarboxylata	83655	Leclercia_adecarboxylata_strain_CIP_82.92_16S_ribosomal_RNA,_partial_sequence	gacgggtgagtaatgtctgggaaactgcctgatggagggggataactactggaaacggtagctaataccgcataacgcaagaccaaagaggtgccatcagatgtgcccagatgggattagctagtaggtggggtaatggctcacctaggcgacgatccctagctggtctgagaggatgaccagccacactggaactgagacacggtccagactcctacgggaggcagcagtggggaatattgcacaatgggcgcaagcctgatgcagccatgccgcgtgtatgaagaaggccttcgggttgtaaagtactttcagcggggaggaatgacgttacccgcagaagaagcaccggctaactccgtgccagcagccgcggtaatacggagggtgcaagcgtta…
Leclercia_sp.	1920114	Leclercia_sp._S2;_EU251040	gatgggtgagtaatgtctgggaaactgcctgatggagggggataactactggaaacggtagctaataccgcataacgcaagaccaaagaggtgccatcagatgtgcccagatgggattagctagtaggtggggtaatggctcacctaggcgacgatccctagctggtctgagaggatgaccagccacactggaactgagacacggtccagactcctacgggaggcagcagtggggaatattgcacaatgggcgcaagcctgatgcagccatgccgcgtgtatgaagaaggccttcgggttgtaaagtactttcagcggggaggaatgacgttacccgcagaagaagcaccggctaactccgtgccagcagccgcggtaatacggagggtgcaagcgtta…
Lelliottia_amnigena	61646	Lelliottia_amnigena_strain_JCM1237_16S_ribosomal_RNA,_partial_sequence	gacgggtgagtaatgtctgggaaactgcctgatggagggggataactactggaaacggtagctaataccgcataangcaagaccaaagaggtgccatcagatgtgcccagatgggattagctagtaggtggggtaatggctcacctaggcgacgatccctagctggtctgagaggatgaccagccacactggaactgagacacggtccagactcctacgggaggcagcagtggggaatattgcacaatgggcgcaagcctgatgcagccatgccgcgtgtatgaagaaggccttcgggttgtaaagtactttcagcgaggaggaatgacgttactcgcagaagaagcaccggctaactccgtgccagcagccgcggtaatacggagggtgcaagcgtta…
Lelliottia_sp.	2153385	Lelliottia_sp._UYFA298;_KP704437	gacgggtgagtaatgtctgggaaactgcctgatggagggggataactactggaaacggtagctaataccgcataacgcaagaccaaagaggtgccatcagatgtgcccagatgggattagctagtaggtggggtaatggctcacctaggcgacgatccctagctggtctgagaggatgaccagccacactgggattgagacacgtcccagactcctacgggaggcagcagtggggaatattgcacaatggggccaagcctgatgcagccatgccgcgtgtatgaaagaagctttcgggttgtaaagtactttcagcggaggaggatgacgttactcgcagaagaagcaccggctaactccgtgccagcagccgcggtaatacggagggtgcaagcgtta…
Leptotrichia_buccalis	523794	Leptotrichia_buccalis_C-1013-b_strain_DSM_1135_16S_ribosomal_RNA,_partial_sequence	gacgggtgagtaacgcgtaagaacttgccctgcagacagggataacagacggaaacgactgataatacctgatatacggcaatgaaaagtgtgctgcaggagagctttgcgtcctattagcttgttggtgaggtaatggctcaccaaggcgatgataggtagccggcctgagagggtgaacggccacaaggggactgagatacggcccttactcctacgggaggcagcagtggggaatattggacaatgggggcaaccctgatccagcaattctgtgtgcacgaagaaggttttcggattgtaaagtgctttcagcagggaagagtgacggtacctgcagaagaagcgacggctaaatacgtgccagcagccgcggtaatacgtatgtcgcaagcgtta…
Leptotrichia_hofstadii	157688	Leptotrichia_hofstadii_strain_LB23_16S_ribosomal_RNA,_partial_sequence	gacgggtgagtaacgcgtaagaacttgccctgcagacagggataacagacggaaacgactgacaacacctgatacacggcaatgaaaagagtgctgcgggagagctttgcgtcctattagcttgttggcggggtaacggcccaccaaggcgatgataggtagccggcctgagagggtgaacggccacaaggggactgagatacggcccttactcctacgggaggcagcagtggggaatattggacaatgggggcaaccctgatccagcaattctgtgtgcacgaggaaggttttcggattgtaaagtgctttcagcagggaagagtgacggtacctgcagaagaagcgacggctaaatacgtgccagcagccgcggtaatacgtatgtcgcaagcgtta…
Leptotrichia_hongkongensis	554406	Leptotrichia_hongkongensis_strain_HKU24_16S_ribosomal_RNA,_partial_sequence	gacgggtgagtaacgcgtaggaacttgccctgcagacagggataacagacggaaacgactgataacacctggtattgcctgatgaaaggagcgctgcaggagagccttgcgtcctattagctagttggtggggtaacggcccaccaaggcgatgataggtagccggcctgagagggtgaacggccacaaggggactgagatacggcccttactcctacgggaggcagcagtggggaatattggacaatgggggcaaccctgatccagcaattctgtgtgcacgaagaaggttttcggattgtaaagtgctttcagcagggaagagtgacggtacctgcagaagaagcgacggctaaatacgtgccagcagccgcggtaatacgtatgtcgcaagcgtta…
Leptotrichia_shahii	157691	Leptotrichia_shahii_strain_LB37_16S_ribosomal_RNA,_partial_sequence	gacgggtgagtaacgcgtaggaacttgccctgcagacagggataacagacggaaacgactgacaagacctgatacatggcgatgaaaggagcgctgcaggagagccttgcgtcctattagcttgttggcggggtaatggcccaccaaggcgatgataggtagccggcctgagagggtggacggccacaaggggactgagatacggcccttactcctacgggaggcagcagtggggaatattggacaatgggggcaaccctgatccagcaattctgtgtgcacgaagaaggttttcggattgtaaagtgctttcagcagggaagagtgacggtacctgcagaagaagcgacggctaaatacgtgccagcagccgcggtaatacgtatgtcgcgagcgtta…
Leptotrichia_sp.	712357	Leptotrichia_sp._oral_taxon_212;_W10393;_CP012410	gacgggtgagtaacgcgtagggacttacctgcaggactgggataacagggggaaactcctgacaagaccggataatttatgatgaaaggagcgcctgcggagagccttgcgtcctattagctagttggtgaggtaagggctcaccaaggcgaagataggtagccggcctgagagggtggacggccacaaggggactgagatacggcccttactcctacgggaggcagcagtggggaatattggacaatgggggcaaccctgatccagcaattctgtgtgcacgaagaaggttttcggattgtaaagtgctttcagcagggaagagtgacggtacctgcagaagaagcgacggctaaatacgtgccagcagccgcggtaatacgtatgtcgcgagcgtta…
Leptotrichia_trevisanii	109328	Leptotrichia_trevisanii_strain_'WeeTee'_1999_16S_ribosomal_RNA,_partial_sequence	gacgggtgagtaacgcgtaggaacttgccccgcagacagggataacagacggaaacgactgataaracctggtgttggctgatgaaaggagcgctgcgggagagccttgcgtcctattagcttgttggtgaggtaacggcccaccaaggcgatgataggtagccggcctgagagggtgaacggccacaaggggactgagatacggcccttactcctacgggaggcagcagtggggaatattggacaatgggggcaaccctgatccagcaattctgtgtgcacgaagaaggttttcggattgtaaagtgctttcagcagggaagagtgacggtacctgcagaagaagcgacggctaaatacgtgccagcagccgcggtaatacgtatgtcgcaagcgtta…
Leptotrichia_wadei	157687	Leptotrichia_wadei_strain_LB16_16S_ribosomal_RNA,_partial_sequence	gacgggtgagtaacgcgtagggacttgccctgcagtcagggataacagacggaaacgactgataaaacctgataaagcctgatgaaaaggatgctgcaggagagccttgcgtcctattagcttgttggtggggtaacggcccaccaaggcgatgataggtagccggcctgagagggtggacggccacaaggggactgagatacggcccttactcctacgggaggcagcagtggggaatattggccaatgggggcaacccttatccagcaattctgtgtgcacgatgaaggtcttcggattgtaaagtgctttcagcagggaagaatgacggtacctgcagaagaagcgacggctaaatacgtgccagcagccgcggtaatacgtatgtcgcgagcgtta…
Leuconostoc_mesenteroides	33967	Leuconostoc_mesenteroides_subsp._mesenteroides;_IMAU40039;_QH38-5;_FJ749315	aacgggtgagtaacacgtgacaacctgcctcaaggctggggataacatttggaaacagatgctaataccgaataaacaaagttaaaaggcgcacctagagatggatccgcggtgcattagttagttggtggggtaaaggcctaccaagacaatgatgcatagccgagttgagagactgatcggccacattgggactgagacacggcccaaactcctacgggaggctgcagtagggaatcttccacaatgggcgaaagcctgatggagcaacgccgcgtgtgtgatgaaggctttcgggtcgtaaagcactgttgtatgggaagagggacggtaccataccagaaagggacggctaaatacgtgccagcagccgcggtaatacgtatgtcccgagcgtta…
Listeria_monocytogenes	1639	Listeria_monocytogenes_strain_NCTC_10357_16S_ribosomal_RNA,_partial_sequence	gacgggtgagtaacacgtggcaacctgcctgtaagttggggataactccgggaaaccggggctaataccgaatgatcgcttttgaaagatgcgcttacagatgggcccgcggtgcattagctagttggtagggtaatggcctaccaaggcaacgatgcatagccgacctgagagggtgatcggccacactgggactgagacacggcccagactcctacgggaggcagcagtagggaatcttccgcaatggacgaaagtctgacggagcaacgccgcgtgtatgaagaaggttttcggatcgtaaagtactgttgttagagaagagtgacggtatctaaccagaaagccacggctaactacgtgccagcagccgcggtaatacgtaggtggcnagcgtng…
Lysinibacillus_sp.	2169540	Lysinibacillus_sp._MH33;_EU182861	gacgggtgagtaacacgtggcaacctaccttatagtttgggataactccgggaaaccggggctaataccgaataataaacactgaaagacgcgctataggatgggcccgcggcgcattagctagttggtgaggtaacggctcaccaaggcgacgatgcgtagccgacctgagagggtgatcggccacactgggactgagacacggcccagactcctacgggaggcagcagtagggaatcttccacaatgggcgaaagcctgatggagcaacgccgcgtgagtgaagaaggatttcggttcgtaaaactctgttgtaagggaagagtgacggtaccttattagaaagccacggctaactacgtgccagcagccgcggtaatacgtaggtggcaagcgttg…
Lysinibacillus_sphaericus	1421	Lysinibacillus_sphaericus_strain_DSM_28_16S_ribosomal_RNA,_partial_sequence	gacgggtgagtaacacgtggcaacctaccctatagtttgggataactccgggaaaccggggctaataccgaataatcaatactgaaagacgcgctataggatgggcccgcggcgcattagctagttggtgaggtaacggctcaccaaggcaacgatgcgtagccgacctgagagggtgatcggccacactgggactgagacacggcccagactcctacgggaggcagcagtagggaatcttccacaatgggcgaaagcctgatggagcaacgccgcgtgagtgaagaaggatttcggttcgtaaaactctgttgtaagggaagagtgacggtaccttattagaaagccacggctaactacgtgccagcagccgcggtaatacgtaggtggcaagcgttg…
Macrococcus_canis	1855823	Macrococcus_canis_strain_KM_45013_16S_ribosomal_RNA,_partial_sequence	gacgggtgagtaacacgtggtaacctacctataagactgggataacttcgggaaaccggagctaataccggataatcaatagtgaaagacgcacttatagatggacccgcggtgtattagctagttggtgaggtaacggctcaccaaggcaacgatacatagccgacctgagagggtgatcggccacactgggactgagacacggcccagactcctacgggaggcagcagtagggaatcttccgcaatggacgaaagtctgacggagcaacgccgcgtgagtgaagaaggttttcggatcgtaaaactctgttgtaagggaagagtgacggtaccttaccagaaagccacggctaactacgtgccagcagccgcggtaatacgtaggtggcaagcgtta…
Massilia_oculi	945844	Massilia_oculi_strain_CCUG_43427A_16S_ribosomal_RNA,_partial_sequence	aacgggtgagtaatatatcggaacgtacccagaagtgggggataacgtagcgaaagttacgctaataccgcatacgcacggatgaaagtagtgcttttggagcggccgatatctgattagctagttggtagggtaaaggcctaccaaggcgacgatcagtagctggtctgagaggacgaccagccacactggaactgagacacggtccagactcctacgggaggcagcagtggggaattttggacaatgggcgcaagcctgatccagcaatgccgcgtgagtgaagaaggccttcgggttgtaaagctcttttgtcagggaagaatgacggtacctgaagaataagcaccggctaactacgtgccagcagccgcggtaatacgtagggtgcaagcgtta…
Megasphaera_stantonii	2144175	Megasphaera_stantonii_strain_AJH120_chromosome,_complete_genome_16S	--------------------------------------------------------------------------------------------------ggaggggcttgcgtctgattagctagttggaggggtaacggcccaccaaggcgacgatcagtagccggtctgagaggatgaacggccacattggaactgagacacggtccagactcctacgggaggcagcagtggggaatcttccgcaatgggcgaaagcctgacggagcaacgccgcgtgagcgaagacggccttcgggttgtaaagctctgttatacgggacgaatgacggtaccgtaagagaaagccacggctaactacgtgccagcagccgcggtaatacgtaggtggcaagcgttg…
Methylomonas_methanica	857087	Methylomonas_methanica_MC09;_CP002738	gacgggtgagtaatgcataggaatctgcctattagtgggggataacgtggggaaactcacgctaataccgcatacgtacgggtgaaagctgcgctaatagatgagcctatgttggattagctagttggtagggtaatggcctaccaaggcgacgatccatagctggtctgagaggatgatcagccacactgggactgagacacggcccagactcctacgggaggcagcagtggggaatattggacaatgggcgaaagcctgatccagcaataccgcgtgtgtgaagaaggcctgagggttgtaaagcactttcaataggaaggaatgacattacctatacaagaagcaccggctaactccgtgccagcagccgcggtaatacggagggtgcaagcgtta…
Microbacterium_foliorum	104336	Microbacterium_foliorum_strain_P_333/02_16S_ribosomal_RNA,_partial_sequence	aacgggtgagtaacacgtagcaacctgcccctgactctgggataagcgctggaaacggcgtctaatactggatacggttactggaaagatttggttggggatgggctcgcggcctatcagcttgttggtgaggtaatggctcaccaaggcgtcgacgggtagccggcctgagagggtgaccggccacactgggactgagacacggcccagactcctacgggaggcagcagtggggaatattgcacaatgggcggaagcctgatgcagcaacgccgcgtgagggatgacggccttcgggttgtaaacctcttttagcagggaagagtgacggtacctgcagaaaaagcaccggctaactacgtgccagcagccgcggtaatacgtagggtgcaagcgtta…
Microbacterium_lemovicicum	1072463	Microbacterium_lemovicicum_strain_ViU22_16S_ribosomal_RNA,_partial_sequence	aacgggtgagtaacacgtagcaacctgccccggactctgggataagcgctggaaacggcgtctaataccggatatggtggttggaaagatttggttcgggatgggctcgcggcctatcagcttgttggtgaggtaatggctcaccaaggcgtcgacgggtagccggcctgagagggtgaccggccacactgggactgagacacggcccagactcctacgggaggcagcagtggggaatattgcacaatgggcggaagcctgatgcagcaacgccgcgtgagggatgacggccttcgggttgtaaacctcttttagcaaggaagagtgacggtacttgcagaaaaagcgccggctaactacgtgccagcagccgcggtaatacgtagggcgcaagcgtta…
Microbacterium_oxydans	82380	Microbacterium_oxydans_strain_DSM_20578_16S_ribosomal_RNA,_partial_sequence	aacgggtgagtaacacgtagcaacctgcccctgactctgggataagcgctggaaacggcgtctaatactggatatggcgtctggaaagaatcggttggggatgggctcgcggcctatcagcttgttggtgaggtaatggctcaccaaggcgtcgacgggtagccggcctgagagggtgaccggccacactgggactgagacacggcccagactcctacgggaggcagcagtggggaatattgcacaatgggcgcaagcctgatgcagcaacgccgcgtgagggacgacggccttcgggttgtaaacctcttttagcagggaagagtgacggtacctgcagaaaaagcgccggctaactacgtgccagcagccgcggtaatacgtagggcgcaagcgtta…
Microbacterium_sp.	2606451	Microbacterium_sp._VKM_Ac-2011;_AB042076	aacgggtgagtaacacgtagcaacctgcccctgactctgggataagcgctggaaacggcgtctaatactggatttggcgtctggaaagaatcggttggggatgggctcgcggcctatcagcttgttggtgaggtaatggctcaccaaggcntcgacgggtagccggcctgagagggtgaccggccacactgggactgagacacggcccagactcctacgggaggcagcagtggggaatattgcacaatgggcgcaagcctgatgcagcaacgccgcgtgagggacgacggccttcgggttgtaaacctcttttagcagggaagagtgacggtacctgcagaaaaagcgccggctaactacgtgccagcagccgcggtaatacgtagggcgcaagcgtta…
Micromonospora_echinospora	1877	Micromonospora_echinospora_strain_DSM_43816_16S_ribosomal_RNA,_partial_sequence	aacgggtgagtaacacgtagcaacctgccctaggctttgggataaccccgggaaaccgggcctaataccgaatagggttggtggaaagtttcggcctgggatgggctcgcggcctatcagcttgttggtggggtgatggcctaccaagccgacgacgggtagccggcctgagagggcgaccggccacactgggactgagacacggcccagactcctacgggaggcagcagtggggaatattgcacaatgggcggaagcctgatgcagcgacgccgcgtgagggatgacggccttcgggttgtaaacctctttcagcagggacgagtgacggtacctgcagaagaagcgccagccaactacgtgccagcagccgcggtaagacgtagggcgcgagcgttg…
Mogibacterium_diversum	114527	Mogibacterium_diversum_strain_HM-7_16S_ribosomal_RNA,_partial_sequence	gacgggtgagtaacgcgtggcaacctgcccctgacagagggatagccattggaaacgatgattaaaaccacatgaccatcggtcaaagattcggtcagggatgggcctgcgtctgattaactagttggtgaggtaacggctcaccaaggtgacgatcagtagccgacctgagagggtgatcggccacattggaactgagacacggtccaaacttctacggaaggcagcagtagggaatcttgcacaatgggcgaaagcctgatgcagcaacgccgcgtgaaggatgaaggccttcgggttgtaaacttctgttctaagggaagaatgacggtaccttaggagcaagccccggctaactacgtgccagcagccgcggtaatacgtagggggcaagcgtta…
Mogibacterium_pumilum	86332	Mogibacterium_pumilum_strain_D2-18_16S_ribosomal_RNA,_partial_sequence	gacgggtgagtaacgcgtggcaacctgcccttgacagagggatagccattggaaacgatgattaaaacctcataaccaacggtcaaagattcggtcagggatgggcctgcgtctgattaactagttggtgaggtaacggctcaccaaggtgacgatcagtagccgacctgagagggtgatcggccacattggaactgagacacggtccaaacttctacggaaggcagcagtagggaatcttgcacaat-ggcgaaagcctgatgcagcaacgccgcgtgaaggatgaagg-cttcgggttgtaaacttctgttctaagggaagaatgacggtaccttaggagcaagccccggctaactacgtgccagcagccgcggtaatacgtagggggcaagcgtta…
Moraxella_osloensis	34062	Moraxella_osloensis_strain_A1920_16S_ribosomal_RNA,_partial_sequence	gacgggtgagtaacatttaggaatctacctagtagtgggggatagctcggggaaactcgaattaataccgcatacgtacgggtgaaaggggtgctattagatgagcctaaatcagattagctagttggtggggtaaaggcccaccaaggcgacgatctgtaactggtctgagaggatgatcagtcacaccggaactgagacacggtccggactcctacgggaggcagcagtggggaatattggacaatgggggcaaccctgatccagccatgccgcgtgtgtgaagaaggccttttggttgtaaagcactttaagcagggaggaatgacgttacctgcagaataagcaccggctaactctgtgccagcagccgcggtaatacagagggtgcgagcgtta…
Muribaculum_sp.	2530390	Muribaculum_gordoncarteri_16S_ribosomal_RNA_gene,_partial_sequence	cacgggtgagtaacgcgttgcgacctgcccgttgcagggggataatcgggagaaatcccgtctaataccgcgtaattg-cggccaaaggaacggcaacggatgggcatgcgtgacattagctagttggcggggcaacggcccaccaaggcgacgatgtctaggggttctgagaggaaggtcccccacactggtactgagacacggaccagactcctacgggaggcagcagtgaggaatattggtcaatgggcgcgagcctgaaccagccaagtcgcgtgagggatgacggcctacgggttgtaaacctcttttgtcggggagcatcgagagtacccgaagaaaaagcatcggctaactccgtgccagcagccgcggtaatacggaggatgcgagcgtta…
Mycoplasma_mycoides	40477	Mycoplasma_mycoides_subsp._capri_strain_PG3_16S_ribosomal_RNA,_partial_sequence	aacgggtgagtaacacgttctaacctacctcatagcgggggataacttttggaaacgaaagataataccgcatgtaaaagatcaaaagaaccactatgagatggggatgcggcgtattagctagtaggtgagataatagcccacctaggcgatgatacgtagccgaactgagaggttgatcggccacattgggactgagatacggcccagactcctacgggaggcagcagtagggaatttttcacaatggacgaaagtctgatgaagcaatgccgcgtgagtgatgacggccttcgggttgtaaagctctgttgtaagggaagaatgacagtaccttaccagaaagccacggctaactatgtgccagcagccgcggtaatacataggtggcaagcgtta…
Myroides_odoratimimus	76832	Myroides_odoratimimus_strain_CCUG_39352_16S_ribosomal_RNA,_partial_sequence	cacgggtgagtaacgcgttgcaacctaccttatacaggggaatagcccgaagaaattcggattaatgctccatggtttgataataaagattcggtataagatgggcatgcgtatcattagctagttggtgtggtaacggcataccaaggcaacgatgattaggggtcctgagagggagatcccccacactggtactgagacacggaccagactcctacgggaggcagcagtgaggaatattggtcaatggaggcaactctgaaccagccatgccgcgtgcaggatgacggcctatggattgtaaactgcttttgtacaggaagattgacggtactgtaagaataaggatcggctaactccgtgccagcagccgcggtaatacggaggatccgagcgtta…
Neisseria_chenwenguii	1853278	Neisseria_chenwenguii_strain_10023_16S_ribosomal_RNA,_partial_sequence	aacgggtgagtaatgcatcggaacgtaccgagtagtgggggataactgtccgaaaggatggctaataccgcatacgtgagaaggaaagcggcgctattcgagcggccgatgtctgattagctggttggtggggtaaaggcctaccaaggcgacgatcagtagcgggtctgagaggatgatccgccacactgggactgagacacggcccagactcctacgggaggcagcagtggggaattttggacaatgggcgcaagcctgatccagccatgccgcgtgtctgaagaaggccttcgggttgtaaaggacttttgtcagggaagaatgacggtacctgaagaataagcaccggctaactacgtgccagcagccgcggtaatacgtagggtgcgagcgtta…
Neisseria_cinerea	483	Neisseria_cinerea_strain_ATCC_14685_16S_ribosomal_RNA,_partial_sequence	aacgggtgagtaacatatcggaacgtaccgagtagtgggggataactgatcgaaagatcagctaataccgcatacgtgagagggaaagcagcgctattcgagcggccgatatctgattagctagttggtggggtaaaggcctaccaaggcgacgatcagtagcgggtctgagaggatgatccgccacactgggactgagacacggcccagactcctacgggaggcagcagtggggaattttggacaatgggcgcaagcctgatccagccatgccgcgtgtctgaagaaggccttcgggttgtaaaggacttttgtcagggaagaatgacggtacctgaagaataagcaccggctaactacgtgccagcagccgcggtaatacgtagggtgcgagcgtta…
Neisseria_elongata	495	Neisseria_elongata;_I3;_AJ239302	aacgggtgagtaatatattggaacgtaccgagtaatgggggataaccaatcgaaagattggctaataccgcatatgtgaggaggaaagcagcgttattcgagcggccaatatctgattagctagttggtggggtaaaggcctaccaaggcgacgatcagtagcgggtctgagaggatgatccgccacactgggactgagacacggcccagactcctacgggaggcagcagtggggaattttggacaatgggcgcaagcctgatccagccatgccgcgtgtctgaagaaggccttcgggttgtaaaggacttttgttagggaagaatgacggtacctaaagaataagcaccggctaactacgtgccagcagccgcggtaatacgtagggtgcgagcgtta…
Neisseria_flavescens	484	Neisseria_flavescens_strain_N_155_16S_ribosomal_RNA,_partial_sequence	aacgggtgagtaatatatcggaacgtaccgagtaatgggggataactaatcgaaagattagctaataccgcatatttgaggaggaaagcagcgttattcgagcggccgatatctgattagttagttggtggggtaaaggcctaccaaggcgacgatcagtagcgggtctgagaggatgatccgccacactgggactgagacacggccnngnctcctacgggaggcagcagtggggaattttggacaatgggcgcaagcctnatccagccatgccgcgtgtctgaagaaggccttcgggttgtaaaggacttttgtcagggaagaatgacggtacctgaagaataagcaccggctaactacgtgccagcagccgcgnnnatacgtagggtgcnagcgtta…
Neisseria_gonorrhoeae	485	Neisseria_gonorrhoeae_strain_NCTC_8375_16S_ribosomal_RNA,_complete_sequence	aacgggtgagtaacatatcggaacgtaccgggtagcgggggataactgatcgaaagatcagctaataccgcatacgtgagagggaaagcagcgctatccgagcggccgatatctgattagctggttggcggggtaaaggcccaccaaggcgacgatcagtagcgggtctgagaggatgatccgccacactgggactgagacacggcccagactcctacgggaggcagcagtggggaattttggacaatgggcgcaagcctgatccagccatgccgcgtgtctgaagaaggccttcgggttgtaaaggacttttgtcagggaagaatgacggtacctgaagaataagcaccggctaactacgtgccagcagccgcggtaatacgtagggtgcgagcgtta…
Neisseria_lactamica	486	Neisseria_lactamica_strain_NCTC_10617_16S_ribosomal_RNA,_partial_sequence	aacgggtgagtaacatatcggaacgtaccgggcagtgggggataactgatcgaaagatcagctaataccgcatatttgaggaagaaagcagcgctatccgagcggccgatatctgattagctggttggcggggtaaaggcccaccaaggcgacgatcagtagcgggtctgagaggacgatccgccacactgggactgagacacggcccagactcctacgggaggcagcagtggggaattttggacaatgggcgcaagcctgatccagccatgccgcgtgtctgaagaaggccttcgggttgtaaaggacttttgtcggggaagaatgacggtacccgaagaataagcaccggctaactacgtgccagcagccgcggtaatacgtagggtgcgagcgtta…
Neisseria_meningitidis	487	Neisseria_meningitidis_strain_M1027_16S_ribosomal_RNA,_partial_sequence	aacgggtgagtaacatatcggaacgtaccgagtagtgggggataactgatcgaaagatcagctaataccgcatacgtgagagagaaagcagcgctattcgagcggccgatatctgattagctagttggtggggtaaaggcctaccaaggcgacgatcagtagcgggtctgagaggatgatccgccacactgggactgagacacggcccagactcctacgggaggcagcagtggggaattttggacaatgggcgcaagcctgatccagccatgccgcgtgtctgaagaaggccttcgggttgtaaaggacttttgtcagggaagaatgacggtacctgaagaataagcaccggctaactacgtgccagcagccgcggtaatacgtagggtgcgagcgtta…
Neisseria_mucosa	488	Neisseria_mucosa_strain_N16_16S_ribosomal_RNA,_partial_sequence	aacgggtgagtaacatatcggaacgtaccgagcagtgggggataactaatcgaaagattagctaataccgcatatatgaggaagaaagcagcgctgtttgagcggccgatatctgattagctagttggtggggtaaaggcctaccaaggcgacgatcagtagcgggtctgagaggatgatccgccacactgggactgagacacggcccagactcctacgggaggcagcagtggggaattttggacaatgggcgcaagcctgatccagccatgccgcgtgtctgaagaaggccttcgggttgtaaaggacttttgtcagggaagaatgacggtacctgaagaataagcaccggctaactacgtgccagcagccgcggtaatacgtagggtgcgagcgtta…
Neisseria_sp.	655307	Neisseria_sp._KEM232;_GQ203291	aacgggtgagtaatgtattggaacgtaccgagtaatgggggataaccaatcgaaagattggctaataccgcatacgtgagggggaaagcggcgttattcgagcggccaatatctgattagctggttggtggggtaaaggcctaccaaggcgacgatcagtagcgggtctgagaggatgatccgccacactgggactgagacacggcccagactcctacgggaggcagcagtggggaattttggacaatgggcgcaagcctgatccagccatgccgcgtgtctgaagaaggccttcgggttgtaaaggacttttgtcagggaagaatgacggtacctgaagaataagcaccggctaactacgtgccagcagccgcggtaatacgtagggtgcgagcgtta…
Neisseria_subflava	28449	Neisseria_subflava_strain_U37_16S_ribosomal_RNA,_partial_sequence	aacgggtgagtaatatatcggaacgtaccgagtaatgggggataactaatcgaaagattagctaataccgcatatttgaggaggaaagcagcgttattcgagcggccgatatctgattagctagttggtggggtaaaggcctaccaaggcgacgatcagtagcgggtctgagaggatgatccgccacactgggactgagacacggcccagactcctacgggaggcagcagtggggaattttggacaatgggcgcaagcctgatccagccatgccgcgtgtctgaagaaggccttcgggttgtaaaggacttttgtcagggaagaatgacggtacctgaagaataagcaccggctaactacgtgccagcagccgcggtaatacgtagggtgcgagcgtta…
Neisseria_zalophi	640030	Neisseria_zalophi_strain_CSL_7565_16S_ribosomal_RNA,_partial_sequence	aacgggtgagtaatgcatcggaacgtaccgagtagtgggggataactgtccgaaaggatggctaataccgcatacgtgagaaggaaagcggcgctattcgagcggccgatgtctgattagctagttggtggggtaagagcctaccaaggcgacgatcagtagcgggtctgagaggatgatccgccacactgggactgagacacggcccagactcctacgggaggcagcagtggggaattttggacaatgggggcaaccctgatccagccatgccgcgtgtctgaagaaggccttcgggttgtaaaggacttttgtcagggaagaatgacggtacctgaagaataagcaccggctaactacgtgccagcagccgcggtaatacgtagggtgcgagcgtta…
Neisseria_zoodegmatis	326523	Neisseria_zoodegmatis_strain_LMG_23012_16S_ribosomal_RNA,_partial_sequence	aacgggtgagtaatgcatcggaacgtaccgagtagtgggggataactgtccgaaaggatggctaataccgcatacgtgagaaggaaagcagcgctattcgagcggccgatgtctgattagctggttggtggggtaaaggcctaccaaggcgacgatcagtagcgggtctgagaggatgatccgccacactgggactgagacacggcccagactcctacgggaggcagcagtggggaattttggacaatgggcgcaagcctgatccagccatgccgcgtgtctgaagaaggccttcgggttgtaaaggacttttgtcagggaagaatgacggtacctgaagaataagcaccggctaactacgtgccagcagccgcggtaatacgtagggtgcgagcgtta…
Ochrobactrum_anthropi	439375	Ochrobactrum_anthropi_ATCC_49188_16S_ribosomal_RNA,_partial_sequence	gacgggtgagtaacgcgtgggaacgtaccttttgctacggaataactcagggaaacttgtgctaataccgtatgtgttcgggggaaagattcggcaaaggatcggcccgcgttggattagctagttggtgaggtaaaggctcaccaaggcgacgatccatagctggtctgagaggatgatcagccacactgggactgagacacggcccagactcctacgggaggcagcagtggggaatattggacaatgggcgcaagcctgatccagccatgccgcgtgagtgatgaaggccctagggttgtaaagctctttcaccggtgaagaatgacggtaaccggagaagaagccccggctaacttcgtgccagcagccgcggtaatacgaagggggctagcgttg…
Paenibacillus_guangzhouensis	1473112	Paenibacillus_guangzhouensis_strain_GSS02_16S_ribosomal_RNA,_partial_sequence	gacgggtgagtaacacgtggcaacctgcctgtaagatcgggataactaccggaaacggtagctaagaccggataatttgttgggaaaagcgtgcttacagatgggcctgcggcgcattagctagttggtggggtaacggctcaccaaggcgacgatgcgtagccgacctgagagggtgaacggccacactgggactgagacacggcccagactcctacgggaggcagcagtagggaatcttccgcaatggacgcaagtctgacggagcaacgccgcgtgagtgatgaaggttttcggatcgtaaagctctgttgccagggaagagtgacggtacctgagaagaaagccccggctaactacgtgccagcagccgcggtaatacgtagggggcaagcgttg…
Paenisporosarcina_antarctica	417367	Paenisporosarcina_antarctica_strain_N-05_16S_ribosomal_RNA,_partial_sequence	gacgggtgagtaacacgtggcaacctaccttgtagattgggataactccgggaaaccggggctaataccaaataataaatgttgaaaggcgcactacaagatgggcccgcggcgtattagctagttggtagggtaatggcctaccaaggcgacgatacgtagccgacctgagagggtgatcggccacactgggactgagacacggcccagactcctacgggaggcagcagtagggaatcttccacaatggacgaaagtctgatggagcaacgccgcgtgagtgaagaaggttttcggatcgtaaaactctgttgtaagggaagagtgacggtaccttattagaaagccacggctaactacgtgccagcagccgcggtaatacgtaggtggcaagcgttg…
Pantoea_agglomerans	549	Pantoea_agglomerans_strain_DSM_3493_16S_ribosomal_RNA,_partial_sequence	gacgggtgagtaatgtctggggatctgcccgatagagggggataaccactggaaacggtggctaataccgcataacgcaagaccaaagaggcactatcggatgaacccagatgggattagctagtaggcggggtaatggcccacctaggcgacgatccctagctggtctgagaggatgaccagccacactggaactgagacacggtccagactcctacgggaggcagcagtggggaatattgcacaatgggcgcaagcctgatgcagccatgccgcgtgtatgaagaaggccttcgggttgtaaagtactttcagcggggaggaatgacgttacccgcagaagaagcaccggctaactccgtgccagcagccgcggtaatacggagggtgcaagcgtta…
Pantoea_ananatis	1095774	Pantoea_ananatis_PA13;_CP003085	gacgggtgagtaatgtctggggatctgcccgatagagggggataaccactggaaacggtggctaataccgcataacgcaagaccaaagaggcactatcggatgaacccagatgggattagctagtaggcggggtaacggcccacctaggcgacgatccctagctggtctgagaggatgaccagccacactggaactgagacacggtccagactcctacgggaggcagcagtggggaatattgcacaatgggcgcaagcctgatgcagccatgccgcgtgtatgaagaaggccttcgggttgtaaagtactttcagcggggaggaatgacgttacccgcagaagaagcaccggctaactccgtgccagcagccgcggtaatacggagggtgcaagcgtta…
Pantoea_dispersa	59814	Pantoea_dispersa_strain_LMG_2603_16S_ribosomal_RNA,_partial_sequence	gacgggtgagtaatgtctgggaaactgcccgatggagggggataactactggaaacggtagctaataccgcataacgcragaccaaagtggcaccatcggatgtgcccagatgggattagctagtaggtggggtaatggctcacctaggcgacgatccctagctggtctgagaggatgaccagccacactggaactgagacacggtccagactcctacgggaggcagcagtggggaatattgcacaatgggcgcaagcctgatgcagccatgccgcgtgtatgaagaaggccttcgggttgtaaagtactttcagcggggaggaatgacgttacccgcagaagaagcaccggctaactccgtgccagcagccgcggtaatacggagggtgcaagcgtta…
Pantoea_eucalypti	470933	Pantoea_eucalypti_strain_LMG_24197_16S_ribosomal_RNA,_partial_sequence	gacgggtgagtaatgtctggggatctgcccgatagagggggataaccactggaaacggtggctaataccgcataacgcaagaccaaagaggcactatcggatgaacccagatgggattagctagtaggcggggtaatggcccacctaggcgacgatccctagctggtctgagaggatgaccagccacactggaactgagacacggtccagactcctacgggaggcagcagtggggaatattgcacaatgggcgcaagcctgatgcagccatgccgcgtgtatgaagaaggccttcgggttgtaaagtactttcagcggggaggaatgacgttacccgcagaagaagcaccggctaactccgtgccagcagccgcggtaatacggagggtgcaagcgtta…
Pantoea_sp.	1484158	Pantoea_sp._PSNIH1_chromosome,_complete_genome_16S	-------------------------------------------------------------------------------------------------------------------attagctagtaggtggggtaacggctcacctaggcgacgatccctagctggtctgagaggatgaccagccacactggaactgagacacggtccagactcctacgggaggcagcagtggggaatattgcacaatgggcgcaagcctgatgcagccatgccgcgtgtatgaagaaggccttcgggttgtaaagtactttcagcggggaggaatgacgttacccgcagaagaagcaccggctaactccgtgccagcagccgcggtaatacggagggtgcaagcgtta…
Pantoea_vagans	470934	Pantoea_vagans_strain_LMG_24199_16S_ribosomal_RNA,_partial_sequence	gacgggtgagtaatgtctggggatctgcccgatagagggggataaccactggaaacggtggctaataccgcataacgcaagaccaaagaggcactatcggatgaacccagatgggattagctagtaggcggggtaatggcccacctaggcgacgatccctagctggtctgagaggatgaccagccacactggaactgagacacggtccagactcctacgggaggcagcagtggggaatattgcacaatgggcgcaagcctgatgcagccatgccgcgtgtatgaagaaggccttcgggttgtaaagtactttcagcggggaggaatgacgttacccgcagaagaagcaccggctaactccgtgccagcagccgcggtaatacggagggtgcaagcgtta…
Parabacteroides_distasonis	823	Parabacteroides_distasonis_strain_JCM_5825_16S_ribosomal_RNA,_partial_sequence	cacgggtgagtaacgcgttgcaacttgcctatcagagggggataacccggcgaaagtcggactaataccgcatgaatatttgctaaagattcgctgatagataggcatgcgttccattaggcagttggcggggtaacggcccaccaaaccgacgatggataggggttctgagaggaaggtcccccacattggtactgagacacggaccaaactcctacgggaggcagcagtgaggaatattggtcaatgggcgtaagcctgaaccagccaagtcgcgtgagggatgaaggtctatggatcgtaaacctcttttataagggaatattgtatgtaccttatgaataaggatcggctaactccgtgccagcagccgcggtaatacggaggatccgagcgtta…
Parabacteroides_sp.	2025876	Parabacteroides_sp._DJF_B084;_EU728707	cacgggtgagtaacgcgttgcaacttacctatcagagggggatagcccggcsaaagtcggattaataccccataaatatttgttaaagattcgctgatagataggcatgcgttccattaggcagttggcggggtaacggcccaccaaaccgacgatggataggggttctgagaggaaggtcccccacattggtactgagacacggaccaaactcctacgggaggcagcagtgaggaatattggtcaatggccgagaggctgaaccagccaagtcgcgtgaaggaagaaggtctatggtttgtaaacttcttttataggggaatattgtatgtaccctatgaataagcatcggctaactccgtgccagcagccgcggtaatacggaggatgcgagcgtta…
Parvimonas_micra	33033	Parvimonas_micra_strain_3119B_16S_ribosomal_RNA,_partial_sequence	aacgggtgagtaacacgtagcaacctaccttacacagggggatagccgttggaaacgacgattaataccgcatgagtaggggtcaaagattcggtgtaagaagggctcgcgtctgattagctagttggaagggtaaaggcctaccaaggcgacgatcagtagccggtctgagaggatgaacggccacattggaactgagacacggtccaaactcctacgggaggcagcagtggggaatattgcacaatggggggaaccctgatgcagcgacgccgcgtgagcgaagaaggttttcgaatcgtaaagctctgtcctatgagaagaatgacggtatcataggaggaagccccggctaaatacgtgccagcagccgcggtaatacgtatggggcgagcgttg…
Pasteurella_multocida	747	Pasteurella_multocida_strain_CCUG_17976_16S_ribosomal_RNA,_partial_sequence	gacgggtgagtaatgcttgggaatctggcttatggagggggataactgtgggaaactgcagctaataccgcgtatttgaggaggaaagggttgccataagatgagcccaagtgggattaggtagttggtggggtaaaggcctaccaagcctgcgatctctagctggtctgagaggatgaccagccacactggaactgagacacggtccagactcctacgggaggcagcagtggggaatattgcgcaatggggggaaccctgacgcagccatgccgcgtgaatgaagaaggccttcgggttgtaaagttctttcggtaatgaggaatgacgttaattacagaagaagcaccggctaactccgtgccagcagccgcggtaatacggagggtgcgagcgtta…
Phytobacter_ursingii	1972431	Phytobacter_ursingii_strain_ATCC_27989_16S_ribosomal_RNA,_partial_sequence	gacgggtgagtaatgtctgggaaactgcccgatggagggggataactactggaaacggtagctaataccgcataacgcaagaccaaagaggtgccatcggatgtgcccagatgggattagctagtaggtggggtaatggctcacctaggcgacgatccctagctggtctgagaggatgaccagccacactggaactgagacacggtccagactcctacgggaggcagcagtggggaatattgcacaatgggcgcaagcctgatgcagccatgccgcgtgtgtgaagaaggccttcgggttgtaaagcactttcagcggggaggaatgacgttacccgcagaagaagcaccggctaactccgtgccagcagccgcggtaatacggagggtgcaagcgtta…
Porphyromonas_asaccharolytica	879243	Porphyromonas_asaccharolytica_DSM_20707_16S_ribosomal_RNA,_partial_sequence	aatgggtgagtaacacgttgcaacttacctcttagtggtgaataacccgatgaaagtcggactaatacaccatataga-ggaggaaagattcgctaagagatgggcctgcgttccattagctagttggtaaggtaacggcttaccaaggcaacgatggatagggggactgagaggttgaccccccacattgacactgagatacgggtcnaactcctacgggaggcagcagtgaggaatattggtcaatgggcgagagcctgaaccagccaagtcgcgtgaaggaagactgcccaagggttgtaaactncttttgtatgggattattgcagttaccatacgaataagcatcggctaactccgtgccagcagccgcggtaatacggaggatgcgagcgtta…
Porphyromonas_cangingivalis	36874	Porphyromonas_cangingivalis_strain_VPB_4874_16S_ribosomal_RNA,_partial_sequence	taagggtgcgtaacgcgttgcaacttgcctgtcagtggggaataacccggagaaatccggactaataccgcatacaactttaggaaagatttgctgacagataggcatgcgttccattagatagttggtgaggtaacggctcaccaagtcaacgatggataggggagctgagaggcttatcccccacactggaactgagacacggtccagactcctacgggaggcagcagtgaggaatattggtcaatgggcgagagcctgaaccagccaagtcgcgtgaaggaagacggcctatggattgtaaacttctttagtaggtgagtaaagcaagtaacctaagaataagtatcggctaactccgtgccagcagccgcggtaatacggaggatacgagcgtta…
Porphyromonas_crevioricanis	393921	Porphyromonas_crevioricanis_strain_VPB_4875_16S_ribosomal_RNA,_partial_sequence	cacgggtgcgtaacgcgttgcaacctacctgtcagactgggataacccggtgaaagccggactaatactggatacaggataaggaaagatttactgacagatgggcatgcgttccattagctagttggtgaggtaacggctcaccaaggcgacgatggataggggaactgagaggtttatcccccacactggtactgagacacggaccagactcctacgggagncagcagtgaggaatcttggtcaatgggcgagagcctgaaccagccaagtcgcgtgagggcagacggcctaaggattgtaaacctctttttcaggggagtattgcaagtaccctgcgaataagcatcggctaactccgtgccagcagccgcggtaatacggaggatgcgagcgtta…
Porphyromonas_gingivalis	837	Porphyromonas_gingivalis_strain_JCM_12257_16S_ribosomal_RNA,_partial_sequence	cacgggtgcgtaacgcgttgcaacttgccttacagagggggataacccgttgaaagacggactaaaaccgcatacattacaaggaaatattagctgtaagataggcatgcgtcccattagctagttggtgaggtaacggctcaccaaggcgacgatgggtaggggaactgagaggtttatcccccacactggtactgagacacggaccagactcctacgggaggcagcagtgaggaatattggtcaatgggcgagagcctgaaccagccaagtcgcgtgaaggaagactgcctaaggattgtaaacttcttttatacgggaatattgaatgtaccgtaagaataagcatcggctaactccgtgccagcagccgcggtaatacggaggatgcgagcgtta…
Prevotella_dentalis	908937	Prevotella_dentalis_DSM_3688_16S_ribosomal_RNA,_partial_sequence	cacgggtgagtaacgcgttccaacctaccttcaagcaggggacaatccgtagaaatgcggtctgataccctatgtagttggaagaaaggttcgcttgttgatggggatgcgtccgattagcttgttggcggggcaacggcccaccaaggcaacgatcggtaggggttctgagaggaaggtcccccacactggaactgagacacggtccagactcctacgggaggcagcagtgaggaatattggtcaatgggcgtaagcctgaaccagccaagtagcgtgcaggatgacggcctatgggttgtaaactgcttttatacggggatattgcaggtaccgtatgaataaggaccggctaattccgtgccagcagccgcggtaatacggaaggtccgggcgtta…
Prevotella_denticola	28129	Prevotella_denticola_strain_ATCC_35308_16S_ribosomal_RNA,_partial_sequence	cacgggtgagtaacgcgttccaaccttcccgttactgcgggataacctgccgaaaggcagactaataccgcatgttttcgaagcaaagatccggtaacggagggggatgcgtctgattagctagttggcggggcgacggcccaccaaggcgacgatcagtaggggttctgagaggaaggtcccccacattggaactgagacacggtccaaactcctacgggaggcagcagtgaggaatattggtcaatgggcggaagcctgaaccagccaagtagcgtgcaggangacggcctacgggttgtaaactgcttttatgcggggatattgcaggtaccgcatgaataaggaccggctaattccgtgccagcagccgcggtaatacggaaggtccgggcgtta…
Prevotella_enoeca	76123	Prevotella_enoeca_strain_ATCC_51261_16S_ribosomal_RNA,_partial_sequence	cacgggtgagtaacgcgttccaacctacccatgactaagggataacccgtcgaaagtcggcctaagaccttatgtatttggatgaaagatttggtgatggatggggatgcgtctgattagcttgtcggtgaggtaacggctcaccgaggcaacgatcagtaggggttctgagaggaaggtcccccacattggaactgagacacggtccaaactcctacgggaggcagcagtgaggaatattggtcaatggacgatagtctgaaccagccaagtagcgtgcaggatgacggcctatgggttgtaaactgcttttatgcggggatattgcatgtaccgcatgaataaggaccggctaattccgtgccagcagccgcggtaatacggaaggtccaggcgtta…
Prevotella_fusca	1236517	Prevotella_fusca_JCM_17724_16S_ribosomal_RNA,_partial_sequence	cacgggtgagtaacgcgttccaaccttcccatgaccgggggataacctgccgaaaggcagactaataccccatggctgtgaagtaaagattcggtcatggatggggatgcgtctgattagcttgttggcggggtaacggcccaccaaggctacgatcagtaggggttctgagaggaaggtcccccacattggaactgagacacggtccaaactcctacgggaggcagcagtgaggaatattggtcaatgggcgcaagcctgaaccagccaagtagcgtgcaggacgacggcctatgggttgtaaactgcttttgtacggggatattgcaggtaccgtacgaataaggaccggctaattccgtgccagcagccgcggtaatacggaaggtccgggcgtta…
Prevotella_intermedia	28131	Prevotella_intermedia_strain_B422_16S_ribosomal_RNA,_partial_sequence	cacgggtgagtatcgcgttccaaccttccctccactcggggataccccgttgaaagacggcctaatacccgatgttcgtggaccaaagattcggtggaggatggggatgcgtctgattagcttgttggtggggtaacggcccaccaaggctacgatcagtaggggttctgagaggaaggtcccccacattggaactgagacacggtccaaactcctacgggaggcagcagtgaggaatattggtcaatggacgtaagtctgaaccagccaagtagcgtgcaggatgacggcctatgggttgtaaactgcttttgttggggagtattgcatttacccttcgaataaggaccggctaattccgtgccagcagccgcggtaatacggaaggtccaggcgtta…
Prevotella_jejuni	1177574	Prevotella_jejuni_strain_CD3:28_16S_ribosomal_RNA,_partial_sequence	cacgggtgagtaacgcgttccaacctacccattactgtgggataacctgccgaaaggcagactaataccgcatagttttgaagtaaagattcggtaatggatggggatgcgtctgattagcttgttggcggggtaacggcccaccaaggcaacgatcagtaggggttctgagaggaaggtcccccacattggaactgagacacggtccaaactcctacgggaggcagcagtgaggaatattggtcaatgggcgcgagcctgaaccagccaagtagcgtgcaggatgacggcctatgggttgtaaactgcttttgtatggggatattgcaggtaccatacgaataaggaccggctaattccgtgccagcagccgcggtaatacggaaggtccgggcgtta…
Prevotella_melaninogenica	28132	Prevotella_melaninogenica;_L16469	cacgggtgagtaacgcgttccaaccttcccattactgtgggataacctgccgaaaggcngactaataccgcatagttttgaagtaaagattcggtaatggatggggatgcgtctgattagcttgttggcggggtaacggcccaccaaggcaacgatcagtaggggttctgagaggaaggtcccccacattggaactgagacacggtccnaactcctacgggaggcagcagtgaggaatattggtcaatggacggaagtctgaaccagccaagtagcgtgcaggatgacggcctntgggttgtaaactncntttgtatggggatattgcaggtaccatacgaataaggaccggctnattccgtgccagcagccgcggtaatacggaaggtccnggcgtta…
Prevotella_oris	28135	Prevotella_oris_strain_ATCC_33573_16S_ribosomal_RNA,_partial_sequence	cacgggtgagtaacgcgttccaacctgcctctgactgagggataacccgtcgaaagtcggcctaatacctcatggccgacgattaaagattcggtcagggatggggatgcgtctgattagcttgttggcggggtaacggcccaccaaggcgncgatcagtaggggttctgagaggaaggtcccccacattggaactgagacacggtccaaactcctacgggaggcagcagtgaggaatattggtcaatgggcgagagcctgaaccagccaagtagcgtgcaggatgacggcctatgggttgtaaactncttttatgcggggatattgcaggtaccgcatgaataaggaccggctnattccgtgccagcagccgcggtaatacggaaggtccnggcgtta…
Prevotella_ruminicola	264731	Prevotella_ruminicola_23;_Bryant_23;_CP002006	cacgggtgagtaacgcgttccaaccttccctatagtagagaatagcccggcgaaagtcggattaatgctctatgttagaataccaaaggttcgctataggatggggatgcgtctgattaggtagtaggcggggtaacggcccacctagccgacgatcagtaggggttctgagaggaaggtcccccacattggaactgagacacggtccaaactcctacgggaggcagcagtgaggaatattggtcaatggacggaagtctgaaccagccaagtagcgtgcaggatgacggcctatgggttgtaaactgcttttatatagggatattgtaggtactatatgaataaggaccggctaattccgtgccagcagccgcggtaatacggaaggtccaggcgtta…
Prevotella_scopos	1236518	Prevotella_scopos_JCM_17725_16S_ribosomal_RNA,_partial_sequence	cacgggtgagtaacgcgttccaaccttcccattactgtgggataacctgccgaaaggcagactaataccgcatggttttgaagtaaagattcggtaatggatggggatgcgtctgattagcttgttggcggggtaacggcccaccaaggcaacgatcagtaggggttctgagaggaaggtcccccacattggaactgagacacggtccaaactcctacgggaggcagcagtgaggaatattggtcaatggacgtaagtctgaaccagccaagtagcgtgcaggatgacggcctatgggttgtaaactgcttttttatgggaatattgcaggtaccatacgaataaggaccggctaattccgtgccagcagccgcggtaatacggaaggtccaggcgtta…
Prevotella_sp.	575614	Prevotella_sp._oral_taxon_299_str._F0039;_CP003666	cacgggtgagtaacgcgttccaacctacccaatactcaggcataacccgttgaaagacggactaattcctgatggttatacattaaagaaccggtattggatggggatgcgtctgattagtttgttggtgaggtaacggctcaccaagacatcgatcagtaggggttctgagaggaaggtcccccacattggaactgagacacggtccaaactcctacgggaggcagcagtgaggaatattggtcaatggatggaaatctgaaccagccaagtagcgtgcaggatgacggcctatgggttgtaaactgcttttatgtgagaatattgcatgtatcacatgaataaggaccggctaattccgtgccagcagccgcggtaatacggaaggtccgggcgtta…
Proteus_mirabilis	584	Proteus_mirabilis_strain_M13_16S_ribosomal_RNA_gene,_partial_sequence_OL629241.1	gacgggtgagtaatgtatggggatctgcccgatagagggggataactactggaaacggtggctaataccgcataattacggaccaaagcagcactatcggatgaacccatatgggattagctagtaggtggggtaaaggctcacctaggcgacgatctctagctggtctgagaggatgatcagccacactgggactgagacacggcccagactcctacgggaggcagcagtggggaatattgcacaatgggcgcaagcctgatgcagccatgccgcgtgtatgaagaaggccttagggttgtaaagtactttcagcggggaggaatgacgttacccgcagaagaagcaccggctaactccgtgccagcagccgcggtaatacggagggtgcaagcgtta…
Providencia_stuartii	588	Providencia_stuartii_strain_ATCC_29914_16S_ribosomal_RNA,_partial_sequence	gacgggtgagtaatgtatggggatctgcccgatagagggggataactactggaaacggtggctaataccgcataatttaggagcaaagcagcgctgtcggatgaacccatatgggattagctagtaggtaaggtaatggcttacctaggcgacgatccctagctggtctgagaggatgatcagccacactgggactgagacacggcccagactcctacgggaggcagcagtggggaatattgcacaatgggcgcaagcctgatgcagccatgccgcgtgtatgaagaaggccctagggttgtaaagtactttcagtcgggaggaatgacgttaccgacagaagaagcaccggctaactccgtgccagcagccgcggtaatacggagggtgcaagcgtta…
Pseudescherichia_vulneris	566	Pseudescherichia_vulneris_strain_ATCC_33821_16S_ribosomal_RNA,_partial_sequence	gacgggtgagtaatgtctgggaaactgcctgatggagggggataactactggaaacggtggctaataccgcataacgcaagaccaaagaggtgccatcagatgtgcccagatgggattagctagtaggtggggtaamggctcacctaggcgacgatccctagctggtctgagaggatgaccagccacactggaactgagacacggtccagactcctacgggaggcagcagtggggaatattgcacaatgggcgcaagcctgatgcagccatgccgcgtgtatgaagaaggccttcgggttgtaaagtactttcagcggggaggaatgacgttacccgcagaagaagcaccggctaactccgtgccagcagccgcggtaatacggagggtgcaagcgtta…
Pseudomonas_aeruginosa	287	Pseudomonas_aeruginosa_strain_DSM_50071_16S_ribosomal_RNA,_complete_sequence	gacgggtgagtaatgcctaggaatctgcctggtagtgggggataacgtccggaaacggccgctaataccgcatacgtgagggagaaagtcgcgctatcagatgagcctaggtcggattagctagttggtggggtaaaggcctaccaaggcgacgatccgtaactggtctgagaggatgatcagtcacactggaactgagacacggtccagactcctacgggaggcagcagtggggaatattggacaatgggcgcaagcctgatccagccatgccgcgtgtgtgaagaaggtcttcggattgtaaagcactttaagttgggaggaatgacgttaccaacagaataagcaccggctaacttcgtgccagcagccgcggtaatacgaagggtgcaagcgtta…
Pseudomonas_denitrificans	43306	Pseudomonas_denitrificans;_IAM_12023;_AB021419	gacgggtgagtaacacctgggaatctgcctggtagtgggggataacgttcggaaacgggcgctaataccgcatacgtacgggagaaagcagcgctatcagatgagcccaggtcggattagctagtaggtgaggtaatggctcacctaggcgacgatccgtaactggtctgagaggatgatcagtcacactggaactgagacacggtccagactcctacgggaggcagcagtggggaatattggacaatgggggaaaccctgatccagccatgccgcgtgtgttaagaaggtcttcggattgtaaagcactttaagttgggaggaatgacgttaccgacagaataagcaccggctaactctgtgccagcagccgcggtaatacagagggtgcaagcgtta…
Pseudomonas_fluorescens	136843	Pseudomonas_fluorescens;_Q2-87;_AJ278813	gacgggtgagtaatgcctaggaatctgcctggtagtgggggataacgctcggaaacggacgctaataccgcatacgtacgggagaaagcagcgctatcagatgagcctaggtcggattagctagttggtggggtaatggctcaccaaggcgacgatccgtaactggtctgagaggatgatcagtcacactggaactgagacacggtccagactcctacgggaggcagcagtggggaatattggacaatgggcgaaagcctgatccagccatgccgcgtgtgtgaagaaggtcttcggattgtaaagcactttaagttgggaggaatgacgttaccgacagaataagcaccggctaactctgtgccagcagccgcggtaatacagagggtgcaagcgtta…
Pseudomonas_fragi	296	Pseudomonas_fragi_strain_ATCC_4973_16S_ribosomal_RNA,_partial_sequence	gacgggtgagtaatacctaggaatctgcctgatagtgggggataacgttcggaaacggacgctaataccgcatacgtacgggagaaagcagcgctatcagatgagcctaggtcggattagctagttggtgaggtaatggctcaccaaggctacgatccgtaactggtctgagaggatgatcagtcacactggaactgagacacggtccagactcctacgggaggcagcagtggggaatattggacaatgggcgaaagcctgatccagccatgccgcgtgtgtgaagaaggtcttcggattgtaaagcactttaagttgggaggaatgacgttaccgacagaataagcaccggctaactctgtgccagcagccgcggtaatacagagggtgcaagcgtta…
Pseudomonas_oryzihabitans	47885	Pseudomonas_oryzihabitans_strain_L-1_16S_ribosomal_RNA,_partial_sequence	gacgggtgagtaatgcctaggaatctgcctggtagtgggggacaacgtttcgaaaggaacgctaataccgcatacgtacgggagaaagcagcgctatcagatgagcctaggtcggattagctagttggtggggtaatggctcaccaaggcgacgatccgtaactggtctgagaggatgatcagtcacactggaactgagacacggtccagactcctacgggaggcagcagtggggaatattggacaatgggcgaaagcctgatccagccatgccgcgtgtgttaagaaggtcttcggattgtaaagcactttaagttgggaggaatgacgttaccgacagaataagcaccggctaactctgtgccagcagccgcggtaatacagagggtgcaagcgtta…
Pseudomonas_protegens	380021	Pseudomonas_protegens_strain_CHA0_16S_ribosomal_RNA,_partial_sequence	gacgggtgagtaatgcctaggaatctgcctagtagtgggggataacgtccggaaacgggcgctaataccgcatacgtacgggagaaagtggcgctattagatgagcctaggtcggattagctagttggtgaggtaatggctcaccaaggcgacgatccgtaactggtctgagaggatgatcagtcacactggaactgagacacggtccagactcctacgggaggcagcagtggggaatattggacaatgggcgaaagcctgatccagccatgccgcgtgtgtgaagaaggtcttcggattgtaaagcactttaagttgggaggaatgacgttaccgacagaataagcaccggctaactctgtgccagcagccgcggtaatacagagggtgcaagcgtta…
Pseudomonas_putida	303	Pseudomonas_putida_strain_IAM_1236_16S_ribosomal_RNA,_partial_sequence	gacgggtgagtaatgcctaggaatctgcctggtagtgggggacaacgtttcgaaaggaacgctaataccgcatacgtacgggagaaagcggcgctatcagatgagcctaggtcggattagctagttggtgaggtaatggctcaccaaggcgacgatccgtaactggtctgagaggatgatcagtcacactggaactgagacacggtccagactcctacgggaggcagcagtggggaatattggacaatgggcgaaagcctgatccagccatgccgcgtgtgttaagaaggtcttcggattgtaaagcactttaagttgggaggaatcacgttaccgacagaataagcaccggctaactctgtgccagcagccgcggtaatacagagggtgcaagcgtta…
Pseudomonas_sp.	2597770	Pseudomonas_sp._BJP69_chromosome,_complete_genome_16S	-------------------------------------------------------------------------------------------------------------------attagcttgttggtgaggtaatggctcaccaaggcgacgatccgtaactggtctgagaggatgatcagtcacactggaactgagacacggtccagactcctacgggaggcagcagtggggaatattgggcaatgggcgaaagcctgatccagccatgccgcgtgtgtgaagaaggtcttcggattgtaaagcactttaagttgggaggaatgacgttaccgacagaataagcaccggctaactctgtgccagcagccgcggtaatacagagggtgcaagcgtta…
Pseudomonas_syringae	1357279	Pseudomonas_syringae_CC1557;_CP007014	gacgggtgagtaatgcctaggaatctgcctggtagtgggggataacgctcggaaacggacgctaataccgcatacgtacgggagaaagcagcgctatcagatgagcctaggtcggattagctagttggtgaggtaatggctcaccaaggcgacgatccgtaactggtctgagaggatgatcagtcacactggaactgagacacggtccagactcctacgggaggcagcagtggggaatattggacaatgggcgaaagcctgatccagccatgccgcgtgtgtgaagaaggtcttcggattgtaaagcactttaagttgggaggaatgacgttaccgacagaataagcaccggctaactctgtgccagcagccgcggtaatacagagggtgcaagcgtta…
Pseudomonas_trivialis	200450	Pseudomonas_trivialis_strain_P_513/19_16S_ribosomal_RNA,_partial_sequence	gacgggtgagtaatgcctaggaatctgcctggtagtgggggataacgttcggaaacggacgctaataccgcatacgtacgggagaaagcagcgctatcagatgagcctaggtcggattagctagttggtggggtaatggctcaccaaggcgacgatccgtaactggtctgagaggatgatcagtcacactggaactgagacacggtccagactcctacgggaggcagcagtggggaatattggacaatgggcgaaagcctgatccagccatgccgcgtgtgtgaagaaggtcttcggattgtaaagcactttaagttgggaggaatgacgttaccgacagaataagcaccggctaactctgtgccagcagccgcggtaatacagagggtgcaagcgtta…
Psychrobacter_sp.	1699621	Psychrobacter_sp._es9;_AJ551129	gacgggtgagtaatgcctaggaatctgcctggtagtgggggacaacgtttcgaaaggaacgctaataccgcatacgtacgggagaaagcagcgctatcagatgagcctaggtcggattagctagttggtgaggtaatggctcaccaaggctgcgatccgtaactggtctgagaggatgatcagtcacactggaactgagacacggtccagactcctacgggaggcagcagtggggaatattggacaatgggcgaaagcctgatccagccatgccgcgtgtgtgaagaaggtcttcggattgtaaagcactttaagttgggaggaatgacgttaccgacagaataagcaccggctaacttcgtgccagcagccgcggtaatacgaagggtgcaagcgtta…
Rahnella_aquatilis	745277	Rahnella_aquatilis_CIP_78.65_=_ATCC_33071_strain_DSM_4594_16S_ribosomal_RNA,_partial_sequence	gacgggtgagtaatgtctgggaaactgcctgatggagggggataactactggaaacggtagctaataccgcatgacgaaagagcaaagtggcgccatcggatgtgcccagatgggattagctagtaggtgaggtaatggctcacctaggcgacgatccctagctggtctgagaggatgaccagccacactggaactgagacacggtccagactcctacgggaggcagcagtggggaatattgcacaatgggcgcaagcctgatgcagccatgccgcgtgtgtgaagaaggccttagggttgtaaagcactttcagcgaggaggaatgacgttactctcagaagaagcaccggctaactccgtgccagcagccgcggtaatacggagggtgcaagcgtta…
Rahnella_sp.	1805933	Rahnella_sp._'CDC_1-576';_U88434	gacgggtgagtaatgtctgggraactgcctgatggagggggataactactggaaacggtagctaataccgcatgacgcaagagcaaagtggcgccatcggatgtgcccagatgggattagctagtaggtgaggtaatggctcacctaggcgacgatccctagctggtctgagaggatgaccagccacactggaactgagacacggtccagactcctacgggaggcagcagtggggaatattgcacaatgggcgcaagcctgatgcagccatgccgcgtgtgtgaagaaggccttagggttgtaaagcactttcagcgaggaggaatgacgttactcgcagaagaagcaccggctaactccgtgccagcagccgcggtaatacggagggtgcaagcgtta…
Ralstonia_solanacearum	305	Ralstonia_solanacearum_strain_K60-1_16S_ribosomal_RNA,_partial_sequence	aacgggtgagtaatacatcggaacgtgccctgtagtgggggataactagtcgaaagactggctaataccgcatacgtgagggtgaaagtggtgctataggagcggccgatgtctgattagctagttggtggggtaaaggcctaccaaggcgacgatcagtagctggtctgagaggacgatcagccacactgggactgagacacggcccagactcctacgggaggcagcagtggggaattttggacaatgggggcaaccctgatccagcaatgccgcgtgtgtgaagaaggccttcgggttgtaaagcacttttgtccggaaagaatgacggtaccggaagaataaggaccggctaactacgtgccagcagccgcggtaatacgtagggtccaagcgtta…
Raoultella_ornithinolytica	54291	Raoultella_ornithinolytica_strain_CIP_103364_16S_ribosomal_RNA,_partial_sequence	gacgggtgagtaatgtctgggaaactgcctgatggagggggataactactggaaacggtagctaataccgcataacgcaagaccaaagtggtgccatcagatgtgcccagatgggattagctagtaggtggggtaatggctcacctaggcgacgatccctagctggtctgagaggatgaccagccacactggaactgagacacggtccagactcctacgggaggcagcagtggggaatattgcacaatgggcgcaagcctgatgcagccatgccgcgtgtatgaagaaggccttcgggttgtaaagtactttcagcgaggaggaatgacgttactcgcagaagaagcaccggctaactccgtgccagcagccgcggtaatacggagggtgcaagcgtta…
Raoultella_planticola	575	Raoultella_planticola_strain_NBRC_14939_16S_ribosomal_RNA,_partial_sequence	gacgggtgagtaatgtctgggaaactgcctgatggagggggataactactggaaacggtagctaataccgcataacgcaagaccaaagtggtgccatcagatgtgcccagatgggattagctagtaggtggggtaatggctcacctaggcgacgatccctagctggtctgagaggatgaccagccacactggaactgagacacggtccagactcctacgggaggcagcagtggggaatattgcacaatgggcgcaagcctgatgcagccatgccgcgtgtatgaagaaggccttcgggttgtaaagtactttcagcgaggaggaatgacgttactcgcagaagaagcaccggctaactccgtgccagcagccgcggtaatacggagggtgcaagcgtta…
Raoultella_sp.	2583577	Raoultella_sp._CIQ051101;_DQ470482	gacgggtgagtaatgtctgggaaactgcctgatggagggggataactactggaaacggtagctaataccgcataacgcaagaccaaagtggtgccatcagatgtgcccagatgggattagctagtaggtggggtaatggctcacctaggcgacgatccctagctggtctgagaggatgaccagccacactggaactgagacacggtccagactcctacgggaggcagcagtggggaatattgcacaatgggcgcaagcctgatgcagccatgccgcgtgtatgaagaaggccttcgggttgtaaagtactttcagcgaggaggaatgacgttactcgcagaagaagcaccggctaactccgtgccagcagccgcggtaatacggagggtgcaagcgtta…
Raoultella_terrigena	577	Raoultella_terrigena_strain_84_16S_ribosomal_RNA,_partial_sequence	gacgggtgagtaatgtctgggaaactgcctgatggagggggataactactggaaacggtagctaataccgcataacgcaagaccaaagtggtgccatcagatgtgcccagatgggattagctagtaggtgaggtaatggctcacctaggcgacgatccctagctggtctgagaggatgaccagccacactggaactgagacacggtccagactcctacgggaggcagcagtggggaatattgcacaatgggcgcaagcctgatgcagccatgccgcgtgtatgaagaaggccttcgggttgtaaagtactttcagcgaggaggaatgacgttactcgcagaagaagcaccggctaactccgtgccagcagccgcggtaatacggagggtgcaagcgtta…
Rhizobium_sp.	424182	Rhizobium_pusense_strain_IRBG74_genome_assembly,_CHRII_16S	-------------------------------------------------------------------------------------------------------------------attagctagttggtggggtaaaggcctaccaaggcgacgatccatagctggtctgagaggatgatcagccacattgggactgagacacggcccaaactcctacgggaggcagcagtggggaatattggacaatgggcgcaagcctgatccagccatgccgcgtgagtgatgaaggccttagggttgtaaagctctttcaccgatgaagaatgacggtagtcggagaagaagccccggctaacttcgtgccagcagccgcggtaatacgaagggggctagcgttg…
Rhodococcus_erythropolis	1289591	Rhodococcus_erythropolis;_DCL14;_AJ131637	aacgggtgagtaacacgtggtgatctgccctgcacttcgggataagcctgggaaactgggtctaataccggatatgtggggtggaaagattcggtgcaggatgggcccgcggcctatcagcttgttggtggggtaatggcctaccaaggcgacgacgggtagccgacctgagagggtgaccggccacactgggactgagacacggcccagactcctacgggaggcagcagtggggaatattgcacaatgggcgaaagcctgatgcagcgacgccgcgtgagggatgacggccttcgggttgtaaacctctttcagcagggacgagtgacggtacctgcagaagaagcaccggctaactacgtgccagcagccgcggtaatacgtagggtgcaagcgttg…
Rhodococcus_sp.	2054902	Rhodococcus_sp._AQ5-07_chromosome,_complete_genome_16S	--------------------------------------------------------------------------------------------------ggatgggcccgcggcctatcagcttgttggtggggtaatggcctaccaaggcgacgacgggtagccgacctgagagggtgaccggccacactgggactgagacacggcccagactcctacgggaggcagcagtggggaatattgcacaatgggcgaaagcctgatgcagcgacgccgcgtgagggatgacggccttcgggttgtaaacctctttcagcagggacgagtgacggtacctgcagaagaagcaccggctaactacgtgccagcagccgcggtaatacgtagggtgcaagcgttg…
Roseburia_hominis	301301	Roseburia_hominis_(T);_type_strain:_A2-183;_AJ270482	gacgggtgagtaacgcgtggtaacctgcctcatacagggggataacagttggaaacgactgctaataccgcataagcagtgtgaaaaactctggtatgagatggacccgcgtctgattagccagttggcggggtaacggcccaccaaagcgacgatcagtagccgacctgagagggtgaccggccacattgggactgagacacggcccaaactcctacgggaggcagcagtggggaatattgcacaatgggggaaaccctgatgcagcgacgccgcgtgagcgaagaagtatttcggtatgtaaagctctatcagcagggaagaaatgcggtacctgactaagaagcaccggctaaatacgtgccagcagccgcggtaatacgtatggtgcaagcgtta…
Rothia_aeria	172042	Rothia_aeria_strain_A1-17B_16S_ribosomal_RNA,_partial_sequence	aacgggtgagtaatacgtagtgacctacctttgactctgggataagcctgggaaactgggtctaataccggatacggttggtggaaagcgttggttttagatgggctcacggcctatcagcttgttggtgaggtaatggcttaccaaggcgacgacgggtagccggcctgagagggtgaccggccacactgggactgagacacggcccagactcctacgggaggcagcagtggggaatattgcacaatgggcgcaag-ctgatgcagcgacgccgcgtgagggatgacggccttcgggttgtaaacctctgttagcatcgaagagtgacggtaggtgcagagaaagcgccggctaactacgtgccagcagccgcggtaatacgtagggcgcgagcgttg…
Rothia_mucilaginosa	43675	Rothia_mucilaginosa_strain_DSM_20746_16S_ribosomal_RNA,_partial_sequence	aacgggtgagtaacacgtagtaacctacccttaactctgggataagcctgggaaactgggtctaataccggatacggttggtggaaagcgttggttatagatgggctcacggcctatcagcttgttggtgaggtaacggctcaccaaggcgacgacgggtagccggcctgagagggtgaccggccacactgggactgagacacggcccagactcctacgggaggcagcagtggggaatattgcacaatgggcgcaagcctgatgcagcgacgccgcgtgagggatgacggccttcgggttgtaaacctctgttagcagggaagattgacggtacctgcagagaaagcgccggctaactacgtgccagcagccgcggtaatacgtagggcgcgagcgttg…
Salmonella_enterica	28901	Salmonella_enterica_subsp._arizonae_serovar_62:z4,z23:-_strain_RSK2980_chromosome,_complete_genome_16S	-------------------------------------------------------------------------------------------------------------------attagcttgttggtgaggtaacggctcaccaaggcgacgatccctagctggtctgagaggatgaccagccacactggaactgagacacggtccagactcctacgggaggcagcagtggggaatattgcacaatgggcgcaagcctgatgcagccatgccgcgtgtatgaagaaggccttcgggttgtaaagtactttcagcggggaggaatgacgttacccgcagaagaagcaccggctaactccgtgccagcagccgcggtaatacggagggtgcaagcgtta…
Schaalia_odontolytica	1660	Schaalia_odontolytica_strain_CCUG_20536_16S_ribosomal_RNA,_partial_sequence	aacgggtgagtaacacgtagtaacctgcccccttctttgggataacgcccggaaacgggtgctaatactggatattgttggtggaaaggtttggtgggggatgggctcgcggcctatcagcttgttggtggggtgatggcctaccaaggctttgacgggtagccggcctgagagggtgaccggtcacattgggactgagatacggcccagactcctacgggaggcagcagtggggaatattgcacaatgggcgaaagcctgatgcagcgacgccgcgtgagggatggaggccttcgggttgtaaacctctttcgctcatggtcagtgagggtagtgggtaaagaagcgccggctaactacgtgccagcagccgcggtaatacgtagggcgcgagcgttg…
Sediminicola_sp.	1453352	Sediminicola_sp._YIK13,_complete_genome_16S	cacgggtgcgcaacgcgttacaatctgccttatgctgagggatagcccagagaaatttggattaatacctcatggtttctgattaaaggtccggcataagatgagtatgcgtcccattagctagttggtgtggtaacggcacaccaaggcaacgatgggtaggggtcctgagagggagatcccccacactggtactgagacacggaccagactcctacgggaggcagcagtgaggaatattggacaatggacggaagtctgatccagccatgccgcgtgcaggaagacggcctatggattgtaaactgcttttatacgggaagagtgacggtaccgtaagaataaggatcggctaactccgtgccagcagccgcggtaatacggaggatccaagcgtta…
Selenomonas_sputigena	546271	Selenomonas_sputigena_ATCC_35185_16S_ribosomal_RNA,_partial_sequence	aacgggtgagtaacacgtggcaacctgccgacaggatggggacaacattccgaaaggaatgctaataccgaatggacccggataaaagatgcgcctgtcgatgggcctgcgtctgattagccagttggcggggtaacggcccaccaaagcgacgatcagtagccggtctgagaggatgaacggccacattgggactgagacacggcccagactcctacgggaggcagcagtggggaatcttccacaatgggcgaaagcctgatggagcaacgccgcgtgagtgaagaaggtcttcggatcgtaaagctctgttgcacgggacgagtgacggtaccgagcgaggaagccacggctaactacgtgccagcagccgcggtaatacgtaggtggcgagcgttg…
Serratia_liquefaciens	614	Serratia_liquefaciens_strain_CIP_103238_16S_ribosomal_RNA,_partial_sequence	gacgggtgagtaatgtctgggaaactgcctgatggagggggataactactggaaacggtagctaataccgcataactacggaccaaagtggtgccatcagatgtgcccagatgggattagctagtaggtggggtaatggctcacctaggcgacgatccctagctggtctgagaggatgaccagccacactggaactgagacacggtccagactcctacgggaggcagcagtggggaatattgcacaatgggcgcaagcctgatgcagccatgccgcgtgtgtgaagaaggccttcgggttgtaaagcactttcagcgaggaggaatgacgttactcgcagaagaagcaccggctaactccgtgccagcagccgcggtaatacggagggtgcaagcgtta…
Serratia_marcescens	615	Serratia_marcescens_subsp._sakuensis_strain_KRED_16S_ribosomal_RNA,_partial_sequence	gacgggtgagtaatgtctgggaaactgcctgatggagggggataactactggaaacggtagctaataccgcataacgcaagaccaaagaggtgccatcagatgtgcccagatgggattagctagtaggtggggtaatggctcacctaggcgacgatccctagctggtctgagaggatgaccagccacactggaactgagacacggtccagactcctacgggaggcagcagtggggaatattgcacaatgggcgcaagcctgatgcagccatgccgcgtgtgtgaagaaggccttcgggttgtaaagcactttcagcgaggaggaatgacgttactcgcagaagaagcaccggctaactccgtgccagcagccgcggtaatacggagggtgcaagcgtta…
Serratia_plymuthica	1154756	Serratia_plymuthica_(T);_DSM_4540;_AJ233433	gacgggtgagtaatgtctgggaaactgcctgatggagggggataactactggaaacggtagctaataccgcataactacggaccaaagtggcgccatcagatgtgcccagatgggattagctagtaggtggggtaatggctcacctaggcgacgatccctagctggtctgagaggatgaccagccacactggaactgagacacggtccagactcctacgggaggcagcagtggggaatattgcacaatgggcgcaagcctgatgcagccatgccgcgtgtgtgaagaaggccttagggttgtaaagcactttcagcgaggaggaatgacgttactcgcagaagaagcaccggctaactccgtgccagcagccgcggtaatacggagggtgcaagcgtta…
Serratia_proteamaculans	28151	Serratia_proteamaculans_strain_DSM_4543_16S_ribosomal_RNA,_partial_sequence	gacgggtgagtaatgtctgggaaactgcctgatggagggggataactactggaaacggtagctaataccgcataacttcggaccaaagtggcgccatcagatgtgcccagatgggattagctagtaggtggggtaatggctcacctaggcgacgatccctagctggtctgagaggatgaccagccacactggaactgagacacggtccagactcctacgggaggcagcagtggggaatattgcacaatgggcgcaagcctgatgcagccatgccgcgtgtgtgaagaaggccttcgggttgtaaagcactttcagcgaggaggaatgacgttactcgcagaagaagcaccggctaactccgtgccagcagccgcggtaatacggagggtgcaagcgtta…
Serratia_sp.	2447890	Serratia_sp._1D1416_chromosome,_complete_genome_16S	-------------------------------------------------------------------------------------------------------------------attagctagtaggtggggtaatggctcacctaggcgacgatccctagctggtctgagaggatgaccagccacactggaactgagacacggtccagactcctacgggaggcagcagtggggaatattgcacaatgggcgcaagcctgatgcagccatgccgcgtgtgtgaagaaggccttcgggttgtaaagcactttcagcgaggaggaatgacgttactcgcagaagaagcaccggctaactccgtgccagcagccgcggtaatacggagggtgcaagcgtta…
Shinella_sp.	879274	Shinella_sp._HZN7_16S_ribosomal_RNA_gene,_partial_sequence	gacgggtgagtaacgcgtgggaacgtaccctttactacggaataactcagggaaacttgtgctaataccgtatgtgttcgggggaaagattcggtaaaggatcggcccgcgttggattagctagttggtggggtaaaggcctaccaaggcgacgatccatagctggtctgagaggatgatcagccacattgggactgagacacggcccaaacccctacgggaggcagcagtggggaatattggacaatgggcgcaagcctgatccagccatgccgcgtgagtgttgaaggccctagggttgtaaagctctttcaccggtgaagaatgacggtaaccggagaagaagccccggctaacttcgtg-cagcagccgcggtaatacgaagggggctagcgttg…
Sinorhizobium_sp.	1842534	Sinorhizobium_sp._RAC02,_complete_sequence_16S	-------------------------------------------------------------------------------------------------------------------attagctagttggtggggtaaaggcctaccaaggcgacgatccatagctggtctgagaggatgatcagccacattgggactgagacacggcccaaactcctacgggaggcagcagtggggaatattggacaatgggcgcaagcctgatccagccatgccgcgtgagtgatgaaggccctagggttgtaaagctctttcaccggtgaagaatgacggtaaccggagaagaagccccggctaacttcgtgccagcagccgcggtaatacgaagggggctagcgttg…
Sphingobium_yanoikuyae	13690	Sphingobium_yanoikuyae_strain_IFO_15102_16S_ribosomal_RNA,_partial_sequence	cacgggtgcgtaacgcgtgggaatctgcccttgggttcggaataacttctggaaacggaagctaataccggatgatgtaggtccaaagattcgcccaaggatgagcccgcgtaggattagctagttggtgaggtaaaggctcaccaaggcgacgatccttagctggtctgagaggatgatcagccacactgggactgagacacggcccagactcctacgggaggcagcagtggggaatattggacaatgggcgaaagcctgatccagcaatgccgcgtgagtgatgaaggccttagggttgtaaagctcttttacccgggatgaatgacagtaccgggagaataagctccggctaactccgtgccagcagccgcggtaatacggagggagctagcgttg…
Staphylococcus_aureus	1280	Staphylococcus_aureus_subsp._anaerobius_strain_MVF-7_16S_ribosomal_RNA,_partial_sequence	gacgggtgagtaacacgtgataacctacctataagactgggataacttcgggaaaccggagctaataccggataatcaaaagtgaaagacgcacttatagatggatccgcgctgcattagctagttggtaaggtaacggcttaccaaggcaacgatgcatagccgacctgagagggtgatcggccacactggaactgagacacggtccagactcctacgggaggcagcagtagggaatcttccgcaatgggcgaaagcctgacggagcaacgccgcgtgagtgatgaaggtcttcggatcgtaaaactctgttattagggaagagtgacggtacctaatcagaaagccacggctaactacgtgccagcagccgcggtaatacgtaggtggcaagcgtta…
Staphylococcus_capitis	29388	Staphylococcus_capitis_strain_LK_499_16S_ribosomal_RNA,_partial_sequence	gacgggtgagtaacacgtgataacctacctataagactgggataacttcgggaaaccggagctaataccggataaccaacagtgaaagacgcacttatagatggatccgcgccgcattagctagttggtaaggtaacggcttaccaaggcaacgatgcgtagccgacctgagagggtgatcggccacactggaactgagacacggtccagactcctacgggaggcagcagtagggaatcttccgcaatgggcgaaagcctgacggagcaacgccgcgtgagtgaagaaggtcttcggatcgtaaaactctgttattagggaagagtgacggtacctaatcagaaagccacggctaactacgtgccagcagccgcggtaatacgtaggtggcaagcgtta…
Staphylococcus_caprae	29380	Staphylococcus_caprae_strain_ATCC_35538_16S_ribosomal_RNA,_partial_sequence	gacgggtgagtaacacgtgataacctacctataagactgggataacttcgggaaaccggagctaataccggataaccaacagtgaaagacgcacttatagatggatccgcgccgcattagctagttggtaaggtaacggcttaccaaggcaacgatgcgtagccgacctgagagggtgatcggccacactggaactgagacacggtccagactcctacgggaggcagcagtagggaatcttccgcaatgggcgaaagcctgacggagcaacgccgcgtgagtgaagaaggtcttcggatcgtaaaactctgttattagggaagagtgacggtacctaatcagaaagccacggctaactacgtgccagcagccgcggtaatacgtaggtggcaagcgtta…
Staphylococcus_chromogenes	46126	Staphylococcus_chromogenes_strain_CBCC_1462_16S_ribosomal_RNA,_partial_sequence	gacgggtgagtaacacgtggtaacctacctataagactggaataactccgggaaaccggggctaatgccggataaccgatagtgaaagacgcacttatagatggacccgcgccgtattagctagttggtgaggtaacggctcaccaaggcaacgatacgtagccgacctgagagggtgatcggccacactggaactgagacacggtccagactcctacgggaggcagcagtagggaatcttccgcaatgggcgaaagcctgacggagcaacgccgcgtgagtgatgaaggtcttcggatcgtaaagctctgttgttagggaagagtgacggtacctaaccagaaagccacggctaactacgtgccagcagccgcggtaatacgtaggtggcaagcgtta…
Staphylococcus_epidermidis	1282	Staphylococcus_epidermidis_strain_Fussel_16S_ribosomal_RNA,_partial_sequence	gacgggtgagtaacacgtgataacctacctataagactgggataacttcgggaaaccggagctaataccggataatcaatagtgaaagacgcacttatagatggatccgcgccgcattagctagttggtaaggtaacggcttaccaaggcaacgatgcgtagccgacctgagagggtgatcggccacactggaactgagacacggtccagactcctacgggaggcagcagtagggaatcttccgcaatgggcgaaagcctgacggagcaacgccgcgtgagtgatgaaggtcttcggatcgtaaaactctgttattagggaagagtgacggtacctaatcagaaagccacggctaactacgtgccagcagccgcggtaatacgtaggtggcaagcgtta…
Staphylococcus_equorum	246432	Staphylococcus_equorum_strain_C8025_16S_ribosomal_RNA_gene,_partial_sequence	gacgggtgagtaacacgtggtaacctacctataagactggaataacttcgggaaaccggagctaatgccggataacctaaagtaaaagatgcacttatagatggacccgcgccgtattagctagttggtaaggtaacggcttaccaaggcaacgatacgtagccgacctgagagggtgatcggccacactggaactgagacacggtccagactcctacgggaggcagcagtagggaatcttccgcaatggacgaaagtctgacggagcaacgccgcgtgagtgatgaaggttttcggatcgtaaaactctgttattagggaagagtgacggtacctaatcagaaagccacggctaactacgtgccagcagccgcggtaatacgtaggtggcaagcgtta…
Staphylococcus_haemolyticus	1283	Staphylococcus_haemolyticus_strain_SM_131_16S_ribosomal_RNA,_partial_sequence	gacgggtgagtaacacgtggtaacctacctataagactgggataacttcgggaaaccggagctaataccggataatcgatagtgaaagatgcacttatagatggacccgcgccgtattagctagttggtaaggtaacggcttaccaaggcgacgatacgtagccgacctgagagggtgatcggccacactggaactgagacacggtccagactcctacgggaggcagcagtagggaatcttccgcaatgggcgaaagcctgacggagcaacgccgcgtgagtgatgaaggtcttcggatcgtaaaactctgttattagggaagagtgacggtacctaatcagaaagccacggctaactacgtgccagcagccgcggtaatacgtaggtggcaagcgtta…
Staphylococcus_hominis	1290	Staphylococcus_hominis_strain_DM_122_16S_ribosomal_RNA,_partial_sequence	gacgggtgagtaacacgtggtaacctacctataagactgggataacttcgggaaaccggagctaataccggataatcgatagtgaaagatgcacttatagatggacctgcgccgtattagctagttggtaaggtaacggcttaccaaggcaacgatacgtagccgacctgagagggtgatcggccacactggaactgagacacggtccagactcctacgggaggcagcagtagggaatcttccgcaatgggcgaaagcctgacggagcaacgccgcgtgagtgatgaaggtcttcggatcgtaaaactctgttattagggaagagtgacggtacctaatcagaaagccacggctaactacgtgccagcagccgcggtaatacgtaggtggcaagcgtta…
Staphylococcus_muscae	1294	Staphylococcus_muscae_strain_MB4_16S_ribosomal_RNA,_partial_sequence	gacgggtgagtaacacgtggtaacctacctataagactggaataacttcgggaaaccggagctaatgccggataatcaatagtgaaagacgcacttatagatggacccgcgccgtattagctagttggtaaggtaacggcttaccaaggcgacgatacgtagccgacctgagagggtgatcggccacactggaactgagacacggtccagactcctacgggaggcagcagtagggaatcttccgcaatgggcgaaagcctgacggagcaacgccgcgtgagtgatgaaggtcttcggatcgtaaagctctgttattagggaagagtgacggtacctaatcagaaagccacggctaactacgtgccagcagccgcggtaatacgtaggtggcaagcgtta…
Staphylococcus_pasteuri	1276282	Staphylococcus_pasteuri_SP1;_CP004014	gacgggtgagtaacacgtgataacctacctataagactgggataacttcgggaaaccggagctaataccggataaccaatagtgaaaggcgcacttatagatggatccgcgccgtattagctagttggtaaggtgacggcttaccaaggcaacgatacgtagccgacctgagagggtgatcggccacactggaactgagacacggtccagactcctacgggaggcagcagtagggaatcttccgcaatgggcgaaagcctgacggagcaacgccgcgtgagtgatgaaggtcttcggatcgtaaaactctgttatcagggaagagtgacggtacctgatcagaaagccacggctaactacgtgccagcagccgcggtaatacgtaggtggcaagcgtta…
Staphylococcus_pseudintermedius	283734	Staphylococcus_pseudintermedius_strain_ON_86_16S_ribosomal_RNA,_partial_sequence	gacgggtgagtaacacgtggtaacctacctataagactggaataactccgggaaaccggggctaatgccggataacctacagtgaaagacgcacttatagatggacccgcgccgtattagctagttggtggggtaacggcctaccaaggcgacgatacgtagccgacctgagagggtgatcggccacactggaactgagacacggtccagactcctacgggaggcagcagtagggaatcttccgcaatgggcgaaagcctgacggagcaacgccgcgtgagtgatgaaggtcttcggatcgtaaagctctgttgttagggaagagtgacggtacctaaccagaaagccacggctaactacgtgccagcagccgcggtaatacgtaggtggcaagcgtta…
Staphylococcus_saprophyticus	29385	Staphylococcus_saprophyticus_subsp._bovis_strain_GTC_843_16S_ribosomal_RNA,_partial_sequence	gacgggtgagtaacacgtggtaacctacctataagactgggataacttcgggaaaccggagctaataccggataacctaaagtgaaagatgcacttatagatggacccgcgccgtattagctagttggtaaggtaacggcttaccaaggcgacgatacgtagccgacctgagagggtgatcggccacactggaactgagacacggtccagactcctacgggaggcagcagtagggaatcttccgcaatgggcgaaagcctgacggagcaacgccgcgtgagtgatgaagggtttcggctcgtaaaactctgttattagggaagagtgacggtacctaatcagaaagccacggctaactacgtgccagcagccgcggtaatacgtaggtggcaagcgtta…
Staphylococcus_schleiferi	1295	Staphylococcus_schleiferi_strain_DSM_4807_16S_ribosomal_RNA,_partial_sequence	gacgggtgagtaacacgtggtaacctacctataagactggaataactccgggaaaccggggctaatgccggataaccaacagtgaaagacgcacttatagatggacccgcgccgtattagctagttggtggggtaacggcctaccaaggcgacgatacgtagccgacctgagagggtgatcggccacactggaactgagacacggtccagactcctacgggaggcagcagtagggaatcttccgcaatgggcgaaagcctgacggagcaacgccgcgtgagtgatgaaggtcttcggatcgtaaagctctgttgttagggaagagtgacggcacctaaccagaaagccacggctaactacgtgccagcagccgcggtaatacgtaggtggcaagcgtta…
Staphylococcus_sciuri	1296	Staphylococcus_sciuri_strain_DSM_20345_16S_ribosomal_RNA,_partial_sequence	gacgggtgagtaacacgtggtaacctacctataagactgggataactccgggaaaccggggctaataccggataatcaatagtgaaagacgcacttatagatggacccgcgccgtattagctagttggtaaggtaacggcttaccaaggcgacgatacgtagccgacctgagagggtgatcggccacactggaactgagacacggtccagactcctacgggaggcagcagtagggaatcttccgcaatgggcgaaagcctgacggagcaacgccgcgtgagtgatgaaggtcttcggatcgtaaaactctgttgttagggaagagtgacggtacctaaccagaaagccacggctaactacgtgccagcagccgcggtaatacgtaggtggcaagcgtta…
Staphylococcus_warneri	1292	Staphylococcus_warneri_strain_AW_25_16S_ribosomal_RNA,_partial_sequence	gacgggtgagtaacacgtgataacctacctataagactgggataacttcgggaaaccggagctaataccggataaccaatagtgaaaggcgcacttatagatggatccgcgccgtattagctagttggtaaggtaacggcttaccaaggcaacgatacgtagccgacctgagagggtgatcggccacactggaactgagacacggtccagactcctacgggaggcagcagtagggaatcttccgcaatgggcgaaagcctgacggagcaacgccgcgtgagtgatgaaggtcttcggatcgtaaaactctgttatcagggaagagtgacggtacctgatcagaaagccacggctaactacgtgccagcagccgcggtaatacgtaggtggcaagcgtta…
Stenotrophomonas_maltophilia	40324	Stenotrophomonas_maltophilia_strain_ATCC_19861_16S_ribosomal_RNA,_partial_sequence	gacgggtgaggaatacatcggaatctactctgtcgtgggggataacgtagggaaacttacgctaataccgcatacgtacgggtgaaagcagcgcgattgaatgagccgatgtcggattagctagttggcggggtaaaggcccaccaaggcgacgatccgtagctggtctgagaggatgatcagccacactggaactgagacacggtccagactcctacgggaggcagcagtggggaatattggacaatgggcgcaagcctgatccagccataccgcgtgggtgaagaaggccttcgggttgtaaagcccttttgttgggaaagaatgacggtacccaaagaataagcaccggctaacttcgtgccagcagccgcggtaatacgaagggtgcaagcgtta…
Streptococcus_acidominimus	1326	Streptococcus_acidominimus_strain_LMG_17755_16S_ribosomal_RNA,_partial_sequence	aacgggtgagtaacgcgtggtaacctgcctggtagcgggggataactattggaaacgatagctaataccgcataataacatttaaaaggtgcactaccagatggacctgcgttgtattagctagtaggtaaggtaacggcttacctaggcgacgatacatagccgacctgagagggtgatcggccacactgggactgagacacggcccagactcctacgggaggcagcagtagggaatcttcggcaatggggggaaccctgaccgagcaacgccgcgtgagtgaagaaggttttcggatcgtaaagctctgttgtaagagaagagtgacggtaccttaccagaaagggacggctaactacgtgccagcagccgcggtaatacgtaggtcccgagcgttg…
Streptococcus_agalactiae	1311	Streptococcus_agalactiae;_ATCC_13813;_DQ303183	aacgggtgagtaacgcgtggtaacctgcctcatagcgggggataactattggaaacgatagctaataccgcataaggttatttaaaaggagcactgtgagatggacctgcgttgtattagctagttggtgaggtaaaggctcaccaaggcgacgatacatagccgacctgagagggtgatcggccacactgggactgagacacggcccagactcctacgggaggcagcagtagggaatcttcggcaatggacggaagtctgaccgagcaacgccgcgtgagtgaagaaggttttcggatcgtaaagctctgttgttagagaagagtgacggtaactaaccagaaagggacggctaactacgtgccagcagccgcggtaatacgtaggtcccgagcgttg…
Streptococcus_anginosus	1328	Streptococcus_anginosus_16S_ribosomal_RNA,_partial_sequence	aacgggtgagtaacgcgtggtaacctgcctattagagggggataactattggaaacgatagctaataccgcataacgatgcttgaaagatgcgctagtagatggacctgcgttgtattagctagtaggtagggtaatggcctacctaggcgacgatacatagccgacctgagagggtgatcggccacactgggactgagacacggcccagactcctacgggaggcagcagtagggaatcttcggcaatggggggaaccctgaccgagcaacgccgcgtgagtgaagaaggttttcggatcgtaaagctctgttgttaaggaagaatgacggtacttaaccagaaagggacggctaactacgtgccagcagccgcggtaatacgtaggtcccgagcgttg…
Streptococcus_australis	113107	Streptococcus_australis_strain_AI-1_16S_ribosomal_RNA,_partial_sequence	aacgggtgagtaacgcgtggtaacctgcctggtagcgggggataactattggaaacgatagctaataccgcataactytgcttgaaaggggcactaccagatggacctgcgttgtattagctagttggtgaggtaacggctcaccaaggcgacgatacatagccgacctgagagggtgatcggccacactgggactgagacacggcccagactcctacgggaggcagcagtagggaatcttcggcaatggacggaagtctgaccgagcaacgccgcgtgagtgaagaaggttttcggatcgtaaagctctgttgtaagagaagagtgacggtatcttaccagaaagggacggctaactacgtgccagcagccgcggtaatacgtaggtcccgagcgtta…
Streptococcus_canis	1329	Streptococcus_canis_strain_STR_T1_16S_ribosomal_RNA,_partial_sequence	aacgggtgagtaacgcgtggtaacctacctgatagcgggggataactattggaaacgatagctaataccgcataaaagaacttaaaaggggcactatgagatggacctgcgttgtattagctagttggtgaggtaaaggctcaccaaggcgacgatacatagccgacctgagagggtgatcggccacactgggactgagacacggcccagactcctacgggaggcagcagtagggaatcttcggcaatggggggaaccctgaccgagcaacgccgcgtgagtgaagaaggttttcggatcgtaaagctctgttgttagagaagagtgacggtaactaaccagaaagggacggctaactacgtgccagcagccgcggtaatacgtaggtcccgagcgttg…
Streptococcus_constellatus	184250	Streptococcus_constellatus_subsp._pharyngis_strain_MM9889a_16S_ribosomal_RNA,_partial_sequence	aacgggtgagtaacgcgtggtaacctgcctggtagcgggggataactattggaaacgatagctaataccgtataaggatgtttaaaaggtgcactaccagatggacctgcgttgtattagctagttggtgaggtaacggctcaccaaggcaacgatacatagccgacctgagagggtgatcggccacactgggactgagacacggcccagactcctacgggaggcagcagtagggaatcttcggcaatggggggaaccctgaccgagcaacgccgcgtgagtgaagaaggttttcggatcgtaaagctctgttgttaaggaagagtgacggtacttaaccagaaagggacggctaactacgtgccagcagccgcggtaatacgtaggtcccgagcgttg…
Streptococcus_cristatus	45634	Streptococcus_cristatus_strain_2-Apr_16S_ribosomal_RNA,_partial_sequence	aacgggtgagtaacgcgtggtaacctaccttttagcgggggataactattggaaacgatagctaataccgcataagagatgttaaaagatgcactaagagatggacctgcgttgtattagctagtaggtgaggtaacggctcacctaggcgacgatacatagccgacctgagagggtgatcggccacactgggactgagacacggcccagactcctacgggaggcagcagtagggaatcttcggcaatggacggaagtctgaccgagcaacgccgcgtgagtgaagaaggttttcggatcgtaaagctctgttgtaagagaagagtgacggtaacttaccagaaagggacggctaactacgtgccagcagccgcggtaatacgtaggtcccgagcgttg…
Streptococcus_dysgalactiae	1334	Streptococcus_dysgalactiae_strain_ATCC_43078_16S_ribosomal_RNA,_partial_sequence	aacgggtgagtaacgcgtggtaacctacctcatagcgggggataactattggaaacgatagctaataccgcatgacttcatttgaaaggtgcactatgagatggacctgcgttgtattagctagttggtgaggtaacggctcaccaaggcgacgatacatagccgacctgagagggtgaacggccacactgggactgagacacggcccagactcctacgggaggcagcagtagggaatcttcggcaatggacggaagtctgaccgagcaacgccgcgtgagtgaagaaggttttcggatcgtaaagctctgttgttagagaagagtgacggtaactaaccagaaagggacggctaactacgtgccagcagccgcggtaatacgtaggtcccgagcgttg…
Streptococcus_equi	148942	Streptococcus_equi_subsp._equi;_Bd_30/98;_EF405986	aacgggtgagtaacgcgtggtaacctagcttatagcgggggataactattggaaacgatagctaataccgcataaaaccatttaaaaggagcactatgagatggacctgcgttgtattagctagttggtagggtaaaggcctaccaaggcgacgatacatagccgacctgagagggtgaacggccacactgggactgagacacggcccagactcctacgggaggcagcagtagggaatcttcggcaatggggggaaccctgaccgagcaacgccgcgtgagtgaagaaggttttcggatcgtaaagctctgttgttagagaagagtgacggtaactaaccagaaagggacggctaactacgtgccagcagccgcggtaatacgtaggtcccgagcgttg…
Streptococcus_equinus	1335	Streptococcus_equinus_strain_NBRC_12553_16S_ribosomal_RNA,_partial_sequence	aacgggtgagtaacgcgtggtaacctgcctactagcgggggataactattggaaacgatagctaataccgcataacgatgcttgaaagaagcactagtagatggacctgcgttgtattagctagttggtgaggtaaaggctcaccaaggcgacgatacatagccgacctgagagggtgatcggccacactgggactgagacacggcccagactcctacgggaggcagcagtagggaatcttcggcaatgggggcaaccctgaccgagcaacgccgcgtgagtgaagaaggttttcggatcgtaaagctctgttgtaagagaagagtgacggtaacttaccagaaagggacggctaactacgtgccagcagccgcggtaatacgtaggtcccgagcgttg…
Streptococcus_gallolyticus	990317	Streptococcus_gallolyticus_subsp._gallolyticus_ATCC_BAA-2069;_FR824043	aacgggtgagtaacgcgtggtaacctgcctactagcgggggataactattggaaacgatagctaataccgcataacgatgcttgaaagatgcactagtagatggacctgcgttgtattagctagttggtggggtaacggcctaccaaggcgacgatacatagccgacctgagagggtgatcggccacactgggactgagacacggcccagactcctacgggaggcagcagtagggaatcttcggcaatgggggcaaccctgaccgagcaacgccgcgtgagtgaagaaggttttcggatcgtaaagctctgttgtaagagaagagtgacggtaacttaccagaaagggacggctaactacgtgccagcagccgcggtaatacgtaggtcccgagcgttg…
Streptococcus_gordonii	1302	Streptococcus_gordonii_strain_SK3_16S_ribosomal_RNA,_partial_sequence	aacgggtgagtaacgcgtggtaacctgcctggtagcgggggataactattggaaacgatagctaataccgcataatattaattgaaaggtgcactaccagatggacctgcgttgtattagctagtaggtgaggtaacggctcacctaggcgacgatacatagccgacctgagagggtgatcggccacactgggactgagacacggcccagactcctacgggaggcagcagtagggaatcttcggcaatggacgaaagtctgaccgagcaacgccgcgtgagtgaagaaggttttcggatcgtaaagctctgttgtaagagaagagtgacggtatcttaccagaaagggacggctaactacgtgccagcagccgcggtaatacgtaggtcccgagcgttg…
Streptococcus_iniae	1346	Streptococcus_iniae_strain_ATCC_29178_16S_ribosomal_RNA,_partial_sequence	aacgggtgagtaacgcgtggtaacctacctcatagcgggggataactattggaaacgatagctaataccgcatgacttaatttaaaaggagcactatgagatggacctgcgttgtattagctagttggtgaggtaacggctcaccaaggcgacgatacatagccgacctgagagggtgatcggccacactgggactgagacacggcccagactcctacgggaggcagcagtagggaatcttcggcaatggacggaagtctgaccgagcaacgccgcgtgagtgaagaaggttttcggatcgtaaagctctgttgttagagaagagtgacggtaactaaccagaaagggacggctaactacgtgccagcagccgcggtaatacgtaggtctcgagcgttg…
Streptococcus_intermedius	1338	Streptococcus_intermedius_strain_1877_16S_ribosomal_RNA,_partial_sequence	aacgggtgagtaacgcgtggtaacctgcctggtagcgggggataactattggaaacgatagctaataccgcataaggatgtttaaaaggtgcactaccagatggacctgcgttgtattagctagtaggtgaggtaacggctcacctaggcgacgatacatagccgacctgagagggtgatcggccacactgggactgagacacggcccagactcctacgggaggcagcagtagggaatcttcggcaatggggggaaccctgaccgagcaacgccgcgtgagtgaagaaggttttcggatcgtaaagctctgttgttaaggaagaatgacggtacttaaccagaaagggacggctaactacgtgccagcagccgcggtaatacgtaggtcccgagcgttg…
Streptococcus_marmotae	1825069	Streptococcus_marmotae_strain_HTS5_16S_ribosomal_RNA,_partial_sequence	aacgggtgagtaacgcgtggtaacctgcctggtagcgggggataactattggaaacgatagctaataccgcataagagcatttaaaagatgcactaccagatggacctgcgttgtattagctagttggtggggtaacggctcaccaaggcgacgatacatagccgacctgagagggtgatcggccacactgggactgagacacggcccagactcctacgggaggcagcagtagggaatcttcggcaatgggggcaaccctgaccgagcaacgccgcgtgagtgaagaaggttttcggatcgtaaagctctgttgtaagagaagagtgacggtatcttaccagaaagggacggctaactacgtgccagcagccgcggtaatacgtaggtcccgagcgttg…
Streptococcus_merionis	400065	Streptococcus_merionis_strain_WUE3771_16S_ribosomal_RNA,_partial_sequence	aacgggtgagtaacgcgtggtaacctgcctggtagcgggggataactattggaaacgatagctaataccgcataagggagcttaaaagaagcactaccagatggacctgcgttgtattagctagttggtagggtaacggcctaccaaggcgacgatacatagccgacctgagagggtgatcggccacactgggactgagacacggcccagactcctacgggaggcagcagtagggaatcttcggcaatggggggaaccctgaccgagcaacgccgcgtgagtgaagaaggttttcggatcgtaaagctctgttgtaagagaagagtgacggtaacttaccagaaagggacggctaactacgtgccagcagccgcggtaatacgtaggtcccgagcgttg…
Streptococcus_milleri	33040	Streptococcus_milleri;_SJMC;_X81023	aacgggtgagtaacgcgtggtaacctacctattagagggggataactattggaaacgatagctaataccgcataacgatgcttgaaagatgcgctagtagatggacctgcgttgtattagctagtaggtagggtaatggcctacctaggcaacgatacatagccgacctgagagggtgatcggccacactgggactgagacacggcccagactcctacgggaggcagcagtagggaatcttcggcaatggggggaaccctgaccgagcaacgccgcgtgagtgaagaaggttttcggatcgtaaagctctgttgttaaggaagaatgacggtacttaaccagaaagggacggctaactacgtgccagcagccgcggtaatacgtaggtcccgagcgttg…
Streptococcus_mitis	28037	Streptococcus_mitis_strain_NS51_16S_ribosomal_RNA,_partial_sequence	aacgggtgagtaacgcgtggtaacctgcctggtagcgggggataactattggaaacgatagctaataccgcataagtttgcttaaaaggtgcactaccagatggacctgcgttgtattagctagttggtggggtaacggctcaccaaggcgacgatacatagccgacctgagagggtgatcggccacactgggactgagacacggcccagactcctacgggaggcagcagtagggaatcttcggcaatggacggaagtctgaccgagcaacgccgcgtgagtgaagaaggttttcggatcgtaaagctctgttgtaagagaagagtgacggtatcttaccagaaagggacggctaactacgtgccagcagccgcggtaatacgtaggtcccgagcgttg…
Streptococcus_mutans	1309	Streptococcus_mutans_strain_ATCC_25175_16S_ribosomal_RNA,_partial_sequence	aacgggtgagtaacgcgtggtaacctgcctattagcgggggataactattggaaacgatagctaataccgcataatattgattgaaagatgcactagtagatggacctgcgttgtattagctagttggtaaggtaagagcttaccaaggcgacgatacatagccgacctgagagggtgatcggccacactgggactgagacacggcccagactcctacgggaggcagcagtagggaatcttcggcaatggacgaaagtctgaccgagcaacgccgcgtgagtgaagaaggttttcggatcgtaaagctctgttgtaagtcaagagtgacggtagcttaccagaaagggacggctaactacgtgccagcagccgcggtaatacgtaggtcccgagcgttg…
Streptococcus_oralis	1303	Streptococcus_oralis_strain_CCUG_24891_16S_ribosomal_RNA,_partial_sequence	aacgggtgagtaacgcgtggtaacctgcctggtagcgggggataactattggaaacgatagctaataccgcataagtttacttaaaaggtgcactaccagatggacctgcgttgtattagctagttggtgaggtaacggctcaccaaggcaacgatacatagccgacctgagagggtgatcggccacactgggactgagacacggcccagactcctacgggaggcagcagtagggaatcttcggcaatggacggaagtctgaccgagcaacgccgcgtgagtgaagaaggttttcggatcgtaaagctctgttgtaagagaagagtgacggtatcttaccagaaagggacggctaactacgtgccagcagccgcggtaatacgtaggtcccgagcgttg…
Streptococcus_parasanguinis	760570	Streptococcus_parasanguinis_ATCC_15912_16S_ribosomal_RNA,_partial_sequence	aacgggtgagtaacgcgtggtaacctgcctcttagcgggggataactattggaaacgatagctaataccgcataaattgacttgaaaggtgcactaagagatggacctgcgttgtattagctagttggtgaggtaacggctcaccaaggcgacgatmcatagccgacctgagagggtgatcggccacactgggactgagacacggcccagactcctacgggaggcagcagtagggaatcttcggcaatggacggaagtctgaccgagcaacgccgcgtgagtgaagaaggttttcggatcgtaaagctctgttgtaagagaagagtgacggtaacttaccagaaagggacggctaactacgtgccagcagccgcggtaatacgtaggtcccgagcgttr…
Streptococcus_parauberis	1348	Streptococcus_parauberis_strain_DSM_6631_16S_ribosomal_RNA,_partial_sequence	aacgggtgagtaacgcgtggtaacctaccttatagcgggggataactattggaaacgatagctaataccgcatgactaaatttaaaaggagcactatgagatggacctgcgttgtattagctagttggtgaggtaacggctcaccaaggccacgatacatagccgacctgagagggtgatcggccacactgggactgagacacggcccagactcctacgggaggcagcagtagggaatcttcggcaatgggggcaaccctgaccgagcaacgccgcgtgagtgaagaaggttttcggatcgtaaagctctgttgttagagaagagtgacggtaactaaccagaaagggacggctaactacgtgccagcagccgcggtaatacgtaggtctcgagcgttg…
Streptococcus_pneumoniae	1313	Streptococcus_pneumoniae_strain_ATCC_33400_16S_ribosomal_RNA,_partial_sequence	aacgggtgagtaacgcgtggtaacctgcctggtagcgggggataactattggaaacgatagctaataccgcataagtttgcttaaaaggtgcactaccagatggacctgcgttgtattagctagttggtggggtaacggctcaccaaggcgacgatacatagccgacctgagagggtgatcggccacactgggactgagacacgkcccagactcctacgggaggcagcagtagggaatcttcggcaatggacggaagtctgaccgagcaacgccgcgtgagtgaagaaggttttcggatcgtaaagctctgttgtaagagaagagtgacggtatcttaccagaaagggacggctaactacgtgccagcagccgcggtaatacgtaggtcccgagcgttg…
Streptococcus_porcinus	1340	Streptococcus_porcinus_strain_176_16S_ribosomal_RNA,_partial_sequence	aacgggtgagtaacgcgtggtaacctaccttatagcgggggataactattggaaacgatagctaataccgcatgaatctacttaaaaggggcactatgagatggacctgcgttgtattagctagttggtgaggtaaaggctcaccaaggcgacgatacatagccgacctgagagggtgatcggccacactgggactgagacacggcccagactcctacgggaggcagcagtagggaatcttcggcaatggggggaaccctgaccgagcaacgccgcgtgagtgaagaaggttttcggatcgtaaagctctgttgttagagaagagtgacggtaactaaccagaaagggacggctaactacgtgccagcagccgcggtaatacgtaggtcccgagcgttg…
Streptococcus_pseudopneumoniae	1054460	Streptococcus_pseudopneumoniae_IS7493,_complete_genome_16S	aacgggtgagtaacgcgtggtaacctgcctggtagcgggggataactattggaaacgatagctaataccgcataagtttgcttaaaaggtgcactaccagatggacctgcgttgtattagctagttggtggggtaacggctcaccaaggcgacgatacatagccgacctgagagggtgatcggccacactgggactgagacacggcccagactcctacgggaggcagcagtagggaatcttcggcaatggacggaagtctgaccgagcaacgccgcgtgagtgaagaaggttttcggatcgtaaagctctgttgtaagagaagagtgacggtatcttaccagaaagggacggctaactacgtgccagcagccgcggtaatacgtaggtcccgagcgttg…
Streptococcus_pyogenes	1314	Streptococcus_pyogenes_strain_I-273_16S_ribosomal_RNA,_partial_sequence	aacgggtgagtaacgcgtggtaacctacctcatagcgggggataactattggaaacgatagctaataccgcataaggtaatttaaaaggggcactatgagatggacctgcgttgtattagctagttggtgaggtaaaggctcaccaaggcgacgatacatagccgacctgagagggtgatcggccacactgggactgagacacggcccagactcctacgggaggcagcagtagggaatcttcggcaatgggggcaaccctgaccgagcaacgccgcgtgagtgaagaaggttttcggatcgtaaagctctgttgttagagaagagtgacggtaactaaccagaaagggacggctaactacgtgccagcagccgcggtaatacgtaggtcccgagcgttg…
Streptococcus_respiraculi	2021971	Streptococcus_respiraculi_strain_HTS25_16S_ribosomal_RNA_gene,_partial_sequence	aacgggtgagtaacgcgtggtaacctgcctggtagcgggggataactattggaaacgatagctaataccgcataaaagtatttgaaaggtgcactaccagatggacctgcgttgtattagctagttggtgaggtaacggctcaccaaggcgacgatacatagccgacctgagagggtgatcggccacactgggactgagacacggcccagactcctacgggaggcagcagtagggaatcttcggcaatggggggaaccctgaccgagcaacgccgcgtgagtgaagaaggttttcggatcgtaaagctctgttgtaagagaagagtgacggtaacttaccagaaagggacggctaactacgtgccagcagccgcggtaatacgtaggtcccgagcgttg…
Streptococcus_salivarius	1304	Streptococcus_salivarius_strain_ATCC_7073_16S_ribosomal_RNA,_partial_sequence	aacgggtgagtaacgcgtggtaacctgccttgtagcgggggataactattggaaacgatagctaataccgcataactttatttgaaaggggcactacaagatggacctgcgttgtattagctagtaggtgaggtaacggctcacctaggcgacgatacatagccgacctgagagggtgatcggccacactgggactgagacacggcccagactcctacgggaggcagcagtagggaatcttcggcaatgggggcaaccctgaccgagcaacgccgcgtgagtgaagaaggttttcggatcgtaaagctctgttgtaagtcaagagtgacggtagcttaccagaaagggacggctaactacgtgccagcagccgcggtaatacgtaggtcccgagcgttg…
Streptococcus_sanguinis	1305	Streptococcus_sanguinis_strain_JCM_5708_16S_ribosomal_RNA,_partial_sequence	aacgggtgagtaacgcgtggtaacctgcctggtagcgggggataactattggaaacgatagctaataccgcataaaattaattgaaagatgcactaccagatggacctgcgttgtattagctagttggtgaggtaacggctcaccaaggcgacgatacatagccgacctgagagggtgatcggccacactgggactgagacacggcccagactcctacgggaggcagcagtagggaatcttcggcaatggggggaaccctgaccgagcaacgccgcgtgagtgaagaaggttttcggatcgtaaagctctgttgtaagagaagagtgacggtatcttaccagaaagggacggctaactacgtgccagcagccgcggtaatacgtaggtcccgagcgttg…
Streptococcus_sp.	2598453	Streptococcus_sp._116-D4_chromosome,_complete_genome_16S	aacgggtgagtaacgcgtggtaacctgcctggtagtgggggataactattggaaacgatagctaataccgcataattttgcttaaaaggtgcactaccagatggacctgcgttgtattagctagttggtgaggtaacggctcaccaaggcaacgatacatagccgacctgagagggtgatcggccacactgggactgagacacggcccagactcctacgggaggcagcagtagggaatcttcggcaatggacggaagtctgaccgagcaacgccgcgtgagtgaagaaggttttcggatcgtaaagctctgttgtaagagaagagtgacggtatcttaccagaaagggacggctaactacgtgccagcagccgcggtaatacgtaggtcccgagcgttg…
Streptococcus_suis	1307	Streptococcus_suis_strain_S735_16S_ribosomal_RNA,_partial_sequence	aacgggtgagtaacgcgtggtaacctgcctcatagcgggggataactattggaaacgatagctaataccgcataacgatatttgaaaggagcactatgagatggacctgcgttgtattagctagttggtgaggtaacggctcaccaaggcttcgatacatagccgacctgagagggtgatcggccacactgggactgagacacggcccagactcctacgggaggcagcagtagggaatcttcggcaatgggggcaaccctgaccgagcaacgccgcgtgagtgaagaaggttttcggatcgtaaagctctgttgtaagagaagagtgacggtatcttaccagaaagggacggctaactacgtgccagcagccgcggtaatacgtaggtcccgagcgttg…
Streptococcus_thermophilus	1308	Streptococcus_thermophilus_strain_ATCC_19258_16S_ribosomal_RNA,_partial_sequence	aacgggtgagtaacgcgtggtaacctgccttgtagcgggggataactattggaaacgatagctaataccgcataactttatttgaaaggggcactacaagatggacctgcgttgtattagctagtaggtgaggtaatggctcacctaggcgacgatacatagccgacctgagagggtgatcggccacactgggactgagacacggcccagactcctacgggaggcagcagtagggaatcttcggcaatgggggcaaccctgaccgagcaacgccgcgtgagtgaagaaggttttcggatcgtaaagctctgttgtaagtcaagagtgacggtagcttaccagaaagggacggctaactacgtgccagcagccgcggtaatacgtaggtcccgagcgttg…
Streptococcus_urinalis	149016	Streptococcus_urinalis_strain_2285-97_16S_ribosomal_RNA_gene,_partial_sequence	aacgggtgagtaacgcgtggtaacctgcctcatagcgggggataactattggaaacgatagctaataccgcatgagggaacttaaaaggagcactatgagatggacctgcgttgtattagctagttggtgaggtaacggctcaccaaggcgacgatacatagccgacctgagagggtgatcggccacactgggactgagacacggcccagactcctacgggaggcagcagtagggaatcttcggcaatgggggcaaccctgaccgagcaacgccgcgtgagtgaagaaggttttcggatcgtaaagctctgttgttagagaagagtgacggtaactaaccagaaagggacggctaactacgtgccagcagccgcggtaatacgtaggtcccgagcgttg…
Streptococcus_vestibularis	1343	Streptococcus_vestibularis;_NCTC_12166(T);_X58321	aacgggtgagtnacgcgtggtnacctncctagtagcgggggataactnttggaaacgatagctnataccgcataactnnntttgaaaggggcactacnagatggacctncgtngtattagctngtaggtgaggtaacggctcacctaggcgacgatacatagccgacctgagagggtnatcggccacactgggactgagacacggcccngactcctacgggaggcagcngtagggaatcttcggcnatgggggnaaccctgaccgagcaacgccgcgtgagtgaagaaggttttcggatcgtaaagctctgttgtaagtcaagagtgacggtagcttaccagaaagggacggctaactacgtgccagcagccgcggtaatacgtaggtcccnagcgttg…
Streptococcus_viridans	78535	Streptococcus_viridans_strain_NCTC1080_genome_assembly,_contig:_ERS846866SCcontig000001,_whole_genome_shotgun_sequence_16S	---------------------------------------------------------------------------------------------------gatggacctgcgttgtattagctagtaggtagggtaatggcctacctaggcgacgatacatagccgacctgagagggtgatcggccacactgggactgagacacggcccagactcctacgggaggcagcagtagggaatcttcggcaatggggggaaccctgaccgagcaacgccgcgtgagtgaagaaggttttcggatcgtaaagctctgttgttaaggaagaatgacggtacttaaccagaaagggacggctaactacgtgccagcagccgcggtaatacgtaggtcccgagcgttg…
Streptomyces_venezuelae	54571	Streptomyces_venezuelae_strain_JCM_4526_16S_ribosomal_RNA,_partial_sequence	aacgggtgagtaacacgtggcaatctgcccttcactctgggacaagccctggaaacggggtctaataccggataacgctggttgaaagctccggtgaaggatgagcccgcggcctatcagcttgttggtggggtaatggcctaccaaggcgacgacgggtagccggcctgagagggcgaccggccacactgggactgagacacggcccagactcctacgggaggcagcagtggggaatattgcacaatgggcgaaagcctgatgcagcgacgccgcgtgagggatgacggccttcgggttgtaaacctctttcagcagggaagagtgacggtacctgcagaagaagcgccggctaactacgtgccagcagccgcggtaatacgtagggcgcaagcgttg…
Syntrophobotulus_glycolicus	645991	Syntrophobotulus_glycolicus_DSM_8271;_CP002547	aacgggtgagtaacgcgtggtaacctgtcctcatgaccggaataacagttggaaacgactgctaatgccggataagccggaaggaaagctgtgcaagagggtggacccgcgtctgattagctggttggtagagtaaaagcctaccaaggcgacgatcagtagccggcctgagagggtaaacggccacactgggactgagacacggcccagactcctacgggaggcagcagtggggaatcttccgcaatggacgaaagtctgacggagcaacgccgcgtgtatgaagaaggctttcgggttgtaaagtactgttgtcagggacgactgacggtacctgacgaggaagccccggctaactacgtgccagcagccgcggtaatacgtagggggcgagcgttg…
Tannerella_sp._oral_taxon_HOT-286	712710	Tannerella_sp._oral_taxon_286_clone_WWP_SS7_C16_16S_ribosomal_RNA_gene,_partial_sequence	cacgggtgagtaacgcgttgcaacctacctacaacagaagaataatccggcgaaagtcggtctaatacttcataaatatttgttaaagattcggttgtagatgggcatgcgtaccattaggtagttggtgaggtaacggcccaccaagcctacgatggttaggggttctgagaggaaagtcccccacactggtactgagacacggaccagactcctacgggaggcagcagtgaggaatattggtcaatgggcgagagcctgaaccagccaagtcgcgtgaaggatgacggcctatgggttgtaaacttcttttgcaggggaatattgtatgtaccctgcgaataagcatcggctaactccgtgccagcagccgcggtaatacggaggatgcgagcgtta…
Tenacibaculum_todarodis	1850252	Tenacibaculum_todarodis_strain_LPB0136_16S_ribosomal_RNA_gene,_partial_sequence	cacgggtgcgtaacgcgttagaatctgccttgtacaggaggatagcctttagaaatgaagattaatactccataatttttaattaaagattcggtacaagatgactatgcgtcctattagctagatggtgaggtaacggcttaccatggcaacgataggtaggggtcctgagagggagatcccccacactggtactgagacacggaccagactcctacgggaggcagcagtgaggaatattgggcaatggaggcaactctgacccagccatgccgcgtgcaggaagacggcctatgggttgtaaactgcttttatacaggaagattgacggtactgtaagaataagcaccggctaactccgtgccagcagccgcggtaatacggagggtgcaagcgtta…
Vagococcus_penaei	633807	Vagococcus_penaei_strain_CD276_16S_ribosomal_RNA,_partial_sequence	gacgggtgagtaacacgtggcaacctgcccatcagagggggataacacttggaaacaggtgctaataccgcataatacaggataaaagacgcactggtggatgggcccgcggtgcattagttagttggtggggtaacggcctaccaagaccatgatgcatagccgacctgagagggtgatcggccacactgggactgagacacggcccagactcctacgggaggcagcagtagggaatcttcggcaatggacgaaagtctgaccgagcaacgccgcgtgagtgaagaaggttttcggatcgtaaaactctgttgttagagaagagtgacggtatctaaccagaaagccacggctaactacgtgccagcagccgcggtaatacgtaggtggcaagcgttg…
Veillonella_atypica	39777	Veillonella_atypica_strain_KON_16S_ribosomal_RNA,_partial_sequence	aacgggtgagtaacgcgtatcaacctgcccttcagagggggacaacagttggaaacgactgctaataccgcatacgactggatgaaaggtgcactgaaggaggggattgcgtctgattagctagttggaggggtaacggcccaccaaggcgatgatcagtagccggtctgagaggatgaacggccacattgggactgagacacggcccagactcctacgggaggcagcagtggggaatcttccgcaatggacgaaagtctgacggagcaacgccgcgtgagtgatgacggccttcgggttgtaaagctctgttaatcgggacgattgacggtaccggaatagaaagccacggctaactacgtgccagcagccgcggtaatacgtaggtggcaagcgttg…
Veillonella_dispar	39778	Veillonella_dispar_strain_ATCC_17748_16S_ribosomal_RNA,_partial_sequence	aacgggtgagtaacgcgtatcaacctgcccttcagagggggacaacagttggaaacgactgctaataccgcatacggatggatgaaaggtgcactgaaggaggggattgcgtctgattagctagttggaggggtaacggcccaccaaggcgatgatcagtagccggtctgagaggatgaacggccacattgggactgagacacggcccagactcctacgggaggcagcagtggggaatcttccgcaatggacgaaagtctgacggagcaacgccgcgtgagtgatgacggccttcgggttgtaaagctctgttaatcgggacgattgacggtaccggaatagaaagccacggctaactacgtgccagcagccgcggtaatacgtaggtggcaagcgttg…
Veillonella_parvula	29466	Veillonella_parvula_strain_JCM_12972_16S_ribosomal_RNA,_partial_sequence	aacgggtgagtaacgcgtatcaacctgcccttcagagggggacaacagttggaaacgactgctaataccgcatacggaaagatgaaaggtgcactgaaggaggggattgcgtctgattagctagttggaggggtaacggcccaccaaggcgatgatcagtagccggtctgagaggatgaacggccacattgggactgagacacggcccagactcctacgggaggcagcagtggggaatcttccgcaatggacgaaagtctgacggagcaacgccgcgtgagtgatgacggccttcgggttgtaaagctctgttaatcgggacgattgacggtaccggaatagaaagccacggctaactacgtgccagcagccgcggtaatacgtaggtggcaagcgttg…
Veillonella_rodentium	248315	Veillonella_rodentium_strain_ATCC_17743_16S_ribosomal_RNA,_partial_sequence	-------------cgcgtatcaacctgcccttccaggggga--aacagttggaaacgactgctaataccgcatacggatggatgaaaggtgcactgaaggaggggattgcgtctgattagctagttggaggggtaacggcccaccaaggcgatgatcagtagccggtctgagaggatgaacggccacattgggactgagacacggcccagactcctacgggaggcagcagtggggaatcttccgcaatggacgaaagtctgacggagcaacgccgcgtgagtgatgacggccttcgggttgtaaagctctgttaatcgggacgattgacggtaccggaatagaaagccacggctaactacgtgccagcagccgcggtaatacgtaggtggcaagcgttg…
Yersinia_enterocolitica	1262462	Yersinia_enterocolitica_(type_O:5)_str._YE53/03_isolate_host_faecal_sample_chromosome,_complete_genome_16S	gacgggtgagtaatgtctgggaaactgcctgatggagggggataactactggaaacggtagctaataccgcataacttcggaccaaagtggcgccatcggatgtgcccagatgggattagctagtaggtggggtaatggctcacctaggcgacgatccctagctggtctgagaggatgaccagccacactggaactgagacacggtccagactcctacgggaggcagcagtggggaatattgcacaatgggcgcaagcctgatgcagccatgccgcgtgtgtgaagaaggccttcgggttgtaaagcactttcagcgaggaggaatgacgttactcgcagaagaagcaccggctaactccgtgccagcagccgcggtaatacggagggtgcaagcgtta…
Yersinia_massiliensis	419257	Yersinia_massiliensis_strain_50640_16S_ribosomal_RNA,_partial_sequence	gacgggtgagtaatgtctggggatctgcctgatggagggggataactactggaaacggtagctaataccgcatgacgaaagagcaaagtggcgccatcggatgaacccagatgggattagctagtaggtggggtaatggctcacctaggcgacgatccctagctggtctgagaggatgaccagccacactggaactgagacacggtccagactcctacgggaggcagcagtggggaatattgcacaatgggcgcaagcctgatgcagccatgccgcgtgtgtgaagaaggccttcgggttgtaaagcactttcagcgaggaggaatgacgttactcgcagaagaagcaccggctaactccgtgccagcagccgcggtaatacggagggtgcaagcgtta…
Clostridium_hiranonis	89152	[Clostridium]_hiranonis_strain_TO-931_16S_ribosomal_RNA,_partial_sequence	gacgggtgagtaacgcgtggtaacctgccctgtacacacggataacataccgaaaggtatgctaatacgggataattttatatcaaagattcggtacaggatggacccgcgtctgattagcttgttggcggggtaacggcccaccaaggcgacgatcagtagccgacctgagagggtgatcggccacattggaactgagacacggtccaaactcctacgggaggcagcagtggggaatattgcacaatgggcgcaagcctgatgcagcaacgccgcgtgagcgatgaaggccttcgggtcgtaaagctctgtcctcaaggaagaatgacggtacttgaggaggaagccccggctaactacgtgccagcagccgcggtaatacgtagggggctagcgtta…
Clostridium_sphenoides	1297793	[Clostridium]_sphenoides_JCM_1415_strain_ATCC_19403_16S_ribosomal_RNA,_partial_sequence	gacgggtgagtaacgcgtggtaacctgcctcatacagggggataacagtcggaaacgactgctaataccgcataagcggtgtgaaaaactctggtatgagatggacccgcgtctgattaggtagttggtgaggtaacggcccaccaagccgacgatcagtagccgacctgagagggtgaccggccacattgggactgagacacggcccaaactcctacgggaggcagcagtggggaatattggacaatgggggaaaccctgatccagcgacgccgcgtgagtgaagaagtatttcggtatgtaaagctctatcagcagggaagaatgacggtacctgactaagaagccccggctaacbacgtgccagcagccgcggtaatacgtagggggcaagcgtta…
Eubacterium_eligens	515620	[Eubacterium]_eligens_ATCC_27750_16S_ribosomal_RNA,_partial_sequence	gacgggtgagtaacgcgtggtaacctgccttgtactgggggatagcagctggaaacggctggtaataccgcataagtggtgtgaaaaactctggtataagatggacccgcgtctgattagctagttggtgagataacagcccaccaaggcgacgatcagtagccgacctgagagggtgaccggccacattgggactgagacacggcccagactcctacgggaggcagcagtggggaatattgcacaatggaggaaactctgatgcagcgacgccgcgtgagtgaagaagtaattcgttatgtaaagctctatcagcagggaagagtgacggtacctgactaagaagctccggctaaatacgtgccagcagccgcggtaatacgtatggagcaagcgtta…
Haemophilus_ducreyi	730	[Haemophilus]_ducreyi_strain_CIP_54.2_16S_ribosomal_RNA,_partial_sequence	gacgggtgagtaatgcttgggaatctggcttatggagggggataactacgggaaactgtagctaataccgcgtaatttcggattaaagggttgccataagatgagcccaagtgggattaggtagttggttaggtaaaggctgaccaagccgacgatctctagctggtctgagaggatgaccagccacactggaactgagacacggtccagactcctacgggaggcagcagtggggaatattgcacaatgggggaaaccctgatgcagccatgccgcgtgaatgaagaaggccttcgggttgtaaagttctttcggtgatgaggaatgacgttagtcacagaagaagcaccggctaactccgtgccagcagccgcggtaatacggggggtgcgagcgtta…
