# Supplementary material for: Development of the oral resistome during the first decade of life
Source: Nat Commun. 2023 Mar 9;14:1291. doi: 10.1038/s41467-023-36781-w (PMC9998430; doi:10.1038/s41467-023-36781-w)
Supplement: Supplementary file 8 — Supplementary Dataset 5 [file 41467_2023_36781_MOESM8_ESM.csv]

SD 5: List of species associated with resistance carrying contigs.
Sample	Time point	Gene	Resistance mechanism	Drug class	Species	Genus	Contig	Start	End	Raw count	TPM
T1006A_1032005_D1_D2	1	AAC(6')-Ie-APH(2'')-Ia	inactivation	Aminoglycoside	Staphylococcus aureus (taxid 1280)	Staphylococcus	k141_9886	401	1840	8	108.4089595
T1006A_1032005_D1_D2	1	RlmA(II)	target alteration	Macrolide/Lincosamide	Streptococcus mitis B6 (taxid 365659)	Streptococcus	k141_28272	358	1206	2153	49509.00073
T1006A_1032005_D1_D2	1	RlmA(II)	target alteration	Macrolide/Lincosamide	Streptococcus mitis B6 (taxid 365659)	Streptococcus	k141_51862	8	660	483	14445.59778
T1006A_1032005_D1_D2	1	RlmA(II)	target alteration	Macrolide/Lincosamide	Streptococcus oralis subsp. tigurinus (taxid 1077464)	Streptococcus	k141_43029	530	1372	84	1945.374316
T1006A_1032005_D1_D2	1	RlmA(II)	target alteration	Macrolide/Lincosamide	Streptococcus pneumoniae (taxid 1313)	Streptococcus	k141_5596	8	660	482	14415.68971
T1006A_1032005_D1_D2	1	RlmA(II)	target alteration	Macrolide/Lincosamide	Streptococcus pneumoniae AP200 (taxid 574093)	Streptococcus	k141_67558	1012	1860	1361	31296.67905
T1006A_1032005_D1_D2	1	RlmA(II)	target alteration	Macrolide/Lincosamide	Streptococcus sp. oral taxon 431 (taxid 712633)	Streptococcus	k141_67785	1326	2174	381	8761.230506
T1006A_1032005_D1_D2	1	RlmA(II)	target alteration	Macrolide/Lincosamide	Streptococcus sp. oral taxon 431 (taxid 712633)	Streptococcus	k141_82562	313	922	25	800.4951395
T1006A_1032005_D1_D2	1	RlmA(II)	target alteration	Macrolide/Lincosamide	Streptococcus sp. oral taxon 431 (taxid 712633)	Streptococcus	k141_82565	1	836	68	1588.028968
T1006A_1032005_D1_D2	1	aph(2'')-Ih	inactivation	Aminoglycoside	Staphylococcus aureus (taxid 1280)	Staphylococcus	k141_9886	1031	1827	0	0
T1006A_1032005_D1_D2	1	blaI	inactivation	Beta-Lactam	Staphylococcus hominis subsp. hominis (taxid 145391)	Staphylococcus	k141_49638	10148	10528	215	11032.92959
T1006A_1032005_D1_D2	1	blaI	inactivation	Beta-Lactam	Staphylococcus hominis subsp. hominis (taxid 145391)	Staphylococcus	k141_49638	12382	13227	491	11330.80502
T1006A_1032005_D1_D2	1	blaR1	inactivation	Beta-Lactam	Staphylococcus hominis subsp. hominis (taxid 145391)	Staphylococcus	k141_49638	10518	12275	1012	11231.68033
T1006A_1032005_D1_D2	1	blaTEM-1	inactivation	Beta-Lactam	Haemophilus influenzae (taxid 727)	Haemophilus	k141_60897	389	1105	0	0
T1006A_1032005_D1_D2	1	blaTEM-104	inactivation	Beta-Lactam	Haemophilus influenzae (taxid 727)	Haemophilus	k141_60897	389	1105	0	0
T1006A_1032005_D1_D2	1	catA16	inactivation	Chloramphenicol	Streptococcus salivarius (taxid 1304)	Streptococcus	k141_87055	2214	2873	78	2308.049779
T1006A_1032005_D1_D2	1	cfxA3	inactivation	Beta-Lactam	Prevotella melaninogenica (taxid 28132)	Prevotella	k141_30946	4	906	550	11890.28146
T1006A_1032005_D1_D2	1	dfrC	target replacement	Trimethoprim	Staphylococcus epidermidis (taxid 1282)	Staphylococcus	k141_26834	783	1268	17	683.5073137
T1006A_1032005_D1_D2	1	erm(C)	target alteration	MLS	Staphylococcus aureus (taxid 1280)	Staphylococcus	k141_88904	1562	2296	137	3639.657274
T1006A_1032005_D1_D2	1	lnu(A)	inactivation	Lincosamide	Staphylococcus aureus (taxid 1280)	Staphylococcus	k141_62449	310	795	15	603.0946886
T1006A_1032005_D1_D2	1	macB	efflux	Macrolide	Neisseria subflava (taxid 28449)	Neisseria	k141_31193	2253	4190	46	463.0887112
T1006A_1032005_D1_D2	1	mef(A)	efflux	Macrolide	Streptococcus (taxid 1301)	Streptococcus	k141_79920	1107	2324	4688	75116.09595
T1006A_1032005_D1_D2	1	mph(C)	inactivation	MDR	Staphylococcus (taxid 1279)	Staphylococcus	k141_30885	1	672	12	348.7343356
T1006A_1032005_D1_D2	1	msr(A)	target protection	MLS	Staphylococcus (taxid 1279)	Staphylococcus	k141_30885	771	1967	23	375.0011846
T1006A_1032005_D1_D2	1	msr(D)	target protection	Macrolide	Streptococcus (taxid 1301)	Streptococcus	k141_79920	2444	3907	5938	79146.52479
T1006A_1032005_D1_D2	1	patA	efflux	Fluoroquinolone	Streptococcus mitis B6 (taxid 365659)	Streptococcus	k141_12839	3697	5391	1109	12765.97893
T1006A_1032005_D1_D2	1	patA	efflux	Fluoroquinolone	Streptococcus mitis B6 (taxid 365659)	Streptococcus	k141_29963	1	1554	1221	15331.3427
T1006A_1032005_D1_D2	1	patA	efflux	Fluoroquinolone	Streptococcus mitis B6 (taxid 365659)	Streptococcus	k141_5892	2578	4227	278	3287.457322
T1006A_1032005_D1_D2	1	patA	efflux	Fluoroquinolone	Streptococcus mitis B6 (taxid 365659)	Streptococcus	k141_68081	109	1803	2666	30688.99895
T1006A_1032005_D1_D2	1	patB	efflux	Fluoroquinolone	Streptococcus mitis B6 (taxid 365659)	Streptococcus	k141_12839	1917	3683	1462	16143.3126
T1006A_1032005_D1_D2	1	patB	efflux	Fluoroquinolone	Streptococcus mitis B6 (taxid 365659)	Streptococcus	k141_29963	1568	3334	1675	18495.24529
T1006A_1032005_D1_D2	1	patB	efflux	Fluoroquinolone	Streptococcus mitis B6 (taxid 365659)	Streptococcus	k141_5892	798	2564	928	10246.91799
T1006A_1032005_D1_D2	1	penA	inactivation	Beta-Lactam	Neisseria subflava (taxid 28449)	Neisseria	k141_54231	130	1878	58	647.0272155
T1006A_1032005_D1_D2	1	str	target alteration	Aminoglycoside	Staphylococcus aureus (taxid 1280)	Staphylococcus	k141_4098	3870	4718	350	8048.37448
T1006A_1032005_D1_D2	1	tet(M)	target protection	Tetracycline	Veillonella dispar (taxid 39778)	Veillonella	k141_13178	5581	7500	0	0
T1006A_1032005_D1_D2	1	tet(O)	target protection	Tetracycline	Veillonella dispar (taxid 39778)	Veillonella	k141_13178	5581	7500	0	0
T1006A_1032005_D1_D2	1	tet(W)	target protection	Tetracycline	Coriobacteriales (taxid 84999)	Coriobacteriales	k141_45630	1	1798	61	661.9386519
T1006A_1032005_D1_D2	1	tetA(46)	efflux	Tetracycline	Streptococcus australis (taxid 113107)	Streptococcus	k141_32992	12909	14633	1386	15676.96367
T1006A_1032005_D1_D2	1	tetA(60)	efflux	Tetracycline	Streptococcus sp. oral taxon 431 (taxid 712633)	Streptococcus	k141_7502	1595	3334	255	2859.410988
T1006A_1032005_D1_D2	1	tetB(46)	efflux	Tetracycline	Streptococcus australis (taxid 113107)	Streptococcus	k141_32992	11178	12907	1346	15180.49908
T1006A_1032005_D1_D2	1	tetB(60)	efflux	Tetracycline	Bacillus ciccensis (taxid 1670641)	Bacillus	k141_51345	1133	2872	129	1446.525558
T1006A_1032005_D1_D2	1	tetB(60)	efflux	Tetracycline	Streptococcus sp. oral taxon 431 (taxid 712633)	Streptococcus	k141_7502	1	1598	114	1391.989369
T1013B_12042005_D1_D2	1	Mef(En2)	efflux	Macrolide	Bacteroides fragilis 638R (taxid 862962)	Bacteroides	k141_69609	8691	9896	119	2375.36217
T1013B_12042005_D1_D2	1	RlmA(II)	target alteration	Macrolide/Lincosamide	Streptococcus mitis (taxid 28037)	Streptococcus	k141_52120	363	1211	183	5190.69079
T1013B_12042005_D1_D2	1	RlmA(II)	target alteration	Macrolide/Lincosamide	Streptococcus mitis (taxid 28037)	Streptococcus	k141_54902	394	1242	42	1191.306083
T1013B_12042005_D1_D2	1	RlmA(II)	target alteration	Macrolide/Lincosamide	Streptococcus mitis (taxid 28037)	Streptococcus	k141_71770	110	958	815	23117.0109
T1013B_12042005_D1_D2	1	RlmA(II)	target alteration	Macrolide/Lincosamide	Streptococcus mitis B6 (taxid 365659)	Streptococcus	k141_2227	131	979	125	3545.553818
T1013B_12042005_D1_D2	1	RlmA(II)	target alteration	Macrolide/Lincosamide	Streptococcus mitis B6 (taxid 365659)	Streptococcus	k141_31540	122	970	226	6410.361304
T1013B_12042005_D1_D2	1	RlmA(II)	target alteration	Macrolide/Lincosamide	Streptococcus pseudopneumoniae IS7493 (taxid 1054460)	Streptococcus	k141_11971	131	979	57	1616.772541
T1013B_12042005_D1_D2	1	bla1	inactivation	Beta-Lactam	Bacillus cereus ATCC 10876 (taxid 526980)	Bacillus	k141_63039	68527	69447	260	6797.597442
T1013B_12042005_D1_D2	1	bla2	inactivation	Beta-Lactam	Bacillus cereus ATCC 10876 (taxid 526980)	Bacillus	k141_47727	99159	99932	525	16336.15068
T1013B_12042005_D1_D2	1	blaI	inactivation	Beta-Lactam	Staphylococcus aureus (taxid 1280)	Staphylococcus	k141_68861	117	497	10	632.9746606
T1013B_12042005_D1_D2	1	cfxA3	inactivation	Beta-Lactam	Bacteroides heparinolyticus (taxid 28113)	Bacteroides	k141_13285	94	1059	882	21984.22666
T1013B_12042005_D1_D2	1	fosB	inactivation	Fosfomycin	Bacillus cereus ATCC 10876 (taxid 526980)	Bacillus	k141_64592	111363	111779	160	9251.168117
T1013B_12042005_D1_D2	1	lnu(A)	inactivation	Lincosamide	Staphylococcus aureus (taxid 1280)	Staphylococcus	k141_40557	108	593	148	7339.895858
T1013B_12042005_D1_D2	1	lnu(AN2)	inactivation	Lincosamide	Bacteroides fragilis 638R (taxid 862962)	Bacteroides	k141_69609	9921	10390	60	3077.147604
T1013B_12042005_D1_D2	1	macA	efflux	Macrolide	Neisseria cinerea (taxid 483)	Neisseria	k141_40267	4837	6009	150	3078.46038
T1013B_12042005_D1_D2	1	macB	efflux	Macrolide	Neisseria cinerea (taxid 483)	Neisseria	k141_40267	6082	8016	300	3731.081247
T1013B_12042005_D1_D2	1	macB	efflux	Macrolide	Neisseria subflava (taxid 28449)	Neisseria	k141_2155	8397	10334	267	3315.519312
T1013B_12042005_D1_D2	1	mef(A)	efflux	Macrolide	Streptococcus (taxid 1301)	Streptococcus	k141_70860	2326	3543	3274	64708.00614
T1013B_12042005_D1_D2	1	mef(E)	efflux	Macrolide	Streptococcus oralis (taxid 1303)	Streptococcus	k141_37901	780	1974	244	4915.361016
T1013B_12042005_D1_D2	1	msr(D)	target protection	Macrolide	Streptococcus (taxid 1301)	Streptococcus	k141_70860	743	2206	3935	64694.94259
T1013B_12042005_D1_D2	1	patA	efflux	Fluoroquinolone	Streptococcus mitis B6 (taxid 365659)	Streptococcus	k141_10313	1	1503	203	3250.84323
T1013B_12042005_D1_D2	1	patA	efflux	Fluoroquinolone	Streptococcus mitis B6 (taxid 365659)	Streptococcus	k141_12009	335	2029	577	8192.799533
T1013B_12042005_D1_D2	1	patA	efflux	Fluoroquinolone	Streptococcus mitis B6 (taxid 365659)	Streptococcus	k141_26287	2799	4493	584	8292.192248
T1013B_12042005_D1_D2	1	patA	efflux	Fluoroquinolone	Streptococcus mitis B6 (taxid 365659)	Streptococcus	k141_29948	3	1393	139	2405.30371
T1013B_12042005_D1_D2	1	patA	efflux	Fluoroquinolone	Streptococcus mitis B6 (taxid 365659)	Streptococcus	k141_4544	3744	5438	2188	31067.32301
T1013B_12042005_D1_D2	1	patA	efflux	Fluoroquinolone	Streptococcus mitis B6 (taxid 365659)	Streptococcus	k141_70831	2821	4515	292	4146.096124
T1013B_12042005_D1_D2	1	patA	efflux	Fluoroquinolone	Streptococcus sp. oral taxon 431 (taxid 712633)	Streptococcus	k141_2753	404	1648	41	792.744792
T1013B_12042005_D1_D2	1	patB	efflux	Fluoroquinolone	Streptococcus mitis B6 (taxid 365659)	Streptococcus	k141_26287	4507	6273	499	6796.413089
T1013B_12042005_D1_D2	1	patB	efflux	Fluoroquinolone	Streptococcus mitis B6 (taxid 365659)	Streptococcus	k141_36861	231	1997	307	4181.360357
T1013B_12042005_D1_D2	1	patB	efflux	Fluoroquinolone	Streptococcus mitis B6 (taxid 365659)	Streptococcus	k141_4544	1964	3730	877	11944.79815
T1013B_12042005_D1_D2	1	patB	efflux	Fluoroquinolone	Streptococcus mitis B6 (taxid 365659)	Streptococcus	k141_70831	4529	6035	562	8975.967365
T1013B_12042005_D1_D2	1	penA	inactivation	Beta-Lactam	Neisseria cinerea (taxid 483)	Neisseria	k141_25260	15132	16880	299	4114.335294
T1013B_12042005_D1_D2	1	penA	inactivation	Beta-Lactam	Neisseria subflava (taxid 28449)	Neisseria	k141_52589	79376	81124	283	3894.170195
T1013B_12042005_D1_D2	1	tetA(60)	efflux	Tetracycline	Streptococcus gordonii (taxid 1302)	Streptococcus	k141_43923	7169	8908	79	1092.691162
T1013B_12042005_D1_D2	1	tetB(60)	efflux	Tetracycline	Streptococcus gordonii (taxid 1302)	Streptococcus	k141_43923	5433	7172	89	1231.006499
T1013B_12042005_D1_D2	1	vanZ-F	target alteration	Vancomycin	Bacillus cereus ATCC 10876 (taxid 526980)	Bacillus	k141_8801	76331	76918	307	12579.69743
T1016B_28042005_D1_D2	1	AAC(6')-Ie-APH(2'')-Ia	inactivation	Aminoglycoside	Staphylococcus aureus (taxid 1280)	Staphylococcus	k141_7609	1660	3099	10	310.1144377
T1016B_28042005_D1_D2	1	RlmA(II)	target alteration	Macrolide/Lincosamide	Streptococcus mitis B6 (taxid 365659)	Streptococcus	k141_10643	559	1211	45	3079.978591
T1016B_28042005_D1_D2	1	RlmA(II)	target alteration	Macrolide/Lincosamide	Streptococcus pneumoniae (taxid 1313)	Streptococcus	k141_23619	1588	2436	248	13050.84429
T1016B_28042005_D1_D2	1	RlmA(II)	target alteration	Macrolide/Lincosamide	Streptococcus pneumoniae (taxid 1313)	Streptococcus	k141_23623	18	866	44	2315.472375
T1016B_28042005_D1_D2	1	RlmA(II)	target alteration	Macrolide/Lincosamide	Streptococcus sp. oral taxon 431 (taxid 712633)	Streptococcus	k141_32610	5274	6122	95	4999.315354
T1016B_28042005_D1_D2	1	aph(2'')-Ih	inactivation	Aminoglycoside	Staphylococcus aureus (taxid 1280)	Staphylococcus	k141_7609	1673	2469	0	0
T1016B_28042005_D1_D2	1	blaI	inactivation	Beta-Lactam	Staphylococcus aureus subsp. aureus (taxid 46170)	Staphylococcus	k141_24585	3398	3778	641	75276.11769
T1016B_28042005_D1_D2	1	blaI	inactivation	Beta-Lactam	Staphylococcus aureus subsp. aureus (taxid 46170)	Staphylococcus	k141_24585	699	1544	1537	81170.82092
T1016B_28042005_D1_D2	1	blaI	inactivation	Beta-Lactam	Staphylococcus epidermidis (taxid 1282)	Staphylococcus	k141_26298	62462	62842	104	12213.28587
T1016B_28042005_D1_D2	1	blaR1	inactivation	Beta-Lactam	Staphylococcus aureus subsp. aureus (taxid 46170)	Staphylococcus	k141_24585	1651	3408	2380	60448.84055
T1016B_28042005_D1_D2	1	cfxA3	inactivation	Beta-Lactam	Prevotella (taxid 838)	Prevotella	k141_20755	15010	15975	41	1896.004322
T1016B_28042005_D1_D2	1	dfrC	target replacement	Trimethoprim	Staphylococcus epidermidis PM221 (taxid 1449752)	Staphylococcus	k141_5312	28104	28589	165	15181.86011
T1016B_28042005_D1_D2	1	fusC	target protection	Fusidic Acid	Staphylococcus aureus (taxid 1280)	Staphylococcus	k141_3806	329	780	11	1088.426039
T1016B_28042005_D1_D2	1	fusD	target protection	Fusidic Acid	Staphylococcus saprophyticus subsp. saprophyticus (taxid 147452)	Staphylococcus	k141_22776	12761	13402	67	4664.440449
T1016B_28042005_D1_D2	1	mecA	inactivation	Beta-Lactam	Staphylococcus aureus (taxid 1280)	Staphylococcus	k141_12308	2423	4429	71	1579.465702
T1016B_28042005_D1_D2	1	mecI	inactivation	Beta-Lactam	Staphylococcus aureus (taxid 1280)	Staphylococcus	k141_12308	6286	6657	7	841.9899544
T1016B_28042005_D1_D2	1	mecR1	inactivation	Beta-Lactam	Staphylococcus aureus (taxid 1280)	Staphylococcus	k141_12308	4529	6286	55	1396.926988
T1016B_28042005_D1_D2	1	mef(A)	efflux	Macrolide	Streptococcus pseudopneumoniae IS7493 (taxid 1054460)	Streptococcus	k141_11662	2089	3306	605	22184.39432
T1016B_28042005_D1_D2	1	msr(D)	target protection	Macrolide	Streptococcus pseudopneumoniae IS7493 (taxid 1054460)	Streptococcus	k141_11662	506	1969	714	21778.93633
T1016B_28042005_D1_D2	1	mupA	target alteration	Mupirocin	Staphylococcus aureus subsp. aureus ST228 (taxid 1074919)	Staphylococcus	k141_3766	7765	10839	940	13646.04409
T1016B_28042005_D1_D2	1	patA	efflux	Fluoroquinolone	Streptococcus mitis B6 (taxid 365659)	Streptococcus	k141_5852	2598	4292	323	8508.870147
T1016B_28042005_D1_D2	1	patA	efflux	Fluoroquinolone	Streptococcus mitis B6 (taxid 365659)	Streptococcus	k141_8034	4226	5547	90	3040.342228
T1016B_28042005_D1_D2	1	patB	efflux	Fluoroquinolone	Streptococcus mitis B6 (taxid 365659)	Streptococcus	k141_5852	4306	5957	80	2162.34852
T1016B_28042005_D1_D2	1	patB	efflux	Fluoroquinolone	Streptococcus mitis B6 (taxid 365659)	Streptococcus	k141_8034	2446	4212	388	9804.462867
T1016B_28042005_D1_D2	1	tet(38)	efflux	Tetracycline	Staphylococcus aureus (taxid 1280)	Staphylococcus	k141_3780	1208	2560	37	1221.259098
T1016B_28042005_D1_D2	1	tet(M)	target protection	Tetracycline	Streptococcus sanguinis (taxid 1305)	Streptococcus	k141_14408	4417	6336	0	0
T1016B_28042005_D1_D2	1	tet(O)	target protection	Tetracycline	Streptococcus sanguinis (taxid 1305)	Streptococcus	k141_14408	4417	6336	0	0
T1016B_28042005_D1_D2	1	tetA(46)	efflux	Tetracycline	Streptococcus parasanguinis ATCC 15912 (taxid 760570)	Streptococcus	k141_22862	711	2435	98	2536.714515
T1016B_28042005_D1_D2	1	tetA(60)	efflux	Tetracycline	Streptococcus merionis (taxid 400065)	Streptococcus	k141_32721	4721	6460	192	4927.021148
T1016B_28042005_D1_D2	1	tetB(46)	efflux	Tetracycline	Streptococcus parasanguinis ATCC 15912 (taxid 760570)	Streptococcus	k141_22862	2437	4166	100	2580.998704
T1016B_28042005_D1_D2	1	tetB(60)	efflux	Tetracycline	Streptococcus merionis (taxid 400065)	Streptococcus	k141_32721	2985	4724	166	4259.820367
T1018A_1032005_D1_D2	1	RlmA(II)	target alteration	Macrolide/Lincosamide	Streptococcus mitis (taxid 28037)	Streptococcus	k141_107682	353	1201	243	4476.879261
T1018A_1032005_D1_D2	1	RlmA(II)	target alteration	Macrolide/Lincosamide	Streptococcus mitis B6 (taxid 365659)	Streptococcus	k141_33213	566	1414	229	4218.952061
T1018A_1032005_D1_D2	1	RlmA(II)	target alteration	Macrolide/Lincosamide	Streptococcus mitis B6 (taxid 365659)	Streptococcus	k141_55962	1123	1971	58	1068.555544
T1018A_1032005_D1_D2	1	RlmA(II)	target alteration	Macrolide/Lincosamide	Streptococcus mitis B6 (taxid 365659)	Streptococcus	k141_82959	218	1052	1374	25738.64279
T1018A_1032005_D1_D2	1	RlmA(II)	target alteration	Macrolide/Lincosamide	Streptococcus sp. oral taxon 431 (taxid 712633)	Streptococcus	k141_5219	1056	1897	290	5387.247926
T1018A_1032005_D1_D2	1	RlmA(II)	target alteration	Macrolide/Lincosamide	Streptococcus sp. oral taxon 431 (taxid 712633)	Streptococcus	k141_58735	326	1166	42	781.1509493
T1018A_1032005_D1_D2	1	RlmA(II)	target alteration	Macrolide/Lincosamide	Streptococcus sp. oral taxon 431 (taxid 712633)	Streptococcus	k141_64852	818	1666	332	6116.55932
T1018A_1032005_D1_D2	1	blaI	inactivation	Beta-Lactam	Staphylococcus (taxid 1279)	Staphylococcus	k141_103116	47	699	38	910.5440513
T1018A_1032005_D1_D2	1	blaI	inactivation	Beta-Lactam	Staphylococcus aureus (taxid 1280)	Staphylococcus	k141_92592	1	590	19	503.9683544
T1018A_1032005_D1_D2	1	blaI	inactivation	Beta-Lactam	Staphylococcus epidermidis (taxid 1282)	Staphylococcus	k141_6442	1	272	28	1614.186463
T1018A_1032005_D1_D2	1	blaR1	inactivation	Beta-Lactam	Staphylococcus aureus subsp. aureus (taxid 46170)	Staphylococcus	k141_102187	1	1747	130	1163.225927
T1018A_1032005_D1_D2	1	blaR1	inactivation	Beta-Lactam	Staphylococcus chromogenes (taxid 46126)	Staphylococcus	k141_102192	1	1747	99	885.8412827
T1018A_1032005_D1_D2	1	cfxA3	inactivation	Beta-Lactam	Prevotella scopos JCM 17725 (taxid 1236518)	Prevotella	k141_102574	2942	3907	182	2946.51757
T1018A_1032005_D1_D2	1	dfrC	target replacement	Trimethoprim	Staphylococcus epidermidis PM221 (taxid 1449752)	Staphylococcus	k141_51135	43474	43959	48	1546.195693
T1018A_1032005_D1_D2	1	erm(B)	target alteration	MLS	Streptococcus agalactiae (taxid 1311)	Streptococcus	k141_101638	7418	8155	0	0
T1018A_1032005_D1_D2	1	erm(B)	target alteration	MLS	Streptococcus agalactiae (taxid 1311)	Streptococcus	k141_101638	7418	8180	14	287.0370942
T1018A_1032005_D1_D2	1	macB	efflux	Macrolide	Neisseria subflava (taxid 28449)	Neisseria	k141_96351	8389	10326	1138	9178.624473
T1018A_1032005_D1_D2	1	mecA	inactivation	Beta-Lactam	Staphylococcus aureus (taxid 1280)	Staphylococcus	k141_81429	2795	4801	497	3870.708094
T1018A_1032005_D1_D2	1	mecI	inactivation	Beta-Lactam	Staphylococcus aureus (taxid 1280)	Staphylococcus	k141_81429	6658	7029	112	4716.38309
T1018A_1032005_D1_D2	1	mecR1	inactivation	Beta-Lactam	Staphylococcus aureus (taxid 1280)	Staphylococcus	k141_81429	4901	6658	363	3227.749511
T1018A_1032005_D1_D2	1	mef(A)	efflux	Macrolide	Streptococcus sp. 1643 (taxid 2576376)	Streptococcus	k141_33954	25514	26731	8964	115073.7405
T1018A_1032005_D1_D2	1	mef(E)	efflux	Macrolide	Streptococcus pneumoniae (taxid 1313)	Streptococcus	k141_37299	10365	11514	258	3508.040816
T1018A_1032005_D1_D2	1	mph(C)	inactivation	MDR	Staphylococcus epidermidis (taxid 1282)	Staphylococcus	k141_109591	660	1559	128	2224.412047
T1018A_1032005_D1_D2	1	msr(A)	target protection	MLS	Staphylococcus epidermidis (taxid 1282)	Staphylococcus	k141_109591	1658	3124	194	2067.439074
T1018A_1032005_D1_D2	1	msr(D)	target protection	Macrolide	Streptococcus pseudopneumoniae IS7493 (taxid 1054460)	Streptococcus	k141_103289	13	1476	10938	116804.2253
T1018A_1032005_D1_D2	1	patA	efflux	Fluoroquinolone	Streptococcus mitis B6 (taxid 365659)	Streptococcus	k141_102506	2753	4447	5815	53629.19445
T1018A_1032005_D1_D2	1	patA	efflux	Fluoroquinolone	Streptococcus mitis B6 (taxid 365659)	Streptococcus	k141_13158	43	1361	228	2702.616334
T1018A_1032005_D1_D2	1	patA	efflux	Fluoroquinolone	Streptococcus mitis B6 (taxid 365659)	Streptococcus	k141_56391	12324	13691	1458	16663.02976
T1018A_1032005_D1_D2	1	patA	efflux	Fluoroquinolone	Streptococcus sp. oral taxon 431 (taxid 712633)	Streptococcus	k141_91204	1	1298	184	2216.372778
T1018A_1032005_D1_D2	1	patB	efflux	Fluoroquinolone	Streptococcus mitis B6 (taxid 365659)	Streptococcus	k141_102506	4461	6071	5141	49886.91963
T1018A_1032005_D1_D2	1	patB	efflux	Fluoroquinolone	Streptococcus mitis B6 (taxid 365659)	Streptococcus	k141_48439	482	2092	1697	16467.24423
T1018A_1032005_D1_D2	1	penA	inactivation	Beta-Lactam	Neisseria subflava (taxid 28449)	Neisseria	k141_58362	105217	106965	1303	11645.76301
T1018A_1032005_D1_D2	1	tet(B)	efflux	Tetracycline	Klebsiella michiganensis E718 (taxid 1191061)	Klebsiella	k141_67358	1387	2592	27	350.0593466
T1018A_1032005_D1_D2	1	tet(M)	target protection	Tetracycline	Enterococcus sp. HSIEG1 (taxid 1316414)	Enterococcus	k141_23990	30	1706	0	0
T1018A_1032005_D1_D2	1	tet(M)	target protection	Tetracycline	Escherichia coli (taxid 562)	Escherichia	k141_23991	30	1706	0	0
T1018A_1032005_D1_D2	1	tet(O)	target protection	Tetracycline	Enterococcus sp. HSIEG1 (taxid 1316414)	Enterococcus	k141_23990	30	1706	0	0
T1018A_1032005_D1_D2	1	tet(O)	target protection	Tetracycline	Escherichia coli (taxid 562)	Escherichia	k141_23991	30	1706	0	0
T1018A_1032005_D1_D2	1	tet(O)	target protection	Tetracycline	Streptococcus sp. HSISM1 (taxid 1316408)	Streptococcus	k141_89709	9544	11463	76	618.7334252
T1018A_1032005_D1_D2	1	tet(Q)	target protection	Tetracycline	Bacteroidales (taxid 171549)	Bacteroidales	k141_23291	1	1744	0	0
T1018A_1032005_D1_D2	1	tet(Q)	target protection	Tetracycline	Bacteroidales (taxid 171549)	Bacteroidales	k141_23291	1	1780	3	26.34573185
T1018A_1032005_D1_D2	1	tet(W)	target protection	Tetracycline	Veillonella parvula HSIVP1 (taxid 1316254)	Veillonella	k141_13156	7759	9678	89	724.5694058
T1018A_1032005_D1_D2	1	tetA(46)	efflux	Tetracycline	Streptococcus australis (taxid 113107)	Streptococcus	k141_44400	1589	3313	103	933.3938257
T1018A_1032005_D1_D2	1	tetA(60)	efflux	Tetracycline	Firmicutes (taxid 1239)	Firmicutes	k141_78848	2	1399	94	1051.226761
T1018A_1032005_D1_D2	1	tetA(60)	efflux	Tetracycline	Terrabacteria group (taxid 1783272)	Terrabacteria	k141_18057	432	2119	321	2972.726197
T1018A_1032005_D1_D2	1	tetB(46)	efflux	Tetracycline	Streptococcus australis (taxid 113107)	Streptococcus	k141_44400	1	1587	76	748.6440371
T1018A_1032005_D1_D2	1	tetB(46)	efflux	Tetracycline	Streptococcus parasanguinis FW213 (taxid 1114965)	Streptococcus	k141_2877	1	1587	225	2216.380373
T1018A_1032005_D1_D2	1	tetB(60)	efflux	Tetracycline	Bacillus sp. FJAT-25496 (taxid 1742359)	Bacillus	k141_47442	731	1934	139	1805.153482
T1018A_1032005_D1_D2	1	tetB(60)	efflux	Tetracycline	Mycobacteriaceae (taxid 1762)	Mycobacteriaceae	k141_101409	181	1920	121	1087.053075
T1018A_1032005_D1_D2	1	tetB(60)	efflux	Tetracycline	Staphylococcus schleiferi (taxid 1295)	Staphylococcus	k141_93790	1	1204	118	1532.432452
T1018A_1032005_D1_D2	1	tetB(60)	efflux	Tetracycline	unclassified (taxid 0)	Unclassified	k141_20985	1	1265	77	951.7187198
T1018B_1032005_D1_D2	1	RlmA(II)	target alteration	Macrolide/Lincosamide	Streptococcus mitis (taxid 28037)	Streptococcus	k141_46793	98	946	302	6272.357699
T1018B_1032005_D1_D2	1	RlmA(II)	target alteration	Macrolide/Lincosamide	Streptococcus mitis B6 (taxid 365659)	Streptococcus	k141_20586	1835	2683	285	5919.277961
T1018B_1032005_D1_D2	1	RlmA(II)	target alteration	Macrolide/Lincosamide	Streptococcus mitis B6 (taxid 365659)	Streptococcus	k141_33389	578	1417	1356	28465.41077
T1018B_1032005_D1_D2	1	RlmA(II)	target alteration	Macrolide/Lincosamide	Streptococcus pseudopneumoniae IS7493 (taxid 1054460)	Streptococcus	k141_56380	1670	2518	3235	67188.9972
T1018B_1032005_D1_D2	1	RlmA(II)	target alteration	Macrolide/Lincosamide	Streptococcus sp. 116-D4 (taxid 2598453)	Streptococcus	k141_39088	827	1675	196	4070.801685
T1018B_1032005_D1_D2	1	RlmA(II)	target alteration	Macrolide/Lincosamide	Streptococcus sp. oral taxon 431 (taxid 712633)	Streptococcus	k141_33607	707	1332	15	422.6987546
T1018B_1032005_D1_D2	1	cfxA3	inactivation	Beta-Lactam	Bacteroidetes (taxid 976)	Bacteroidetes	k141_14085	54	1015	1064	19500.15066
T1018B_1032005_D1_D2	1	erm(B)	target alteration	MLS	Streptococcus agalactiae (taxid 1311)	Streptococcus	k141_14937	784	1366	13	393.4051983
T1018B_1032005_D1_D2	1	macA	efflux	Macrolide	Neisseria cinerea (taxid 483)	Neisseria	k141_10257	125721	126893	154	2314.263659
T1018B_1032005_D1_D2	1	macB	efflux	Macrolide	Neisseria cinerea (taxid 483)	Neisseria	k141_10257	123714	125648	227	2067.2315
T1018B_1032005_D1_D2	1	mef(A)	efflux	Macrolide	Streptococcus (taxid 1301)	Streptococcus	k141_21869	528	1745	8143	117845.6573
T1018B_1032005_D1_D2	1	mef(E)	efflux	Macrolide	Streptococcus pneumoniae SPNA45 (taxid 869309)	Streptococcus	k141_22692	2495	3671	4663	69835.753
T1018B_1032005_D1_D2	1	mef(E)	efflux	Macrolide	Streptococcus respiraculi (taxid 2021971)	Streptococcus	k141_31979	233	1192	16	293.8468923
T1018B_1032005_D1_D2	1	msr(D)	target protection	Macrolide	Bacilli (taxid 91061)	Bacilli	k141_10856	506	1647	7780	120091.8898
T1018B_1032005_D1_D2	1	patA	efflux	Fluoroquinolone	Streptococcus mitis B6 (taxid 365659)	Streptococcus	k141_18066	1108	2802	1007	10469.73745
T1018B_1032005_D1_D2	1	patA	efflux	Fluoroquinolone	Streptococcus mitis B6 (taxid 365659)	Streptococcus	k141_19884	392	2086	566	5884.678647
T1018B_1032005_D1_D2	1	patA	efflux	Fluoroquinolone	Streptococcus mitis B6 (taxid 365659)	Streptococcus	k141_30900	32	1723	590	6145.08834
T1018B_1032005_D1_D2	1	patB	efflux	Fluoroquinolone	Streptococcus mitis B6 (taxid 365659)	Streptococcus	k141_12198	1	1621	427	4642.293421
T1018B_1032005_D1_D2	1	patB	efflux	Fluoroquinolone	Streptococcus mitis B6 (taxid 365659)	Streptococcus	k141_19371	312	2078	4561	45487.18902
T1018B_1032005_D1_D2	1	patB	efflux	Fluoroquinolone	Streptococcus mitis B6 (taxid 365659)	Streptococcus	k141_22879	735	2501	299	2981.949028
T1018B_1032005_D1_D2	1	penA	inactivation	Beta-Lactam	Neisseria cinerea (taxid 483)	Neisseria	k141_49715	136466	138214	339	3415.686446
T1018B_1032005_D1_D2	1	penA	inactivation	Beta-Lactam	Neisseria subflava (taxid 28449)	Neisseria	k141_1016	1772	3520	32	322.4246793
T1018B_1032005_D1_D2	1	tet(M)	target protection	Tetracycline	Streptococcus sp. I-G2 (taxid 1156431)	Streptococcus	k141_2460	3172	5091	0	0
T1018B_1032005_D1_D2	1	tet(O)	target protection	Tetracycline	Streptococcus sp. I-G2 (taxid 1156431)	Streptococcus	k141_2460	3172	5091	0	0
T1026A_28042005_D1_D2	1	AAC(6')-Ie-APH(2'')-Ia	inactivation	Aminoglycoside	Staphylococcus aureus (taxid 1280)	Staphylococcus	k141_18598	1972	3411	45	342.4821225
T1026A_28042005_D1_D2	1	FosD	inactivation	Fosfomycin	Staphylococcus aureus subsp. aureus (taxid 46170)	Staphylococcus	k141_72094	444	863	0	0
T1026A_28042005_D1_D2	1	RlmA(II)	target alteration	Macrolide/Lincosamide	Streptococcus australis (taxid 113107)	Streptococcus	k141_26689	1	615	44	784.8207769
T1026A_28042005_D1_D2	1	RlmA(II)	target alteration	Macrolide/Lincosamide	Streptococcus mitis (taxid 28037)	Streptococcus	k141_6805	8	660	97	1629.334768
T1026A_28042005_D1_D2	1	RlmA(II)	target alteration	Macrolide/Lincosamide	Streptococcus mitis B6 (taxid 365659)	Streptococcus	k141_27895	377	1225	517	6676.992329
T1026A_28042005_D1_D2	1	RlmA(II)	target alteration	Macrolide/Lincosamide	Streptococcus mitis B6 (taxid 365659)	Streptococcus	k141_6807	377	1029	92	1545.34844
T1026A_28042005_D1_D2	1	RlmA(II)	target alteration	Macrolide/Lincosamide	Streptococcus oralis subsp. tigurinus (taxid 1077464)	Streptococcus	k141_24723	149	991	28	364.1934463
T1026A_28042005_D1_D2	1	RlmA(II)	target alteration	Macrolide/Lincosamide	Streptococcus sp. 116-D4 (taxid 2598453)	Streptococcus	k141_66722	1113	1961	693	8950.010994
T1026A_28042005_D1_D2	1	aph(2'')-Ih	inactivation	Aminoglycoside	Staphylococcus aureus (taxid 1280)	Staphylococcus	k141_18598	2602	3398	0	0
T1026A_28042005_D1_D2	1	blaI	inactivation	Beta-Lactam	Staphylococcus (taxid 1279)	Staphylococcus	k141_35798	60	440	44	1268.10515
T1026A_28042005_D1_D2	1	blaI	inactivation	Beta-Lactam	Staphylococcus aureus (taxid 1280)	Staphylococcus	k141_49087	2757	3137	34	979.8994341
T1026A_28042005_D1_D2	1	blaI	inactivation	Beta-Lactam	Staphylococcus aureus subsp. aureus (taxid 46170)	Staphylococcus	k141_59547	1818	2198	825	23776.97156
T1026A_28042005_D1_D2	1	blaI	inactivation	Beta-Lactam	Staphylococcus hominis (taxid 1290)	Staphylococcus	k141_60546	6352	7197	2762	35797.53742
T1026A_28042005_D1_D2	1	blaI	inactivation	Beta-Lactam	Staphylococcus hominis (taxid 1290)	Staphylococcus	k141_60546	9051	9431	999	28791.75102
T1026A_28042005_D1_D2	1	blaR1	inactivation	Beta-Lactam	Staphylococcus aureus subsp. aureus (taxid 46170)	Staphylococcus	k141_59547	71	1828	6933	43215.11024
T1026A_28042005_D1_D2	1	blaR1	inactivation	Beta-Lactam	Staphylococcus hominis (taxid 1290)	Staphylococcus	k141_60546	7304	9061	4884	30443.18454
T1026A_28042005_D1_D2	1	catA16	inactivation	Chloramphenicol	Streptococcus salivarius (taxid 1304)	Streptococcus	k141_69074	2722	3381	78	1296.269715
T1026A_28042005_D1_D2	1	cfxA3	inactivation	Beta-Lactam	Prevotella intermedia ATCC 25611 = DSM 20706 (taxid 1122984)	Prevotella	k141_51307	43	1008	91	1032.762037
T1026A_28042005_D1_D2	1	dfrC	target replacement	Trimethoprim	Staphylococcus epidermidis (taxid 1282)	Staphylococcus	k141_61243	12723	13208	482	10884.07401
T1026A_28042005_D1_D2	1	erm(C)	target alteration	MLS	Staphylococcus aureus (taxid 1280)	Staphylococcus	k141_12272	1657	2391	212	3163.19516
T1026A_28042005_D1_D2	1	fosB	inactivation	Fosfomycin	Staphylococcus aureus subsp. aureus (taxid 46170)	Staphylococcus	k141_72094	444	863	0	0
T1026A_28042005_D1_D2	1	fusB	target protection	Fusidic Acid	Staphylococcus pasteuri SP1 (taxid 1276282)	Staphylococcus	k141_30474	356	997	20	341.7103652
T1026A_28042005_D1_D2	1	fusC	target protection	Fusidic Acid	Staphylococcus aureus subsp. aureus (taxid 46170)	Staphylococcus	k141_12873	14824	15462	2616	44905.88371
T1026A_28042005_D1_D2	1	mecA	inactivation	Beta-Lactam	Staphylococcus epidermidis (taxid 1282)	Staphylococcus	k141_57470	1716	3722	7384	40313.16961
T1026A_28042005_D1_D2	1	mecI	inactivation	Beta-Lactam	Staphylococcus epidermidis (taxid 1282)	Staphylococcus	k141_57470	5579	5950	961	28368.45373
T1026A_28042005_D1_D2	1	mecR1	inactivation	Beta-Lactam	Staphylococcus epidermidis (taxid 1282)	Staphylococcus	k141_57470	3822	5579	5611	34974.75603
T1026A_28042005_D1_D2	1	mef(A)	efflux	Macrolide	Streptococcus mitis B6 (taxid 365659)	Streptococcus	k141_66897	1098	2315	1426	12832.61408
T1026A_28042005_D1_D2	1	mph(C)	inactivation	MDR	Staphylococcus (taxid 1279)	Staphylococcus	k141_24645	182	1081	21	255.8266533
T1026A_28042005_D1_D2	1	msr(A)	target protection	MLS	Staphylococcus warneri (taxid 1292)	Staphylococcus	k141_14597	570	2036	4497	33595.03545
T1026A_28042005_D1_D2	1	mupA	target alteration	Mupirocin	Staphylococcus epidermidis (taxid 1282)	Staphylococcus	k141_2995	8694	11768	4592	16360.03403
T1026A_28042005_D1_D2	1	patA	efflux	Fluoroquinolone	Streptococcus mitis B6 (taxid 365659)	Streptococcus	k141_13952	11	1705	979	6329.296956
T1026A_28042005_D1_D2	1	patA	efflux	Fluoroquinolone	Streptococcus mitis B6 (taxid 365659)	Streptococcus	k141_22078	11	1702	226	1463.696445
T1026A_28042005_D1_D2	1	patA	efflux	Fluoroquinolone	Streptococcus mitis B6 (taxid 365659)	Streptococcus	k141_34090	1	1554	983	6932.154741
T1026A_28042005_D1_D2	1	patA	efflux	Fluoroquinolone	Streptococcus mitis B6 (taxid 365659)	Streptococcus	k141_67041	200	1894	382	2469.654175
T1026A_28042005_D1_D2	1	patA	efflux	Fluoroquinolone	Streptococcus sp. oral taxon 431 (taxid 712633)	Streptococcus	k141_55635	1511	3205	214	1383.523543
T1026A_28042005_D1_D2	1	patB	efflux	Fluoroquinolone	Streptococcus mitis B6 (taxid 365659)	Streptococcus	k141_13952	1719	3178	898	6740.734647
T1026A_28042005_D1_D2	1	patB	efflux	Fluoroquinolone	Streptococcus mitis B6 (taxid 365659)	Streptococcus	k141_22078	1719	3485	192	1190.684543
T1026A_28042005_D1_D2	1	patB	efflux	Fluoroquinolone	Streptococcus mitis B6 (taxid 365659)	Streptococcus	k141_67041	1908	3674	946	5866.601968
T1026A_28042005_D1_D2	1	tet(38)	efflux	Tetracycline	Staphylococcus aureus (taxid 1280)	Staphylococcus	k141_35731	8414	9766	210	1701.095868
T1026A_28042005_D1_D2	1	tet(K)	efflux	Tetracycline	Staphylococcus warneri (taxid 1292)	Staphylococcus	k141_52800	1574	2953	109	865.6621286
T1026A_28042005_D1_D2	1	tet(M)	target protection	Tetracycline	Streptococcus milleri (taxid 33040)	Streptococcus	k141_70129	4536	6455	0	0
T1026A_28042005_D1_D2	1	tet(O)	target protection	Tetracycline	Streptococcus milleri (taxid 33040)	Streptococcus	k141_70129	4536	6455	0	0
T1026A_28042005_D1_D2	1	tet(O)	target protection	Tetracycline	Streptococcus pneumoniae G54 (taxid 512566)	Streptococcus	k141_13558	10030	11949	180	1027.267898
T1026A_28042005_D1_D2	1	tetA(46)	efflux	Tetracycline	Streptococcus sp. HSISM1 (taxid 1316408)	Streptococcus	k141_14340	1693	3265	119	829.0497757
T1026A_28042005_D1_D2	1	tetA(46)	efflux	Tetracycline	Streptococcus sp. LPB0220 (taxid 2610896)	Streptococcus	k141_66301	5718	7442	761	4834.299822
T1026A_28042005_D1_D2	1	tetA(60)	efflux	Tetracycline	Tenacibaculum todarodis (taxid 1850252)	Tenacibaculum	k141_4187	1	1387	97	766.4691695
T1026A_28042005_D1_D2	1	tetB(46)	efflux	Tetracycline	Streptococcus sp. HSISM1 (taxid 1316408)	Streptococcus	k141_14340	135	1691	154	1083.920212
T1026A_28042005_D1_D2	1	tetB(46)	efflux	Tetracycline	Streptococcus sp. LPB0220 (taxid 2610896)	Streptococcus	k141_66301	7444	9173	711	4503.610198
T1026A_28042005_D1_D2	1	tetB(60)	efflux	Tetracycline	Tenacibaculum todarodis (taxid 1850252)	Tenacibaculum	k141_4187	1384	3123	118	743.1365326
T1026A_28042005_D1_D2	1	tetB(60)	efflux	Tetracycline	Terrabacteria group (taxid 1783272)	Terrabacteria	k141_53892	1	1697	87	561.7972269
T1026B_28042005_D1_D2	1	AAC(6')-Ie-APH(2'')-Ia	inactivation	Aminoglycoside	Staphylococcus epidermidis ATCC 12228 (taxid 176280)	Staphylococcus	k141_2505	608	2047	110	955.4387365
T1026B_28042005_D1_D2	1	FosD	inactivation	Fosfomycin	Staphylococcus aureus subsp. aureus ST228 (taxid 1074919)	Staphylococcus	k141_35739	363	782	0	0
T1026B_28042005_D1_D2	1	RlmA(II)	target alteration	Macrolide/Lincosamide	Streptococcus australis (taxid 113107)	Streptococcus	k141_7781	599	1447	114	1680.273402
T1026B_28042005_D1_D2	1	RlmA(II)	target alteration	Macrolide/Lincosamide	Streptococcus mitis B6 (taxid 365659)	Streptococcus	k141_18154	1174	2022	734	10818.60243
T1026B_28042005_D1_D2	1	RlmA(II)	target alteration	Macrolide/Lincosamide	Streptococcus sp. LPB0220 (taxid 2610896)	Streptococcus	k141_34846	81470	82318	3541	52191.65015
T1026B_28042005_D1_D2	1	aph(2'')-Ih	inactivation	Aminoglycoside	Staphylococcus epidermidis ATCC 12228 (taxid 176280)	Staphylococcus	k141_2505	1238	2034	0	0
T1026B_28042005_D1_D2	1	arnA	efflux	Peptide	Pseudomonas oryzihabitans (taxid 47885)	Pseudomonas	k141_570	195766	197731	194	1233.985706
T1026B_28042005_D1_D2	1	blaI	inactivation	Beta-Lactam	Staphylococcus (taxid 1279)	Staphylococcus	k141_18658	207	851	583	11314.9761
T1026B_28042005_D1_D2	1	blaI	inactivation	Beta-Lactam	Staphylococcus aureus (taxid 1280)	Staphylococcus	k141_7477	552	932	1232	40522.67113
T1026B_28042005_D1_D2	1	blaI	inactivation	Beta-Lactam	Staphylococcus epidermidis (taxid 1282)	Staphylococcus	k141_2461	1	778	1083	17421.21304
T1026B_28042005_D1_D2	1	blaI	inactivation	Beta-Lactam	Staphylococcus epidermidis ATCC 12228 (taxid 176280)	Staphylococcus	k141_38047	285	665	280	9209.697983
T1026B_28042005_D1_D2	1	blaR1	inactivation	Beta-Lactam	Staphylococcus aureus subsp. aureus (taxid 46170)	Staphylococcus	k141_31726	1	1395	729	6536.356157
T1026B_28042005_D1_D2	1	blaR1	inactivation	Beta-Lactam	Staphylococcus aureus subsp. aureus (taxid 46170)	Staphylococcus	k141_43614	1	1593	1680	13189.76847
T1026B_28042005_D1_D2	1	catP	inactivation	Chloramphenicol	Streptococcus (taxid 1301)	Streptococcus	k141_30379	88	808	10	173.5954977
T1026B_28042005_D1_D2	1	cfxA3	inactivation	Beta-Lactam	Bacteroidales (taxid 171549)	Bacteroidales	k141_35624	43	1008	82	1062.080641
T1026B_28042005_D1_D2	1	dfrC	target replacement	Trimethoprim	Staphylococcus epidermidis PM221 (taxid 1449752)	Staphylococcus	k141_678	545	1030	6466	166634.4972
T1026B_28042005_D1_D2	1	erm(C)	target alteration	MLS	Staphylococcus aureus (taxid 1280)	Staphylococcus	k141_13578	1598	2332	20	340.5688238
T1026B_28042005_D1_D2	1	fosB	inactivation	Fosfomycin	Staphylococcus aureus subsp. aureus ST228 (taxid 1074919)	Staphylococcus	k141_35739	363	782	0	0
T1026B_28042005_D1_D2	1	fusC	target protection	Fusidic Acid	Staphylococcus aureus (taxid 1280)	Staphylococcus	k141_42694	14824	15462	680	13321.68584
T1026B_28042005_D1_D2	1	mecA	inactivation	Beta-Lactam	Staphylococcus aureus (taxid 1280)	Staphylococcus	k141_3214	2440	4446	1735	10810.34375
T1026B_28042005_D1_D2	1	mecI	inactivation	Beta-Lactam	Staphylococcus aureus (taxid 1280)	Staphylococcus	k141_3214	212	583	264	8894.078761
T1026B_28042005_D1_D2	1	mecR1	inactivation	Beta-Lactam	Staphylococcus aureus (taxid 1280)	Staphylococcus	k141_3214	583	2340	1232	8764.151979
T1026B_28042005_D1_D2	1	mef(A)	efflux	Macrolide	Streptococcus sp. oral taxon 431 (taxid 712633)	Streptococcus	k141_43803	15072	16289	961	9869.695708
T1026B_28042005_D1_D2	1	mph(C)	inactivation	MDR	Staphylococcus epidermidis (taxid 1282)	Staphylococcus	k141_2653	2177	3076	147	2043.753891
T1026B_28042005_D1_D2	1	msr(A)	target protection	MLS	Staphylococcus epidermidis (taxid 1282)	Staphylococcus	k141_2653	612	2078	425	3623.480375
T1026B_28042005_D1_D2	1	msr(D)	target protection	Macrolide	Streptococcus sp. oral taxon 431 (taxid 712633)	Streptococcus	k141_43803	16409	17872	1111	9491.627513
T1026B_28042005_D1_D2	1	mupA	target alteration	Mupirocin	Staphylococcus epidermidis (taxid 1282)	Staphylococcus	k141_43387	11329	14403	247	1004.301344
T1026B_28042005_D1_D2	1	patA	efflux	Fluoroquinolone	Streptococcus mitis B6 (taxid 365659)	Streptococcus	k141_21752	1913	3607	4850	35784.85702
T1026B_28042005_D1_D2	1	patA	efflux	Fluoroquinolone	Streptococcus mitis B6 (taxid 365659)	Streptococcus	k141_22802	1	1603	241	1880.292807
T1026B_28042005_D1_D2	1	patA	efflux	Fluoroquinolone	Streptococcus mitis B6 (taxid 365659)	Streptococcus	k141_42710	1	1600	903	7058.464589
T1026B_28042005_D1_D2	1	patB	efflux	Fluoroquinolone	Streptococcus mitis B6 (taxid 365659)	Streptococcus	k141_21752	133	1899	4347	30765.91917
T1026B_28042005_D1_D2	1	patB	efflux	Fluoroquinolone	Streptococcus mitis B6 (taxid 365659)	Streptococcus	k141_22280	1	1445	644	5574.290885
T1026B_28042005_D1_D2	1	patB	efflux	Fluoroquinolone	Streptococcus mitis B6 (taxid 365659)	Streptococcus	k141_22802	1617	3383	325	2300.189494
T1026B_28042005_D1_D2	1	patB	efflux	Fluoroquinolone	Streptococcus mitis B6 (taxid 365659)	Streptococcus	k141_9591	1	1290	71	688.4563105
T1026B_28042005_D1_D2	1	patB	efflux	Fluoroquinolone	Streptococcus sp. oral taxon 431 (taxid 712633)	Streptococcus	k141_24214	1301	2576	38	372.5155151
T1026B_28042005_D1_D2	1	tet(K)	efflux	Tetracycline	Staphylococcus epidermidis (taxid 1282)	Staphylococcus	k141_29167	828	2207	518	4695.009197
T1026B_28042005_D1_D2	1	tet(M)	target protection	Tetracycline	Streptococcus cristatus AS 1.3089 (taxid 1302863)	Streptococcus	k141_7451	36305	38224	0	0
T1026B_28042005_D1_D2	1	tet(O)	target protection	Tetracycline	Streptococcus cristatus AS 1.3089 (taxid 1302863)	Streptococcus	k141_7451	36305	38224	0	0
T1026B_28042005_D1_D2	1	tetA(46)	efflux	Tetracycline	Streptococcus sp. LPB0220 (taxid 2610896)	Streptococcus	k141_1656	7089	8813	829	6010.190294
T1026B_28042005_D1_D2	1	tetA(60)	efflux	Tetracycline	Terrabacteria group (taxid 1783272)	Terrabacteria	k141_3719	1	1472	29	246.408837
T1026B_28042005_D1_D2	1	tetB(46)	efflux	Tetracycline	Streptococcus sp. LPB0220 (taxid 2610896)	Streptococcus	k141_1656	8815	10544	779	5631.36164
T1049A_4102005_D1_D2	1	FosA2	inactivation	Fosfomycin	Enterobacter kobei (taxid 208224)	Enterobacter	k141_13195	4156	4581	0	0
T1049A_4102005_D1_D2	1	FosA5	inactivation	Fosfomycin	Klebsiella oxytoca (taxid 571)	Klebsiella	k141_16016	158623	159034	0	0
T1049A_4102005_D1_D2	1	aph(3')-Ia	inactivation	Aminoglycoside	Klebsiella michiganensis (taxid 1134687)	Klebsiella	k141_6512	2620	3435	0	0
T1049A_4102005_D1_D2	1	aph(3')-Ia	inactivation	Aminoglycoside	Klebsiella michiganensis (taxid 1134687)	Klebsiella	k141_6512	2622	3435	0	0
T1049A_4102005_D1_D2	1	arnA	efflux	Peptide	Pseudomonas fluorescens R124 (taxid 743713)	Pseudomonas	k141_15140	42715	44669	1654	3689.043248
T1049A_4102005_D1_D2	1	bacA	target alteration	Peptide	Enterobacter asburiae L1 (taxid 1421338)	Enterobacter	k141_23143	34118	34935	254	1354.922519
T1049A_4102005_D1_D2	1	bacA	target alteration	Peptide	Enterobacter kobei (taxid 208224)	Enterobacter	k141_13383	7	824	28	149.3615376
T1049A_4102005_D1_D2	1	bacA	target alteration	Peptide	Klebsiella oxytoca (taxid 571)	Klebsiella	k141_23883	47518	48339	4696	24928.01699
T1049A_4102005_D1_D2	1	blaACT-28	inactivation	Beta-Lactam	Enterobacter kobei (taxid 208224)	Enterobacter	k141_8020	1046	2188	0	0
T1049A_4102005_D1_D2	1	blaACT-28	inactivation	Beta-Lactam	Enterobacter kobei (taxid 208224)	Enterobacter	k141_8020	1046	2191	0	0
T1049A_4102005_D1_D2	1	blaACT-4	inactivation	Beta-Lactam	Enterobacter asburiae (taxid 61645)	Enterobacter	k141_20926	4365	5507	377	1438.725851
T1049A_4102005_D1_D2	1	blaOXY-6-1	inactivation	Beta-Lactam	Klebsiella oxytoca (taxid 571)	Klebsiella	k141_723	46070	46944	4937	24618.09796
T1049A_4102005_D1_D2	1	blaSHV-107	inactivation	Beta-lactam	Klebsiella pneumoniae (taxid 573)	Klebsiella	k141_15603	126	986	18	91.21722472
T1049A_4102005_D1_D2	1	blaTEM-1	inactivation	Beta-Lactam	Neisseria mucosa (taxid 488)	Neisseria	k141_25144	564	1424	273	1383.461242
T1049A_4102005_D1_D2	1	fosA	inactivation	Fosfomycin	Enterobacter kobei (taxid 208224)	Enterobacter	k141_13195	4156	4581	0	0
T1049A_4102005_D1_D2	1	fosA	inactivation	Fosfomycin	Klebsiella oxytoca (taxid 571)	Klebsiella	k141_16016	158618	159034	1	10.47633724
T1049A_4102005_D1_D2	1	mcr-9.1	inactivation	Peptide	Enterobacteriaceae (taxid 543)	Enterobacteriaceae	k141_4397	4959	6578	410	1103.671451
T1049A_4102005_D1_D2	1	mef(A)	efflux	Macrolide	Streptococcus parasanguinis FW213 (taxid 1114965)	Streptococcus	k141_16901	1	866	20	100.7666195
T1049A_4102005_D1_D2	1	oqxA10	efflux	Phenicol/Quinolone	Enterobacter kobei (taxid 208224)	Enterobacter	k141_4401	452	1263	12	64.48566647
T1049A_4102005_D1_D2	1	oqxA10	efflux	Phenicol/Quinolone	Klebsiella oxytoca (taxid 571)	Klebsiella	k141_19621	45181	46153	2944	13200.01247
T1049A_4102005_D1_D2	1	oqxB	efflux	Phenicol/Quinolone	Klebsiella oxytoca (taxid 571)	Klebsiella	k141_19621	42005	45157	0	0
T1049A_4102005_D1_D2	1	oqxB	efflux	Phenicol/Quinolone	Pantoea vagans C9-1 (taxid 712898)	Pantoea	k141_19315	282378	285500	0	0
T1049A_4102005_D1_D2	1	oqxB20	efflux	Phenicol/Quinolone	Klebsiella oxytoca (taxid 571)	Klebsiella	k141_19621	42005	45157	0	0
T1049A_4102005_D1_D2	1	oqxB27	efflux	Phenicol/Quinolone	Pantoea vagans C9-1 (taxid 712898)	Pantoea	k141_19315	282378	285500	0	0
T1049B_4102005_D1_D2	1	FosA2	inactivation	Fosfomycin	Klebsiella oxytoca (taxid 571)	Klebsiella	k141_3008	150435	150860	0	0
T1049B_4102005_D1_D2	1	FosA5	inactivation	Fosfomycin	Klebsiella oxytoca (taxid 571)	Klebsiella	k141_6027	122189	122600	0	0
T1049B_4102005_D1_D2	1	bacA	target alteration	Peptide	Enterobacter asburiae L1 (taxid 1421338)	Enterobacter	k141_13394	89246	90063	220	1294.479136
T1049B_4102005_D1_D2	1	bacA	target alteration	Peptide	Klebsiella oxytoca (taxid 571)	Klebsiella	k141_654	24141	24962	4385	25675.61597
T1049B_4102005_D1_D2	1	blaACT-13	inactivation	Beta-Lactam	Enterobacter asburiae L1 (taxid 1421338)	Enterobacter	k141_5150	56880	58024	3	12.60635872
T1049B_4102005_D1_D2	1	blaACT-13	inactivation	Beta-Lactam	Enterobacter asburiae L1 (taxid 1421338)	Enterobacter	k141_5150	56882	58027	0	0
T1049B_4102005_D1_D2	1	blaBPU-1	inactivation	Beta-Lactam	Bacillus altitudinis (taxid 293387)	Bacillus	k141_12098	16635	17423	77	469.7415087
T1049B_4102005_D1_D2	1	blaOXY-6-1	inactivation	Beta-Lactam	Klebsiella pneumoniae (taxid 573)	Klebsiella	k141_9890	46070	46944	5001	27506.78625
T1049B_4102005_D1_D2	1	blaTEM-1	inactivation	Beta-Lactam	Neisseria mucosa (taxid 488)	Neisseria	k141_17662	4213	5073	75	419.2347201
T1049B_4102005_D1_D2	1	dfrE	target replacement	Trimethoprim	Enterococcus faecalis (taxid 1351)	Enterococcus	k141_16727	1	350	3	41.3228492
T1049B_4102005_D1_D2	1	fosA	inactivation	Fosfomycin	Klebsiella oxytoca (taxid 571)	Klebsiella	k141_3008	150435	150860	0	0
T1049B_4102005_D1_D2	1	fosA	inactivation	Fosfomycin	Klebsiella oxytoca (taxid 571)	Klebsiella	k141_6027	122184	122600	4	46.2233153
T1049B_4102005_D1_D2	1	mcr-9.1	inactivation	Peptide	Enterobacteriaceae (taxid 543)	Enterobacteriaceae	k141_4101	4958	6577	506	1502.443326
T1049B_4102005_D1_D2	1	mef(A)	efflux	Macrolide	Streptococcus sp. NPS 308 (taxid 1902136)	Streptococcus	k141_629	7869	9086	55	217.25338
T1049B_4102005_D1_D2	1	msr(D)	target protection	Macrolide	Streptococcus sp. NPS 308 (taxid 1902136)	Streptococcus	k141_629	6286	7749	77	253.0118311
T1049B_4102005_D1_D2	1	oqxA10	efflux	Phenicol/Quinolone	Enterobacter asburiae L1 (taxid 1421338)	Enterobacter	k141_15558	235975	237150	221	904.1673862
T1049B_4102005_D1_D2	1	oqxA10	efflux	Phenicol/Quinolone	Klebsiella oxytoca (taxid 571)	Klebsiella	k141_11645	47736	48911	4468	18279.72797
T1049B_4102005_D1_D2	1	oqxB	efflux	Phenicol/Quinolone	Enterobacter asburiae L1 (taxid 1421338)	Enterobacter	k141_15558	237174	240298	0	0
T1049B_4102005_D1_D2	1	oqxB	efflux	Phenicol/Quinolone	Klebsiella oxytoca (taxid 571)	Klebsiella	k141_11645	44560	47712	0	0
T1049B_4102005_D1_D2	1	oqxB	efflux	Phenicol/Quinolone	Pantoea vagans C9-1 (taxid 712898)	Pantoea	k141_15859	101900	105022	0	0
T1049B_4102005_D1_D2	1	oqxB	efflux	Phenicol/Quinolone	Pantoea vagans C9-1 (taxid 712898)	Pantoea	k141_5741	46767	49885	0	0
T1049B_4102005_D1_D2	1	oqxB20	efflux	Phenicol/Quinolone	Klebsiella oxytoca (taxid 571)	Klebsiella	k141_11645	44560	47712	0	0
T1049B_4102005_D1_D2	1	oqxB27	efflux	Phenicol/Quinolone	Pantoea vagans C9-1 (taxid 712898)	Pantoea	k141_15859	101900	105022	0	0
T1049B_4102005_D1_D2	1	oqxB9	efflux	Phenicol/Quinolone	Enterobacter asburiae L1 (taxid 1421338)	Enterobacter	k141_15558	237174	240298	0	0
T1049B_4102005_D1_D2	1	oqxB9	efflux	Phenicol/Quinolone	Pantoea vagans C9-1 (taxid 712898)	Pantoea	k141_5741	46767	49885	0	0
T1049B_4102005_D1_D2	1	tetA(46)	efflux	Tetracycline	Streptococcus sp. HSISM1 (taxid 1316408)	Streptococcus	k141_13293	957	2681	70	195.1889416
T1049B_4102005_D1_D2	1	tetB(60)	efflux	Tetracycline	Bacillus sp. FJAT-25496 (taxid 1742359)	Bacillus	k141_3892	397	2136	24	66.34467796
T1060A_1072005_D1_D2	1	RlmA(II)	target alteration	Macrolide/Lincosamide	Streptococcus mitis (taxid 28037)	Streptococcus	k141_16449	79	927	81	2780.726832
T1060A_1072005_D1_D2	1	RlmA(II)	target alteration	Macrolide/Lincosamide	Streptococcus mitis B6 (taxid 365659)	Streptococcus	k141_13309	22860	23708	3147	108036.3869
T1060A_1072005_D1_D2	1	RlmA(II)	target alteration	Macrolide/Lincosamide	Streptococcus mitis B6 (taxid 365659)	Streptococcus	k141_13764	824	1672	334	11466.20693
T1060A_1072005_D1_D2	1	RlmA(II)	target alteration	Macrolide/Lincosamide	Streptococcus pneumoniae (taxid 1313)	Streptococcus	k141_16451	438	1286	201	6900.322137
T1060A_1072005_D1_D2	1	RlmA(II)	target alteration	Macrolide/Lincosamide	Streptococcus pneumoniae (taxid 1313)	Streptococcus	k141_1850	695	1543	74	2540.417105
T1060A_1072005_D1_D2	1	blaI	inactivation	Beta-Lactam	Staphylococcus aureus subsp. aureus (taxid 46170)	Staphylococcus	k141_13690	1649	2494	374	12884.98906
T1060A_1072005_D1_D2	1	blaI	inactivation	Beta-Lactam	Staphylococcus aureus subsp. aureus (taxid 46170)	Staphylococcus	k141_13690	20079	20459	148	11338.28266
T1060A_1072005_D1_D2	1	blaR1	inactivation	Beta-Lactam	Staphylococcus aureus subsp. aureus (taxid 46170)	Staphylococcus	k141_13690	1	1542	496	9370.185715
T1060A_1072005_D1_D2	1	blaR1	inactivation	Beta-Lactam	Staphylococcus aureus subsp. aureus (taxid 46170)	Staphylococcus	k141_6025	99	1497	79	1645.087796
T1060A_1072005_D1_D2	1	mef(A)	efflux	Macrolide	Streptococcus mitis B6 (taxid 365659)	Streptococcus	k141_1960	2326	3543	3917	93698.39552
T1060A_1072005_D1_D2	1	msr(D)	target protection	Macrolide	Streptococcus mitis B6 (taxid 365659)	Streptococcus	k141_1960	743	2206	4700	93523.91804
T1060A_1072005_D1_D2	1	patA	efflux	Fluoroquinolone	Streptococcus mitis B6 (taxid 365659)	Streptococcus	k141_13309	2546	4240	3726	64032.22683
T1060A_1072005_D1_D2	1	patA	efflux	Fluoroquinolone	Streptococcus mitis B6 (taxid 365659)	Streptococcus	k141_19674	2280	3974	108	1856.006575
T1060A_1072005_D1_D2	1	patA	efflux	Fluoroquinolone	Streptococcus mitis B6 (taxid 365659)	Streptococcus	k141_3572	1065	2669	264	4791.469453
T1060A_1072005_D1_D2	1	patA	efflux	Fluoroquinolone	Streptococcus mitis B6 (taxid 365659)	Streptococcus	k141_3591	550	2244	421	7234.988592
T1060A_1072005_D1_D2	1	patB	efflux	Fluoroquinolone	Streptococcus mitis B6 (taxid 365659)	Streptococcus	k141_13309	766	2532	2626	43288.5644
T1060A_1072005_D1_D2	1	patB	efflux	Fluoroquinolone	Streptococcus mitis B6 (taxid 365659)	Streptococcus	k141_16219	194	1960	426	7022.440379
T1060A_1072005_D1_D2	1	patB	efflux	Fluoroquinolone	Streptococcus mitis B6 (taxid 365659)	Streptococcus	k141_7850	245	1551	135	3009.260277
T1060A_1072005_D1_D2	1	tet(38)	efflux	Tetracycline	Staphylococcus aureus subsp. aureus JKD6159 (taxid 869816)	Staphylococcus	k141_20149	346517	347869	270	5813.748405
T1060A_1072005_D1_D2	1	tet(M)	target protection	Tetracycline	Streptococcus sp. CNU 77-61 (taxid 2684658)	Streptococcus	k141_10167	1407	3326	0	0
T1060A_1072005_D1_D2	1	tet(O)	target protection	Tetracycline	Streptococcus sp. CNU 77-61 (taxid 2684658)	Streptococcus	k141_10167	1407	3326	0	0
T1060A_1072005_D1_D2	1	tet(O)	target protection	Tetracycline	Streptococcus sp. HSISM1 (taxid 1316408)	Streptococcus	k141_16756	11147	13066	2423	36757.63833
T1060A_1072005_D1_D2	1	tetA(46)	efflux	Tetracycline	Streptococcus sp. HSISM1 (taxid 1316408)	Streptococcus	k141_20162	56204	57928	1835	30986.1749
T1060A_1072005_D1_D2	1	tetB(46)	efflux	Tetracycline	Streptococcus sp. HSISM1 (taxid 1316408)	Streptococcus	k141_20162	54473	56202	1862	31351.17658
T1060B_1072005_D1_D2	1	FosA5	inactivation	Fosfomycin	Klebsiella variicola At-22 (taxid 640131)	Klebsiella	k141_2306	28678	29097	0	0
T1060B_1072005_D1_D2	1	RlmA(II)	target alteration	Macrolide/Lincosamide	Streptococcus pneumoniae (taxid 1313)	Streptococcus	k141_5362	351	1199	51	595.3068051
T1060B_1072005_D1_D2	1	RlmA(II)	target alteration	Macrolide/Lincosamide	Streptococcus pneumoniae (taxid 1313)	Streptococcus	k141_5368	493	1341	214	2497.954045
T1060B_1072005_D1_D2	1	ant(3'')-IIa	inactivation	Aminoglycoside	Acinetobacter chinensis (taxid 2004650)	Acinetobacter	k141_14665	4152	4940	487	6117.433641
T1060B_1072005_D1_D2	1	bacA	target alteration	Peptide	Klebsiella variicola At-22 (taxid 640131)	Klebsiella	k141_7724	74571	75392	3168	38195.17807
T1060B_1072005_D1_D2	1	blaLEN-10	inactivation	Beta-lactam	Klebsiella variicola At-22 (taxid 640131)	Klebsiella	k141_7057	92765	93625	2825	32515.20708
T1060B_1072005_D1_D2	1	blaOXA-283	inactivation	Beta-Lactam	Acinetobacter lwoffii WJ10621 (taxid 1046625)	Acinetobacter	k141_4331	3720	4543	0	0
T1060B_1072005_D1_D2	1	blaOXA-496	inactivation	Beta-lactam	Acinetobacter lwoffii WJ10621 (taxid 1046625)	Acinetobacter	k141_4331	3720	4559	0	0
T1060B_1072005_D1_D2	1	blaOXA-648	inactivation	Beta-Lactam	Acinetobacter lwoffii WJ10621 (taxid 1046625)	Acinetobacter	k141_4331	3720	4558	0	0
T1060B_1072005_D1_D2	1	fosA	inactivation	Fosfomycin	Klebsiella variicola At-22 (taxid 640131)	Klebsiella	k141_2306	28678	29097	0	0
T1060B_1072005_D1_D2	1	mef(A)	efflux	Macrolide	Streptococcus sp. HSISM1 (taxid 1316408)	Streptococcus	k141_3433	15714	16931	485	3944.73364
T1060B_1072005_D1_D2	1	msr(D)	target protection	Macrolide	Streptococcus sp. HSISM1 (taxid 1316408)	Streptococcus	k141_3433	17051	18514	621	4201.591224
T1060B_1072005_D1_D2	1	oqxA10	efflux	Phenicol/Quinolone	Klebsiella variicola At-22 (taxid 640131)	Klebsiella	k141_10658	85811	86986	0	0
T1060B_1072005_D1_D2	1	oqxA6	efflux	Phenicol/Quinolone	Klebsiella variicola At-22 (taxid 640131)	Klebsiella	k141_10658	85811	86986	0	0
T1060B_1072005_D1_D2	1	oqxB	efflux	Phenicol/Quinolone	Klebsiella variicola At-22 (taxid 640131)	Klebsiella	k141_10658	82635	85787	0	0
T1060B_1072005_D1_D2	1	oqxB16	efflux	Phenicol/Quinolone	Klebsiella variicola At-22 (taxid 640131)	Klebsiella	k141_10658	82635	85787	0	0
T1060B_1072005_D1_D2	1	patA	efflux	Fluoroquinolone	Streptococcus mitis B6 (taxid 365659)	Streptococcus	k141_11659	6364	8058	368	2150.309313
T1060B_1072005_D1_D2	1	patB	efflux	Fluoroquinolone	Streptococcus mitis B6 (taxid 365659)	Streptococcus	k141_11659	4584	6350	297	1664.685794
T1060B_1072005_D1_D2	1	tet(O)	target protection	Tetracycline	Streptococcus sp. HSISM1 (taxid 1316408)	Streptococcus	k141_11666	11147	13066	613	3161.928339
T1060B_1072005_D1_D2	1	tetA(46)	efflux	Tetracycline	Streptococcus sp. HSISM1 (taxid 1316408)	Streptococcus	k141_11145	73418	75142	465	2669.82143
T1060B_1072005_D1_D2	1	tetB(46)	efflux	Tetracycline	Streptococcus sp. HSISM1 (taxid 1316408)	Streptococcus	k141_11145	75144	76873	521	2982.697796
T1062A_26092005_D1_D2	1	aadA1	inactivation	Aminoglycoside	Escherichia coli (taxid 562)	Escherichia	k141_19207	17462	18253	0	0
T1062A_26092005_D1_D2	1	ampC	inactivation	Beta-Lactam	Escherichia coli CFT073 (taxid 199310)	Escherichia	k141_20848	32837	33970	0	0
T1062A_26092005_D1_D2	1	ampH	inactivation	Beta-Lactam	Escherichia coli APEC O1 (taxid 405955)	Escherichia	k141_21001	321608	322765	73	547.3203637
T1062A_26092005_D1_D2	1	ant(3'')-IIa	inactivation	Aminoglycoside	Escherichia coli (taxid 562)	Escherichia	k141_19207	17286	18253	12	107.6482261
T1062A_26092005_D1_D2	1	aph(3')-IIc	inactivation	Aminoglycoside	Stenotrophomonas maltophilia JV3 (taxid 868597)	Stenotrophomonas	k141_1124	34006	34813	1	10.74926008
T1062A_26092005_D1_D2	1	aph(3')-IIc	inactivation	Aminoglycoside	Stenotrophomonas maltophilia JV3 (taxid 868597)	Stenotrophomonas	k141_1124	34008	34813	0	0
T1062A_26092005_D1_D2	1	aph(3')-IIc	inactivation	Aminoglycoside	Stenotrophomonas maltophilia R551-3 (taxid 391008)	Stenotrophomonas	k141_16584	11379	12173	21	229.430366
T1062A_26092005_D1_D2	1	aph(3')-IIc	inactivation	Aminoglycoside	Stenotrophomonas maltophilia R551-3 (taxid 391008)	Stenotrophomonas	k141_16584	11401	12173	0	0
T1062A_26092005_D1_D2	1	arnA	efflux	Peptide	Pseudomonas sp. FDAARGOS_380 (taxid 2018067)	Pseudomonas	k141_18671	10360	12323	4100	18118.22559
T1062A_26092005_D1_D2	1	bacA	target alteration	Peptide	Escherichia coli O127:H6 (taxid 168807)	Escherichia	k141_11996	63826	64645	63	667.2809913
T1062A_26092005_D1_D2	1	blaEC-5	inactivation	Beta-Lactam	Escherichia coli CFT073 (taxid 199310)	Escherichia	k141_20848	32837	33970	0	0
T1062A_26092005_D1_D2	1	blaL1	inactivation	Beta-Lactam	Stenotrophomonas maltophilia JV3 (taxid 868597)	Stenotrophomonas	k141_17353	194281	195140	36	363.5477345
T1062A_26092005_D1_D2	1	blaL1	inactivation	Beta-Lactam	Stenotrophomonas maltophilia JV3 (taxid 868597)	Stenotrophomonas	k141_17353	194320	195140	0	0
T1062A_26092005_D1_D2	1	blaL1	inactivation	Beta-Lactam	Stenotrophomonas maltophilia JV3 (taxid 868597)	Stenotrophomonas	k141_17353	194325	195140	0	0
T1062A_26092005_D1_D2	1	blaL2	inactivation	Beta-Lactam	Stenotrophomonas maltophilia R551-3 (taxid 391008)	Stenotrophomonas	k141_22822	22415	23329	714	6776.479389
T1062A_26092005_D1_D2	1	blaTEM-1	inactivation	Beta-Lactam	Escherichia coli (taxid 562)	Escherichia	k141_19207	29006	29866	108	1089.375014
T1062A_26092005_D1_D2	1	eptA	efflux	Peptide	Escherichia coli (taxid 562)	Escherichia	k141_9092	7190	8833	132	696.928899
T1062A_26092005_D1_D2	1	kdpE	efflux	Aminoglycoside	Escherichia coli ED1a (taxid 585397)	Escherichia	k141_18057	31367	32039	41	529.2570958
T1062A_26092005_D1_D2	1	mef(A)	efflux	Macrolide	Streptococcus salivarius JIM8777 (taxid 347253)	Streptococcus	k141_414	130233	131450	258	1838.997901
T1062A_26092005_D1_D2	1	msr(D)	target protection	Macrolide	Streptococcus salivarius JIM8777 (taxid 347253)	Streptococcus	k141_414	131570	133033	347	2057.487732
T1062A_26092005_D1_D2	1	sul1	target replacement	Sulfonamide	Escherichia coli (taxid 562)	Escherichia	k141_19207	18731	19597	3	30.05076058
T1062A_26092005_D1_D2	1	sul1	target replacement	Sulfonamide	Escherichia coli (taxid 562)	Escherichia	k141_19207	18758	19597	0	0
T1062A_26092005_D1_D2	1	tet(42)	efflux	Tetracycline	Microbacterium foliorum (taxid 104336)	Microbacterium	k141_20701	3015	4207	130	946.061137
T1062A_26092005_D1_D2	1	tet(42)	efflux	Tetracycline	Microbacterium sp. Y-01 (taxid 2048898)	Microbacterium	k141_6055	1672	2858	566	4139.842778
T1062A_26092005_D1_D2	1	tetA(46)	efflux	Tetracycline	Streptococcus australis (taxid 113107)	Streptococcus	k141_9545	1	1516	19	108.7910263
T1062A_26092005_D1_D2	1	ugd	efflux	Peptide	Escherichia coli APEC IMT5155 (taxid 1329907)	Escherichia	k141_7009	4334	5500	78	580.294104
T1062A_26092005_D1_D2	1	vanR-O	target alteration	Vancomycin	Microbacterium foliorum (taxid 104336)	Microbacterium	k141_11495	55079	55729	84	1121.032065
T1062A_26092005_D1_D2	1	vanR-O	target alteration	Vancomycin	Microbacterium foliorum (taxid 104336)	Microbacterium	k141_3666	96723	97376	378	5021.468287
T1062B_26092005_D1_D2	1	arnA	efflux	Peptide	Pseudomonas sp. FDAARGOS_380 (taxid 2018067)	Pseudomonas	k141_3365	23434	25397	3245	19261.92733
T1062B_26092005_D1_D2	1	bla-C	inactivation	Beta-Lactam	Serratia liquefaciens ATCC 27592 (taxid 1346614)	Serratia	k141_4475	203981	205117	0	0
T1062B_26092005_D1_D2	1	blaSPR-1	inactivation	Beta-Lactam	Serratia liquefaciens ATCC 27592 (taxid 1346614)	Serratia	k141_4079	59364	60254	2199	28789.92684
T1062B_26092005_D1_D2	1	oqxB	efflux	Phenicol/Quinolone	Serratia liquefaciens ATCC 27592 (taxid 1346614)	Serratia	k141_4482	202224	205327	0	0
T1062B_26092005_D1_D2	1	oqxB9	efflux	Phenicol/Quinolone	Serratia liquefaciens ATCC 27592 (taxid 1346614)	Serratia	k141_4482	202224	205327	0	0
T1062B_26092005_D1_D2	1	tet(42)	efflux	Tetracycline	Microbacterium sp. 1S1 (taxid 2606451)	Microbacterium	k141_4331	3127	4313	408	4008.490074
T1062B_26092005_D1_D2	1	vanR-O	target alteration	Vancomycin	Microbacterium foliorum (taxid 104336)	Microbacterium	k141_203	11206	11859	258	4603.751392
T1074A_31072005_D1_D2	1	AAC(6')-Ie-APH(2'')-Ia	inactivation	Aminoglycoside	Streptococcus mitis B6 (taxid 365659)	Streptococcus	k141_11491	5920	7359	99	2186.713048
T1074A_31072005_D1_D2	1	RlmA(II)	target alteration	Macrolide/Lincosamide	Streptococcus mitis B6 (taxid 365659)	Streptococcus	k141_11207	464	1180	389	17268.47454
T1074A_31072005_D1_D2	1	RlmA(II)	target alteration	Macrolide/Lincosamide	Streptococcus mitis B6 (taxid 365659)	Streptococcus	k141_2708	1152	2000	249	9332.991934
T1074A_31072005_D1_D2	1	RlmA(II)	target alteration	Macrolide/Lincosamide	Streptococcus mitis B6 (taxid 365659)	Streptococcus	k141_2924	1325	2173	186	6971.632529
T1074A_31072005_D1_D2	1	RlmA(II)	target alteration	Macrolide/Lincosamide	Streptococcus mitis B6 (taxid 365659)	Streptococcus	k141_3100	463	1311	263	9857.738469
T1074A_31072005_D1_D2	1	RlmA(II)	target alteration	Macrolide/Lincosamide	Streptococcus mitis B6 (taxid 365659)	Streptococcus	k141_5519	2	718	100	4439.196541
T1074A_31072005_D1_D2	1	RlmA(II)	target alteration	Macrolide/Lincosamide	Streptococcus mitis B6 (taxid 365659)	Streptococcus	k141_5521	1235	2083	486	18216.20113
T1074A_31072005_D1_D2	1	aph(2'')-Ih	inactivation	Aminoglycoside	Streptococcus mitis B6 (taxid 365659)	Streptococcus	k141_11491	6550	7346	0	0
T1074A_31072005_D1_D2	1	blaCIA-4	inactivation	Beta-Lactam	Chryseobacterium indologenes (taxid 253)	Chryseobacterium	k141_12177	682153	683031	4812	174200.1395
T1074A_31072005_D1_D2	1	blaTEM-1	inactivation	Beta-Lactam	Proteobacteria (taxid 1224)	Proteobacteria	k141_10476	1	684	0	0
T1074A_31072005_D1_D2	1	blaTEM-104	inactivation	Beta-Lactam	Proteobacteria (taxid 1224)	Proteobacteria	k141_10476	1	684	0	0
T1074A_31072005_D1_D2	1	catP	inactivation	Chloramphenicol	Streptococcus mitis B6 (taxid 365659)	Streptococcus	k141_2865	2546	3266	126	5562.313265
T1074A_31072005_D1_D2	1	erm(B)	target alteration	MLS	Streptococcus mitis B6 (taxid 365659)	Streptococcus	k141_1083	363	1094	0	0
T1074A_31072005_D1_D2	1	erm(B)	target alteration	MLS	Streptococcus mitis B6 (taxid 365659)	Streptococcus	k141_1083	371	1126	11	463.0875755
T1074A_31072005_D1_D2	1	mef(A)	efflux	Macrolide	Streptococcus mitis (taxid 28037)	Streptococcus	k141_9218	1496	2713	952	24863.586
T1074A_31072005_D1_D2	1	msr(D)	target protection	Macrolide	Streptococcus mitis (taxid 28037)	Streptococcus	k141_9218	2833	4296	1214	26374.95676
T1074A_31072005_D1_D2	1	patB	efflux	Fluoroquinolone	Streptococcus mitis B6 (taxid 365659)	Streptococcus	k141_7720	412	2178	221	3977.580429
T1074A_31072005_D1_D2	1	tet(M)	target protection	Tetracycline	Streptococcus mitis B6 (taxid 365659)	Streptococcus	k141_11701	9835	11754	0	0
T1074A_31072005_D1_D2	1	tet(O)	target protection	Tetracycline	Streptococcus mitis B6 (taxid 365659)	Streptococcus	k141_11701	9835	11754	0	0
T1074B_31072005_D1_D2	1	AAC(6')-Ie-APH(2'')-Ia	inactivation	Aminoglycoside	Streptococcus mitis B6 (taxid 365659)	Streptococcus	k141_2943	1051	2490	22	184.4921096
T1074B_31072005_D1_D2	1	APH(6)-Id	inactivation	Aminoglycoside	Acinetobacter nosocomialis (taxid 106654)	Acinetobacter	k141_4819	1282	2118	292	4214.950552
T1074B_31072005_D1_D2	1	RlmA(II)	target alteration	Macrolide/Lincosamide	Streptococcus mitis (taxid 28037)	Streptococcus	k141_12721	317	985	800	14452.04931
T1074B_31072005_D1_D2	1	RlmA(II)	target alteration	Macrolide/Lincosamide	Streptococcus mitis B6 (taxid 365659)	Streptococcus	k141_18319	463	1311	512	7286.014291
T1074B_31072005_D1_D2	1	RlmA(II)	target alteration	Macrolide/Lincosamide	Streptococcus mitis B6 (taxid 365659)	Streptococcus	k141_20534	2	774	5532	86473.05077
T1074B_31072005_D1_D2	1	RlmA(II)	target alteration	Macrolide/Lincosamide	Streptococcus mitis B6 (taxid 365659)	Streptococcus	k141_21378	464	1312	506	7200.631311
T1074B_31072005_D1_D2	1	RlmA(II)	target alteration	Macrolide/Lincosamide	Streptococcus mitis B6 (taxid 365659)	Streptococcus	k141_21896	1090	1938	600	8538.297998
T1074B_31072005_D1_D2	1	RlmA(II)	target alteration	Macrolide/Lincosamide	Streptococcus mitis B6 (taxid 365659)	Streptococcus	k141_8392	1	716	27	455.6943379
T1074B_31072005_D1_D2	1	RlmA(II)	target alteration	Macrolide/Lincosamide	Streptococcus pneumoniae (taxid 1313)	Streptococcus	k141_1044	1089	1937	497	7072.556841
T1074B_31072005_D1_D2	1	aph(2'')-Ih	inactivation	Aminoglycoside	Streptococcus mitis B6 (taxid 365659)	Streptococcus	k141_2943	1681	2477	0	0
T1074B_31072005_D1_D2	1	aph(3'')-Ib	inactivation	Aminoglycoside	Acinetobacter nosocomialis (taxid 106654)	Acinetobacter	k141_4819	479	1282	5	75.13985785
T1074B_31072005_D1_D2	1	aph(3'')-Ib	inactivation	Aminoglycoside	Acinetobacter nosocomialis (taxid 106654)	Acinetobacter	k141_4819	480	1282	0	0
T1074B_31072005_D1_D2	1	blaCIA-4	inactivation	Beta-Lactam	Chryseobacterium indologenes (taxid 253)	Chryseobacterium	k141_6074	953177	954055	4374	60117.39767
T1074B_31072005_D1_D2	1	blaIND-11	inactivation	Beta-Lactam	Chryseobacterium indologenes (taxid 253)	Chryseobacterium	k141_6074	548765	549496	3275	54064.20702
T1074B_31072005_D1_D2	1	blaOXA-361	inactivation	Beta-Lactam	Acinetobacter lwoffii (taxid 28090)	Acinetobacter	k141_17198	4519	5349	208	3024.134847
T1074B_31072005_D1_D2	1	catP	inactivation	Chloramphenicol	Streptococcus pneumoniae (taxid 1313)	Streptococcus	k141_25539	2336	3056	47	787.7370486
T1074B_31072005_D1_D2	1	erm(B)	target alteration	MLS	Streptococcus pneumoniae (taxid 1313)	Streptococcus	k141_18891	364	1095	0	0
T1074B_31072005_D1_D2	1	erm(B)	target alteration	MLS	Streptococcus pneumoniae (taxid 1313)	Streptococcus	k141_18891	372	1127	1	15.98339228
T1074B_31072005_D1_D2	1	lnu(A)	inactivation	Lincosamide	Staphylococcus aureus (taxid 1280)	Staphylococcus	k141_13859	1670	2155	22	547.3899912
T1074B_31072005_D1_D2	1	mef(A)	efflux	Macrolide	Streptococcus pneumoniae (taxid 1313)	Streptococcus	k141_27913	18156	19373	7427	73644.23509
T1074B_31072005_D1_D2	1	msr(D)	target protection	Macrolide	Streptococcus pneumoniae (taxid 1313)	Streptococcus	k141_27913	16573	18036	8992	74169.93222
T1074B_31072005_D1_D2	1	patA	efflux	Fluoroquinolone	Streptococcus mitis B6 (taxid 365659)	Streptococcus	k141_12951	1449	3143	630	4487.898782
T1074B_31072005_D1_D2	1	patA	efflux	Fluoroquinolone	Streptococcus mitis B6 (taxid 365659)	Streptococcus	k141_12953	911	2605	1125	8014.104968
T1074B_31072005_D1_D2	1	patA	efflux	Fluoroquinolone	Streptococcus mitis B6 (taxid 365659)	Streptococcus	k141_14362	1	1441	1244	10424.94562
T1074B_31072005_D1_D2	1	patA	efflux	Fluoroquinolone	Streptococcus mitis B6 (taxid 365659)	Streptococcus	k141_162	3339	5033	8568	61035.42344
T1074B_31072005_D1_D2	1	patA	efflux	Fluoroquinolone	Streptococcus mitis B6 (taxid 365659)	Streptococcus	k141_26061	844	2538	625	4452.280538
T1074B_31072005_D1_D2	1	sul2	target replacement	Sulfonamide	Acinetobacter cumulans (taxid 2136182)	Acinetobacter	k141_5132	435	1250	454	6722.242173
T1074B_31072005_D1_D2	1	tet(M)	target protection	Tetracycline	Gemella haemolysans (taxid 1379)	Gemella	k141_14259	4979	6898	0	0
T1074B_31072005_D1_D2	1	tet(O)	target protection	Tetracycline	Gemella haemolysans (taxid 1379)	Gemella	k141_14259	4979	6898	0	0
T1117A_24112005_D1_D2	1	RlmA(II)	target alteration	Macrolide/Lincosamide	Streptococcus sp. 116-D4 (taxid 2598453)	Streptococcus	k141_30642	866	1714	95	9491.394425
T1117A_24112005_D1_D2	1	RlmA(II)	target alteration	Macrolide/Lincosamide	Streptococcus sp. NPS 308 (taxid 1902136)	Streptococcus	k141_42477	959	1807	88	8792.02852
T1117A_24112005_D1_D2	1	RlmA(II)	target alteration	Macrolide/Lincosamide	Streptococcus sp. oral taxon 431 (taxid 712633)	Streptococcus	k141_18886	6246	7094	286	28574.09269
T1117A_24112005_D1_D2	1	RlmA(II)	target alteration	Macrolide/Lincosamide	Streptococcus sp. oral taxon 431 (taxid 712633)	Streptococcus	k141_41930	264	1112	100	9990.9415
T1117A_24112005_D1_D2	1	catA16	inactivation	Chloramphenicol	Streptococcus salivarius (taxid 1304)	Streptococcus	k141_4035	173	819	9	1180.353956
T1117A_24112005_D1_D2	1	cfxA3	inactivation	Beta-Lactam	Prevotella sp. oral taxon 299 str. F0039 (taxid 575614)	Prevotella	k141_33499	3461	4426	109	9569.768961
T1117A_24112005_D1_D2	1	macB	efflux	Macrolide	Neisseria subflava (taxid 28449)	Neisseria	k141_12390	8397	10334	660	28867.99246
T1117A_24112005_D1_D2	1	mef(A)	efflux	Macrolide	Streptococcus anginosus subsp. whileyi MAS624 (taxid 1353243)	Streptococcus	k141_45936	2356	3573	573	39890.20903
T1117A_24112005_D1_D2	1	msr(D)	target protection	Macrolide	Streptococcus anginosus subsp. whileyi MAS624 (taxid 1353243)	Streptococcus	k141_45936	773	2236	675	39089.64398
T1117A_24112005_D1_D2	1	patA	efflux	Fluoroquinolone	Streptococcus mitis B6 (taxid 365659)	Streptococcus	k141_621	3	1318	60	3865.696605
T1117A_24112005_D1_D2	1	patA	efflux	Fluoroquinolone	Streptococcus sp. oral taxon 431 (taxid 712633)	Streptococcus	k141_9478	138	1694	268	14592.42499
T1117A_24112005_D1_D2	1	patB	efflux	Fluoroquinolone	Streptococcus mitis B6 (taxid 365659)	Streptococcus	k141_13780	729	2495	122	5852.903985
T1117A_24112005_D1_D2	1	patB	efflux	Fluoroquinolone	Streptococcus mitis B6 (taxid 365659)	Streptococcus	k141_20572	1075	2354	60	3974.504328
T1117A_24112005_D1_D2	1	penA	inactivation	Beta-Lactam	Neisseria subflava (taxid 28449)	Neisseria	k141_41594	118497	120245	679	32910.20703
T1117A_24112005_D1_D2	1	tetA(46)	efflux	Tetracycline	Streptococcus australis (taxid 113107)	Streptococcus	k141_4048	1	1674	44	2228.224801
T1117A_24112005_D1_D2	1	tetA(60)	efflux	Tetracycline	Streptococcus sp. HSISS2 (taxid 1316411)	Streptococcus	k141_25128	85895	87634	153	7454.081162
T1117A_24112005_D1_D2	1	tetB(46)	efflux	Tetracycline	Streptococcus sp. LPB0220 (taxid 2610896)	Streptococcus	k141_24030	101	1494	27	1642.157908
T1117A_24112005_D1_D2	1	tetB(60)	efflux	Tetracycline	Streptococcus sp. HSISS2 (taxid 1316411)	Streptococcus	k141_25128	84159	85898	127	6187.374559
T1117A_24112005_D1_D2	1	vanC	target alteration	Vancomycin	Enterococcus sp. CR-Ec1 (taxid 2057791)	Enterococcus	k141_29350	79181	80233	280	22549.89686
T1117A_24112005_D1_D2	1	vanR-C	target alteration	Vancomycin	Enterococcus sp. CR-Ec1 (taxid 2057791)	Enterococcus	k141_29350	83000	83695	137	16700.82906
T1117A_24112005_D1_D2	1	vanS-C	target alteration	Vancomycin	Enterococcus sp. CR-Ec1 (taxid 2057791)	Enterococcus	k141_29350	83685	84815	376	28191.07713
T1117A_24112005_D1_D2	1	vanT-C	target alteration	Vancomycin	Enterococcus sp. CR-Ec1 (taxid 2057791)	Enterococcus	k141_29350	80799	82901	503	20273.91128
T1117A_24112005_D1_D2	1	vanXY-C	target alteration	Vancomycin	Enterococcus sp. CR-Ec1 (taxid 2057791)	Enterococcus	k141_29350	80230	80802	86	12738.10108
T1185B_27032006_D1_D2	1	FosA5	inactivation	Fosfomycin	Klebsiella oxytoca (taxid 571)	Klebsiella	k141_17953	27987	28398	0	0
T1185B_27032006_D1_D2	1	RlmA(II)	target alteration	Macrolide/Lincosamide	Streptococcus mitis (taxid 28037)	Streptococcus	k141_3649	1143	1991	35	364.0013993
T1185B_27032006_D1_D2	1	RlmA(II)	target alteration	Macrolide/Lincosamide	Streptococcus mitis B6 (taxid 365659)	Streptococcus	k141_15985	483	1331	39	405.6015592
T1185B_27032006_D1_D2	1	RlmA(II)	target alteration	Macrolide/Lincosamide	Streptococcus sp. oral taxon 431 (taxid 712633)	Streptococcus	k141_5760	640	1480	270	2834.753755
T1185B_27032006_D1_D2	1	bacA	target alteration	Peptide	Klebsiella oxytoca (taxid 571)	Klebsiella	k141_24941	118985	119806	302	3244.103092
T1185B_27032006_D1_D2	1	blaOXY-1-4	inactivation	Beta-Lactam	Klebsiella michiganensis KCTC 1686 (taxid 1006551)	Klebsiella	k141_7380	388743	389615	309	3125.164308
T1185B_27032006_D1_D2	1	cfxA3	inactivation	Beta-Lactam	Prevotella scopos JCM 17725 (taxid 1236518)	Prevotella	k141_10967	54591	55556	119	1087.553196
T1185B_27032006_D1_D2	1	fosA	inactivation	Fosfomycin	Klebsiella oxytoca (taxid 571)	Klebsiella	k141_17953	27987	28403	0	0
T1185B_27032006_D1_D2	1	macB	efflux	Macrolide	Neisseria subflava (taxid 28449)	Neisseria	k141_17552	8392	10329	218	992.562205
T1185B_27032006_D1_D2	1	mef(A)	efflux	Macrolide	Streptococcus pneumoniae (taxid 1313)	Streptococcus	k141_14764	3115	4332	115	833.3705003
T1185B_27032006_D1_D2	1	msr(D)	target protection	Macrolide	Streptococcus pneumoniae (taxid 1313)	Streptococcus	k141_14764	1532	2995	133	801.7485367
T1185B_27032006_D1_D2	1	oqxA10	efflux	Phenicol/Quinolone	Klebsiella oxytoca (taxid 571)	Klebsiella	k141_5298	135741	136916	358	2687.051692
T1185B_27032006_D1_D2	1	oqxB	efflux	Phenicol/Quinolone	Klebsiella oxytoca (taxid 571)	Klebsiella	k141_5298	132564	135716	0	0
T1185B_27032006_D1_D2	1	oqxB9	efflux	Phenicol/Quinolone	Klebsiella oxytoca (taxid 571)	Klebsiella	k141_5298	132564	135716	0	0
T1185B_27032006_D1_D2	1	patA	efflux	Fluoroquinolone	Streptococcus mitis B6 (taxid 365659)	Streptococcus	k141_23546	3626	5320	64	333.1941971
T1185B_27032006_D1_D2	1	patA	efflux	Fluoroquinolone	Streptococcus sp. oral taxon 431 (taxid 712633)	Streptococcus	k141_13801	17	1427	53	331.5031184
T1185B_27032006_D1_D2	1	patB	efflux	Fluoroquinolone	Streptococcus mitis B6 (taxid 365659)	Streptococcus	k141_23546	1846	3612	73	364.5549688
T1185B_27032006_D1_D2	1	penA	inactivation	Beta-Lactam	Neisseria subflava (taxid 28449)	Neisseria	k141_879	136568	138316	250	1261.33208
T1185B_27032006_D1_D2	1	tetA(46)	efflux	Tetracycline	Streptococcus australis (taxid 113107)	Streptococcus	k141_12263	57	1436	23	147.0938215
T1190B_30032006_D1_D2	1	CfxA5	inactivation	Beta-Lactam	Prevotella intermedia (taxid 28131)	Prevotella	k141_19324	2058	3023	60	973.0934442
T1190B_30032006_D1_D2	1	RlmA(II)	target alteration	Macrolide/Lincosamide	Streptococcus mitis (taxid 28037)	Streptococcus	k141_9300	113	961	185	3414.337797
T1190B_30032006_D1_D2	1	RlmA(II)	target alteration	Macrolide/Lincosamide	Streptococcus mitis B6 (taxid 365659)	Streptococcus	k141_5040	113	961	89	1642.573319
T1190B_30032006_D1_D2	1	RlmA(II)	target alteration	Macrolide/Lincosamide	Streptococcus mitis B6 (taxid 365659)	Streptococcus	k141_8749	2402	3250	98	1808.676239
T1190B_30032006_D1_D2	1	RlmA(II)	target alteration	Macrolide/Lincosamide	Streptococcus sp. JS71 (taxid 2382163)	Streptococcus	k141_11552	413	1261	40	738.2351994
T1190B_30032006_D1_D2	1	arnA	efflux	Peptide	Pseudomonas sp. MYb193 (taxid 1827300)	Pseudomonas	k141_1841	148441	150404	7693	61334.67134
T1190B_30032006_D1_D2	1	blaI	inactivation	Beta-Lactam	Staphylococcus aureus (taxid 1280)	Staphylococcus	k141_14080	574	954	5	205.9287661
T1190B_30032006_D1_D2	1	catB	inactivation	Chloramphenicol	Streptococcus milleri (taxid 33040)	Streptococcus	k141_21600	1630	2118	0	0
T1190B_30032006_D1_D2	1	catP	inactivation	Chloramphenicol	Streptococcus milleri (taxid 33040)	Streptococcus	k141_21600	1557	2178	5	126.0111613
T1190B_30032006_D1_D2	1	catP	inactivation	Chloramphenicol	Streptococcus milleri (taxid 33040)	Streptococcus	k141_21600	1630	2118	0	0
T1190B_30032006_D1_D2	1	catP	inactivation	Chloramphenicol	Streptococcus pneumoniae Hungary19A-6 (taxid 487214)	Streptococcus	k141_26773	3644	4364	59	1282.478594
T1190B_30032006_D1_D2	1	mef(A)	efflux	Macrolide	Streptococcus (taxid 1301)	Streptococcus	k141_23541	2041	3258	491	6314.246374
T1190B_30032006_D1_D2	1	msr(D)	target protection	Macrolide	Streptococcus (taxid 1301)	Streptococcus	k141_23541	458	1921	580	6204.60698
T1190B_30032006_D1_D2	1	patA	efflux	Fluoroquinolone	Streptococcus mitis B6 (taxid 365659)	Streptococcus	k141_1296	951	2645	264	2439.052399
T1190B_30032006_D1_D2	1	patA	efflux	Fluoroquinolone	Streptococcus mitis B6 (taxid 365659)	Streptococcus	k141_2593	2457	4148	160	1480.836071
T1190B_30032006_D1_D2	1	patA	efflux	Fluoroquinolone	Streptococcus mitis B6 (taxid 365659)	Streptococcus	k141_27730	11	1237	74	944.6520235
T1190B_30032006_D1_D2	1	patA	efflux	Fluoroquinolone	Streptococcus sp. oral taxon 431 (taxid 712633)	Streptococcus	k141_12699	4465	6159	55	508.1359165
T1190B_30032006_D1_D2	1	tet(M)	target protection	Tetracycline	Enterococcus faecalis (taxid 1351)	Enterococcus	k141_2406	1	1435	0	0
T1190B_30032006_D1_D2	1	tet(O)	target protection	Tetracycline	Enterococcus faecalis (taxid 1351)	Enterococcus	k141_2406	1	1435	0	0
T1190B_30032006_D1_D2	1	tet(O)	target protection	Tetracycline	Streptococcus sp. HSISM1 (taxid 1316408)	Streptococcus	k141_1470	52049	53968	283	2308.0333
T1190B_30032006_D1_D2	1	tetA(46)	efflux	Tetracycline	Streptococcus sp. HSISM1 (taxid 1316408)	Streptococcus	k141_1470	23631	25355	207	1879.159715
T1190B_30032006_D1_D2	1	tetA(60)	efflux	Tetracycline	Streptococcus sanguinis (taxid 1305)	Streptococcus	k141_24711	36105	37844	120	1079.971448
T1190B_30032006_D1_D2	1	tetB(46)	efflux	Tetracycline	Streptococcus sp. HSISM1 (taxid 1316408)	Streptococcus	k141_1470	21900	23629	242	2190.538963
T1190B_30032006_D1_D2	1	tetB(60)	efflux	Tetracycline	Streptococcus sanguinis (taxid 1305)	Streptococcus	k141_24711	37841	39580	97	872.9769201
T1198A_15052006_D1_D2	1	ANT(3'')-IIc	inactivation	Aminoglycoside	Acinetobacter ursingii (taxid 108980)	Acinetobacter	k141_4483	4737	5525	2	22.00871215
T1198A_15052006_D1_D2	1	ANT(3'')-IIc	inactivation	Aminoglycoside	Acinetobacter ursingii (taxid 108980)	Acinetobacter	k141_4483	4756	5525	0	0
T1198A_15052006_D1_D2	1	APH(3')-Ib	inactivation	Aminoglycoside	Klebsiella michiganensis (taxid 1134687)	Klebsiella	k141_41650	2555	3370	0	0
T1198A_15052006_D1_D2	1	APH(6)-Id	inactivation	Aminoglycoside	Acinetobacter nosocomialis (taxid 106654)	Acinetobacter	k141_26378	998	1834	48	497.881297
T1198A_15052006_D1_D2	1	FosA2	inactivation	Fosfomycin	Enterobacter cloacae (taxid 550)	Enterobacter	k141_34062	21887	22312	0	0
T1198A_15052006_D1_D2	1	FosA5	inactivation	Fosfomycin	Klebsiella oxytoca (taxid 571)	Klebsiella	k141_61386	2072	2483	0	0
T1198A_15052006_D1_D2	1	FosA5	inactivation	Fosfomycin	Raoultella terrigena (taxid 577)	Raoultella	k141_37038	91959	92378	0	0
T1198A_15052006_D1_D2	1	FosA6	inactivation	Fosfomycin	Klebsiella pneumoniae 30660/NJST258_1 (taxid 1420012)	Klebsiella	k141_45205	40975	41394	609	12603.58579
T1198A_15052006_D1_D2	1	RlmA(II)	target alteration	Macrolide/Lincosamide	Streptococcus sp. oral taxon 431 (taxid 712633)	Streptococcus	k141_44554	20515	21356	99	1020.775061
T1198A_15052006_D1_D2	1	aac(6')_Serra	inactivation	Aminoglycoside	Serratia plymuthica PRI-2C (taxid 1154756)	Serratia	k141_3876	87757	88190	0	0
T1198A_15052006_D1_D2	1	aadS	inactivation	Aminoglycoside	Chryseobacterium sp. H6466 (taxid 2487072)	Chryseobacterium	k141_33841	20368	21231	559	5616.837563
T1198A_15052006_D1_D2	1	ant(3'')-IIa	inactivation	Aminoglycoside	Acinetobacter baumannii (taxid 470)	Acinetobacter	k141_26002	580	1368	14	154.0609851
T1198A_15052006_D1_D2	1	aph(3'')-Ib	inactivation	Aminoglycoside	Acinetobacter nosocomialis (taxid 106654)	Acinetobacter	k141_26378	195	998	0	0
T1198A_15052006_D1_D2	1	aph(3'')-Ib	inactivation	Aminoglycoside	Acinetobacter nosocomialis (taxid 106654)	Acinetobacter	k141_26378	196	998	0	0
T1198A_15052006_D1_D2	1	aph(3')-Ia	inactivation	Aminoglycoside	Klebsiella michiganensis (taxid 1134687)	Klebsiella	k141_41650	2555	3368	0	0
T1198A_15052006_D1_D2	1	aph(3')-Ia	inactivation	Aminoglycoside	Klebsiella michiganensis (taxid 1134687)	Klebsiella	k141_41650	2555	3370	0	0
T1198A_15052006_D1_D2	1	arnA	efflux	Peptide	Pseudomonas denitrificans (nomen rejiciendum) (taxid 43306)	Pseudomonas	k141_25557	16043	18006	103	454.9962082
T1198A_15052006_D1_D2	1	arnA	efflux	Peptide	Pseudomonas fluorescens WH6 (taxid 746360)	Pseudomonas	k141_23962	7269	9232	137	605.1891313
T1198A_15052006_D1_D2	1	bacA	target alteration	Peptide	Enterobacter cloacae (taxid 550)	Enterobacter	k141_23828	31811	32628	100	1061.374858
T1198A_15052006_D1_D2	1	bacA	target alteration	Peptide	Enterobacter cloacae subsp. dissolvens SDM (taxid 1104326)	Enterobacter	k141_3215	9358	10163	203	2186.709088
T1198A_15052006_D1_D2	1	bacA	target alteration	Peptide	Klebsiella pneumoniae subsp. pneumoniae 1084 (taxid 1193292)	Klebsiella	k141_20467	54277	55098	991	10466.97892
T1198A_15052006_D1_D2	1	bacA	target alteration	Peptide	Raoultella terrigena (taxid 577)	Raoultella	k141_45316	11618	12439	231	2439.830607
T1198A_15052006_D1_D2	1	blaACT-23	inactivation	Beta-Lactam	Enterobacter cloacae (taxid 550)	Enterobacter	k141_44825	5898	7043	0	0
T1198A_15052006_D1_D2	1	blaACT-67	inactivation	Beta-Lactam	Enterobacter cloacae (taxid 550)	Enterobacter	k141_44825	5898	7043	0	0
T1198A_15052006_D1_D2	1	blaADC-32	inactivation	Beta-Lactam	Acinetobacter baumannii (taxid 470)	Acinetobacter	k141_38799	214	1365	20	150.6765002
T1198A_15052006_D1_D2	1	blaESP-1	inactivation	Beta-Lactam	Chryseobacterium sp. F5649 (taxid 2487071)	Chryseobacterium	k141_32719	6504	7361	688	6961.43013
T1198A_15052006_D1_D2	1	blaOCH-5	inactivation	Beta-Lactam	Ochrobactrum anthropi ATCC 49188 (taxid 439375)	Ochrobactrum	k141_33536	905	2075	14	103.7607318
T1198A_15052006_D1_D2	1	blaOXA-212	inactivation	Beta-Lactam	Acinetobacter johnsonii XBB1 (taxid 1242245)	Acinetobacter	k141_1631	1660	2484	215	2262.570396
T1198A_15052006_D1_D2	1	blaOXA-283	inactivation	Beta-Lactam	Acinetobacter lwoffii (taxid 28090)	Acinetobacter	k141_31550	3720	4543	0	0
T1198A_15052006_D1_D2	1	blaOXA-496	inactivation	Beta-lactam	Acinetobacter lwoffii (taxid 28090)	Acinetobacter	k141_31550	3720	4559	2	20.67087625
T1198A_15052006_D1_D2	1	blaOXA-648	inactivation	Beta-Lactam	Acinetobacter lwoffii (taxid 28090)	Acinetobacter	k141_31550	3720	4558	0	0
T1198A_15052006_D1_D2	1	blaOXY-1-3	inactivation	Beta-Lactam	Klebsiella michiganensis (taxid 1134687)	Klebsiella	k141_24918	112	987	29	287.3960515
T1198A_15052006_D1_D2	1	blaSHV-187	inactivation	Beta-Lactam	Klebsiella pneumoniae subsp. rhinoscleromatis SB3432 (taxid 861365)	Klebsiella	k141_18707	12968	13834	1080	10814.25773
T1198A_15052006_D1_D2	1	blaSPR-1	inactivation	Beta-Lactam	Serratia liquefaciens ATCC 27592 (taxid 1346614)	Serratia	k141_62940	27746	28629	808	7934.900942
T1198A_15052006_D1_D2	1	blaTEM-19	inactivation	Beta-Lactam	Gammaproteobacteria (taxid 1236)	Gammaproteobacteria	k141_37690	1	678	7	89.66030742
T1198A_15052006_D1_D2	1	blaTER-2	inactivation	Beta-Lactam	Raoultella terrigena (taxid 577)	Raoultella	k141_3933	120704	121558	182	1848.010224
T1198A_15052006_D1_D2	1	cfxA3	inactivation	Beta-Lactam	Bacteroidales (taxid 171549)	Bacteroidales	k141_6943	115	1080	21	188.7047506
T1198A_15052006_D1_D2	1	erm(B)	target alteration	MLS	Streptococcus sp. oral taxon 431 (taxid 712633)	Streptococcus	k141_62255	25783	26545	7	79.65882956
T1198A_15052006_D1_D2	1	erm(B)	target alteration	MLS	Streptococcus sp. oral taxon 431 (taxid 712633)	Streptococcus	k141_62255	25808	26545	0	0
T1198A_15052006_D1_D2	1	fosA	inactivation	Fosfomycin	Enterobacter cloacae (taxid 550)	Enterobacter	k141_34062	21887	22312	0	0
T1198A_15052006_D1_D2	1	fosA	inactivation	Fosfomycin	Klebsiella oxytoca (taxid 571)	Klebsiella	k141_61386	2072	2488	0	0
T1198A_15052006_D1_D2	1	fosA	inactivation	Fosfomycin	Raoultella terrigena (taxid 577)	Raoultella	k141_37038	91959	92378	0	0
T1198A_15052006_D1_D2	1	mef(A)	efflux	Macrolide	Streptococcus gordonii (taxid 1302)	Streptococcus	k141_37517	3457	4674	63	448.8909228
T1198A_15052006_D1_D2	1	msr(D)	target protection	Macrolide	Streptococcus gordonii (taxid 1302)	Streptococcus	k141_37517	1874	3337	41	243.0134902
T1198A_15052006_D1_D2	1	oqxA10	efflux	Phenicol/Quinolone	Enterobacter cloacae (taxid 550)	Enterobacter	k141_2988	29793	30954	21	156.8476179
T1198A_15052006_D1_D2	1	oqxA10	efflux	Phenicol/Quinolone	Klebsiella pneumoniae subsp. pneumoniae Kp13 (taxid 1123862)	Klebsiella	k141_53246	3881	5056	0	0
T1198A_15052006_D1_D2	1	oqxA10	efflux	Phenicol/Quinolone	Raoultella terrigena (taxid 577)	Raoultella	k141_2206	7485	8672	230	1680.227039
T1198A_15052006_D1_D2	1	oqxA3	efflux	Phenicol/Quinolone	Klebsiella pneumoniae subsp. pneumoniae Kp13 (taxid 1123862)	Klebsiella	k141_53246	3881	5056	0	0
T1198A_15052006_D1_D2	1	oqxB	efflux	Phenicol/Quinolone	Enterobacter cloacae (taxid 550)	Enterobacter	k141_2988	26649	29768	0	0
T1198A_15052006_D1_D2	1	oqxB	efflux	Phenicol/Quinolone	Klebsiella pneumoniae subsp. pneumoniae Kp13 (taxid 1123862)	Klebsiella	k141_53246	5080	8232	0	0
T1198A_15052006_D1_D2	1	oqxB	efflux	Phenicol/Quinolone	Raoultella terrigena (taxid 577)	Raoultella	k141_2206	8696	11846	0	0
T1198A_15052006_D1_D2	1	oqxB24	efflux	Phenicol/Quinolone	Klebsiella pneumoniae subsp. pneumoniae Kp13 (taxid 1123862)	Klebsiella	k141_53246	5080	8232	0	0
T1198A_15052006_D1_D2	1	oqxB5	efflux	Phenicol/Quinolone	Enterobacter cloacae (taxid 550)	Enterobacter	k141_2988	26616	29768	2	5.502178039
T1198A_15052006_D1_D2	1	oqxB9	efflux	Phenicol/Quinolone	Raoultella terrigena (taxid 577)	Raoultella	k141_2206	8696	11846	0	0
T1198A_15052006_D1_D2	1	oqxB9	efflux	Phenicol/Quinolone	Serratia liquefaciens ATCC 27592 (taxid 1346614)	Serratia	k141_19157	142704	145807	4	11.17812773
T1198A_15052006_D1_D2	1	qnrE1	target protection	Fluoroquinolone	Serratia liquefaciens ATCC 27592 (taxid 1346614)	Serratia	k141_19157	17253	17884	708	9729.594727
T1198A_15052006_D1_D2	1	sul2	target replacement	Sulfonamide	Acinetobacter nosocomialis (taxid 106654)	Acinetobacter	k141_26378	4979	5794	64	680.9468536
T1198A_15052006_D1_D2	1	tet(M)	target protection	Tetracycline	Streptococcus sp. oral taxon 431 (taxid 712633)	Streptococcus	k141_62255	22782	24701	0	0
T1198A_15052006_D1_D2	1	tet(O)	target protection	Tetracycline	Streptococcus sp. oral taxon 431 (taxid 712633)	Streptococcus	k141_62255	22782	24701	0	0
T1198A_15052006_D1_D2	1	tet(S)	target protection	Tetracycline	Streptococcus parauberis (taxid 1348)	Streptococcus	k141_19958	1820	3760	0	0
T1198A_15052006_D1_D2	1	tet(S)	target protection	Tetracycline	Streptococcus parauberis (taxid 1348)	Streptococcus	k141_19958	1835	3760	0	0
T1198A_15052006_D1_D2	1	tetA(46)	efflux	Tetracycline	Streptococcus parasanguinis FW213 (taxid 1114965)	Streptococcus	k141_34731	226	1950	28	140.8353321
T1198A_15052006_D1_D2	1	tetB(46)	efflux	Tetracycline	Streptococcus sp. HSISM1 (taxid 1316408)	Streptococcus	k141_10281	85	1740	26	136.227944
T1198B_15052006_D1_D2	1	FosA5	inactivation	Fosfomycin	Raoultella terrigena (taxid 577)	Raoultella	k141_26788	334644	335063	0	0
T1198B_15052006_D1_D2	1	RlmA(II)	target alteration	Macrolide/Lincosamide	Streptococcus mitis (taxid 28037)	Streptococcus	k141_31170	3633	4466	53	729.5375796
T1198B_15052006_D1_D2	1	RlmA(II)	target alteration	Macrolide/Lincosamide	Streptococcus mitis B6 (taxid 365659)	Streptococcus	k141_13278	1	773	9	133.672481
T1198B_15052006_D1_D2	1	aac(6')_Serra	inactivation	Aminoglycoside	Serratia plymuthica PRI-2C (taxid 1154756)	Serratia	k141_43904	227254	227687	0	0
T1198B_15052006_D1_D2	1	bacA	target alteration	Peptide	Raoultella terrigena (taxid 577)	Raoultella	k141_51969	203455	204276	1231	17192.20954
T1198B_15052006_D1_D2	1	blaCSP-1	inactivation	Beta-Lactam	Chryseobacterium gleum (taxid 250)	Chryseobacterium	k141_55713	661	1542	0	0
T1198B_15052006_D1_D2	1	blaCSP-1	inactivation	Beta-Lactam	Chryseobacterium gleum (taxid 250)	Chryseobacterium	k141_55713	661	1554	0	0
T1198B_15052006_D1_D2	1	blaSPR-1	inactivation	Beta-Lactam	Serratia liquefaciens ATCC 27592 (taxid 1346614)	Serratia	k141_24651	27746	28629	2240	29087.34718
T1198B_15052006_D1_D2	1	blaTEM-1	inactivation	Beta-Lactam	Proteobacteria (taxid 1224)	Proteobacteria	k141_38810	1	798	0	0
T1198B_15052006_D1_D2	1	blaTEM-26	inactivation	Beta-Lactam	Proteobacteria (taxid 1224)	Proteobacteria	k141_38810	1	798	0	0
T1198B_15052006_D1_D2	1	blaTER-2	inactivation	Beta-Lactam	Raoultella terrigena (taxid 577)	Raoultella	k141_44676	217646	218500	1060	14231.96262
T1198B_15052006_D1_D2	1	cfxA3	inactivation	Beta-Lactam	Prevotella jejuni (taxid 1177574)	Prevotella	k141_25080	10886	11851	492	5845.943171
T1198B_15052006_D1_D2	1	erm(B)	target alteration	MLS	Streptococcus salivarius JIM8777 (taxid 347253)	Streptococcus	k141_36820	1541	2303	3	45.14223769
T1198B_15052006_D1_D2	1	erm(B)	target alteration	MLS	Streptococcus salivarius JIM8777 (taxid 347253)	Streptococcus	k141_36820	1566	2303	0	0
T1198B_15052006_D1_D2	1	fosA	inactivation	Fosfomycin	Raoultella terrigena (taxid 577)	Raoultella	k141_26788	334644	335063	0	0
T1198B_15052006_D1_D2	1	mef(A)	efflux	Macrolide	Streptococcus australis (taxid 113107)	Streptococcus	k141_44019	10111	11328	532	5012.309199
T1198B_15052006_D1_D2	1	msr(D)	target protection	Macrolide	Streptococcus australis (taxid 113107)	Streptococcus	k141_44019	8528	9991	615	4820.006118
T1198B_15052006_D1_D2	1	oqxA10	efflux	Phenicol/Quinolone	Raoultella terrigena (taxid 577)	Raoultella	k141_56781	38664	39851	1454	14045.28278
T1198B_15052006_D1_D2	1	oqxB	efflux	Phenicol/Quinolone	Raoultella terrigena (taxid 577)	Raoultella	k141_56781	35490	38640	0	0
T1198B_15052006_D1_D2	1	oqxB9	efflux	Phenicol/Quinolone	Raoultella terrigena (taxid 577)	Raoultella	k141_56781	35490	38640	0	0
T1198B_15052006_D1_D2	1	oqxB9	efflux	Phenicol/Quinolone	Serratia liquefaciens ATCC 27592 (taxid 1346614)	Serratia	k141_61334	142704	145807	13	48.03727646
T1198B_15052006_D1_D2	1	patA	efflux	Fluoroquinolone	Streptococcus mitis B6 (taxid 365659)	Streptococcus	k141_71202	3792	5486	83	561.7996783
T1198B_15052006_D1_D2	1	patB	efflux	Fluoroquinolone	Streptococcus mitis B6 (taxid 365659)	Streptococcus	k141_71202	2012	3778	92	597.329451
T1198B_15052006_D1_D2	1	qnrE1	target protection	Fluoroquinolone	Serratia liquefaciens ATCC 27592 (taxid 1346614)	Serratia	k141_61334	17253	17884	2106	38268.88487
T1198B_15052006_D1_D2	1	tet(M)	target protection	Tetracycline	Enterococcus sp. HSIEG1 (taxid 1316414)	Enterococcus	k141_39336	1579	3498	0	0
T1198B_15052006_D1_D2	1	tet(O)	target protection	Tetracycline	Enterococcus sp. HSIEG1 (taxid 1316414)	Enterococcus	k141_39336	1579	3498	0	0
T1198B_15052006_D1_D2	1	tetA(46)	efflux	Tetracycline	Streptococcus australis (taxid 113107)	Streptococcus	k141_39022	82	1325	51	470.4525721
T1198B_15052006_D1_D2	1	tetA(46)	efflux	Tetracycline	Streptococcus parasanguinis FW213 (taxid 1114965)	Streptococcus	k141_67659	3656	5380	460	3059.407803
T1198B_15052006_D1_D2	1	tetA(60)	efflux	Tetracycline	Terrabacteria group (taxid 1783272)	Terrabacteria	k141_66625	1	1677	33	225.7650575
T1198B_15052006_D1_D2	1	tetB(46)	efflux	Tetracycline	Streptococcus parasanguinis FW213 (taxid 1114965)	Streptococcus	k141_67659	5382	7113	497	3292.123514
T1229A_2072006_D1_D2	1	FosA5	inactivation	Fosfomycin	Klebsiella oxytoca (taxid 571)	Klebsiella	k141_15618	28225	28636	0	0
T1229A_2072006_D1_D2	1	RlmA(II)	target alteration	Macrolide/Lincosamide	Streptococcus mitis B6 (taxid 365659)	Streptococcus	k141_12017	600	1448	44	267.0413342
T1229A_2072006_D1_D2	1	RlmA(II)	target alteration	Macrolide/Lincosamide	Streptococcus sp. oral taxon 431 (taxid 712633)	Streptococcus	k141_20596	19004	19853	144	872.9240656
T1229A_2072006_D1_D2	1	bacA	target alteration	Peptide	Klebsiella oxytoca (taxid 571)	Klebsiella	k141_14505	109850	110671	4797	30071.02462
T1229A_2072006_D1_D2	1	blaOXY-2-1	inactivation	Beta-Lactam	Klebsiella oxytoca (taxid 571)	Klebsiella	k141_15347	288191	289063	5068	29911.74751
T1229A_2072006_D1_D2	1	catA7	inactivation	Chloramphenicol	Enterococcus (taxid 1350)	Enterococcus	k141_26624	2453	3100	120	954.5498863
T1229A_2072006_D1_D2	1	catA8	inactivation	Chloramphenicol	Staphylococcus epidermidis (taxid 1282)	Staphylococcus	k141_9659	1597	2244	144	1145.459864
T1229A_2072006_D1_D2	1	erm(C)	target alteration	MLS	Staphylococcus aureus (taxid 1280)	Staphylococcus	k141_14020	560	1294	22	154.2582094
T1229A_2072006_D1_D2	1	fosA	inactivation	Fosfomycin	Klebsiella oxytoca (taxid 571)	Klebsiella	k141_15618	28225	28641	11	136.0883722
T1229A_2072006_D1_D2	1	mef(A)	efflux	Macrolide	Streptococcus dysgalactiae (taxid 1334)	Streptococcus	k141_9350	3190	4407	156	659.7139765
T1229A_2072006_D1_D2	1	msr(D)	target protection	Macrolide	Streptococcus dysgalactiae (taxid 1334)	Streptococcus	k141_9350	1607	3070	255	897.0517942
T1229A_2072006_D1_D2	1	oqxA10	efflux	Phenicol/Quinolone	Klebsiella oxytoca (taxid 571)	Klebsiella	k141_7863	67092	68267	5274	23100.6353
T1229A_2072006_D1_D2	1	oqxB	efflux	Phenicol/Quinolone	Klebsiella oxytoca (taxid 571)	Klebsiella	k141_7863	68291	71443	0	0
T1229A_2072006_D1_D2	1	oqxB	efflux	Phenicol/Quinolone	Pantoea vagans C9-1 (taxid 712898)	Pantoea	k141_8315	451808	454930	0	0
T1229A_2072006_D1_D2	1	oqxB20	efflux	Phenicol/Quinolone	Pantoea vagans C9-1 (taxid 712898)	Pantoea	k141_8315	451808	454930	0	0
T1229A_2072006_D1_D2	1	oqxB9	efflux	Phenicol/Quinolone	Klebsiella oxytoca (taxid 571)	Klebsiella	k141_7863	68291	71443	0	0
T1229A_2072006_D1_D2	1	patA	efflux	Fluoroquinolone	Streptococcus sp. oral taxon 431 (taxid 712633)	Streptococcus	k141_2998	22375	24069	183	555.9802297
T1229A_2072006_D1_D2	1	tet(K)	efflux	Tetracycline	Staphylococcus warneri (taxid 1292)	Staphylococcus	k141_26623	2469	3848	349	1302.515277
T1229A_2072006_D1_D2	1	tet(W)	target protection	Tetracycline	Rothia mucilaginosa (taxid 43675)	Rothia	k141_18407	428	2331	0	0
T1229A_2072006_D1_D2	1	tet(W)	target protection	Tetracycline	Rothia mucilaginosa (taxid 43675)	Rothia	k141_18407	428	2340	0	0
T1229A_2072006_D1_D2	1	tet(W)	target protection	Tetracycline	Rothia mucilaginosa (taxid 43675)	Rothia	k141_18407	428	2350	0	0
T1229A_2072006_D1_D2	1	tetA(46)	efflux	Tetracycline	Streptococcus sp. HSISM1 (taxid 1316408)	Streptococcus	k141_16016	35542	37266	91	271.6600621
T1229A_2072006_D1_D2	1	tetA(60)	efflux	Tetracycline	Streptococcus gordonii (taxid 1302)	Streptococcus	k141_24371	4562	6301	66	195.3286815
T1229A_2072006_D1_D2	1	tetB(46)	efflux	Tetracycline	Streptococcus sp. HSISM1 (taxid 1316408)	Streptococcus	k141_16016	37268	38999	82	243.8026655
T1229A_2072006_D1_D2	1	tetB(60)	efflux	Tetracycline	Streptococcus gordonii (taxid 1302)	Streptococcus	k141_24371	2826	4565	69	204.2072579
T1229B_2072006_D1_D2	1	FosA5	inactivation	Fosfomycin	Klebsiella oxytoca (taxid 571)	Klebsiella	k141_8741	10660	11071	0	0
T1229B_2072006_D1_D2	1	RlmA(II)	target alteration	Macrolide/Lincosamide	Streptococcus mitis B6 (taxid 365659)	Streptococcus	k141_18330	2380	3228	92	410.1782647
T1229B_2072006_D1_D2	1	RlmA(II)	target alteration	Macrolide/Lincosamide	Streptococcus sp. oral taxon 431 (taxid 712633)	Streptococcus	k141_11074	19004	19853	325	1447.292592
T1229B_2072006_D1_D2	1	bacA	target alteration	Peptide	Klebsiella oxytoca (taxid 571)	Klebsiella	k141_317	68592	69413	7523	34644.04332
T1229B_2072006_D1_D2	1	blaOXY-2-1	inactivation	Beta-Lactam	Klebsiella oxytoca (taxid 571)	Klebsiella	k141_14502	89298	90170	7084	30714.44951
T1229B_2072006_D1_D2	1	fosA	inactivation	Fosfomycin	Klebsiella oxytoca (taxid 571)	Klebsiella	k141_8741	10655	11071	21	190.8563581
T1229B_2072006_D1_D2	1	lsa(C)	target protection	Lincosamide/Streptogramin	Veillonella atypica (taxid 39777)	Veillonella	k141_8599	1603	3081	65	166.27218
T1229B_2072006_D1_D2	1	mef(A)	efflux	Macrolide	Streptococcus sp. oral taxon 431 (taxid 712633)	Streptococcus	k141_18144	1107	2324	275	854.3243483
T1229B_2072006_D1_D2	1	msr(D)	target protection	Macrolide	Streptococcus sp. oral taxon 431 (taxid 712633)	Streptococcus	k141_18144	2444	3907	325	839.8847644
T1229B_2072006_D1_D2	1	oqxA10	efflux	Phenicol/Quinolone	Klebsiella oxytoca (taxid 571)	Klebsiella	k141_10836	67092	68267	7072	22755.43037
T1229B_2072006_D1_D2	1	oqxB	efflux	Phenicol/Quinolone	Klebsiella oxytoca (taxid 571)	Klebsiella	k141_10836	68291	71443	0	0
T1229B_2072006_D1_D2	1	oqxB	efflux	Phenicol/Quinolone	Pantoea sp. PSNIH1 (taxid 1484158)	Pantoea	k141_18030	22050	25169	0	0
T1229B_2072006_D1_D2	1	oqxB9	efflux	Phenicol/Quinolone	Klebsiella oxytoca (taxid 571)	Klebsiella	k141_10836	68291	71443	0	0
T1229B_2072006_D1_D2	1	oqxB9	efflux	Phenicol/Quinolone	Pantoea sp. PSNIH1 (taxid 1484158)	Pantoea	k141_18030	22050	25169	0	0
T1229B_2072006_D1_D2	1	patA	efflux	Fluoroquinolone	Streptococcus mitis B6 (taxid 365659)	Streptococcus	k141_11183	494	2188	117	261.1278086
T1229B_2072006_D1_D2	1	patA	efflux	Fluoroquinolone	Streptococcus mitis B6 (taxid 365659)	Streptococcus	k141_7425	1	1480	23	58.79499129
T1229B_2072006_D1_D2	1	patA	efflux	Fluoroquinolone	Streptococcus sp. oral taxon 431 (taxid 712633)	Streptococcus	k141_15908	13834	15528	421	939.6137385
T1229B_2072006_D1_D2	1	patB	efflux	Fluoroquinolone	Streptococcus mitis B6 (taxid 365659)	Streptococcus	k141_4409	4293	5720	120	317.9347081
T1229B_2072006_D1_D2	1	tet(O)	target protection	Tetracycline	Streptococcus pneumoniae Hungary19A-6 (taxid 487214)	Streptococcus	k141_16440	4913	6832	86	169.4353971
T1229B_2072006_D1_D2	1	tetA(60)	efflux	Tetracycline	Streptococcus salivarius JIM8777 (taxid 347253)	Streptococcus	k141_448	3652	5391	75	163.0580896
T1229B_2072006_D1_D2	1	tetB(46)	efflux	Tetracycline	Streptococcus sp. HSISM1 (taxid 1316408)	Streptococcus	k141_249	324	2055	44	96.10285216
T1229B_2072006_D1_D2	1	tetB(60)	efflux	Tetracycline	Streptococcus salivarius JIM8777 (taxid 347253)	Streptococcus	k141_448	5388	7127	87	189.1473839
T1236A_6072006_D1_D2	1	FosA5	inactivation	Fosfomycin	Klebsiella oxytoca (taxid 571)	Klebsiella	k141_32748	147760	148171	0	0
T1236A_6072006_D1_D2	1	RlmA(II)	target alteration	Macrolide/Lincosamide	Streptococcus mitis B6 (taxid 365659)	Streptococcus	k141_1230	2036	2884	478	2924.880636
T1236A_6072006_D1_D2	1	RlmA(II)	target alteration	Macrolide/Lincosamide	Streptococcus mitis B6 (taxid 365659)	Streptococcus	k141_32143	260	1108	38	232.5218916
T1236A_6072006_D1_D2	1	RlmA(II)	target alteration	Macrolide/Lincosamide	Streptococcus pneumoniae (taxid 1313)	Streptococcus	k141_1556	2086	2934	165	1009.634529
T1236A_6072006_D1_D2	1	RlmA(II)	target alteration	Macrolide/Lincosamide	Streptococcus sp. 116-D4 (taxid 2598453)	Streptococcus	k141_2483	18287	19135	488	2986.070608
T1236A_6072006_D1_D2	1	RlmA(II)	target alteration	Macrolide/Lincosamide	Streptococcus sp. LPB0220 (taxid 2610896)	Streptococcus	k141_30077	8835	9674	1356	8386.366378
T1236A_6072006_D1_D2	1	RlmA(II)	target alteration	Macrolide/Lincosamide	Streptococcus sp. oral taxon 431 (taxid 712633)	Streptococcus	k141_7235	48	804	12	82.36364414
T1236A_6072006_D1_D2	1	bacA	target alteration	Peptide	Klebsiella oxytoca (taxid 571)	Klebsiella	k141_4002	13878	14699	4514	28529.52235
T1236A_6072006_D1_D2	1	blaOXY-6-1	inactivation	Beta-Lactam	Klebsiella oxytoca (taxid 571)	Klebsiella	k141_8245	265905	266780	4658	27622.78952
T1236A_6072006_D1_D2	1	cfxA3	inactivation	Beta-Lactam	Parabacteroides distasonis ATCC 8503 (taxid 435591)	Parabacteroides	k141_43656	94	1059	88	473.1855369
T1236A_6072006_D1_D2	1	fosA	inactivation	Fosfomycin	Klebsiella oxytoca (taxid 571)	Klebsiella	k141_32748	147755	148171	2	24.94668068
T1236A_6072006_D1_D2	1	mef(A)	efflux	Macrolide	Streptococcus dysgalactiae (taxid 1334)	Streptococcus	k141_14068	3190	4407	432	1841.913672
T1236A_6072006_D1_D2	1	msr(D)	target protection	Macrolide	Streptococcus dysgalactiae (taxid 1334)	Streptococcus	k141_14068	1607	3070	465	1649.243305
T1236A_6072006_D1_D2	1	oqxA10	efflux	Phenicol/Quinolone	Klebsiella oxytoca (taxid 571)	Klebsiella	k141_13842	33210	34385	3929	17350.83042
T1236A_6072006_D1_D2	1	oqxB	efflux	Phenicol/Quinolone	Klebsiella oxytoca (taxid 571)	Klebsiella	k141_13842	34409	37561	0	0
T1236A_6072006_D1_D2	1	oqxB20	efflux	Phenicol/Quinolone	Klebsiella oxytoca (taxid 571)	Klebsiella	k141_13842	34409	37561	0	0
T1236A_6072006_D1_D2	1	patA	efflux	Fluoroquinolone	Streptococcus mitis B6 (taxid 365659)	Streptococcus	k141_27820	3348	5042	946	2897.702753
T1236A_6072006_D1_D2	1	patB	efflux	Fluoroquinolone	Streptococcus mitis B6 (taxid 365659)	Streptococcus	k141_18992	1950	3716	265	778.6302598
T1236A_6072006_D1_D2	1	patB	efflux	Fluoroquinolone	Streptococcus mitis B6 (taxid 365659)	Streptococcus	k141_27820	1568	3334	1726	5071.380485
T1236A_6072006_D1_D2	1	patB	efflux	Fluoroquinolone	Streptococcus mitis B6 (taxid 365659)	Streptococcus	k141_32838	3109	4875	635	1865.774396
T1236A_6072006_D1_D2	1	tet(M)	target protection	Tetracycline	Streptococcus sp. HSISM1 (taxid 1316408)	Streptococcus	k141_32709	2062	3981	0	0
T1236A_6072006_D1_D2	1	tet(O)	target protection	Tetracycline	Streptococcus sp. HSISM1 (taxid 1316408)	Streptococcus	k141_1229	10743	12662	348	940.9799552
T1236A_6072006_D1_D2	1	tet(O)	target protection	Tetracycline	Streptococcus sp. HSISM1 (taxid 1316408)	Streptococcus	k141_32709	2062	3981	0	0
T1236A_6072006_D1_D2	1	tet(Q)	target protection	Tetracycline	Bacteroidales (taxid 171549)	Bacteroidales	k141_1525	184	2145	0	0
T1236A_6072006_D1_D2	1	tet(Q)	target protection	Tetracycline	Bacteroidales (taxid 171549)	Bacteroidales	k141_1525	220	2193	3	7.88987772
T1236A_6072006_D1_D2	1	tetA(46)	efflux	Tetracycline	Streptococcus parasanguinis FW213 (taxid 1114965)	Streptococcus	k141_29544	936	2425	30	104.5448539
T1236A_6072006_D1_D2	1	tetA(46)	efflux	Tetracycline	Streptococcus sp. HSISM1 (taxid 1316408)	Streptococcus	k141_35530	4297	6021	284	854.785569
T1236A_6072006_D1_D2	1	tetA(46)	efflux	Tetracycline	Streptococcus sp. HSISM1 (taxid 1316408)	Streptococcus	k141_40192	6211	7935	170	511.667418
T1236A_6072006_D1_D2	1	tetA(60)	efflux	Tetracycline	Streptococcus gordonii (taxid 1302)	Streptococcus	k141_18377	12824	14563	59	176.046961
T1236A_6072006_D1_D2	1	tetB(46)	efflux	Tetracycline	Streptococcus sp. HSISM1 (taxid 1316408)	Streptococcus	k141_35530	6023	7752	258	774.2849461
T1236A_6072006_D1_D2	1	tetB(46)	efflux	Tetracycline	Streptococcus sp. HSISM1 (taxid 1316408)	Streptococcus	k141_40192	7937	9666	185	555.2043218
T1236A_6072006_D1_D2	1	tetB(60)	efflux	Tetracycline	Streptococcus gordonii (taxid 1302)	Streptococcus	k141_18377	11088	12827	72	214.8369694
T1236B_6072006_D1_D2	1	FosA5	inactivation	Fosfomycin	Klebsiella oxytoca (taxid 571)	Klebsiella	k141_1698	147785	148196	0	0
T1236B_6072006_D1_D2	1	RlmA(II)	target alteration	Macrolide/Lincosamide	Streptococcus mitis (taxid 28037)	Streptococcus	k141_8618	1	643	24	215.724309
T1236B_6072006_D1_D2	1	RlmA(II)	target alteration	Macrolide/Lincosamide	Streptococcus mitis B6 (taxid 365659)	Streptococcus	k141_1192	1276	2124	641	4361.993862
T1236B_6072006_D1_D2	1	RlmA(II)	target alteration	Macrolide/Lincosamide	Streptococcus mitis B6 (taxid 365659)	Streptococcus	k141_27774	818	1666	353	2402.158866
T1236B_6072006_D1_D2	1	RlmA(II)	target alteration	Macrolide/Lincosamide	Streptococcus oralis ATCC 35037 (taxid 655813)	Streptococcus	k141_53211	1	819	36	253.9639481
T1236B_6072006_D1_D2	1	RlmA(II)	target alteration	Macrolide/Lincosamide	Streptococcus pneumoniae (taxid 1313)	Streptococcus	k141_1275	180	1028	59	401.4939748
T1236B_6072006_D1_D2	1	RlmA(II)	target alteration	Macrolide/Lincosamide	Streptococcus pneumoniae (taxid 1313)	Streptococcus	k141_33854	1259	2107	303	2061.909735
T1236B_6072006_D1_D2	1	RlmA(II)	target alteration	Macrolide/Lincosamide	Streptococcus sp. HSISM1 (taxid 1316408)	Streptococcus	k141_50283	3370	4218	330	2245.644266
T1236B_6072006_D1_D2	1	RlmA(II)	target alteration	Macrolide/Lincosamide	Streptococcus sp. oral taxon 431 (taxid 712633)	Streptococcus	k141_41028	2	658	29	255.1038608
T1236B_6072006_D1_D2	1	RlmA(II)	target alteration	Macrolide/Lincosamide	Streptococcus sp. oral taxon 431 (taxid 712633)	Streptococcus	k141_45616	131	874	27	209.6997068
T1236B_6072006_D1_D2	1	RlmA(II)	target alteration	Macrolide/Lincosamide	Streptococcus sp. oral taxon 431 (taxid 712633)	Streptococcus	k141_636	332	1173	31	212.7103249
T1236B_6072006_D1_D2	1	bacA	target alteration	Peptide	Klebsiella oxytoca (taxid 571)	Klebsiella	k141_2834	13878	14699	3506	24642.88938
T1236B_6072006_D1_D2	1	blaOXY-6-1	inactivation	Beta-Lactam	Klebsiella oxytoca (taxid 571)	Klebsiella	k141_25908	552930	553805	3536	23319.92107
T1236B_6072006_D1_D2	1	catP	inactivation	Chloramphenicol	Streptococcus pneumoniae Hungary19A-6 (taxid 487214)	Streptococcus	k141_35817	8558	9278	201	1610.96622
T1236B_6072006_D1_D2	1	cfxA3	inactivation	Beta-Lactam	Bacteroidetes (taxid 976)	Bacteroidetes	k141_50960	1	878	98	644.8361185
T1236B_6072006_D1_D2	1	fosA	inactivation	Fosfomycin	Klebsiella oxytoca (taxid 571)	Klebsiella	k141_1698	147780	148196	3	41.61508604
T1236B_6072006_D1_D2	1	mef(A)	efflux	Macrolide	Streptococcus (taxid 1301)	Streptococcus	k141_19220	2326	3543	838	3973.528325
T1236B_6072006_D1_D2	1	msr(D)	target protection	Macrolide	Streptococcus (taxid 1301)	Streptococcus	k141_19220	743	2206	1099	4334.87161
T1236B_6072006_D1_D2	1	oqxA10	efflux	Phenicol/Quinolone	Klebsiella oxytoca (taxid 571)	Klebsiella	k141_20804	33210	34385	3437	16879.6928
T1236B_6072006_D1_D2	1	oqxB	efflux	Phenicol/Quinolone	Klebsiella oxytoca (taxid 571)	Klebsiella	k141_20804	34409	37561	0	0
T1236B_6072006_D1_D2	1	oqxB	efflux	Phenicol/Quinolone	Pantoea vagans C9-1 (taxid 712898)	Pantoea	k141_19307	621782	624904	0	0
T1236B_6072006_D1_D2	1	oqxB20	efflux	Phenicol/Quinolone	Klebsiella oxytoca (taxid 571)	Klebsiella	k141_20804	34409	37561	0	0
T1236B_6072006_D1_D2	1	oqxB20	efflux	Phenicol/Quinolone	Pantoea vagans C9-1 (taxid 712898)	Pantoea	k141_19307	621782	624904	0	0
T1236B_6072006_D1_D2	1	patA	efflux	Fluoroquinolone	Streptococcus mitis B6 (taxid 365659)	Streptococcus	k141_24048	3876	5570	381	1297.879708
T1236B_6072006_D1_D2	1	patA	efflux	Fluoroquinolone	Streptococcus mitis B6 (taxid 365659)	Streptococcus	k141_24481	2141	3835	696	2370.929861
T1236B_6072006_D1_D2	1	patA	efflux	Fluoroquinolone	Streptococcus mitis B6 (taxid 365659)	Streptococcus	k141_25349	2038	3732	355	1209.310489
T1236B_6072006_D1_D2	1	patB	efflux	Fluoroquinolone	Streptococcus mitis B6 (taxid 365659)	Streptococcus	k141_21217	1683	2915	151	707.2763109
T1236B_6072006_D1_D2	1	patB	efflux	Fluoroquinolone	Streptococcus mitis B6 (taxid 365659)	Streptococcus	k141_24048	5584	7350	290	947.6111703
T1236B_6072006_D1_D2	1	patB	efflux	Fluoroquinolone	Streptococcus mitis B6 (taxid 365659)	Streptococcus	k141_24481	361	2127	875	2859.171635
T1236B_6072006_D1_D2	1	patB	efflux	Fluoroquinolone	Streptococcus mitis B6 (taxid 365659)	Streptococcus	k141_25349	258	2024	376	1228.626897
T1236B_6072006_D1_D2	1	tet(M)	target protection	Tetracycline	Streptococcus sp. JS71 (taxid 2382163)	Streptococcus	k141_18021	10187	12106	0	0
T1236B_6072006_D1_D2	1	tet(O)	target protection	Tetracycline	Streptococcus sp. HSISM1 (taxid 1316408)	Streptococcus	k141_23003	905	2824	568	1708.032908
T1236B_6072006_D1_D2	1	tet(O)	target protection	Tetracycline	Streptococcus sp. JS71 (taxid 2382163)	Streptococcus	k141_18021	10187	12106	0	0
T1236B_6072006_D1_D2	1	tetA(46)	efflux	Tetracycline	Streptococcus australis (taxid 113107)	Streptococcus	k141_40932	71	1795	220	736.3906951
T1236B_6072006_D1_D2	1	tetA(46)	efflux	Tetracycline	Streptococcus sp. HSISM1 (taxid 1316408)	Streptococcus	k141_18166	324	2048	346	1158.141729
T1236B_6072006_D1_D2	1	tetA(46)	efflux	Tetracycline	Streptococcus sp. HSISM1 (taxid 1316408)	Streptococcus	k141_31051	340	2064	381	1275.294795
T1236B_6072006_D1_D2	1	tetB(46)	efflux	Tetracycline	Streptococcus australis (taxid 113107)	Streptococcus	k141_40932	1797	3526	237	790.9995302
T1236B_6072006_D1_D2	1	tetB(46)	efflux	Tetracycline	Streptococcus parasanguinis FW213 (taxid 1114965)	Streptococcus	k141_25797	112	1717	129	463.8072643
T1236B_6072006_D1_D2	1	tetB(46)	efflux	Tetracycline	Streptococcus sp. HSISM1 (taxid 1316408)	Streptococcus	k141_31051	2066	3795	260	867.7631977
T1236B_6072006_D1_D2	1	tetB(46)	efflux	Tetracycline	Streptococcus viridans (taxid 78535)	Streptococcus	k141_16523	1	1272	235	1066.952744
T1246A_12062006_D1_D2	1	FosA5	inactivation	Fosfomycin	Klebsiella oxytoca (taxid 571)	Klebsiella	k141_14293	47808	48219	0	0
T1246A_12062006_D1_D2	1	RlmA(II)	target alteration	Macrolide/Lincosamide	Streptococcus oralis subsp. dentisani (taxid 1458253)	Streptococcus	k141_11847	295	1143	40	469.014633
T1246A_12062006_D1_D2	1	arnA	efflux	Peptide	Pseudomonas fluorescens group (taxid 136843)	Pseudomonas	k141_21522	3	1450	29	199.2744964
T1246A_12062006_D1_D2	1	bacA	target alteration	Peptide	Klebsiella oxytoca (taxid 571)	Klebsiella	k141_4988	146952	147773	161	1949.866925
T1246A_12062006_D1_D2	1	bla-C	inactivation	Beta-Lactam	Serratia liquefaciens ATCC 27592 (taxid 1346614)	Serratia	k141_12736	130180	131316	0	0
T1246A_12062006_D1_D2	1	blaI	inactivation	Beta-Lactam	Staphylococcus aureus subsp. aureus (taxid 46170)	Staphylococcus	k141_22167	10664	11509	77	906.0585643
T1246A_12062006_D1_D2	1	blaI	inactivation	Beta-Lactam	Staphylococcus aureus subsp. aureus (taxid 46170)	Staphylococcus	k141_22167	8430	8810	32	837.3145448
T1246A_12062006_D1_D2	1	blaOXY-6-1	inactivation	Beta-Lactam	Klebsiella oxytoca (taxid 571)	Klebsiella	k141_677	369616	370491	150	1704.53318
T1246A_12062006_D1_D2	1	blaR1	inactivation	Beta-Lactam	Staphylococcus aureus subsp. aureus (taxid 46170)	Staphylococcus	k141_22167	8800	10557	108	611.1871962
T1246A_12062006_D1_D2	1	blaSPR-1	inactivation	Beta-Lactam	Serratia liquefaciens ATCC 27592 (taxid 1346614)	Serratia	k141_9860	191250	192140	5260	58764.8986
T1246A_12062006_D1_D2	1	fosA	inactivation	Fosfomycin	Klebsiella oxytoca (taxid 571)	Klebsiella	k141_14293	47803	48219	0	0
T1246A_12062006_D1_D2	1	mef(A)	efflux	Macrolide	Streptococcus (taxid 1301)	Streptococcus	k141_20180	2223	3440	158	1290.88859
T1246A_12062006_D1_D2	1	msr(D)	target protection	Macrolide	Streptococcus (taxid 1301)	Streptococcus	k141_20180	640	2103	183	1243.738325
T1246A_12062006_D1_D2	1	oqxA10	efflux	Phenicol/Quinolone	Klebsiella oxytoca (taxid 571)	Klebsiella	k141_5570	1078381	1079556	148	1252.408777
T1246A_12062006_D1_D2	1	oqxB	efflux	Phenicol/Quinolone	Klebsiella oxytoca (taxid 571)	Klebsiella	k141_5570	1075205	1078357	0	0
T1246A_12062006_D1_D2	1	oqxB	efflux	Phenicol/Quinolone	Serratia liquefaciens ATCC 27592 (taxid 1346614)	Serratia	k141_13130	159829	162932	0	0
T1246A_12062006_D1_D2	1	oqxB20	efflux	Phenicol/Quinolone	Klebsiella oxytoca (taxid 571)	Klebsiella	k141_5570	1075205	1078357	0	0
T1246A_12062006_D1_D2	1	oqxB9	efflux	Phenicol/Quinolone	Serratia liquefaciens ATCC 27592 (taxid 1346614)	Serratia	k141_13130	159829	162932	0	0
T1246A_12062006_D1_D2	1	patA	efflux	Fluoroquinolone	Streptococcus mitis B6 (taxid 365659)	Streptococcus	k141_17294	2385	4079	68	399.1331139
T1246A_12062006_D1_D2	1	patB	efflux	Fluoroquinolone	Streptococcus mitis B6 (taxid 365659)	Streptococcus	k141_17294	605	2371	68	382.8604161
T1246A_12062006_D1_D2	1	qnrE1	target protection	Fluoroquinolone	Serratia liquefaciens ATCC 27592 (taxid 1346614)	Serratia	k141_13130	292084	292715	4289	67584.78562
T1246A_12062006_D1_D2	1	tet(38)	efflux	Tetracycline	Staphylococcus aureus (taxid 1280)	Staphylococcus	k141_6346	4461	5813	43	316.2379729
T1246A_12062006_D1_D2	1	tet(O)	target protection	Tetracycline	Streptococcus parasanguinis ATCC 15912 (taxid 760570)	Streptococcus	k141_21134	1302	3221	99	512.9587867
T1246A_12062006_D1_D2	1	tetA(46)	efflux	Tetracycline	Streptococcus sp. HSISM1 (taxid 1316408)	Streptococcus	k141_12683	9854	11578	110	634.4211857
T1246A_12062006_D1_D2	1	tetA(46)	efflux	Tetracycline	Streptococcus sp. HSISM1 (taxid 1316408)	Streptococcus	k141_6800	25944	27668	84	484.4670872
T1246A_12062006_D1_D2	1	tetB(46)	efflux	Tetracycline	Streptococcus sp. HSISM1 (taxid 1316408)	Streptococcus	k141_12683	8123	9852	134	770.6054189
T1246A_12062006_D1_D2	1	tetB(46)	efflux	Tetracycline	Streptococcus sp. HSISM1 (taxid 1316408)	Streptococcus	k141_6800	24213	25942	59	339.2964158
T1246B_12062006_D1_D2	1	AAC(6')-Ie-APH(2'')-Ia	inactivation	Aminoglycoside	Streptococcus mitis B6 (taxid 365659)	Streptococcus	k141_7066	10828	12077	23	168.1942158
T1246B_12062006_D1_D2	1	RlmA(II)	target alteration	Macrolide/Lincosamide	Streptococcus mitis B6 (taxid 365659)	Streptococcus	k141_1546	368	1216	326	3511.295716
T1246B_12062006_D1_D2	1	RlmA(II)	target alteration	Macrolide/Lincosamide	Streptococcus mitis B6 (taxid 365659)	Streptococcus	k141_3642	235	1083	540	5816.256707
T1246B_12062006_D1_D2	1	RlmA(II)	target alteration	Macrolide/Lincosamide	Streptococcus mitis B6 (taxid 365659)	Streptococcus	k141_4707	368	1216	1877	20216.87748
T1246B_12062006_D1_D2	1	RlmA(II)	target alteration	Macrolide/Lincosamide	Streptococcus mitis B6 (taxid 365659)	Streptococcus	k141_4805	1592	2440	82	883.2093518
T1246B_12062006_D1_D2	1	aph(2'')-Ih	inactivation	Aminoglycoside	Streptococcus mitis B6 (taxid 365659)	Streptococcus	k141_7066	10841	11637	0	0
T1246B_12062006_D1_D2	1	arnA	efflux	Peptide	Pseudomonas trivialis (taxid 200450)	Pseudomonas	k141_4370	173349	175321	335	1551.61352
T1246B_12062006_D1_D2	1	bla-C	inactivation	Beta-Lactam	Serratia liquefaciens ATCC 27592 (taxid 1346614)	Serratia	k141_2309	130232	131368	0	0
T1246B_12062006_D1_D2	1	blaI	inactivation	Beta-Lactam	Staphylococcus (taxid 1279)	Staphylococcus	k141_10398	1128	1508	2	48.07198526
T1246B_12062006_D1_D2	1	blaI	inactivation	Beta-Lactam	Staphylococcus aureus (taxid 1280)	Staphylococcus	k141_1095	960	1805	14	151.3271962
T1246B_12062006_D1_D2	1	blaSPR-1	inactivation	Beta-Lactam	Serratia liquefaciens ATCC 27592 (taxid 1346614)	Serratia	k141_2547	191449	192339	5449	55920.68209
T1246B_12062006_D1_D2	1	catP	inactivation	Chloramphenicol	Streptococcus mitis B6 (taxid 365659)	Streptococcus	k141_10144	4029	4749	54	685.02579
T1246B_12062006_D1_D2	1	erm(B)	target alteration	MLS	Streptococcus mitis B6 (taxid 365659)	Streptococcus	k141_10481	364	1095	0	0
T1246B_12062006_D1_D2	1	erm(B)	target alteration	MLS	Streptococcus mitis B6 (taxid 365659)	Streptococcus	k141_10481	372	1127	3	36.29275708
T1246B_12062006_D1_D2	1	mef(A)	efflux	Macrolide	Streptococcus dysgalactiae (taxid 1334)	Streptococcus	k141_10558	3188	4405	2499	18755.18432
T1246B_12062006_D1_D2	1	msr(D)	target protection	Macrolide	Streptococcus dysgalactiae (taxid 1334)	Streptococcus	k141_10558	1605	3068	2806	17518.1806
T1246B_12062006_D1_D2	1	oqxB	efflux	Phenicol/Quinolone	Serratia liquefaciens ATCC 27592 (taxid 1346614)	Serratia	k141_1980	203951	207054	0	0
T1246B_12062006_D1_D2	1	oqxB9	efflux	Phenicol/Quinolone	Serratia liquefaciens ATCC 27592 (taxid 1346614)	Serratia	k141_1980	203951	207054	0	0
T1246B_12062006_D1_D2	1	patA	efflux	Fluoroquinolone	Streptococcus mitis B6 (taxid 365659)	Streptococcus	k141_2147	6371	8065	819	4415.868729
T1246B_12062006_D1_D2	1	patA	efflux	Fluoroquinolone	Streptococcus mitis B6 (taxid 365659)	Streptococcus	k141_8929	817	2511	2731	14724.95421
T1246B_12062006_D1_D2	1	patB	efflux	Fluoroquinolone	Streptococcus mitis B6 (taxid 365659)	Streptococcus	k141_13133	1041	2473	85	542.1526271
T1246B_12062006_D1_D2	1	patB	efflux	Fluoroquinolone	Streptococcus mitis B6 (taxid 365659)	Streptococcus	k141_2147	4591	6357	932	4820.264524
T1246B_12062006_D1_D2	1	patB	efflux	Fluoroquinolone	Streptococcus mitis B6 (taxid 365659)	Streptococcus	k141_545	1151	2669	398	2394.73223
T1246B_12062006_D1_D2	1	patB	efflux	Fluoroquinolone	Streptococcus mitis B6 (taxid 365659)	Streptococcus	k141_8929	2525	4291	2563	13255.72744
T1246B_12062006_D1_D2	1	qnrE1	target protection	Fluoroquinolone	Serratia liquefaciens ATCC 27592 (taxid 1346614)	Serratia	k141_1980	336206	336837	4262	61692.12714
T1246B_12062006_D1_D2	1	tet(M)	target protection	Tetracycline	Streptococcus cristatus (taxid 45634)	Streptococcus	k141_8572	9835	11754	0	0
T1246B_12062006_D1_D2	1	tet(O)	target protection	Tetracycline	Streptococcus cristatus (taxid 45634)	Streptococcus	k141_8572	9835	11754	0	0
T1246B_12062006_D1_D2	1	tet(O)	target protection	Tetracycline	Streptococcus parasanguinis ATCC 15912 (taxid 760570)	Streptococcus	k141_4476	932	2851	92	437.8834301
T1246B_12062006_D1_D2	1	tetA(46)	efflux	Tetracycline	Streptococcus sp. HSISM1 (taxid 1316408)	Streptococcus	k141_10625	8368	10092	892	4725.777298
T1246B_12062006_D1_D2	1	tetA(46)	efflux	Tetracycline	Streptococcus sp. HSISM1 (taxid 1316408)	Streptococcus	k141_4159	1834	3558	57	301.9835269
T1246B_12062006_D1_D2	1	tetB(46)	efflux	Tetracycline	Streptococcus sp. HSISM1 (taxid 1316408)	Streptococcus	k141_10625	10094	11823	887	4685.697904
T1246B_12062006_D1_D2	1	tetB(46)	efflux	Tetracycline	Streptococcus sp. HSISM1 (taxid 1316408)	Streptococcus	k141_4159	103	1832	75	396.1976807
T1296A_18092006_D1_D2	1	RlmA(II)	target alteration	Macrolide/Lincosamide	Streptococcus mitis (taxid 28037)	Streptococcus	k141_41313	350	1002	134	1663.256428
T1296A_18092006_D1_D2	1	RlmA(II)	target alteration	Macrolide/Lincosamide	Streptococcus mitis (taxid 28037)	Streptococcus	k141_9795	1016	1864	2657	25356.99063
T1296A_18092006_D1_D2	1	RlmA(II)	target alteration	Macrolide/Lincosamide	Streptococcus mitis B6 (taxid 365659)	Streptococcus	k141_1298	472	1311	323	3115.606272
T1296A_18092006_D1_D2	1	RlmA(II)	target alteration	Macrolide/Lincosamide	Streptococcus mitis B6 (taxid 365659)	Streptococcus	k141_38434	338	1186	69	658.4991921
T1296A_18092006_D1_D2	1	RlmA(II)	target alteration	Macrolide/Lincosamide	Streptococcus pneumoniae (taxid 1313)	Streptococcus	k141_387	333	1181	149	1421.976516
T1296A_18092006_D1_D2	1	RlmA(II)	target alteration	Macrolide/Lincosamide	Streptococcus pseudopneumoniae IS7493 (taxid 1054460)	Streptococcus	k141_19325	146	906	65	692.1524688
T1296A_18092006_D1_D2	1	RlmA(II)	target alteration	Macrolide/Lincosamide	Streptococcus pseudopneumoniae IS7493 (taxid 1054460)	Streptococcus	k141_27214	2186	3034	908	8665.467629
T1296A_18092006_D1_D2	1	RlmA(II)	target alteration	Macrolide/Lincosamide	Streptococcus sp. oral taxon 431 (taxid 712633)	Streptococcus	k141_15360	1310	2158	168	1603.302381
T1296A_18092006_D1_D2	1	arnA	efflux	Peptide	Pseudomonas fragi (taxid 296)	Pseudomonas	k141_9986	30433	32396	373	1537.767012
T1296A_18092006_D1_D2	1	arnA	efflux	Peptide	Pseudomonas sp. MYb193 (taxid 1827300)	Pseudomonas	k141_46395	9	1634	48	239.0506231
T1296A_18092006_D1_D2	1	bacA	target alteration	Peptide	Enterobacter sp. SA187 (taxid 1914861)	Enterobacter	k141_22168	83054	83875	4433	43697.4991
T1296A_18092006_D1_D2	1	catB	inactivation	Chloramphenicol	Proteobacteria (taxid 1224)	Proteobacteria	k141_19154	275	763	0	0
T1296A_18092006_D1_D2	1	catP	inactivation	Chloramphenicol	Proteobacteria (taxid 1224)	Proteobacteria	k141_19154	215	836	1	13.03198009
T1296A_18092006_D1_D2	1	catP	inactivation	Chloramphenicol	Proteobacteria (taxid 1224)	Proteobacteria	k141_19154	275	763	0	0
T1296A_18092006_D1_D2	1	cfxA3	inactivation	Beta-Lactam	Prevotella jejuni (taxid 1177574)	Prevotella	k141_39524	1114	1991	30	276.8367036
T1296A_18092006_D1_D2	1	mef(A)	efflux	Macrolide	Streptococcus dysgalactiae (taxid 1334)	Streptococcus	k141_34278	1107	2324	3060	20348.52135
T1296A_18092006_D1_D2	1	mef(E)	efflux	Macrolide	Streptococcus sp. I-G2 (taxid 1156431)	Streptococcus	k141_36587	8975	10151	2845	19578.38917
T1296A_18092006_D1_D2	1	msr(D)	target protection	Macrolide	Streptococcus dysgalactiae (taxid 1334)	Streptococcus	k141_34278	2444	3907	3726	20611.06972
T1296A_18092006_D1_D2	1	patA	efflux	Fluoroquinolone	Streptococcus mitis B6 (taxid 365659)	Streptococcus	k141_12102	93	1558	1177	6501.90839
T1296A_18092006_D1_D2	1	patA	efflux	Fluoroquinolone	Streptococcus mitis B6 (taxid 365659)	Streptococcus	k141_14025	2976	4670	297	1418.877988
T1296A_18092006_D1_D2	1	patA	efflux	Fluoroquinolone	Streptococcus mitis B6 (taxid 365659)	Streptococcus	k141_43435	498	2192	1463	6989.287867
T1296A_18092006_D1_D2	1	patA	efflux	Fluoroquinolone	Streptococcus mitis B6 (taxid 365659)	Streptococcus	k141_46065	1	1260	242	1555.577468
T1296A_18092006_D1_D2	1	patA	efflux	Fluoroquinolone	Streptococcus mitis B6 (taxid 365659)	Streptococcus	k141_7183	265	1959	378	1805.844712
T1296A_18092006_D1_D2	1	patA	efflux	Fluoroquinolone	Streptococcus sp. 116-D4 (taxid 2598453)	Streptococcus	k141_36603	1	1254	70	452.1150634
T1296A_18092006_D1_D2	1	patB	efflux	Fluoroquinolone	Streptococcus mitis B6 (taxid 365659)	Streptococcus	k141_14025	1196	2962	2131	9765.506163
T1296A_18092006_D1_D2	1	patB	efflux	Fluoroquinolone	Streptococcus mitis B6 (taxid 365659)	Streptococcus	k141_17604	1183	2551	116	686.2366358
T1296A_18092006_D1_D2	1	patB	efflux	Fluoroquinolone	Streptococcus mitis B6 (taxid 365659)	Streptococcus	k141_18500	1	1478	317	1736.923835
T1296A_18092006_D1_D2	1	patB	efflux	Fluoroquinolone	Streptococcus mitis B6 (taxid 365659)	Streptococcus	k141_43435	2206	3972	2130	9760.92357
T1296A_18092006_D1_D2	1	tetA(46)	efflux	Tetracycline	Streptococcus sp. HSISM1 (taxid 1316408)	Streptococcus	k141_1123	2579	4303	74	347.3733254
T1296A_18092006_D1_D2	1	tetA(60)	efflux	Tetracycline	unclassified (taxid 0)	Unclassified	k141_30151	600	1855	18	116.0728872
T1296A_18092006_D1_D2	1	tetB(46)	efflux	Tetracycline	Streptococcus sp. HSISM1 (taxid 1316408)	Streptococcus	k141_1123	4305	5710	52	299.5222072
T1319B_27102006_D1_D2	1	RlmA(II)	target alteration	Macrolide/Lincosamide	Streptococcus mitis B6 (taxid 365659)	Streptococcus	k141_15385	565	1153	61	4919.60047
T1319B_27102006_D1_D2	1	RlmA(II)	target alteration	Macrolide/Lincosamide	Streptococcus pneumoniae (taxid 1313)	Streptococcus	k141_18313	502	1350	88	4921.122152
T1319B_27102006_D1_D2	1	RlmA(II)	target alteration	Macrolide/Lincosamide	Streptococcus pneumoniae (taxid 1313)	Streptococcus	k141_22293	2242	3090	509	28464.2179
T1319B_27102006_D1_D2	1	RlmA(II)	target alteration	Macrolide/Lincosamide	Streptococcus sp. HSISM1 (taxid 1316408)	Streptococcus	k141_6172	686	1534	1765	98702.05226
T1319B_27102006_D1_D2	1	RlmA(II)	target alteration	Macrolide/Lincosamide	Streptococcus sp. oral taxon 431 (taxid 712633)	Streptococcus	k141_36647	37676	38524	420	23487.17391
T1319B_27102006_D1_D2	1	blaOXA-280	inactivation	Beta-lactam	Acinetobacter johnsonii XBB1 (taxid 1242245)	Acinetobacter	k141_40534	4682	5506	0	0
T1319B_27102006_D1_D2	1	blaOXA-644	inactivation	Beta-Lactam	Acinetobacter johnsonii XBB1 (taxid 1242245)	Acinetobacter	k141_40534	4682	5506	0	0
T1319B_27102006_D1_D2	1	blaTEM-1	inactivation	Beta-Lactam	Haemophilus influenzae biotype aegyptius (taxid 725)	Haemophilus	k141_39938	69255	69887	0	0
T1319B_27102006_D1_D2	1	blaTEM-141	inactivation	Beta-Lactam	Haemophilus influenzae biotype aegyptius (taxid 725)	Haemophilus	k141_39938	69255	69887	0	0
T1319B_27102006_D1_D2	1	catA16	inactivation	Chloramphenicol	Streptococcus salivarius (taxid 1304)	Streptococcus	k141_10756	59	718	11	791.5613781
T1319B_27102006_D1_D2	1	cfxA3	inactivation	Beta-Lactam	Prevotella jejuni (taxid 1177574)	Prevotella	k141_12589	8371	9336	105	5159.876548
T1319B_27102006_D1_D2	1	macA	efflux	Macrolide	Neisseria cinerea (taxid 483)	Neisseria	k141_738	43372	44523	49	2018.822246
T1319B_27102006_D1_D2	1	macB	efflux	Macrolide	Neisseria cinerea (taxid 483)	Neisseria	k141_738	44617	46503	71	1785.229216
T1319B_27102006_D1_D2	1	mef(A)	efflux	Macrolide	Streptococcus dysgalactiae subsp. equisimilis (taxid 119602)	Streptococcus	k141_9027	3188	4405	2608	101623.5435
T1319B_27102006_D1_D2	1	mef(E)	efflux	Macrolide	Streptococcus pneumoniae Hungary19A-6 (taxid 487214)	Streptococcus	k141_39963	13996	15172	1883	75931.21053
T1319B_27102006_D1_D2	1	msr(D)	target protection	Macrolide	Streptococcus dysgalactiae subsp. equisimilis (taxid 119602)	Streptococcus	k141_9027	1605	3068	3214	104178.6851
T1319B_27102006_D1_D2	1	patA	efflux	Fluoroquinolone	Streptococcus mitis B6 (taxid 365659)	Streptococcus	k141_24628	4236	5930	2606	72952.18949
T1319B_27102006_D1_D2	1	patA	efflux	Fluoroquinolone	Streptococcus mitis B6 (taxid 365659)	Streptococcus	k141_39639	2114	3808	734	20547.54685
T1319B_27102006_D1_D2	1	patB	efflux	Fluoroquinolone	Streptococcus mitis B6 (taxid 365659)	Streptococcus	k141_24628	5944	7710	2632	70676.08934
T1319B_27102006_D1_D2	1	patB	efflux	Fluoroquinolone	Streptococcus mitis B6 (taxid 365659)	Streptococcus	k141_39639	3822	5588	636	17078.26475
T1319B_27102006_D1_D2	1	penA	inactivation	Beta-Lactam	Neisseria cinerea (taxid 483)	Neisseria	k141_10148	71492	73240	84	2278.84708
T1319B_27102006_D1_D2	1	tet(32)	target protection	Tetracycline	Streptococcus equi subsp. zooepidemicus (taxid 40041)	Streptococcus	k141_39145	35232	37151	173	4275.121419
T1319B_27102006_D1_D2	1	tet(M)	target protection	Tetracycline	Streptococcus sp. ChDC B345 (taxid 1433513)	Streptococcus	k141_9904	464	1949	0	0
T1319B_27102006_D1_D2	1	tet(O)	target protection	Tetracycline	Streptococcus sp. ChDC B345 (taxid 1433513)	Streptococcus	k141_9904	464	1949	0	0
T1319B_27102006_D1_D2	1	tet(Q)	target protection	Tetracycline	Alistipes shahii WAL 8301 (taxid 717959)	Alistipes	k141_34400	886	2847	2	48.36483688
T1319B_27102006_D1_D2	1	tet(Q)	target protection	Tetracycline	Alistipes shahii WAL 8301 (taxid 717959)	Alistipes	k141_34400	922	2895	3	72.10601504
T1319B_27102006_D1_D2	1	tetA(46)	efflux	Tetracycline	Streptococcus sp. HSISM1 (taxid 1316408)	Streptococcus	k141_38933	38169	39893	163	4483.608339
T1319B_27102006_D1_D2	1	tetA(60)	efflux	Tetracycline	Bacillus (taxid 1386)	Bacillus	k141_19839	9605	11344	63	1717.980748
T1319B_27102006_D1_D2	1	tetA(60)	efflux	Tetracycline	Terrabacteria group (taxid 1783272)	Terrabacteria	k141_28145	72	1811	50	1363.476784
T1319B_27102006_D1_D2	1	tetB(46)	efflux	Tetracycline	Streptococcus sp. HSISM1 (taxid 1316408)	Streptococcus	k141_38933	36438	38167	165	4525.496948
T1319B_27102006_D1_D2	1	tetB(60)	efflux	Tetracycline	Bacillus (taxid 1386)	Bacillus	k141_19839	7869	9608	62	1690.711213
T1319B_27102006_D1_D2	1	tetB(60)	efflux	Tetracycline	Terrabacteria group (taxid 1783272)	Terrabacteria	k141_28145	1808	3547	38	1036.242356
T1327A_13112006_D1_D2	1	FosA6	inactivation	Fosfomycin	Klebsiella pneumoniae subsp. pneumoniae 1084 (taxid 1193292)	Klebsiella	k141_8148	136105	136517	0	0
T1327A_13112006_D1_D2	1	RlmA(II)	target alteration	Macrolide/Lincosamide	Streptococcus mitis B6 (taxid 365659)	Streptococcus	k141_14031	454	1302	136	904.4513144
T1327A_13112006_D1_D2	1	RlmA(II)	target alteration	Macrolide/Lincosamide	Streptococcus mitis B6 (taxid 365659)	Streptococcus	k141_1444	1277	2125	793	5273.749209
T1327A_13112006_D1_D2	1	RlmA(II)	target alteration	Macrolide/Lincosamide	Streptococcus mitis B6 (taxid 365659)	Streptococcus	k141_19239	1006	1854	62	412.3233934
T1327A_13112006_D1_D2	1	RlmA(II)	target alteration	Macrolide/Lincosamide	Streptococcus mitis B6 (taxid 365659)	Streptococcus	k141_729	312	1160	415	2759.906585
T1327A_13112006_D1_D2	1	RlmA(II)	target alteration	Macrolide/Lincosamide	Streptococcus pneumoniae (taxid 1313)	Streptococcus	k141_37078	312	1160	383	2547.094511
T1327A_13112006_D1_D2	1	RlmA(II)	target alteration	Macrolide/Lincosamide	Streptococcus sp. oral taxon 431 (taxid 712633)	Streptococcus	k141_11429	874	1722	52	345.8196202
T1327A_13112006_D1_D2	1	RlmA(II)	target alteration	Macrolide/Lincosamide	Streptococcus sp. oral taxon 431 (taxid 712633)	Streptococcus	k141_1394	449	1297	172	1143.864898
T1327A_13112006_D1_D2	1	bacA	target alteration	Peptide	Klebsiella pneumoniae subsp. pneumoniae 1084 (taxid 1193292)	Klebsiella	k141_30706	161047	161868	5226	35897.84569
T1327A_13112006_D1_D2	1	blaSHV-178	inactivation	Beta-Lactam	Klebsiella pneumoniae subsp. rhinoscleromatis SB3432 (taxid 861365)	Klebsiella	k141_10451	106573	107433	4648	30479.63811
T1327A_13112006_D1_D2	1	fosA	inactivation	Fosfomycin	Klebsiella pneumoniae subsp. pneumoniae 1084 (taxid 1193292)	Klebsiella	k141_8148	136105	136517	0	0
T1327A_13112006_D1_D2	1	mef(A)	efflux	Macrolide	Streptococcus (taxid 1301)	Streptococcus	k141_25004	1107	2324	675	3127.917809
T1327A_13112006_D1_D2	1	mef(A)	efflux	Macrolide	Streptococcus mitis B6 (taxid 365659)	Streptococcus	k141_6639	10721	11938	696	3225.230807
T1327A_13112006_D1_D2	1	msr(D)	target protection	Macrolide	Clostridium kluyveri (taxid 1534)	Clostridium	k141_37150	1	1118	812	4099.633132
T1327A_13112006_D1_D2	1	oqxA10	efflux	Phenicol/Quinolone	Klebsiella pneumoniae subsp. pneumoniae 1084 (taxid 1193292)	Klebsiella	k141_20016	43286	44461	5244	25169.05759
T1327A_13112006_D1_D2	1	oqxB	efflux	Phenicol/Quinolone	Klebsiella pneumoniae subsp. pneumoniae 1084 (taxid 1193292)	Klebsiella	k141_20016	44485	47637	0	0
T1327A_13112006_D1_D2	1	oqxB19	efflux	Phenicol/Quinolone	Klebsiella pneumoniae subsp. pneumoniae 1084 (taxid 1193292)	Klebsiella	k141_20016	44485	47637	0	0
T1327A_13112006_D1_D2	1	patA	efflux	Fluoroquinolone	Streptococcus mitis B6 (taxid 365659)	Streptococcus	k141_18844	1847	3541	925	3079.430911
T1327A_13112006_D1_D2	1	patB	efflux	Fluoroquinolone	Streptococcus mitis B6 (taxid 365659)	Streptococcus	k141_18844	67	1833	971	3100.777963
T1327A_13112006_D1_D2	1	patB	efflux	Fluoroquinolone	Streptococcus mitis B6 (taxid 365659)	Streptococcus	k141_7985	1942	3708	1192	3806.516304
T1327A_13112006_D1_D2	1	patB	efflux	Fluoroquinolone	Streptococcus mitis B6 (taxid 365659)	Streptococcus	k141_7996	1001	2767	165	526.9087166
T1327A_13112006_D1_D2	1	tetA(46)	efflux	Tetracycline	Streptococcus sp. HSISM1 (taxid 1316408)	Streptococcus	k141_26441	11671	13395	131	428.5250086
T1327A_13112006_D1_D2	1	tetB(46)	efflux	Tetracycline	Streptococcus sp. HSISM1 (taxid 1316408)	Streptococcus	k141_26441	9940	11669	124	404.4537161
T1327B_13112006_D1_D2	1	FosA6	inactivation	Fosfomycin	Klebsiella pneumoniae (taxid 573)	Klebsiella	k141_28785	386	798	0	0
T1327B_13112006_D1_D2	1	RlmA(II)	target alteration	Macrolide/Lincosamide	Streptococcus mitis (taxid 28037)	Streptococcus	k141_3743	273	1121	126	3191.37705
T1327B_13112006_D1_D2	1	RlmA(II)	target alteration	Macrolide/Lincosamide	Streptococcus mitis B6 (taxid 365659)	Streptococcus	k141_242	2025	2873	301	7623.845175
T1327B_13112006_D1_D2	1	RlmA(II)	target alteration	Macrolide/Lincosamide	Streptococcus mitis B6 (taxid 365659)	Streptococcus	k141_26903	995	1843	687	17400.60344
T1327B_13112006_D1_D2	1	RlmA(II)	target alteration	Macrolide/Lincosamide	Streptococcus mitis B6 (taxid 365659)	Streptococcus	k141_28056	377	1225	756	19148.2623
T1327B_13112006_D1_D2	1	RlmA(II)	target alteration	Macrolide/Lincosamide	Streptococcus mitis B6 (taxid 365659)	Streptococcus	k141_33089	3	727	29	860.3256206
T1327B_13112006_D1_D2	1	RlmA(II)	target alteration	Macrolide/Lincosamide	Streptococcus mitis B6 (taxid 365659)	Streptococcus	k141_9237	313	1161	672	17020.6776
T1327B_13112006_D1_D2	1	RlmA(II)	target alteration	Macrolide/Lincosamide	Streptococcus mitis B6 (taxid 365659)	Streptococcus	k141_9239	313	1161	353	8940.921418
T1327B_13112006_D1_D2	1	RlmA(II)	target alteration	Macrolide/Lincosamide	Streptococcus pneumoniae (taxid 1313)	Streptococcus	k141_6418	483	1331	981	24847.14989
T1327B_13112006_D1_D2	1	aph(3')-IIc	inactivation	Aminoglycoside	Stenotrophomonas maltophilia JV3 (taxid 868597)	Stenotrophomonas	k141_19944	1930	2733	0	0
T1327B_13112006_D1_D2	1	aph(3')-IIc	inactivation	Aminoglycoside	Stenotrophomonas maltophilia JV3 (taxid 868597)	Stenotrophomonas	k141_19944	1954	2733	0	0
T1327B_13112006_D1_D2	1	blaSHV-178	inactivation	Beta-Lactam	Klebsiella (taxid 570)	Klebsiella	k141_95	126	986	19	474.5244281
T1327B_13112006_D1_D2	1	catP	inactivation	Chloramphenicol	Streptococcus pneumoniae Hungary19A-6 (taxid 487214)	Streptococcus	k141_5544	13369	14089	506	15094.59431
T1327B_13112006_D1_D2	1	fosA	inactivation	Fosfomycin	Klebsiella pneumoniae (taxid 573)	Klebsiella	k141_28785	386	798	0	0
T1327B_13112006_D1_D2	1	mef(A)	efflux	Macrolide	Streptococcus sp. HSISM1 (taxid 1316408)	Streptococcus	k141_27756	2206	3423	7164	126435.3234
T1327B_13112006_D1_D2	1	msr(D)	target protection	Macrolide	Streptococcus sp. HSISM1 (taxid 1316408)	Streptococcus	k141_27756	623	2086	8663	127182.5162
T1327B_13112006_D1_D2	1	patA	efflux	Fluoroquinolone	Streptococcus mitis B6 (taxid 365659)	Streptococcus	k141_13792	1	1414	91	1383.256295
T1327B_13112006_D1_D2	1	patA	efflux	Fluoroquinolone	Streptococcus mitis B6 (taxid 365659)	Streptococcus	k141_20843	1	1632	1079	14209.24192
T1327B_13112006_D1_D2	1	patA	efflux	Fluoroquinolone	Streptococcus mitis B6 (taxid 365659)	Streptococcus	k141_23882	1	1577	357	4865.365012
T1327B_13112006_D1_D2	1	patA	efflux	Fluoroquinolone	Streptococcus mitis B6 (taxid 365659)	Streptococcus	k141_622	568	2262	897	11373.19438
T1327B_13112006_D1_D2	1	patB	efflux	Fluoroquinolone	Streptococcus mitis B6 (taxid 365659)	Streptococcus	k141_13792	1428	3194	225	2736.498684
T1327B_13112006_D1_D2	1	patB	efflux	Fluoroquinolone	Streptococcus mitis B6 (taxid 365659)	Streptococcus	k141_26989	1	1472	1476	21551.48049
T1327B_13112006_D1_D2	1	patB	efflux	Fluoroquinolone	Streptococcus mitis B6 (taxid 365659)	Streptococcus	k141_29275	1	1746	1414	17404.33375
T1327B_13112006_D1_D2	1	patB	efflux	Fluoroquinolone	Streptococcus mitis B6 (taxid 365659)	Streptococcus	k141_29477	1	1746	1045	12862.46731
T1327B_13112006_D1_D2	1	patB	efflux	Fluoroquinolone	Streptococcus mitis B6 (taxid 365659)	Streptococcus	k141_7435	265	2031	403	4901.373198
T1327B_13112006_D1_D2	1	tet(M)	target protection	Tetracycline	Streptococcus sp. HSISM1 (taxid 1316408)	Streptococcus	k141_6972	12368	14287	0	0
T1327B_13112006_D1_D2	1	tet(O)	target protection	Tetracycline	Streptococcus sp. HSISM1 (taxid 1316408)	Streptococcus	k141_6972	12368	14287	0	0
T1327B_13112006_D1_D2	1	tetA(46)	efflux	Tetracycline	Streptococcus sp. LPB0220 (taxid 2610896)	Streptococcus	k141_27037	11671	13395	6747	84057.57822
T1327B_13112006_D1_D2	1	tetB(46)	efflux	Tetracycline	Streptococcus sp. LPB0220 (taxid 2610896)	Streptococcus	k141_27037	9940	11669	6554	81416.9574
T1327C_13112006_D1_D2	1	FosA6	inactivation	Fosfomycin	Klebsiella pneumoniae JM45 (taxid 1380908)	Klebsiella	k141_3478	13977	14389	0	0
T1327C_13112006_D1_D2	1	RlmA(II)	target alteration	Macrolide/Lincosamide	Streptococcus mitis B6 (taxid 365659)	Streptococcus	k141_10440	1336	2184	155	1007.813055
T1327C_13112006_D1_D2	1	RlmA(II)	target alteration	Macrolide/Lincosamide	Streptococcus mitis B6 (taxid 365659)	Streptococcus	k141_2178	67	915	43	279.5868474
T1327C_13112006_D1_D2	1	RlmA(II)	target alteration	Macrolide/Lincosamide	Streptococcus mitis B6 (taxid 365659)	Streptococcus	k141_5605	113	961	171	1111.84537
T1327C_13112006_D1_D2	1	RlmA(II)	target alteration	Macrolide/Lincosamide	Streptococcus pneumoniae (taxid 1313)	Streptococcus	k141_3120	113	961	68	442.1373402
T1327C_13112006_D1_D2	1	RlmA(II)	target alteration	Macrolide/Lincosamide	Streptococcus pseudopneumoniae IS7493 (taxid 1054460)	Streptococcus	k141_9235	560	1408	128	832.2585226
T1327C_13112006_D1_D2	1	RlmA(II)	target alteration	Macrolide/Lincosamide	Streptococcus sp. 116-D4 (taxid 2598453)	Streptococcus	k141_15937	624	1472	403	2620.313942
T1327C_13112006_D1_D2	1	RlmA(II)	target alteration	Macrolide/Lincosamide	Streptococcus sp. oral taxon 431 (taxid 712633)	Streptococcus	k141_17876	18999	19847	360	2340.727095
T1327C_13112006_D1_D2	1	ampC	inactivation	Beta-Lactam	Klebsiella pneumoniae subsp. rhinoscleromatis SB3432 (taxid 861365)	Klebsiella	k141_5275	124674	125807	0	0
T1327C_13112006_D1_D2	1	ampH	inactivation	Beta-Lactam	Escherichia coli APEC O1 (taxid 405955)	Escherichia	k141_4474	10636	11793	152	724.3598378
T1327C_13112006_D1_D2	1	bacA	target alteration	Peptide	Escherichia coli JJ1887 (taxid 1355101)	Escherichia	k141_5263	146113	146932	126	848.2634942
T1327C_13112006_D1_D2	1	bacA	target alteration	Peptide	Klebsiella pneumoniae subsp. pneumoniae 1084 (taxid 1193292)	Klebsiella	k141_13331	45744	46565	5142	34532.89984
T1327C_13112006_D1_D2	1	blaEC-5	inactivation	Beta-Lactam	Klebsiella pneumoniae subsp. rhinoscleromatis SB3432 (taxid 861365)	Klebsiella	k141_5275	124674	125807	0	0
T1327C_13112006_D1_D2	1	blaSHV-178	inactivation	Beta-Lactam	Klebsiella pneumoniae subsp. rhinoscleromatis SB3432 (taxid 861365)	Klebsiella	k141_9919	106573	107433	4160	26670.98242
T1327C_13112006_D1_D2	1	eptA	efflux	Peptide	Klebsiella pneumoniae subsp. rhinoscleromatis SB3432 (taxid 861365)	Klebsiella	k141_5275	166092	167735	198	664.4644657
T1327C_13112006_D1_D2	1	fosA	inactivation	Fosfomycin	Klebsiella pneumoniae JM45 (taxid 1380908)	Klebsiella	k141_3478	13977	14389	0	0
T1327C_13112006_D1_D2	1	kdpE	efflux	Aminoglycoside	Escherichia coli O104:H4 (taxid 1038927)	Escherichia	k141_13658	22374	23046	113	927.1570484
T1327C_13112006_D1_D2	1	mef(A)	efflux	Macrolide	Streptococcus (taxid 1301)	Streptococcus	k141_8395	977	2194	1420	6433.419927
T1327C_13112006_D1_D2	1	mef(A)	efflux	Macrolide	Streptococcus dysgalactiae subsp. dysgalactiae (taxid 99822)	Streptococcus	k141_8391	5733	6950	319	1445.254195
T1327C_13112006_D1_D2	1	msr(D)	target protection	Macrolide	Firmicutes (taxid 1239)	Firmicutes	k141_16673	1	1118	1101	5434.733837
T1327C_13112006_D1_D2	1	oqxA10	efflux	Phenicol/Quinolone	Klebsiella pneumoniae subsp. pneumoniae 1084 (taxid 1193292)	Klebsiella	k141_16578	210592	211767	4881	22904.19723
T1327C_13112006_D1_D2	1	oqxB	efflux	Phenicol/Quinolone	Klebsiella pneumoniae subsp. pneumoniae 1084 (taxid 1193292)	Klebsiella	k141_16578	207416	210568	0	0
T1327C_13112006_D1_D2	1	oqxB19	efflux	Phenicol/Quinolone	Klebsiella pneumoniae subsp. pneumoniae 1084 (taxid 1193292)	Klebsiella	k141_16578	207416	210568	0	0
T1327C_13112006_D1_D2	1	patA	efflux	Fluoroquinolone	Streptococcus sp. ChDC B345 (taxid 1433513)	Streptococcus	k141_16631	16471	18165	258	839.7508145
T1327C_13112006_D1_D2	1	patB	efflux	Fluoroquinolone	Streptococcus mitis B6 (taxid 365659)	Streptococcus	k141_6589	742	2508	606	1892.021463
T1327C_13112006_D1_D2	1	patB	efflux	Fluoroquinolone	Streptococcus mitis B6 (taxid 365659)	Streptococcus	k141_7146	1180	2946	507	1582.928848
T1327C_13112006_D1_D2	1	patB	efflux	Fluoroquinolone	Streptococcus sp. ChDC B345 (taxid 1433513)	Streptococcus	k141_16631	18179	19448	114	495.3217094
T1327C_13112006_D1_D2	1	tet(M)	target protection	Tetracycline	Enterococcus sp. HSIEG1 (taxid 1316414)	Enterococcus	k141_18017	1227	2804	0	0
T1327C_13112006_D1_D2	1	tet(O)	target protection	Tetracycline	Enterococcus sp. HSIEG1 (taxid 1316414)	Enterococcus	k141_18017	1227	2804	0	0
T1327C_13112006_D1_D2	1	tetA(46)	efflux	Tetracycline	Streptococcus sp. HSISM1 (taxid 1316408)	Streptococcus	k141_15403	11671	13395	909	2907.17219
T1327C_13112006_D1_D2	1	tetB(46)	efflux	Tetracycline	Streptococcus sp. HSISM1 (taxid 1316408)	Streptococcus	k141_15403	9940	11669	902	2876.442375
T1327C_13112006_D1_D2	1	ugd	efflux	Peptide	Escherichia coli (taxid 562)	Escherichia	k141_13676	2219	3385	172	813.3435562
T1329A_06112006_D1_D2	1	AAC(6')-Ie-APH(2'')-Ia	inactivation	Aminoglycoside	Streptococcus mitis B6 (taxid 365659)	Streptococcus	k141_6193	11034	12473	39	1094.813598
T1329A_06112006_D1_D2	1	RlmA(II)	target alteration	Macrolide/Lincosamide	Streptococcus mitis B6 (taxid 365659)	Streptococcus	k141_2408	595	1443	106	5049.47682
T1329A_06112006_D1_D2	1	RlmA(II)	target alteration	Macrolide/Lincosamide	Streptococcus mitis B6 (taxid 365659)	Streptococcus	k141_5731	27655	28503	1936	92224.40682
T1329A_06112006_D1_D2	1	aph(2'')-Ih	inactivation	Aminoglycoside	Streptococcus mitis B6 (taxid 365659)	Streptococcus	k141_6193	11047	11843	0	0
T1329A_06112006_D1_D2	1	arnA	efflux	Peptide	Pseudomonas sp. MYb193 (taxid 1827300)	Pseudomonas	k141_8574	70556	72519	1115	22945.15193
T1329A_06112006_D1_D2	1	catA7	inactivation	Chloramphenicol	Staphylococcus epidermidis (taxid 1282)	Staphylococcus	k141_9337	3027	3674	138	8616.108824
T1329A_06112006_D1_D2	1	catP	inactivation	Chloramphenicol	Streptococcus mitis B6 (taxid 365659)	Streptococcus	k141_1599	2479	3199	64	3590.739072
T1329A_06112006_D1_D2	1	erm(B)	target alteration	MLS	Streptococcus mitis B6 (taxid 365659)	Streptococcus	k141_344	4296	5058	4	212.05152
T1329A_06112006_D1_D2	1	erm(B)	target alteration	MLS	Streptococcus mitis B6 (taxid 365659)	Streptococcus	k141_344	4321	5066	0	0
T1329A_06112006_D1_D2	1	mef(A)	efflux	Macrolide	Streptococcus mitis B6 (taxid 365659)	Streptococcus	k141_4169	118913	120130	1662	55166.67526
T1329A_06112006_D1_D2	1	msr(D)	target protection	Macrolide	Streptococcus mitis B6 (taxid 365659)	Streptococcus	k141_4169	117330	118793	2213	61104.53699
T1329A_06112006_D1_D2	1	patA	efflux	Fluoroquinolone	Streptococcus mitis B6 (taxid 365659)	Streptococcus	k141_5731	47036	48730	2930	69869.97441
T1329A_06112006_D1_D2	1	patB	efflux	Fluoroquinolone	Streptococcus mitis B6 (taxid 365659)	Streptococcus	k141_5731	48744	50510	2995	68508.1906
T1329A_06112006_D1_D2	1	tet(M)	target protection	Tetracycline	Streptococcus mitis B6 (taxid 365659)	Streptococcus	k141_8201	9871	11790	0	0
T1329A_06112006_D1_D2	1	tet(O)	target protection	Tetracycline	Streptococcus mitis B6 (taxid 365659)	Streptococcus	k141_8201	9871	11790	0	0
T1329A_06112006_D1_D2	1	tetA(46)	efflux	Tetracycline	Streptococcus sp. HSISM1 (taxid 1316408)	Streptococcus	k141_3287	25289	27013	91	2132.261673
T1329A_06112006_D1_D2	1	tetB(46)	efflux	Tetracycline	Streptococcus sp. HSISM1 (taxid 1316408)	Streptococcus	k141_3287	23558	25287	135	3154.097724
T1329B_06112006_D1_D2	1	RlmA(II)	target alteration	Macrolide/Lincosamide	Streptococcus mitis B6 (taxid 365659)	Streptococcus	k141_30334	945	1793	502	6463.336075
T1329B_06112006_D1_D2	1	RlmA(II)	target alteration	Macrolide/Lincosamide	Streptococcus pneumoniae (taxid 1313)	Streptococcus	k141_17330	1089	1937	1682	21656.0384
T1329B_06112006_D1_D2	1	RlmA(II)	target alteration	Macrolide/Lincosamide	Streptococcus sp. oral taxon 431 (taxid 712633)	Streptococcus	k141_1847	1	801	24	327.544362
T1329B_06112006_D1_D2	1	arnA	efflux	Peptide	Pseudomonas sp. MYb193 (taxid 1827300)	Pseudomonas	k141_15941	6249	8212	5426	30179.2445
T1329B_06112006_D1_D2	1	cfxA3	inactivation	Beta-Lactam	Prevotella melaninogenica (taxid 28132)	Prevotella	k141_6069	5941	6808	74	931.8832292
T1329B_06112006_D1_D2	1	macB	efflux	Macrolide	Neisseria subflava (taxid 28449)	Neisseria	k141_24799	8423	10360	12642	71258.23137
T1329B_06112006_D1_D2	1	mef(A)	efflux	Macrolide	Streptococcus dysgalactiae (taxid 1334)	Streptococcus	k141_19589	1107	2324	1931	17323.69661
T1329B_06112006_D1_D2	1	msr(D)	target protection	Macrolide	Streptococcus dysgalactiae (taxid 1334)	Streptococcus	k141_19589	2444	3907	2173	16216.76689
T1329B_06112006_D1_D2	1	patA	efflux	Fluoroquinolone	Streptococcus mitis B6 (taxid 365659)	Streptococcus	k141_8305	1103	2797	2499	16106.52028
T1329B_06112006_D1_D2	1	patA	efflux	Fluoroquinolone	Streptococcus mitis B6 (taxid 365659)	Streptococcus	k141_8323	1103	2797	730	4704.985917
T1329B_06112006_D1_D2	1	penA	inactivation	Beta-Lactam	Neisseria subflava (taxid 28449)	Neisseria	k141_3236	41070	42818	12539	78319.57963
T1329B_06112006_D1_D2	1	tet(M)	target protection	Tetracycline	Enterococcus sp. HSIEG1 (taxid 1316414)	Enterococcus	k141_31465	1	1608	0	0
T1329B_06112006_D1_D2	1	tet(M)	target protection	Tetracycline	Streptococcus (taxid 1301)	Streptococcus	k141_31462	1	1608	0	0
T1329B_06112006_D1_D2	1	tet(O)	target protection	Tetracycline	Enterococcus sp. HSIEG1 (taxid 1316414)	Enterococcus	k141_31465	1	1608	0	0
T1329B_06112006_D1_D2	1	tet(O)	target protection	Tetracycline	Streptococcus (taxid 1301)	Streptococcus	k141_31462	1	1608	0	0
T1329B_06112006_D1_D2	1	tetA(46)	efflux	Tetracycline	Streptococcus sp. HSISM1 (taxid 1316408)	Streptococcus	k141_8642	26088	27812	139	880.2913056
T1329B_06112006_D1_D2	1	tetB(46)	efflux	Tetracycline	Streptococcus sp. HSISM1 (taxid 1316408)	Streptococcus	k141_8642	24357	26086	138	871.4309227
T1337A_15112006_D1_D2	1	FosA5	inactivation	Fosfomycin	Klebsiella oxytoca (taxid 571)	Klebsiella	k141_90853	1	314	0	0
T1337A_15112006_D1_D2	1	RlmA(II)	target alteration	Macrolide/Lincosamide	Streptococcus mitis (taxid 28037)	Streptococcus	k141_109071	409	1257	135	2874.704759
T1337A_15112006_D1_D2	1	RlmA(II)	target alteration	Macrolide/Lincosamide	Streptococcus mitis B6 (taxid 365659)	Streptococcus	k141_109079	1576	2172	103	3120.658867
T1337A_15112006_D1_D2	1	RlmA(II)	target alteration	Macrolide/Lincosamide	Streptococcus mitis B6 (taxid 365659)	Streptococcus	k141_26577	2119	2901	272	6280.83642
T1337A_15112006_D1_D2	1	RlmA(II)	target alteration	Macrolide/Lincosamide	Streptococcus mitis B6 (taxid 365659)	Streptococcus	k141_60013	122	962	313	6728.532944
T1337A_15112006_D1_D2	1	RlmA(II)	target alteration	Macrolide/Lincosamide	Streptococcus mitis B6 (taxid 365659)	Streptococcus	k141_76720	122	970	1555	33112.34
T1337A_15112006_D1_D2	1	RlmA(II)	target alteration	Macrolide/Lincosamide	Streptococcus mitis B6 (taxid 365659)	Streptococcus	k141_96542	338	1186	71	1511.881762
T1337A_15112006_D1_D2	1	RlmA(II)	target alteration	Macrolide/Lincosamide	Streptococcus pneumoniae (taxid 1313)	Streptococcus	k141_107795	277	1125	952	20271.99208
T1337A_15112006_D1_D2	1	RlmA(II)	target alteration	Macrolide/Lincosamide	Streptococcus pneumoniae (taxid 1313)	Streptococcus	k141_29663	244	1092	344	7325.173607
T1337A_15112006_D1_D2	1	RlmA(II)	target alteration	Macrolide/Lincosamide	Streptococcus sp. HSISM1 (taxid 1316408)	Streptococcus	k141_11657	277	1125	467	9944.349054
T1337A_15112006_D1_D2	1	RlmA(II)	target alteration	Macrolide/Lincosamide	Streptococcus sp. oral taxon 431 (taxid 712633)	Streptococcus	k141_120830	3031	3879	139	2959.881196
T1337A_15112006_D1_D2	1	RlmA(II)	target alteration	Macrolide/Lincosamide	Streptococcus sp. oral taxon 431 (taxid 712633)	Streptococcus	k141_24402	1569	2417	836	17801.87539
T1337A_15112006_D1_D2	1	RlmA(II)	target alteration	Macrolide/Lincosamide	Streptococcus sp. oral taxon 431 (taxid 712633)	Streptococcus	k141_66406	4934	5782	86	1831.293402
T1337A_15112006_D1_D2	1	RlmA(II)	target alteration	Macrolide/Lincosamide	Veillonella parvula HSIVP1 (taxid 1316254)	Veillonella	k141_134933	2313	3161	1606	34198.33957
T1337A_15112006_D1_D2	1	blaCSP-1	inactivation	Beta-Lactam	Capnocytophaga sp. oral taxon 878 (taxid 1316596)	Capnocytophaga	k141_80090	13457	14329	0	0
T1337A_15112006_D1_D2	1	blaCSP-1	inactivation	Beta-Lactam	Capnocytophaga sp. oral taxon 878 (taxid 1316596)	Capnocytophaga	k141_80090	13469	14329	0	0
T1337A_15112006_D1_D2	1	fosA	inactivation	Fosfomycin	Klebsiella oxytoca (taxid 571)	Klebsiella	k141_90853	1	314	0	0
T1337A_15112006_D1_D2	1	macB	efflux	Macrolide	Neisseria subflava (taxid 28449)	Neisseria	k141_44126	241043	242980	226	2106.852588
T1337A_15112006_D1_D2	1	mef(A)	efflux	Macrolide	Streptococcus pneumoniae (taxid 1313)	Streptococcus	k141_121647	3549	4766	1619	24022.13494
T1337A_15112006_D1_D2	1	mef(E)	efflux	Macrolide	Streptococcus pneumoniae (taxid 1313)	Streptococcus	k141_124973	1177	2332	300	4690.234989
T1337A_15112006_D1_D2	1	mef(E)	efflux	Macrolide	Streptococcus salivarius (taxid 1304)	Streptococcus	k141_53008	2039	3191	21	329.17144
T1337A_15112006_D1_D2	1	msr(D)	target protection	Macrolide	Streptococcus pneumoniae (taxid 1313)	Streptococcus	k141_121647	1966	3429	1943	23981.91206
T1337A_15112006_D1_D2	1	patA	efflux	Fluoroquinolone	Streptococcus mitis B6 (taxid 365659)	Streptococcus	k141_112569	2286	3980	1905	20306.58558
T1337A_15112006_D1_D2	1	patA	efflux	Fluoroquinolone	Streptococcus mitis B6 (taxid 365659)	Streptococcus	k141_60131	109	1803	507	5404.429862
T1337A_15112006_D1_D2	1	patA	efflux	Fluoroquinolone	Streptococcus mitis B6 (taxid 365659)	Streptococcus	k141_76210	104	1573	588	7227.878807
T1337A_15112006_D1_D2	1	patA	efflux	Fluoroquinolone	Streptococcus mitis B6 (taxid 365659)	Streptococcus	k141_95803	109	1402	1704	23797.2294
T1337A_15112006_D1_D2	1	patB	efflux	Fluoroquinolone	Streptococcus mitis B6 (taxid 365659)	Streptococcus	k141_110146	404	1969	339	3911.476163
T1337A_15112006_D1_D2	1	patB	efflux	Fluoroquinolone	Streptococcus mitis B6 (taxid 365659)	Streptococcus	k141_112569	506	2272	396	4049.112267
T1337A_15112006_D1_D2	1	patB	efflux	Fluoroquinolone	Streptococcus mitis B6 (taxid 365659)	Streptococcus	k141_116143	215	1981	3008	30756.89318
T1337A_15112006_D1_D2	1	patB	efflux	Fluoroquinolone	Streptococcus mitis B6 (taxid 365659)	Streptococcus	k141_133160	2	1258	352	5060.67393
T1337A_15112006_D1_D2	1	penA	inactivation	Beta-Lactam	Neisseria subflava (taxid 28449)	Neisseria	k141_26735	129793	131541	239	2468.947211
T1337A_15112006_D1_D2	1	tet(32)	target protection	Tetracycline	Anaerococcus mediterraneensis (taxid 1870984)	Anaerococcus	k141_97174	8943	10862	172	1618.485466
T1337A_15112006_D1_D2	1	tet(M)	target protection	Tetracycline	Leuconostoc mesenteroides subsp. mesenteroides (taxid 33967)	Leuconostoc	k141_22124	35653	37572	0	0
T1337A_15112006_D1_D2	1	tet(O)	target protection	Tetracycline	Leuconostoc mesenteroides subsp. mesenteroides (taxid 33967)	Leuconostoc	k141_22124	35653	37572	0	0
T1337A_15112006_D1_D2	1	tet(O)	target protection	Tetracycline	Streptococcus pneumoniae (taxid 1313)	Streptococcus	k141_75943	8450	10369	126	1185.634702
T1337A_15112006_D1_D2	1	tet(Q)	target protection	Tetracycline	Porphyromonas gingivalis (taxid 837)	Porphyromonas	k141_95377	289	2214	0	0
T1337A_15112006_D1_D2	1	tet(Q)	target protection	Tetracycline	Porphyromonas gingivalis (taxid 837)	Porphyromonas	k141_95377	289	2262	56	512.5264387
T1337A_15112006_D1_D2	1	tetA(46)	efflux	Tetracycline	Streptococcus australis (taxid 113107)	Streptococcus	k141_44519	1	1607	166	1866.456526
T1337A_15112006_D1_D2	1	tetA(46)	efflux	Tetracycline	Streptococcus sp. HSISM1 (taxid 1316408)	Streptococcus	k141_14071	3442	5166	186	1948.188675
T1337A_15112006_D1_D2	1	tetA(60)	efflux	Tetracycline	Terrabacteria group (taxid 1783272)	Terrabacteria	k141_122225	183	1884	70	743.1030743
T1337A_15112006_D1_D2	1	tetA(60)	efflux	Tetracycline	Terrabacteria group (taxid 1783272)	Terrabacteria	k141_87305	201	1940	50	519.1893245
T1337A_15112006_D1_D2	1	tetB(46)	efflux	Tetracycline	Streptococcus australis (taxid 113107)	Streptococcus	k141_44519	1609	3338	234	2443.859284
T1337A_15112006_D1_D2	1	tetB(46)	efflux	Tetracycline	Streptococcus sp. HSISM1 (taxid 1316408)	Streptococcus	k141_14071	1711	3440	154	1608.351836
T1337A_15112006_D1_D2	1	tetB(60)	efflux	Tetracycline	Bacillus sp. FJAT-25496 (taxid 1742359)	Bacillus	k141_137613	475	2214	291	3021.681869
T1337A_15112006_D1_D2	1	tetB(60)	efflux	Tetracycline	Homo sapiens (taxid 9606)	Homo	k141_83953	475	1714	61	889.0247676
T1337B_15112006_D1_D2	1	RlmA(II)	target alteration	Macrolide/Lincosamide	Streptococcus mitis (taxid 28037)	Streptococcus	k141_71504	277	1125	809	21701.4056
T1337B_15112006_D1_D2	1	RlmA(II)	target alteration	Macrolide/Lincosamide	Streptococcus mitis (taxid 28037)	Streptococcus	k141_99129	429	1277	214	5740.544868
T1337B_15112006_D1_D2	1	RlmA(II)	target alteration	Macrolide/Lincosamide	Streptococcus mitis B6 (taxid 365659)	Streptococcus	k141_109420	298	1146	227	6089.269557
T1337B_15112006_D1_D2	1	RlmA(II)	target alteration	Macrolide/Lincosamide	Streptococcus mitis B6 (taxid 365659)	Streptococcus	k141_13542	122	970	82	2199.648034
T1337B_15112006_D1_D2	1	RlmA(II)	target alteration	Macrolide/Lincosamide	Streptococcus mitis B6 (taxid 365659)	Streptococcus	k141_18114	1	760	52	1558.463956
T1337B_15112006_D1_D2	1	RlmA(II)	target alteration	Macrolide/Lincosamide	Streptococcus mitis B6 (taxid 365659)	Streptococcus	k141_62926	925	1773	564	15129.28648
T1337B_15112006_D1_D2	1	RlmA(II)	target alteration	Macrolide/Lincosamide	Streptococcus oralis subsp. tigurinus (taxid 1077464)	Streptococcus	k141_110723	1111	1865	63	1900.659839
T1337B_15112006_D1_D2	1	RlmA(II)	target alteration	Macrolide/Lincosamide	Streptococcus pneumoniae (taxid 1313)	Streptococcus	k141_108867	277	1125	1237	33182.49534
T1337B_15112006_D1_D2	1	RlmA(II)	target alteration	Macrolide/Lincosamide	Streptococcus sp. 116-D4 (taxid 2598453)	Streptococcus	k141_43224	6763	7383	772	28324.40565
T1337B_15112006_D1_D2	1	RlmA(II)	target alteration	Macrolide/Lincosamide	Streptococcus sp. LPB0220 (taxid 2610896)	Streptococcus	k141_101531	326	1093	84	2491.260354
T1337B_15112006_D1_D2	1	RlmA(II)	target alteration	Macrolide/Lincosamide	Streptococcus sp. oral taxon 431 (taxid 712633)	Streptococcus	k141_41406	2	683	35	1169.112024
T1337B_15112006_D1_D2	1	RlmA(II)	target alteration	Macrolide/Lincosamide	Streptococcus sp. oral taxon 431 (taxid 712633)	Streptococcus	k141_91109	1321	2169	206	5525.94506
T1337B_15112006_D1_D2	1	ampC	inactivation	Beta-Lactam	Escherichia coli O127:H6 (taxid 168807)	Escherichia	k141_59511	63322	64455	0	0
T1337B_15112006_D1_D2	1	ampH	inactivation	Beta-Lactam	Escherichia coli UM146 (taxid 869729)	Escherichia	k141_39906	131174	132331	107	2103.70875
T1337B_15112006_D1_D2	1	bacA	target alteration	Peptide	Escherichia coli O127:H6 str. E2348/69 (taxid 574521)	Escherichia	k141_6634	316124	316943	107	2971.906012
T1337B_15112006_D1_D2	1	blaEC-5	inactivation	Beta-Lactam	Escherichia coli O127:H6 (taxid 168807)	Escherichia	k141_59511	63322	64455	0	0
T1337B_15112006_D1_D2	1	eptA	efflux	Peptide	Escherichia coli O127:H6 (taxid 168807)	Escherichia	k141_59511	120359	122002	183	2533.662251
T1337B_15112006_D1_D2	1	kdpE	efflux	Aminoglycoside	Escherichia coli O127:H6 (taxid 168807)	Escherichia	k141_21043	136884	137556	70	2369.539548
T1337B_15112006_D1_D2	1	macB	efflux	Macrolide	Neisseria subflava (taxid 28449)	Neisseria	k141_4728	1078	3015	545	6400.325719
T1337B_15112006_D1_D2	1	mef(A)	efflux	Macrolide	Streptococcus mitis B6 (taxid 365659)	Streptococcus	k141_108395	5398	6615	1456	27214.85291
T1337B_15112006_D1_D2	1	mef(E)	efflux	Macrolide	Streptococcus salivarius (taxid 1304)	Streptococcus	k141_33359	1900	3052	33	651.6233758
T1337B_15112006_D1_D2	1	msr(D)	target protection	Macrolide	Streptococcus mitis B6 (taxid 365659)	Streptococcus	k141_108395	3815	5278	1754	27272.21786
T1337B_15112006_D1_D2	1	patA	efflux	Fluoroquinolone	Streptococcus mitis B6 (taxid 365659)	Streptococcus	k141_20682	138	1496	881	14757.45043
T1337B_15112006_D1_D2	1	patA	efflux	Fluoroquinolone	Streptococcus mitis B6 (taxid 365659)	Streptococcus	k141_91485	3497	4839	478	8102.342086
T1337B_15112006_D1_D2	1	patA	efflux	Fluoroquinolone	Streptococcus mitis B6 (taxid 365659)	Streptococcus	k141_95515	423	2117	635	8526.985294
T1337B_15112006_D1_D2	1	patB	efflux	Fluoroquinolone	Streptococcus mitis B6 (taxid 365659)	Streptococcus	k141_47582	22	1788	1900	24473.61346
T1337B_15112006_D1_D2	1	patB	efflux	Fluoroquinolone	Streptococcus mitis B6 (taxid 365659)	Streptococcus	k141_91485	1717	3483	1033	13305.91721
T1337B_15112006_D1_D2	1	penA	inactivation	Beta-Lactam	Neisseria subflava (taxid 28449)	Neisseria	k141_15339	1104	2609	374	5652.886907
T1337B_15112006_D1_D2	1	penA	inactivation	Beta-Lactam	Neisseria subflava (taxid 28449)	Neisseria	k141_54494	23	1528	233	3521.718314
T1337B_15112006_D1_D2	1	tet(32)	target protection	Tetracycline	Streptococcus anginosus (taxid 1328)	Streptococcus	k141_6185	1008	2927	121	1434.318468
T1337B_15112006_D1_D2	1	tet(B)	efflux	Tetracycline	Pasteurellaceae (taxid 712)	Pasteurellaceae	k141_63670	194	1399	23	434.1861679
T1337B_15112006_D1_D2	1	tet(O)	target protection	Tetracycline	Streptococcus pneumoniae (taxid 1313)	Streptococcus	k141_24638	595	2514	53	628.2551966
T1337B_15112006_D1_D2	1	tet(Q)	target protection	Tetracycline	Prevotella intermedia ATCC 25611 = DSM 20706 (taxid 1122984)	Prevotella	k141_76288	3959	5884	0	0
T1337B_15112006_D1_D2	1	tet(Q)	target protection	Tetracycline	Prevotella intermedia ATCC 25611 = DSM 20706 (taxid 1122984)	Prevotella	k141_76288	3959	5932	18	207.5298702
T1337B_15112006_D1_D2	1	tetA(46)	efflux	Tetracycline	Streptococcus sp. HSISM1 (taxid 1316408)	Streptococcus	k141_14420	2017	3741	228	3008.380605
T1337B_15112006_D1_D2	1	tetB(46)	efflux	Tetracycline	Streptococcus australis (taxid 113107)	Streptococcus	k141_53752	1	1476	94	1449.676263
T1337B_15112006_D1_D2	1	tetB(46)	efflux	Tetracycline	Streptococcus sp. HSISM1 (taxid 1316408)	Streptococcus	k141_14420	286	2015	222	2920.741866
T1337B_15112006_D1_D2	1	tetB(60)	efflux	Tetracycline	Terrabacteria group (taxid 1783272)	Terrabacteria	k141_69912	761	2500	95	1242.67974
T1337B_15112006_D1_D2	1	ugd	efflux	Peptide	Escherichia coli O127:H6 (taxid 168807)	Escherichia	k141_3028	356567	357733	95	1853.36198
T1338A_05012007_D1_D2	1	RlmA(II)	target alteration	Macrolide/Lincosamide	Streptococcus australis (taxid 113107)	Streptococcus	k141_116470	1	630	23	848.6695767
T1338A_05012007_D1_D2	1	RlmA(II)	target alteration	Macrolide/Lincosamide	Streptococcus mitis (taxid 28037)	Streptococcus	k141_60932	291	1139	180	4926.495564
T1338A_05012007_D1_D2	1	RlmA(II)	target alteration	Macrolide/Lincosamide	Streptococcus mitis B6 (taxid 365659)	Streptococcus	k141_108253	291	1139	119	3256.960956
T1338A_05012007_D1_D2	1	RlmA(II)	target alteration	Macrolide/Lincosamide	Streptococcus mitis B6 (taxid 365659)	Streptococcus	k141_146647	1	780	52	1549.270777
T1338A_05012007_D1_D2	1	RlmA(II)	target alteration	Macrolide/Lincosamide	Streptococcus mitis B6 (taxid 365659)	Streptococcus	k141_168325	78	795	28	906.3591404
T1338A_05012007_D1_D2	1	RlmA(II)	target alteration	Macrolide/Lincosamide	Streptococcus oralis subsp. dentisani (taxid 1458253)	Streptococcus	k141_99232	189	941	21	648.1311539
T1338A_05012007_D1_D2	1	RlmA(II)	target alteration	Macrolide/Lincosamide	Streptococcus oralis subsp. tigurinus (taxid 1077464)	Streptococcus	k141_101834	5	744	43	1350.471615
T1338A_05012007_D1_D2	1	RlmA(II)	target alteration	Macrolide/Lincosamide	Streptococcus pneumoniae (taxid 1313)	Streptococcus	k141_108255	1	678	31	1062.758209
T1338A_05012007_D1_D2	1	RlmA(II)	target alteration	Macrolide/Lincosamide	Streptococcus pneumoniae (taxid 1313)	Streptococcus	k141_116002	281	875	34	1328.476619
T1338A_05012007_D1_D2	1	RlmA(II)	target alteration	Macrolide/Lincosamide	Streptococcus pneumoniae (taxid 1313)	Streptococcus	k141_138114	967	1815	471	12890.99672
T1338A_05012007_D1_D2	1	RlmA(II)	target alteration	Macrolide/Lincosamide	Streptococcus pneumoniae (taxid 1313)	Streptococcus	k141_163263	179	1027	862	23592.43987
T1338A_05012007_D1_D2	1	RlmA(II)	target alteration	Macrolide/Lincosamide	Streptococcus pneumoniae (taxid 1313)	Streptococcus	k141_58656	441	1289	462	12644.67195
T1338A_05012007_D1_D2	1	RlmA(II)	target alteration	Macrolide/Lincosamide	Streptococcus pneumoniae Hungary19A-6 (taxid 487214)	Streptococcus	k141_56160	802	1650	98	2682.20314
T1338A_05012007_D1_D2	1	RlmA(II)	target alteration	Macrolide/Lincosamide	Streptococcus sp. oral taxon 431 (taxid 712633)	Streptococcus	k141_61314	191	1039	215	5884.425257
T1338A_05012007_D1_D2	1	RlmA(II)	target alteration	Macrolide/Lincosamide	Streptococcus sp. oral taxon 431 (taxid 712633)	Streptococcus	k141_69868	145	987	47	1295.529211
T1338A_05012007_D1_D2	1	RlmA(II)	target alteration	Macrolide/Lincosamide	Streptococcus sp. oral taxon 431 (taxid 712633)	Streptococcus	k141_80331	966	1760	92	2689.235082
T1338A_05012007_D1_D2	1	blaROB-1	inactivation	Beta-Lactam	Actinobacillus pleuropneumoniae serovar 7 str. AP76 (taxid 537457)	Actinobacillus	k141_175834	3739	4656	51	1290.809888
T1338A_05012007_D1_D2	1	blaTEM-1	inactivation	Beta-Lactam	Haemophilus influenzae 10810 (taxid 862964)	Haemophilus	k141_51540	37378	38238	319	8609.019172
T1338A_05012007_D1_D2	1	catA16	inactivation	Chloramphenicol	Streptococcus salivarius (taxid 1304)	Streptococcus	k141_36543	2932	3591	52	1831.383817
T1338A_05012007_D1_D2	1	cfxA3	inactivation	Beta-Lactam	Prevotella intermedia ATCC 25611 = DSM 20706 (taxid 1122984)	Prevotella	k141_26139	7729	8694	941	22632.04267
T1338A_05012007_D1_D2	1	lsa(C)	target protection	Lincosamide/Streptogramin	Streptococcus equi subsp. zooepidemicus (taxid 40041)	Streptococcus	k141_47949	128	1606	41	643.8294909
T1338A_05012007_D1_D2	1	macA	efflux	Macrolide	Neisseria meningitidis M0579 (taxid 935590)	Neisseria	k141_119749	4866	6041	86	1698.720891
T1338A_05012007_D1_D2	1	macB	efflux	Macrolide	Neisseria meningitidis M0579 (taxid 935590)	Neisseria	k141_119749	2864	4798	146	1752.095722
T1338A_05012007_D1_D2	1	mef(A)	efflux	Macrolide	Streptococcus sp. FDAARGOS_192 (taxid 1839799)	Streptococcus	k141_76747	2554	3771	2641	50366.20933
T1338A_05012007_D1_D2	1	mef(E)	efflux	Macrolide	Streptococcus pneumoniae SPNA45 (taxid 869309)	Streptococcus	k141_150363	1173	2349	50	986.788605
T1338A_05012007_D1_D2	1	msr(D)	target protection	Macrolide	Streptococcus sp. FDAARGOS_192 (taxid 1839799)	Streptococcus	k141_76747	3891	5354	3243	51447.47511
T1338A_05012007_D1_D2	1	patA	efflux	Fluoroquinolone	Streptococcus mitis B6 (taxid 365659)	Streptococcus	k141_126496	1	1218	1055	20119.78449
T1338A_05012007_D1_D2	1	patA	efflux	Fluoroquinolone	Streptococcus mitis B6 (taxid 365659)	Streptococcus	k141_162861	1	1262	516	9497.210374
T1338A_05012007_D1_D2	1	patA	efflux	Fluoroquinolone	Streptococcus sp. oral taxon 431 (taxid 712633)	Streptococcus	k141_120549	775	2100	50	875.8214335
T1338A_05012007_D1_D2	1	patB	efflux	Fluoroquinolone	Streptococcus mitis B6 (taxid 365659)	Streptococcus	k141_146424	193	1959	606	7964.222198
T1338A_05012007_D1_D2	1	patB	efflux	Fluoroquinolone	Streptococcus sp. oral taxon 431 (taxid 712633)	Streptococcus	k141_5629	1	1245	119	2220.179173
T1338A_05012007_D1_D2	1	penA	inactivation	Beta-Lactam	Neisseria subflava (taxid 28449)	Neisseria	k141_82281	1852	3600	1689	22425.88881
T1338A_05012007_D1_D2	1	tet(32)	target protection	Tetracycline	Streptococcus anginosus (taxid 1328)	Streptococcus	k141_56900	1001	2920	45	544.2506824
T1338A_05012007_D1_D2	1	tet(M)	target protection	Tetracycline	Enterococcus faecalis (taxid 1351)	Enterococcus	k141_40449	3990	5715	0	0
T1338A_05012007_D1_D2	1	tet(M)	target protection	Tetracycline	Enterococcus sp. HSIEG1 (taxid 1316414)	Enterococcus	k141_58431	1	1434	0	0
T1338A_05012007_D1_D2	1	tet(O)	target protection	Tetracycline	Enterococcus faecalis (taxid 1351)	Enterococcus	k141_40449	3990	5715	0	0
T1338A_05012007_D1_D2	1	tet(O)	target protection	Tetracycline	Enterococcus sp. HSIEG1 (taxid 1316414)	Enterococcus	k141_58431	1	1432	0	0
T1338A_05012007_D1_D2	1	tet(O)	target protection	Tetracycline	Enterococcus sp. HSIEG1 (taxid 1316414)	Enterococcus	k141_58431	1	1434	0	0
T1338A_05012007_D1_D2	1	tet(Q)	target protection	Tetracycline	Bacteroides uniformis (taxid 820)	Bacteroides	k141_170975	392	2353	6	71.01254866
T1338A_05012007_D1_D2	1	tet(Q)	target protection	Tetracycline	Bacteroides uniformis (taxid 820)	Bacteroides	k141_170975	428	2401	33	388.1935345
T1338A_05012007_D1_D2	1	tet(W)	target protection	Tetracycline	Lachnospiraceae bacterium GAM79 (taxid 2109691)	Lachnospiraceae	k141_77996	1107	3026	68	822.4232534
T1338A_05012007_D1_D2	1	tetA(60)	efflux	Tetracycline	Streptococcus gordonii (taxid 1302)	Streptococcus	k141_133074	29817	31556	423	5645.497619
T1338A_05012007_D1_D2	1	tetB(46)	efflux	Tetracycline	Streptococcus australis (taxid 113107)	Streptococcus	k141_128022	603	2332	255	3422.997881
T1338A_05012007_D1_D2	1	tetB(60)	efflux	Tetracycline	Streptococcus gordonii (taxid 1302)	Streptococcus	k141_133074	28081	29820	350	4671.215524
T1338B_05012007_D1_D2	1	FosA2	inactivation	Fosfomycin	Lelliottia sp. WB101 (taxid 2153385)	Lelliottia	k141_13447	5212	5613	44	1694.426211
T1338B_05012007_D1_D2	1	RlmA(II)	target alteration	Macrolide/Lincosamide	Streptococcus mitis (taxid 28037)	Streptococcus	k141_25336	222	1070	135	2458.39845
T1338B_05012007_D1_D2	1	RlmA(II)	target alteration	Macrolide/Lincosamide	Streptococcus mitis B6 (taxid 365659)	Streptococcus	k141_106759	1	685	94	2122.199017
T1338B_05012007_D1_D2	1	RlmA(II)	target alteration	Macrolide/Lincosamide	Streptococcus mitis B6 (taxid 365659)	Streptococcus	k141_4531	398	1225	95	1773.913557
T1338B_05012007_D1_D2	1	RlmA(II)	target alteration	Macrolide/Lincosamide	Streptococcus mitis B6 (taxid 365659)	Streptococcus	k141_49923	245	1093	397	7229.512478
T1338B_05012007_D1_D2	1	RlmA(II)	target alteration	Macrolide/Lincosamide	Streptococcus oralis subsp. dentisani (taxid 1458253)	Streptococcus	k141_108052	816	1658	64	1173.76793
T1338B_05012007_D1_D2	1	RlmA(II)	target alteration	Macrolide/Lincosamide	Streptococcus oralis subsp. tigurinus (taxid 1077464)	Streptococcus	k141_6180	1	810	30	572.6471323
T1338B_05012007_D1_D2	1	RlmA(II)	target alteration	Macrolide/Lincosamide	Streptococcus pneumoniae (taxid 1313)	Streptococcus	k141_154997	312	1160	514	9360.124467
T1338B_05012007_D1_D2	1	RlmA(II)	target alteration	Macrolide/Lincosamide	Streptococcus pneumoniae (taxid 1313)	Streptococcus	k141_161272	949	1797	1405	25585.55423
T1338B_05012007_D1_D2	1	RlmA(II)	target alteration	Macrolide/Lincosamide	Streptococcus pneumoniae (taxid 1313)	Streptococcus	k141_2457	1183	2031	503	9159.81052
T1338B_05012007_D1_D2	1	RlmA(II)	target alteration	Macrolide/Lincosamide	Streptococcus sp. oral taxon 431 (taxid 712633)	Streptococcus	k141_139073	877	1717	97	1783.227715
T1338B_05012007_D1_D2	1	RlmA(II)	target alteration	Macrolide/Lincosamide	Streptococcus sp. oral taxon 431 (taxid 712633)	Streptococcus	k141_157246	1017	1865	68	1238.304404
T1338B_05012007_D1_D2	1	arnA	efflux	Peptide	Pseudomonas sp. MYb193 (taxid 1827300)	Pseudomonas	k141_80908	64260	66223	609	4790.836505
T1338B_05012007_D1_D2	1	bacA	target alteration	Peptide	Lelliottia sp. WB101 (taxid 2153385)	Lelliottia	k141_166849	20666	21487	71	1335.455893
T1338B_05012007_D1_D2	1	blaTEM-1	inactivation	Beta-Lactam	Haemophilus influenzae (taxid 727)	Haemophilus	k141_139816	1324	2184	41	736.206695
T1338B_05012007_D1_D2	1	cfxA3	inactivation	Beta-Lactam	Prevotella intermedia ATCC 25611 = DSM 20706 (taxid 1122984)	Prevotella	k141_125785	13764	14725	901	14478.23963
T1338B_05012007_D1_D2	1	erm(X)	target alteration	MLS	Rothia mucilaginosa (taxid 43675)	Rothia	k141_93650	228	1082	16	289.3186761
T1338B_05012007_D1_D2	1	lsa(C)	target protection	Lincosamide/Streptogramin	Streptococcus agalactiae (taxid 1311)	Streptococcus	k141_58716	1	1022	28	423.4934
T1338B_05012007_D1_D2	1	macB	efflux	Macrolide	Neisseria subflava (taxid 28449)	Neisseria	k141_110931	7393	9330	2896	23087.83946
T1338B_05012007_D1_D2	1	macB	efflux	Macrolide	Neisseria subflava (taxid 28449)	Neisseria	k141_56019	12368	14305	1667	13289.85787
T1338B_05012007_D1_D2	1	mef(A)	efflux	Macrolide	Streptococcus gordonii (taxid 1302)	Streptococcus	k141_135785	1478	2695	2997	38028.61615
T1338B_05012007_D1_D2	1	patA	efflux	Fluoroquinolone	Streptococcus mitis B6 (taxid 365659)	Streptococcus	k141_154553	176	1870	415	3783.110684
T1338B_05012007_D1_D2	1	patA	efflux	Fluoroquinolone	Streptococcus mitis B6 (taxid 365659)	Streptococcus	k141_29076	44	1293	141	1743.295589
T1338B_05012007_D1_D2	1	patA	efflux	Fluoroquinolone	Streptococcus mitis B6 (taxid 365659)	Streptococcus	k141_48338	1	1234	515	6449.982103
T1338B_05012007_D1_D2	1	patA	efflux	Fluoroquinolone	Streptococcus mitis B6 (taxid 365659)	Streptococcus	k141_87771	2122	3371	554	6849.544373
T1338B_05012007_D1_D2	1	patA	efflux	Fluoroquinolone	Streptococcus sp. oral taxon 431 (taxid 712633)	Streptococcus	k141_161911	255	1813	52	515.4069226
T1338B_05012007_D1_D2	1	patA	efflux	Fluoroquinolone	Streptococcus sp. oral taxon 431 (taxid 712633)	Streptococcus	k141_712	849	2320	58	608.8771526
T1338B_05012007_D1_D2	1	patB	efflux	Fluoroquinolone	Streptococcus mitis B6 (taxid 365659)	Streptococcus	k141_156142	171	1619	642	6846.692502
T1338B_05012007_D1_D2	1	patB	efflux	Fluoroquinolone	Streptococcus mitis B6 (taxid 365659)	Streptococcus	k141_31987	825	2183	515	5856.279774
T1338B_05012007_D1_D2	1	patB	efflux	Fluoroquinolone	Streptococcus mitis B6 (taxid 365659)	Streptococcus	k141_78745	134	1900	285	2492.117517
T1338B_05012007_D1_D2	1	patB	efflux	Fluoroquinolone	Streptococcus mitis B6 (taxid 365659)	Streptococcus	k141_87771	342	2108	719	6287.131561
T1338B_05012007_D1_D2	1	penA	inactivation	Beta-Lactam	Neisseria subflava (taxid 28449)	Neisseria	k141_127416	380	2128	4155	36706.5829
T1338B_05012007_D1_D2	1	qnrE1	target protection	Fluoroquinolone	Lelliottia sp. WB101 (taxid 2153385)	Lelliottia	k141_129952	26678	27286	44	1117.540972
T1338B_05012007_D1_D2	1	tet(32)	target protection	Tetracycline	Streptococcus anginosus (taxid 1328)	Streptococcus	k141_49069	831	2750	79	635.7208767
T1338B_05012007_D1_D2	1	tet(32)	target protection	Tetracycline	unclassified Clostridiales (taxid 186813)	Unclassified	k141_80517	1	1501	20	205.8984578
T1338B_05012007_D1_D2	1	tet(B)	efflux	Tetracycline	Haemophilus influenzae (taxid 727)	Haemophilus	k141_10872	4462	5667	45	576.6865519
T1338B_05012007_D1_D2	1	tet(M)	target protection	Tetracycline	Streptococcus sp. oral taxon 431 (taxid 712633)	Streptococcus	k141_157687	3990	5909	0	0
T1338B_05012007_D1_D2	1	tet(O)	target protection	Tetracycline	Streptococcus sp. oral taxon 431 (taxid 712633)	Streptococcus	k141_157687	3990	5909	0	0
T1338B_05012007_D1_D2	1	tet(Q)	target protection	Tetracycline	Alistipes sp. 6CPBBH3 (taxid 2585756)	Alistipes	k141_6521	170051	172024	11	86.09540177
T1338B_05012007_D1_D2	1	tet(Q)	target protection	Tetracycline	Alistipes sp. 6CPBBH3 (taxid 2585756)	Alistipes	k141_6521	170099	172060	0	0
T1338B_05012007_D1_D2	1	tet(W)	target protection	Tetracycline	Firmicutes (taxid 1239)	Firmicutes	k141_133620	212	2131	52	418.4491847
T1338B_05012007_D1_D2	1	tetA(46)	efflux	Tetracycline	Streptococcus australis (taxid 113107)	Streptococcus	k141_6303	6631	8355	165	1477.954417
T1338B_05012007_D1_D2	1	tetA(46)	efflux	Tetracycline	Streptococcus parasanguinis ATCC 15912 (taxid 760570)	Streptococcus	k141_6312	372	2096	81	725.5412594
T1338B_05012007_D1_D2	1	tetB(46)	efflux	Tetracycline	Streptococcus australis (taxid 113107)	Streptococcus	k141_6303	4900	6629	181	1616.582744
T1338B_05012007_D1_D2	1	tetB(46)	efflux	Tetracycline	Streptococcus parasanguinis FW213 (taxid 1114965)	Streptococcus	k141_101228	2512	3892	70	783.3093503
T1338B_05012007_D1_D2	1	tetB(60)	efflux	Tetracycline	Bacillus sp. FJAT-25496 (taxid 1742359)	Bacillus	k141_155998	3	1520	51	519.1572848
T1345A_22012007_D1_D2	1	RlmA(II)	target alteration	Macrolide/Lincosamide	Streptococcus mitis (taxid 28037)	Streptococcus	k141_17114	1	615	34	1765.929956
T1345A_22012007_D1_D2	1	RlmA(II)	target alteration	Macrolide/Lincosamide	Streptococcus mitis B6 (taxid 365659)	Streptococcus	k141_12963	953	1801	389	14629.06862
T1345A_22012007_D1_D2	1	RlmA(II)	target alteration	Macrolide/Lincosamide	Streptococcus mitis B6 (taxid 365659)	Streptococcus	k141_22422	241	837	36	1926.278906
T1345A_22012007_D1_D2	1	RlmA(II)	target alteration	Macrolide/Lincosamide	Streptococcus mitis B6 (taxid 365659)	Streptococcus	k141_45023	1289	2137	198	7446.158319
T1345A_22012007_D1_D2	1	RlmA(II)	target alteration	Macrolide/Lincosamide	Streptococcus mitis B6 (taxid 365659)	Streptococcus	k141_4713	905	1753	800	30085.48816
T1345A_22012007_D1_D2	1	RlmA(II)	target alteration	Macrolide/Lincosamide	Streptococcus mitis B6 (taxid 365659)	Streptococcus	k141_54985	1544	2392	159	5979.490771
T1345A_22012007_D1_D2	1	RlmA(II)	target alteration	Macrolide/Lincosamide	Streptococcus mitis B6 (taxid 365659)	Streptococcus	k141_73162	324	1172	120	4512.823224
T1345A_22012007_D1_D2	1	RlmA(II)	target alteration	Macrolide/Lincosamide	Streptococcus pneumoniae (taxid 1313)	Streptococcus	k141_13426	1379	2227	1396	52499.17683
T1345A_22012007_D1_D2	1	RlmA(II)	target alteration	Macrolide/Lincosamide	Streptococcus pneumoniae (taxid 1313)	Streptococcus	k141_5984	1	679	144	6773.228484
T1345A_22012007_D1_D2	1	RlmA(II)	target alteration	Macrolide/Lincosamide	Streptococcus pneumoniae (taxid 1313)	Streptococcus	k141_69950	5	853	561	21097.44857
T1345A_22012007_D1_D2	1	RlmA(II)	target alteration	Macrolide/Lincosamide	Streptococcus sp. oral taxon 431 (taxid 712633)	Streptococcus	k141_53627	2	654	18	880.4158191
T1345A_22012007_D1_D2	1	catA16	inactivation	Chloramphenicol	Streptococcus salivarius (taxid 1304)	Streptococcus	k141_12588	1712	2371	48	2322.837083
T1345A_22012007_D1_D2	1	cfxA3	inactivation	Beta-Lactam	Prevotella intermedia ATCC 25611 = DSM 20706 (taxid 1122984)	Prevotella	k141_14521	8429	9394	579	19134.37047
T1345A_22012007_D1_D2	1	lsa(C)	target protection	Lincosamide/Streptogramin	Streptococcus sp. FDAARGOS_522 (taxid 2420310)	Streptococcus	k141_48029	3428	4905	71	1532.995151
T1345A_22012007_D1_D2	1	lsa(C)	target protection	Lincosamide/Streptogramin	Streptococcus sp. FDAARGOS_522 (taxid 2420310)	Streptococcus	k141_57847	1054	2531	59	1273.897379
T1345A_22012007_D1_D2	1	macA	efflux	Macrolide	Neisseria mucosa (taxid 488)	Neisseria	k141_56018	6843	7963	57	1623.004638
T1345A_22012007_D1_D2	1	macB	efflux	Macrolide	Neisseria mucosa (taxid 488)	Neisseria	k141_56018	8066	9991	83	1375.024025
T1345A_22012007_D1_D2	1	mef(A)	efflux	Macrolide	Streptococcus gordonii (taxid 1302)	Streptococcus	k141_77392	8789	10006	3327	87181.66331
T1345A_22012007_D1_D2	1	msr(D)	target protection	Macrolide	Streptococcus gordonii (taxid 1302)	Streptococcus	k141_77392	10126	11589	4107	89524.78869
T1345A_22012007_D1_D2	1	patA	efflux	Fluoroquinolone	Streptococcus mitis B6 (taxid 365659)	Streptococcus	k141_17209	1	1288	885	21929.44556
T1345A_22012007_D1_D2	1	patA	efflux	Fluoroquinolone	Streptococcus mitis B6 (taxid 365659)	Streptococcus	k141_33547	1	1548	172	3545.692437
T1345A_22012007_D1_D2	1	patA	efflux	Fluoroquinolone	Streptococcus mitis B6 (taxid 365659)	Streptococcus	k141_61115	1772	3466	1972	37124.14262
T1345A_22012007_D1_D2	1	patA	efflux	Fluoroquinolone	Streptococcus sp. oral taxon 431 (taxid 712633)	Streptococcus	k141_55757	1019	2713	511	9619.896998
T1345A_22012007_D1_D2	1	patB	efflux	Fluoroquinolone	Streptococcus mitis B6 (taxid 365659)	Streptococcus	k141_17209	1302	3068	728	13146.3021
T1345A_22012007_D1_D2	1	patB	efflux	Fluoroquinolone	Streptococcus mitis B6 (taxid 365659)	Streptococcus	k141_40652	275	1833	220	4503.16806
T1345A_22012007_D1_D2	1	patB	efflux	Fluoroquinolone	Streptococcus mitis B6 (taxid 365659)	Streptococcus	k141_6418	564	2330	152	2744.832306
T1345A_22012007_D1_D2	1	penA	inactivation	Beta-Lactam	Neisseria mucosa (taxid 488)	Neisseria	k141_48566	2323	4071	80	1459.524826
T1345A_22012007_D1_D2	1	tet(32)	target protection	Tetracycline	Lachnoanaerobaculum umeaense (taxid 617123)	Lachnoanaerobaculum	k141_25325	7972	9891	88	1462.414974
T1345A_22012007_D1_D2	1	tet(M)	target protection	Tetracycline	Veillonella dispar (taxid 39778)	Veillonella	k141_53467	4128	6047	0	0
T1345A_22012007_D1_D2	1	tet(O)	target protection	Tetracycline	Streptococcus sp. HSISM1 (taxid 1316408)	Streptococcus	k141_48890	9342	11261	167	2775.26478
T1345A_22012007_D1_D2	1	tet(O)	target protection	Tetracycline	Veillonella dispar (taxid 39778)	Veillonella	k141_53467	4128	6047	0	0
T1345A_22012007_D1_D2	1	tet(Q)	target protection	Tetracycline	Bacteroidales (taxid 171549)	Bacteroidales	k141_40142	1	1501	0	0
T1345A_22012007_D1_D2	1	tet(Q)	target protection	Tetracycline	Bacteroidales (taxid 171549)	Bacteroidales	k141_40142	48	1501	0	0
T1345A_22012007_D1_D2	1	tetA(46)	efflux	Tetracycline	Streptococcus australis (taxid 113107)	Streptococcus	k141_48812	635	2122	71	1522.685836
T1345A_22012007_D1_D2	1	tetA(46)	efflux	Tetracycline	Streptococcus australis (taxid 113107)	Streptococcus	k141_52307	5094	6809	142	2640.505934
T1345A_22012007_D1_D2	1	tetA(46)	efflux	Tetracycline	Streptococcus sp. HSISM1 (taxid 1316408)	Streptococcus	k141_52007	1	1565	40	815.6168145
T1345A_22012007_D1_D2	1	tetA(60)	efflux	Tetracycline	Streptococcus australis (taxid 113107)	Streptococcus	k141_29413	70709	72448	304	5574.898047
T1345A_22012007_D1_D2	1	tetB(46)	efflux	Tetracycline	Streptococcus australis (taxid 113107)	Streptococcus	k141_6524	152	1881	154	2840.459854
T1345A_22012007_D1_D2	1	tetB(46)	efflux	Tetracycline	Streptococcus australis (taxid 113107)	Streptococcus	k141_67034	195	1588	78	1785.691429
T1345A_22012007_D1_D2	1	tetB(46)	efflux	Tetracycline	Streptococcus parasanguinis ATCC 15912 (taxid 760570)	Streptococcus	k141_68702	5	1245	37	951.5748754
T1345A_22012007_D1_D2	1	tetB(60)	efflux	Tetracycline	Streptococcus australis (taxid 113107)	Streptococcus	k141_29413	68973	70712	294	5391.513243
T1345B_22012007_D1_D2	1	RlmA(II)	target alteration	Macrolide/Lincosamide	Streptococcus (taxid 1301)	Streptococcus	k141_14567	5259	6099	187	3990.391797
T1345B_22012007_D1_D2	1	RlmA(II)	target alteration	Macrolide/Lincosamide	Streptococcus mitis (taxid 28037)	Streptococcus	k141_39241	425	1273	410	8666.449745
T1345B_22012007_D1_D2	1	RlmA(II)	target alteration	Macrolide/Lincosamide	Streptococcus mitis B6 (taxid 365659)	Streptococcus	k141_15857	316	1164	342	7229.087348
T1345B_22012007_D1_D2	1	RlmA(II)	target alteration	Macrolide/Lincosamide	Streptococcus mitis B6 (taxid 365659)	Streptococcus	k141_25968	5	853	155	3276.340757
T1345B_22012007_D1_D2	1	RlmA(II)	target alteration	Macrolide/Lincosamide	Streptococcus mitis B6 (taxid 365659)	Streptococcus	k141_63360	8	660	74	2034.404663
T1345B_22012007_D1_D2	1	RlmA(II)	target alteration	Macrolide/Lincosamide	Streptococcus pneumoniae (taxid 1313)	Streptococcus	k141_49381	463	1115	165	4536.172558
T1345B_22012007_D1_D2	1	bla1	inactivation	Beta-Lactam	Bacillus cereus D17 (taxid 1454382)	Bacillus	k141_60751	351337	352261	1344	26072.37032
T1345B_22012007_D1_D2	1	bla2	inactivation	Beta-Lactam	Bacillus cereus BDRD-ST26 (taxid 526975)	Bacillus	k141_23711	9234	10004	1200	27934.68249
T1345B_22012007_D1_D2	1	blaOXA-212	inactivation	Beta-Lactam	Acinetobacter johnsonii XBB1 (taxid 1242245)	Acinetobacter	k141_25363	40850	41674	2457	53447.96364
T1345B_22012007_D1_D2	1	fosB	inactivation	Fosfomycin	Bacillus cereus BDRD-ST26 (taxid 526975)	Bacillus	k141_4098	162980	163395	866	37404.42766
T1345B_22012007_D1_D2	1	lsa(C)	target protection	Lincosamide/Streptogramin	Streptococcus anginosus (taxid 1328)	Streptococcus	k141_71188	6155	7630	97	1178.780472
T1345B_22012007_D1_D2	1	macB	efflux	Macrolide	Neisseria subflava (taxid 28449)	Neisseria	k141_59112	5935	7872	94	869.8641879
T1345B_22012007_D1_D2	1	mef(A)	efflux	Macrolide	Streptococcus sp. HSISM1 (taxid 1316408)	Streptococcus	k141_23966	2206	3423	1410	20767.38207
T1345B_22012007_D1_D2	1	msr(D)	target protection	Macrolide	Streptococcus sp. HSISM1 (taxid 1316408)	Streptococcus	k141_23966	623	2086	1620	19848.32703
T1345B_22012007_D1_D2	1	patA	efflux	Fluoroquinolone	Streptococcus mitis B6 (taxid 365659)	Streptococcus	k141_25860	144	1838	368	3893.925437
T1345B_22012007_D1_D2	1	patA	efflux	Fluoroquinolone	Streptococcus mitis B6 (taxid 365659)	Streptococcus	k141_38114	144	1730	577	6521.174906
T1345B_22012007_D1_D2	1	patA	efflux	Fluoroquinolone	Streptococcus mitis B6 (taxid 365659)	Streptococcus	k141_4455	1337	2644	213	2921.172707
T1345B_22012007_D1_D2	1	patA	efflux	Fluoroquinolone	Streptococcus mitis B6 (taxid 365659)	Streptococcus	k141_47987	488	2182	363	3841.018842
T1345B_22012007_D1_D2	1	patA	efflux	Fluoroquinolone	Streptococcus oralis Uo5 (taxid 927666)	Streptococcus	k141_5871	4071	5761	260	2757.654553
T1345B_22012007_D1_D2	1	patA	efflux	Fluoroquinolone	Streptococcus sp. ChDC B345 (taxid 1433513)	Streptococcus	k141_32971	1	1211	120	1777.661613
T1345B_22012007_D1_D2	1	patA	efflux	Fluoroquinolone	Streptococcus sp. oral taxon 431 (taxid 712633)	Streptococcus	k141_27455	1	1536	44	513.8040405
T1345B_22012007_D1_D2	1	patB	efflux	Fluoroquinolone	Streptococcus mitis B6 (taxid 365659)	Streptococcus	k141_16716	800	2053	224	3204.425402
T1345B_22012007_D1_D2	1	patB	efflux	Fluoroquinolone	Streptococcus mitis B6 (taxid 365659)	Streptococcus	k141_26104	263	2029	326	3308.873158
T1345B_22012007_D1_D2	1	patB	efflux	Fluoroquinolone	Streptococcus mitis B6 (taxid 365659)	Streptococcus	k141_35387	263	2029	756	7673.337754
T1345B_22012007_D1_D2	1	patB	efflux	Fluoroquinolone	Streptococcus mitis B6 (taxid 365659)	Streptococcus	k141_37929	1	1260	301	4285.42584
T1345B_22012007_D1_D2	1	patB	efflux	Fluoroquinolone	Streptococcus mitis B6 (taxid 365659)	Streptococcus	k141_4455	1	1321	165	2240.594324
T1345B_22012007_D1_D2	1	patB	efflux	Fluoroquinolone	Streptococcus oralis Uo5 (taxid 927666)	Streptococcus	k141_5871	2287	4053	240	2435.980239
T1345B_22012007_D1_D2	1	penA	inactivation	Beta-Lactam	Neisseria mucosa (taxid 488)	Neisseria	k141_11105	2313	4061	51	522.9762496
T1345B_22012007_D1_D2	1	penA	inactivation	Beta-Lactam	Neisseria subflava (taxid 28449)	Neisseria	k141_1619	3768	5516	86	881.881519
T1345B_22012007_D1_D2	1	satA	inactivation	Streptothricin	Bacillus cereus BDRD-ST26 (taxid 526975)	Bacillus	k141_2518	53769	54322	1067	34585.37641
T1345B_22012007_D1_D2	1	tet(M)	target protection	Tetracycline	Enterococcus faecalis (taxid 1351)	Enterococcus	k141_79960	3992	5911	0	0
T1345B_22012007_D1_D2	1	tet(O)	target protection	Tetracycline	Enterococcus faecalis (taxid 1351)	Enterococcus	k141_79960	3992	5911	0	0
T1345B_22012007_D1_D2	1	tetA(46)	efflux	Tetracycline	Streptococcus sp. HSISM1 (taxid 1316408)	Streptococcus	k141_78658	4617	6341	91	946.144239
T1345B_22012007_D1_D2	1	tetB(46)	efflux	Tetracycline	Streptococcus sp. HSISM1 (taxid 1316408)	Streptococcus	k141_78658	6343	8072	104	1078.180727
T1357A_29112006_D1_D2	1	RlmA(II)	target alteration	Macrolide/Lincosamide	Streptococcus mitis B6 (taxid 365659)	Streptococcus	k141_1976	321	1169	147	1973.464994
T1357A_29112006_D1_D2	1	RlmA(II)	target alteration	Macrolide/Lincosamide	Streptococcus mitis B6 (taxid 365659)	Streptococcus	k141_23443	1023	1871	1810	24299.12679
T1357A_29112006_D1_D2	1	RlmA(II)	target alteration	Macrolide/Lincosamide	Streptococcus pneumoniae (taxid 1313)	Streptococcus	k141_17046	104	735	20	360.8349375
T1357A_29112006_D1_D2	1	RlmA(II)	target alteration	Macrolide/Lincosamide	Streptococcus pneumoniae (taxid 1313)	Streptococcus	k141_23444	1011	1859	2975	39939.17249
T1357A_29112006_D1_D2	1	blaI	inactivation	Beta-Lactam	Staphylococcus aureus subsp. aureus (taxid 46170)	Staphylococcus	k141_21080	427	1272	19	255.9792938
T1357A_29112006_D1_D2	1	blaI	inactivation	Beta-Lactam	Staphylococcus aureus subsp. aureus (taxid 46170)	Staphylococcus	k141_21256	11907	12287	17	509.2995229
T1357A_29112006_D1_D2	1	blaOXA-284	inactivation	Beta-Lactam	Acinetobacter lwoffii (taxid 28090)	Acinetobacter	k141_10627	1091	1921	22	301.7536507
T1357A_29112006_D1_D2	1	blaR1	inactivation	Beta-Lactam	Staphylococcus aureus subsp. aureus (taxid 46170)	Staphylococcus	k141_21256	12277	13723	38	299.1735868
T1357A_29112006_D1_D2	1	cfxA3	inactivation	Beta-Lactam	Prevotella melaninogenica (taxid 28132)	Prevotella	k141_1985	20390	21355	35	412.9036059
T1357A_29112006_D1_D2	1	mef(A)	efflux	Macrolide	Streptococcus dysgalactiae (taxid 1334)	Streptococcus	k141_3844	3188	4405	2417	22609.65923
T1357A_29112006_D1_D2	1	mef(E)	efflux	Macrolide	Streptococcus pneumoniae SPNA45 (taxid 869309)	Streptococcus	k141_28025	982	2158	54	522.7504107
T1357A_29112006_D1_D2	1	msr(D)	target protection	Macrolide	Streptococcus dysgalactiae (taxid 1334)	Streptococcus	k141_3844	1605	3068	2798	21772.65187
T1357A_29112006_D1_D2	1	oqxB	efflux	Phenicol/Quinolone	Pantoea vagans C9-1 (taxid 712898)	Pantoea	k141_28866	308781	311903	0	0
T1357A_29112006_D1_D2	1	oqxB27	efflux	Phenicol/Quinolone	Pantoea vagans C9-1 (taxid 712898)	Pantoea	k141_28866	308781	311903	0	0
T1357A_29112006_D1_D2	1	patA	efflux	Fluoroquinolone	Streptococcus mitis B6 (taxid 365659)	Streptococcus	k141_15499	2784	4478	3334	22405.78344
T1357A_29112006_D1_D2	1	patA	efflux	Fluoroquinolone	Streptococcus mitis B6 (taxid 365659)	Streptococcus	k141_20441	2937	4631	2332	15671.95171
T1357A_29112006_D1_D2	1	patA	efflux	Fluoroquinolone	Streptococcus mitis B6 (taxid 365659)	Streptococcus	k141_29593	1422	2825	118	957.4856655
T1357A_29112006_D1_D2	1	patB	efflux	Fluoroquinolone	Streptococcus mitis B6 (taxid 365659)	Streptococcus	k141_15499	1004	2770	4057	26153.04452
T1357A_29112006_D1_D2	1	patB	efflux	Fluoroquinolone	Streptococcus mitis B6 (taxid 365659)	Streptococcus	k141_20441	1157	2923	2670	17211.88781
T1357A_29112006_D1_D2	1	tet(O)	target protection	Tetracycline	Streptococcus sp. LPB0220 (taxid 2610896)	Streptococcus	k141_27808	69287	71206	1557	9236.800899
T1357A_29112006_D1_D2	1	tetA(46)	efflux	Tetracycline	Streptococcus sp. HSISM1 (taxid 1316408)	Streptococcus	k141_30035	22874	24598	1292	8531.653261
T1357A_29112006_D1_D2	1	tetB(46)	efflux	Tetracycline	Streptococcus sp. HSISM1 (taxid 1316408)	Streptococcus	k141_30035	21143	22872	1295	8526.734094
T1357B_29112006_D1_D2	1	RlmA(II)	target alteration	Macrolide/Lincosamide	Streptococcus mitis (taxid 28037)	Streptococcus	k141_1234	941	1548	21	577.1141686
T1357B_29112006_D1_D2	1	RlmA(II)	target alteration	Macrolide/Lincosamide	Streptococcus mitis (taxid 28037)	Streptococcus	k141_4183	2	663	699	17640.33585
T1357B_29112006_D1_D2	1	RlmA(II)	target alteration	Macrolide/Lincosamide	Streptococcus mitis B6 (taxid 365659)	Streptococcus	k141_23421	245	1093	775	15245.3354
T1357B_29112006_D1_D2	1	RlmA(II)	target alteration	Macrolide/Lincosamide	Streptococcus mitis B6 (taxid 365659)	Streptococcus	k141_23605	1012	1860	423	8321.002417
T1357B_29112006_D1_D2	1	RlmA(II)	target alteration	Macrolide/Lincosamide	Streptococcus mitis B6 (taxid 365659)	Streptococcus	k141_47001	350	1198	2627	51676.76915
T1357B_29112006_D1_D2	1	RlmA(II)	target alteration	Macrolide/Lincosamide	Streptococcus mitis B6 (taxid 365659)	Streptococcus	k141_50610	602	1450	225	4426.065115
T1357B_29112006_D1_D2	1	RlmA(II)	target alteration	Macrolide/Lincosamide	Streptococcus pseudopneumoniae IS7493 (taxid 1054460)	Streptococcus	k141_10066	833	1681	1113	21894.26877
T1357B_29112006_D1_D2	1	cfxA3	inactivation	Beta-Lactam	Bacteroidetes (taxid 976)	Bacteroidetes	k141_53905	99	1060	191	3315.43954
T1357B_29112006_D1_D2	1	mef(A)	efflux	Macrolide	Streptococcus sp. HSISM1 (taxid 1316408)	Streptococcus	k141_38202	30186	31403	3332	45671.52861
T1357B_29112006_D1_D2	1	mef(E)	efflux	Macrolide	Streptococcus sp. I-G2 (taxid 1156431)	Streptococcus	k141_53968	3025	4201	3441	48809.96361
T1357B_29112006_D1_D2	1	msr(D)	target protection	Macrolide	Streptococcus sp. HSISM1 (taxid 1316408)	Streptococcus	k141_38202	31523	32986	3945	44981.48764
T1357B_29112006_D1_D2	1	oqxB	efflux	Phenicol/Quinolone	Pantoea vagans C9-1 (taxid 712898)	Pantoea	k141_17309	66061	69179	0	0
T1357B_29112006_D1_D2	1	oqxB9	efflux	Phenicol/Quinolone	Pantoea vagans C9-1 (taxid 712898)	Pantoea	k141_17309	66061	69179	0	0
T1357B_29112006_D1_D2	1	patA	efflux	Fluoroquinolone	Streptococcus mitis B6 (taxid 365659)	Streptococcus	k141_19543	1	1659	168	1690.269242
T1357B_29112006_D1_D2	1	patA	efflux	Fluoroquinolone	Streptococcus mitis B6 (taxid 365659)	Streptococcus	k141_34524	2650	4344	4342	42757.03154
T1357B_29112006_D1_D2	1	patA	efflux	Fluoroquinolone	Streptococcus mitis B6 (taxid 365659)	Streptococcus	k141_9918	1	1381	670	8098.915156
T1357B_29112006_D1_D2	1	patA	efflux	Fluoroquinolone	Streptococcus sp. oral taxon 431 (taxid 712633)	Streptococcus	k141_3243	2714	4408	47	462.8236947
T1357B_29112006_D1_D2	1	patB	efflux	Fluoroquinolone	Streptococcus mitis B6 (taxid 365659)	Streptococcus	k141_25382	1	1655	1560	15733.31458
T1357B_29112006_D1_D2	1	patB	efflux	Fluoroquinolone	Streptococcus mitis B6 (taxid 365659)	Streptococcus	k141_3406	558	2324	3124	29508.79389
T1357B_29112006_D1_D2	1	tet(M)	target protection	Tetracycline	Streptococcus pneumoniae (taxid 1313)	Streptococcus	k141_37678	12666	14585	0	0
T1357B_29112006_D1_D2	1	tet(O)	target protection	Tetracycline	Streptococcus pneumoniae (taxid 1313)	Streptococcus	k141_37678	12666	14585	0	0
T1357B_29112006_D1_D2	1	tet(O)	target protection	Tetracycline	Streptococcus sp. LPB0220 (taxid 2610896)	Streptococcus	k141_46457	6391	8310	1278	11109.30812
T1357B_29112006_D1_D2	1	tet(Q)	target protection	Tetracycline	Prevotella intermedia ATCC 25611 = DSM 20706 (taxid 1122984)	Prevotella	k141_46258	3236	5161	0	0
T1357B_29112006_D1_D2	1	tet(Q)	target protection	Tetracycline	Prevotella intermedia ATCC 25611 = DSM 20706 (taxid 1122984)	Prevotella	k141_46258	3236	5209	5	42.27406902
T1357B_29112006_D1_D2	1	tetA(46)	efflux	Tetracycline	Streptococcus sp. LPB0220 (taxid 2610896)	Streptococcus	k141_34138	36821	38545	969	9376.001078
T1357B_29112006_D1_D2	1	tetA(60)	efflux	Tetracycline	Streptococcus australis (taxid 113107)	Streptococcus	k141_13684	27486	29225	104	997.61941
T1357B_29112006_D1_D2	1	tetB(46)	efflux	Tetracycline	Streptococcus sp. LPB0220 (taxid 2610896)	Streptococcus	k141_34138	38547	40276	1003	9676.918263
T1357B_29112006_D1_D2	1	tetB(60)	efflux	Tetracycline	Streptococcus australis (taxid 113107)	Streptococcus	k141_13684	25750	27489	82	786.5845348
T1409A_20052007_D1_D2	1	APH(3')-Ib	inactivation	Aminoglycoside	Enterobacteriaceae (taxid 543)	Enterobacteriaceae	k141_34790	175	990	0	0
T1409A_20052007_D1_D2	1	APH(6)-Id	inactivation	Aminoglycoside	Pasteurellaceae (taxid 712)	Pasteurellaceae	k141_60600	10	846	21	294.9377983
T1409A_20052007_D1_D2	1	RlmA(II)	target alteration	Macrolide/Lincosamide	Streptococcus mitis (taxid 28037)	Streptococcus	k141_18711	876	1717	192	2680.542205
T1409A_20052007_D1_D2	1	RlmA(II)	target alteration	Macrolide/Lincosamide	Streptococcus mitis B6 (taxid 365659)	Streptococcus	k141_253	8	660	60	1080.490795
T1409A_20052007_D1_D2	1	RlmA(II)	target alteration	Macrolide/Lincosamide	Streptococcus mitis B6 (taxid 365659)	Streptococcus	k141_38541	451	1299	100	1384.591192
T1409A_20052007_D1_D2	1	RlmA(II)	target alteration	Macrolide/Lincosamide	Streptococcus mitis B6 (taxid 365659)	Streptococcus	k141_64954	748	1596	1434	19855.03769
T1409A_20052007_D1_D2	1	RlmA(II)	target alteration	Macrolide/Lincosamide	Streptococcus mitis B6 (taxid 365659)	Streptococcus	k141_93797	1691	2387	4340	73214.63583
T1409A_20052007_D1_D2	1	RlmA(II)	target alteration	Macrolide/Lincosamide	Streptococcus oralis subsp. tigurinus (taxid 1077464)	Streptococcus	k141_48919	585	1427	334	4657.488508
T1409A_20052007_D1_D2	1	RlmA(II)	target alteration	Macrolide/Lincosamide	Streptococcus pneumoniae (taxid 1313)	Streptococcus	k141_39501	1242	2090	2067	28619.49993
T1409A_20052007_D1_D2	1	RlmA(II)	target alteration	Macrolide/Lincosamide	Streptococcus sp. NPS 308 (taxid 1902136)	Streptococcus	k141_57022	1022	1870	454	6286.044009
T1409A_20052007_D1_D2	1	RlmA(II)	target alteration	Macrolide/Lincosamide	Streptococcus sp. oral taxon 431 (taxid 712633)	Streptococcus	k141_31550	169	1017	40	553.8364766
T1409A_20052007_D1_D2	1	RlmA(II)	target alteration	Macrolide/Lincosamide	Streptococcus sp. oral taxon 431 (taxid 712633)	Streptococcus	k141_48912	863	1711	226	3129.176093
T1409A_20052007_D1_D2	1	aph(3'')-Ib	inactivation	Aminoglycoside	Acinetobacter nosocomialis (taxid 106654)	Acinetobacter	k141_27359	1	801	0	0
T1409A_20052007_D1_D2	1	aph(3'')-Ib	inactivation	Aminoglycoside	Acinetobacter nosocomialis (taxid 106654)	Acinetobacter	k141_27359	1	802	0	0
T1409A_20052007_D1_D2	1	aph(3')-Ia	inactivation	Aminoglycoside	Enterobacteriaceae (taxid 543)	Enterobacteriaceae	k141_34790	175	990	0	0
T1409A_20052007_D1_D2	1	blaTEM-1	inactivation	Beta-Lactam	Enterobacterales (taxid 91347)	Enterobacterales	k141_70269	7877	8737	52	709.9410835
T1409A_20052007_D1_D2	1	catA2	inactivation	Chloramphenicol	[Haemophilus] ducreyi (taxid 730)	[Haemophilus]	k141_105407	1	564	18	375.3889866
T1409A_20052007_D1_D2	1	cfxA4	inactivation	Beta-Lactam	Porphyromonas crevioricanis (taxid 393921)	Porphyromonas	k141_25217	99	1064	816	9928.422773
T1409A_20052007_D1_D2	1	macA	efflux	Macrolide	Neisseria cinerea (taxid 483)	Neisseria	k141_93638	3960	5132	39	390.7098966
T1409A_20052007_D1_D2	1	macB	efflux	Macrolide	Neisseria cinerea (taxid 483)	Neisseria	k141_93638	1953	3887	65	394.6156488
T1409A_20052007_D1_D2	1	macB	efflux	Macrolide	Neisseria subflava (taxid 28449)	Neisseria	k141_86331	8370	10307	199	1206.259849
T1409A_20052007_D1_D2	1	mecA	inactivation	Beta-Lactam	Staphylococcus sciuri subsp. sciuri (taxid 147467)	Staphylococcus	k141_24873	1	1859	0	0
T1409A_20052007_D1_D2	1	mecA	inactivation	Beta-Lactam	Staphylococcus sciuri subsp. sciuri (taxid 147467)	Staphylococcus	k141_24873	12	1859	0	0
T1409A_20052007_D1_D2	1	mef(A)	efflux	Macrolide	Streptococcus (taxid 1301)	Streptococcus	k141_81183	2186	3403	8738	84302.19426
T1409A_20052007_D1_D2	1	mef(E)	efflux	Macrolide	Streptococcus pneumoniae (taxid 1313)	Streptococcus	k141_31587	10587	11736	104	1062.749054
T1409A_20052007_D1_D2	1	msr(D)	target protection	Macrolide	Streptococcus (taxid 1301)	Streptococcus	k141_81183	603	2066	10461	83954.94716
T1409A_20052007_D1_D2	1	patA	efflux	Fluoroquinolone	Streptococcus mitis B6 (taxid 365659)	Streptococcus	k141_105093	6043	7737	148	1025.80716
T1409A_20052007_D1_D2	1	patA	efflux	Fluoroquinolone	Streptococcus mitis B6 (taxid 365659)	Streptococcus	k141_17250	1	1204	1062	10365.16706
T1409A_20052007_D1_D2	1	patA	efflux	Fluoroquinolone	Streptococcus mitis B6 (taxid 365659)	Streptococcus	k141_17898	237	1931	281	1947.647378
T1409A_20052007_D1_D2	1	patA	efflux	Fluoroquinolone	Streptococcus mitis B6 (taxid 365659)	Streptococcus	k141_80602	2	1410	266	2218.178025
T1409A_20052007_D1_D2	1	patA	efflux	Fluoroquinolone	Streptococcus pneumoniae (taxid 1313)	Streptococcus	k141_2121	2	1410	5699	47524.04723
T1409A_20052007_D1_D2	1	patA	efflux	Fluoroquinolone	Streptococcus sp. oral taxon 431 (taxid 712633)	Streptococcus	k141_66902	1440	3134	719	4983.482081
T1409A_20052007_D1_D2	1	patB	efflux	Fluoroquinolone	Streptococcus mitis B6 (taxid 365659)	Streptococcus	k141_105093	7751	9322	120	896.8555038
T1409A_20052007_D1_D2	1	patB	efflux	Fluoroquinolone	Streptococcus mitis B6 (taxid 365659)	Streptococcus	k141_79949	147	1913	283	1881.538689
T1409A_20052007_D1_D2	1	penA	inactivation	Beta-Lactam	Neisseria cinerea (taxid 483)	Neisseria	k141_97845	2381	4132	44	295.0420705
T1409A_20052007_D1_D2	1	penA	inactivation	Beta-Lactam	Neisseria subflava (taxid 28449)	Neisseria	k141_23807	28439	30150	157	1077.375411
T1409A_20052007_D1_D2	1	sul2	target replacement	Sulfonamide	Acinetobacter nosocomialis (taxid 106654)	Acinetobacter	k141_27359	863	1678	16	230.5047029
T1409A_20052007_D1_D2	1	tet(B)	efflux	Tetracycline	[Haemophilus] ducreyi (taxid 730)	[Haemophilus]	k141_9067	1	877	29	388.6971071
T1409A_20052007_D1_D2	1	tet(M)	target protection	Tetracycline	Enterococcus sp. HSIEG1 (taxid 1316414)	Enterococcus	k141_48679	1691	3610	0	0
T1409A_20052007_D1_D2	1	tet(O)	target protection	Tetracycline	Enterococcus sp. HSIEG1 (taxid 1316414)	Enterococcus	k141_48679	1691	3610	0	0
T1409A_20052007_D1_D2	1	tet(O)	target protection	Tetracycline	Streptococcus sp. HSISM1 (taxid 1316408)	Streptococcus	k141_28703	10455	12374	61	373.2263322
T1409A_20052007_D1_D2	1	tetA(46)	efflux	Tetracycline	Streptococcus sp. HSISM1 (taxid 1316408)	Streptococcus	k141_36145	7416	9140	145	987.5251329
T1409A_20052007_D1_D2	1	tetB(46)	efflux	Tetracycline	Streptococcus sp. HSISM1 (taxid 1316408)	Streptococcus	k141_36145	5685	7414	115	780.9446674
T1409A_20052007_D1_D2	1	tetB(60)	efflux	Tetracycline	Lysinibacillus sp. 2017 (taxid 2169540)	Lysinibacillus	k141_73195	27	1766	92	621.163119
T1409B_20052007_D1_D2	1	RlmA(II)	target alteration	Macrolide/Lincosamide	Streptococcus mitis (taxid 28037)	Streptococcus	k141_42839	158	999	71	1074.213717
T1409B_20052007_D1_D2	1	RlmA(II)	target alteration	Macrolide/Lincosamide	Streptococcus mitis (taxid 28037)	Streptococcus	k141_43951	453	1301	1476	22147.20094
T1409B_20052007_D1_D2	1	RlmA(II)	target alteration	Macrolide/Lincosamide	Streptococcus mitis (taxid 28037)	Streptococcus	k141_47710	55	668	16	332.114509
T1409B_20052007_D1_D2	1	RlmA(II)	target alteration	Macrolide/Lincosamide	Streptococcus mitis B6 (taxid 365659)	Streptococcus	k141_3473	244	1092	110	1650.536655
T1409B_20052007_D1_D2	1	RlmA(II)	target alteration	Macrolide/Lincosamide	Streptococcus mitis B6 (taxid 365659)	Streptococcus	k141_53411	127	975	122	1830.5952
T1409B_20052007_D1_D2	1	RlmA(II)	target alteration	Macrolide/Lincosamide	Streptococcus mitis B6 (taxid 365659)	Streptococcus	k141_87127	809	1657	985	14779.8055
T1409B_20052007_D1_D2	1	RlmA(II)	target alteration	Macrolide/Lincosamide	Streptococcus pneumoniae (taxid 1313)	Streptococcus	k141_28569	429	1277	131	1965.639108
T1409B_20052007_D1_D2	1	RlmA(II)	target alteration	Macrolide/Lincosamide	Streptococcus pneumoniae (taxid 1313)	Streptococcus	k141_60464	618	1466	4293	64415.94419
T1409B_20052007_D1_D2	1	RlmA(II)	target alteration	Macrolide/Lincosamide	Streptococcus sp. 116-D4 (taxid 2598453)	Streptococcus	k141_62766	1380	2228	515	7727.512522
T1409B_20052007_D1_D2	1	RlmA(II)	target alteration	Macrolide/Lincosamide	Streptococcus sp. NPS 308 (taxid 1902136)	Streptococcus	k141_67953	260	1108	2168	32530.57699
T1409B_20052007_D1_D2	1	RlmA(II)	target alteration	Macrolide/Lincosamide	Streptococcus sp. oral taxon 431 (taxid 712633)	Streptococcus	k141_81984	151	999	30	450.1463605
T1409B_20052007_D1_D2	1	catA2	inactivation	Chloramphenicol	Gammaproteobacteria (taxid 1236)	Gammaproteobacteria	k141_75090	1	488	6	156.7655498
T1409B_20052007_D1_D2	1	cfxA4	inactivation	Beta-Lactam	Prevotella scopos JCM 17725 (taxid 1236518)	Prevotella	k141_74413	99	1064	1343	17708.3069
T1409B_20052007_D1_D2	1	macA	efflux	Macrolide	Neisseria cinerea (taxid 483)	Neisseria	k141_52446	1409	2581	31	336.559941
T1409B_20052007_D1_D2	1	macB	efflux	Macrolide	Neisseria cinerea (taxid 483)	Neisseria	k141_52446	2654	4588	62	407.9092563
T1409B_20052007_D1_D2	1	macB	efflux	Macrolide	Neisseria subflava (taxid 28449)	Neisseria	k141_31906	8392	10329	708	4650.846197
T1409B_20052007_D1_D2	1	mef(A)	efflux	Macrolide	Streptococcus sp. HSISM1 (taxid 1316408)	Streptococcus	k141_31293	2186	3403	7725	80767.42752
T1409B_20052007_D1_D2	1	mef(E)	efflux	Macrolide	Streptococcus pneumoniae (taxid 1313)	Streptococcus	k141_6687	10365	11514	101	1118.483768
T1409B_20052007_D1_D2	1	msr(D)	target protection	Macrolide	Streptococcus sp. HSISM1 (taxid 1316408)	Streptococcus	k141_31293	603	2066	9142	79510.63677
T1409B_20052007_D1_D2	1	patA	efflux	Fluoroquinolone	Streptococcus mitis B6 (taxid 365659)	Streptococcus	k141_21242	52	1440	1207	11064.86564
T1409B_20052007_D1_D2	1	patA	efflux	Fluoroquinolone	Streptococcus mitis B6 (taxid 365659)	Streptococcus	k141_50854	1394	3088	139	1044.070284
T1409B_20052007_D1_D2	1	patA	efflux	Fluoroquinolone	Streptococcus mitis B6 (taxid 365659)	Streptococcus	k141_88280	491	1931	1239	10948.05965
T1409B_20052007_D1_D2	1	patA	efflux	Fluoroquinolone	Streptococcus mitis B6 (taxid 365659)	Streptococcus	k141_90688	850	2544	1710	12844.31788
T1409B_20052007_D1_D2	1	patB	efflux	Fluoroquinolone	Streptococcus mitis B6 (taxid 365659)	Streptococcus	k141_13967	158	1480	559	5380.327271
T1409B_20052007_D1_D2	1	patB	efflux	Fluoroquinolone	Streptococcus mitis B6 (taxid 365659)	Streptococcus	k141_2153	69	1499	6325	56279.83728
T1409B_20052007_D1_D2	1	patB	efflux	Fluoroquinolone	Streptococcus mitis B6 (taxid 365659)	Streptococcus	k141_23541	461	2227	1993	14359.68589
T1409B_20052007_D1_D2	1	patB	efflux	Fluoroquinolone	Streptococcus mitis B6 (taxid 365659)	Streptococcus	k141_50854	2	1380	84	775.6368058
T1409B_20052007_D1_D2	1	penA	inactivation	Beta-Lactam	Neisseria cinerea (taxid 483)	Neisseria	k141_21491	572	2323	63	457.8073323
T1409B_20052007_D1_D2	1	penA	inactivation	Beta-Lactam	Neisseria subflava (taxid 28449)	Neisseria	k141_16140	13787	15535	691	5029.964962
T1409B_20052007_D1_D2	1	tet(M)	target protection	Tetracycline	Streptococcus pneumoniae G54 (taxid 512566)	Streptococcus	k141_25776	4382	6301	0	0
T1409B_20052007_D1_D2	1	tet(O)	target protection	Tetracycline	Streptococcus pneumoniae G54 (taxid 512566)	Streptococcus	k141_25776	4382	6301	0	0
T1409B_20052007_D1_D2	1	tetA(46)	efflux	Tetracycline	Streptococcus sp. HSISM1 (taxid 1316408)	Streptococcus	k141_1076	23441	25165	485	3579.58614
T1409B_20052007_D1_D2	1	tetB(46)	efflux	Tetracycline	Streptococcus sp. HSISM1 (taxid 1316408)	Streptococcus	k141_1076	25167	26896	484	3561.875285
T1409B_20052007_D1_D2	1	tetB(60)	efflux	Tetracycline	Bacillus sp. FJAT-25496 (taxid 1742359)	Bacillus	k141_55173	6	1745	79	578.0372817
T1409B_20052007_D1_D2	1	tetB(60)	efflux	Tetracycline	Enterococcus wangshanyuanii (taxid 2005703)	Enterococcus	k141_27280	544	2283	203	1485.336306
T1409B_20052007_D1_D2	1	tetB(60)	efflux	Tetracycline	Kurthia zopfii (taxid 1650)	Kurthia	k141_44006	231	1970	171	1251.194622
T1420A_25022007_D1_D2	1	RlmA(II)	target alteration	Macrolide/Lincosamide	Streptococcus mitis (taxid 28037)	Streptococcus	k141_936	527	1375	185	5049.947062
T1420A_25022007_D1_D2	1	RlmA(II)	target alteration	Macrolide/Lincosamide	Streptococcus mitis B6 (taxid 365659)	Streptococcus	k141_17339	903	1751	670	18288.99747
T1420A_25022007_D1_D2	1	RlmA(II)	target alteration	Macrolide/Lincosamide	Streptococcus mitis B6 (taxid 365659)	Streptococcus	k141_2685	1988	2836	134	3657.799494
T1420A_25022007_D1_D2	1	RlmA(II)	target alteration	Macrolide/Lincosamide	Streptococcus mitis B6 (taxid 365659)	Streptococcus	k141_28623	162	1010	54	1474.038602
T1420A_25022007_D1_D2	1	RlmA(II)	target alteration	Macrolide/Lincosamide	Streptococcus pneumoniae (taxid 1313)	Streptococcus	k141_16960	1308	2156	532	14522.00993
T1420A_25022007_D1_D2	1	RlmA(II)	target alteration	Macrolide/Lincosamide	Streptococcus pneumoniae (taxid 1313)	Streptococcus	k141_17347	1012	1860	460	12556.62513
T1420A_25022007_D1_D2	1	blaI	inactivation	Beta-Lactam	Staphylococcus epidermidis (taxid 1282)	Staphylococcus	k141_4661	6732	7112	13	791.9006603
T1420A_25022007_D1_D2	1	blaI	inactivation	Beta-Lactam	Staphylococcus epidermidis (taxid 1282)	Staphylococcus	k141_4661	8966	9811	18	493.090625
T1420A_25022007_D1_D2	1	blaOXA-85	inactivation	Beta-Lactam	Fusobacterium (taxid 848)	Fusobacterium	k141_32784	2169	2954	0	0
T1420A_25022007_D1_D2	1	blaOXA-85	inactivation	Beta-Lactam	Fusobacterium (taxid 848)	Fusobacterium	k141_32784	2190	2954	0	0
T1420A_25022007_D1_D2	1	blaR1	inactivation	Beta-Lactam	Staphylococcus epidermidis (taxid 1282)	Staphylococcus	k141_4661	7102	8859	49	645.5580007
T1420A_25022007_D1_D2	1	catA16	inactivation	Chloramphenicol	Streptococcus salivarius (taxid 1304)	Streptococcus	k141_39022	188	847	15	526.8861636
T1420A_25022007_D1_D2	1	cfxA3	inactivation	Beta-Lactam	Bacteroidetes (taxid 976)	Bacteroidetes	k141_23430	94	1055	185	4456.144754
T1420A_25022007_D1_D2	1	dfrC	target replacement	Trimethoprim	Staphylococcus epidermidis (taxid 1282)	Staphylococcus	k141_10787	1735	2220	17	811.3684798
T1420A_25022007_D1_D2	1	lnu(A)	inactivation	Lincosamide	Staphylococcus pseudintermedius (taxid 283734)	Staphylococcus	k141_23744	142	627	12	572.7306916
T1420A_25022007_D1_D2	1	macB	efflux	Macrolide	Neisseria subflava (taxid 28449)	Neisseria	k141_3906	330906	332843	6173	73769.63007
T1420A_25022007_D1_D2	1	mecA	inactivation	Beta-Lactam	Staphylococcus aureus (taxid 1280)	Staphylococcus	k141_19477	1	1391	26	432.981656
T1420A_25022007_D1_D2	1	mef(A)	efflux	Macrolide	Terrabacteria group (taxid 1783272)	Terrabacteria	k141_22508	16	1233	1388	26400.35928
T1420A_25022007_D1_D2	1	mph(C)	inactivation	MDR	Staphylococcus aureus subsp. aureus ST228 (taxid 1074919)	Staphylococcus	k141_66	2595	3494	17	437.7238184
T1420A_25022007_D1_D2	1	msr(A)	target protection	MLS	Staphylococcus aureus subsp. aureus ST228 (taxid 1074919)	Staphylococcus	k141_66	3593	5059	34	536.8536326
T1420A_25022007_D1_D2	1	msr(D)	target protection	Macrolide	Bacilli (taxid 91061)	Bacilli	k141_15775	13	1476	1819	28780.56545
T1420A_25022007_D1_D2	1	patA	efflux	Fluoroquinolone	Streptococcus mitis B6 (taxid 365659)	Streptococcus	k141_1188	2649	4343	735	10043.49534
T1420A_25022007_D1_D2	1	patA	efflux	Fluoroquinolone	Streptococcus mitis B6 (taxid 365659)	Streptococcus	k141_22577	2649	3832	631	12346.83271
T1420A_25022007_D1_D2	1	patA	efflux	Fluoroquinolone	Streptococcus sp. oral taxon 431 (taxid 712633)	Streptococcus	k141_4604	4219	5913	234	3197.520966
T1420A_25022007_D1_D2	1	patB	efflux	Fluoroquinolone	Streptococcus mitis B6 (taxid 365659)	Streptococcus	k141_1188	4357	6094	312	4157.820392
T1420A_25022007_D1_D2	1	patB	efflux	Fluoroquinolone	Streptococcus mitis B6 (taxid 365659)	Streptococcus	k141_6088	921	2687	816	10695.72945
T1420A_25022007_D1_D2	1	penA	inactivation	Beta-Lactam	Neisseria subflava (taxid 28449)	Neisseria	k141_406	121275	123023	6281	83176.0543
T1420A_25022007_D1_D2	1	tet(K)	efflux	Tetracycline	Staphylococcus epidermidis (taxid 1282)	Staphylococcus	k141_27534	1746	3125	40	671.439172
T1420A_25022007_D1_D2	1	tet(M)	target protection	Tetracycline	Streptococcus mitis B6 (taxid 365659)	Streptococcus	k141_9188	16238	18157	0	0
T1420A_25022007_D1_D2	1	tet(O)	target protection	Tetracycline	Streptococcus mitis B6 (taxid 365659)	Streptococcus	k141_9188	16238	18157	0	0
T1420A_25022007_D1_D2	1	tet(W)	target protection	Tetracycline	Rothia mucilaginosa (taxid 43675)	Rothia	k141_31369	217	2136	658	7937.100296
T1420A_25022007_D1_D2	1	tetA(46)	efflux	Tetracycline	Streptococcus sp. HSISM1 (taxid 1316408)	Streptococcus	k141_28118	604	2155	26	388.0364293
T1420A_25022007_D1_D2	1	tetA(60)	efflux	Tetracycline	Enterococcus wangshanyuanii (taxid 2005703)	Enterococcus	k141_17252	17	1756	327	4352.703855
T1420A_25022007_D1_D2	1	tetA(60)	efflux	Tetracycline	Terrabacteria group (taxid 1783272)	Terrabacteria	k141_20582	1	1282	37	668.5956454
T1420A_25022007_D1_D2	1	tetB(60)	efflux	Tetracycline	Enterococcus wangshanyuanii (taxid 2005703)	Enterococcus	k141_17252	1753	3492	418	5564.006762
T1420A_25022007_D1_D2	1	tetB(60)	efflux	Tetracycline	Terrabacteria group (taxid 1783272)	Terrabacteria	k141_20582	1279	3018	97	1291.169033
T1420B_25022007_D1_D2	1	RlmA(II)	target alteration	Macrolide/Lincosamide	Streptococcus mitis B6 (taxid 365659)	Streptococcus	k141_1193	224	1072	374	9594.453218
T1420B_25022007_D1_D2	1	RlmA(II)	target alteration	Macrolide/Lincosamide	Streptococcus mitis B6 (taxid 365659)	Streptococcus	k141_3300	493	1341	255	6541.672649
T1420B_25022007_D1_D2	1	RlmA(II)	target alteration	Macrolide/Lincosamide	Streptococcus mitis B6 (taxid 365659)	Streptococcus	k141_3307	135	983	88	2257.518404
T1420B_25022007_D1_D2	1	RlmA(II)	target alteration	Macrolide/Lincosamide	Streptococcus sp. 116-D4 (taxid 2598453)	Streptococcus	k141_5900	1755	2603	227	5823.371338
T1420B_25022007_D1_D2	1	RlmA(II)	target alteration	Macrolide/Lincosamide	Streptococcus sp. oral taxon 431 (taxid 712633)	Streptococcus	k141_3026	295	1143	155	3976.310826
T1420B_25022007_D1_D2	1	ampC	inactivation	Beta-Lactam	Escherichia coli LF82 (taxid 591946)	Escherichia	k141_12475	13793	14926	0	0
T1420B_25022007_D1_D2	1	ampH	inactivation	Beta-Lactam	Escherichia coli APEC O1 (taxid 405955)	Escherichia	k141_1685	10732	11889	1014	19065.53847
T1420B_25022007_D1_D2	1	bacA	target alteration	Peptide	Escherichia coli UM146 (taxid 869729)	Escherichia	k141_10599	147892	148711	921	24463.59105
T1420B_25022007_D1_D2	1	blaEC-5	inactivation	Beta-Lactam	Escherichia coli LF82 (taxid 591946)	Escherichia	k141_12475	13793	14926	0	0
T1420B_25022007_D1_D2	1	eptA	efflux	Peptide	Escherichia coli UM146 (taxid 869729)	Escherichia	k141_604	146387	148030	1524	20178.63958
T1420B_25022007_D1_D2	1	kdpE	efflux	Aminoglycoside	Escherichia coli 536 (taxid 362663)	Escherichia	k141_15570	40795	41467	697	22563.57883
T1420B_25022007_D1_D2	1	macB	efflux	Macrolide	Neisseria subflava (taxid 28449)	Neisseria	k141_4788	8397	10334	81	909.7035256
T1420B_25022007_D1_D2	1	mef(A)	efflux	Macrolide	Streptococcus dysgalactiae (taxid 1334)	Streptococcus	k141_4635	3188	4405	855	15283.40128
T1420B_25022007_D1_D2	1	msr(D)	target protection	Macrolide	Streptococcus dysgalactiae (taxid 1334)	Streptococcus	k141_4635	1605	3068	990	14720.93341
T1420B_25022007_D1_D2	1	patA	efflux	Fluoroquinolone	Streptococcus mitis B6 (taxid 365659)	Streptococcus	k141_12101	2658	4352	313	4019.531266
T1420B_25022007_D1_D2	1	patA	efflux	Fluoroquinolone	Streptococcus mitis B6 (taxid 365659)	Streptococcus	k141_13998	2828	4522	515	6613.605758
T1420B_25022007_D1_D2	1	patA	efflux	Fluoroquinolone	Streptococcus mitis B6 (taxid 365659)	Streptococcus	k141_5887	1	1687	141	1819.307132
T1420B_25022007_D1_D2	1	patA	efflux	Fluoroquinolone	Streptococcus mitis B6 (taxid 365659)	Streptococcus	k141_6941	965	2659	285	3659.956584
T1420B_25022007_D1_D2	1	patA	efflux	Fluoroquinolone	Streptococcus sp. oral taxon 431 (taxid 712633)	Streptococcus	k141_4613	49915	51609	196	2517.022774
T1420B_25022007_D1_D2	1	patB	efflux	Fluoroquinolone	Streptococcus mitis B6 (taxid 365659)	Streptococcus	k141_13998	1048	2814	559	6885.977326
T1420B_25022007_D1_D2	1	patB	efflux	Fluoroquinolone	Streptococcus mitis B6 (taxid 365659)	Streptococcus	k141_6941	2673	4183	131	1887.290823
T1420B_25022007_D1_D2	1	patB	efflux	Fluoroquinolone	Streptococcus mitis B6 (taxid 365659)	Streptococcus	k141_9194	896	2662	378	4656.349605
T1420B_25022007_D1_D2	1	penA	inactivation	Beta-Lactam	Neisseria subflava (taxid 28449)	Neisseria	k141_5216	70408	72156	76	945.8377504
T1420B_25022007_D1_D2	1	tet(M)	target protection	Tetracycline	Streptococcus mitis B6 (taxid 365659)	Streptococcus	k141_4905	9960	11879	0	0
T1420B_25022007_D1_D2	1	tet(O)	target protection	Tetracycline	Streptococcus mitis B6 (taxid 365659)	Streptococcus	k141_4905	9960	11879	0	0
T1420B_25022007_D1_D2	1	tetA(60)	efflux	Tetracycline	Streptococcus acidominimus (taxid 1326)	Streptococcus	k141_15996	625	2364	57	713.0496209
T1420B_25022007_D1_D2	1	tetB(60)	efflux	Tetracycline	Streptococcus acidominimus (taxid 1326)	Streptococcus	k141_15996	2361	4100	59	738.0689059
T1420B_25022007_D1_D2	1	ugd	efflux	Peptide	Escherichia coli UM146 (taxid 869729)	Escherichia	k141_7330	20909	22075	878	16381.00131
T1444B_08032007_D1_D2	1	AAC(6')-Iy	inactivation	Aminoglycoside	Salmonella enterica subsp. diarizonae (taxid 59204)	Salmonella	k141_53974	640	1077	12	389.8154398
T1444B_08032007_D1_D2	1	FosA6	inactivation	Fosfomycin	Klebsiella pneumoniae (taxid 573)	Klebsiella	k141_32682	34	339	4	186.17415
T1444B_08032007_D1_D2	1	RlmA(II)	target alteration	Macrolide/Lincosamide	Streptococcus mitis (taxid 28037)	Streptococcus	k141_8452	115	743	37	836.3755105
T1444B_08032007_D1_D2	1	RlmA(II)	target alteration	Macrolide/Lincosamide	Streptococcus mitis B6 (taxid 365659)	Streptococcus	k141_21799	21	658	15	334.2805087
T1444B_08032007_D1_D2	1	RlmA(II)	target alteration	Macrolide/Lincosamide	Streptococcus mitis B6 (taxid 365659)	Streptococcus	k141_56401	671	1519	1476	24708.69069
T1444B_08032007_D1_D2	1	RlmA(II)	target alteration	Macrolide/Lincosamide	Streptococcus pneumoniae (taxid 1313)	Streptococcus	k141_29435	197	1045	37	619.3912978
T1444B_08032007_D1_D2	1	RlmA(II)	target alteration	Macrolide/Lincosamide	Streptococcus pneumoniae (taxid 1313)	Streptococcus	k141_31641	424	1272	537	8989.543971
T1444B_08032007_D1_D2	1	RlmA(II)	target alteration	Macrolide/Lincosamide	Streptococcus pneumoniae (taxid 1313)	Streptococcus	k141_56671	453	1301	965	16154.39466
T1444B_08032007_D1_D2	1	RlmA(II)	target alteration	Macrolide/Lincosamide	Streptococcus pseudopneumoniae IS7493 (taxid 1054460)	Streptococcus	k141_48063	1551	2399	2284	38234.85741
T1444B_08032007_D1_D2	1	ampH	inactivation	Beta-Lactam	Citrobacter freundii (taxid 546)	Citrobacter	k141_46721	182292	183449	797	9778.769067
T1444B_08032007_D1_D2	1	bacA	target alteration	Peptide	Citrobacter freundii (taxid 546)	Citrobacter	k141_48201	70438	71252	660	11510.09103
T1444B_08032007_D1_D2	1	bacA	target alteration	Peptide	Salmonella enterica (taxid 28901)	Salmonella	k141_18170	3	713	10	199.9405484
T1444B_08032007_D1_D2	1	blaCMY-51	inactivation	Beta-Lactam	Citrobacter freundii (taxid 546)	Citrobacter	k141_44906	31450	32595	838	10389.57445
T1444B_08032007_D1_D2	1	blaOXA-816	inactivation	Beta-Lactam	Acinetobacter radioresistens DSM 6976 = NBRC 102413 = CIP 103788 (taxid 981334)	Acinetobacter	k141_39111	31395	32216	1866	32264.70584
T1444B_08032007_D1_D2	1	catA15	inactivation	Chloramphenicol	Clostridium botulinum B str. Eklund 17B (NRP) (taxid 935198)	Clostridium	k141_38245	83740	84399	0	0
T1444B_08032007_D1_D2	1	catB	inactivation	Chloramphenicol	Clostridium botulinum B str. Eklund 17B (NRP) (taxid 935198)	Clostridium	k141_38245	83740	84399	0	0
T1444B_08032007_D1_D2	1	cfxA3	inactivation	Beta-Lactam	Prevotella (taxid 838)	Prevotella	k141_13017	596	1561	38	559.0047663
T1444B_08032007_D1_D2	1	kdpE	efflux	Aminoglycoside	Citrobacter freundii (taxid 546)	Citrobacter	k141_19334	139205	139877	575	12146.68584
T1444B_08032007_D1_D2	1	macB	efflux	Macrolide	Neisseria subflava (taxid 28449)	Neisseria	k141_23881	290085	292022	1819	13330.98703
T1444B_08032007_D1_D2	1	mef(A)	efflux	Macrolide	Streptococcus mitis (taxid 28037)	Streptococcus	k141_36181	2853	4070	4160	48524.60178
T1444B_08032007_D1_D2	1	msr(D)	target protection	Macrolide	Streptococcus mitis (taxid 28037)	Streptococcus	k141_36181	1270	2733	4722	45818.5018
T1444B_08032007_D1_D2	1	patA	efflux	Fluoroquinolone	Streptococcus mitis B6 (taxid 365659)	Streptococcus	k141_20070	2865	4559	3984	33386.0586
T1444B_08032007_D1_D2	1	patA	efflux	Fluoroquinolone	Streptococcus mitis B6 (taxid 365659)	Streptococcus	k141_24349	1014	2588	1760	15873.29792
T1444B_08032007_D1_D2	1	patA	efflux	Fluoroquinolone	Streptococcus mitis B6 (taxid 365659)	Streptococcus	k141_26521	1014	2708	1449	12142.67041
T1444B_08032007_D1_D2	1	patA	efflux	Fluoroquinolone	Streptococcus mitis B6 (taxid 365659)	Streptococcus	k141_31845	2773	4347	689	6214.035379
T1444B_08032007_D1_D2	1	patA	efflux	Fluoroquinolone	Streptococcus sp. oral taxon 431 (taxid 712633)	Streptococcus	k141_35794	13758	15452	121	1013.98421
T1444B_08032007_D1_D2	1	patA	efflux	Fluoroquinolone	Streptococcus sp. oral taxon 431 (taxid 712633)	Streptococcus	k141_37707	1271	2965	62	519.562157
T1444B_08032007_D1_D2	1	patB	efflux	Fluoroquinolone	Streptococcus mitis B6 (taxid 365659)	Streptococcus	k141_20070	4573	6339	2751	22113.58315
T1444B_08032007_D1_D2	1	patB	efflux	Fluoroquinolone	Streptococcus mitis B6 (taxid 365659)	Streptococcus	k141_32130	1679	3445	2501	20103.98817
T1444B_08032007_D1_D2	1	penA	inactivation	Beta-Lactam	Neisseria subflava (taxid 28449)	Neisseria	k141_47152	79676	81424	1958	15901.22148
T1444B_08032007_D1_D2	1	tet(M)	target protection	Tetracycline	Neisseria subflava (taxid 28449)	Neisseria	k141_270	32932	34851	0	0
T1444B_08032007_D1_D2	1	tet(O)	target protection	Tetracycline	Neisseria subflava (taxid 28449)	Neisseria	k141_270	32932	34851	0	0
T1444B_08032007_D1_D2	1	tet(O)	target protection	Tetracycline	Streptococcus sp. HSISM1 (taxid 1316408)	Streptococcus	k141_12497	1834	3753	229	1694.024688
T1444B_08032007_D1_D2	1	tetA(46)	efflux	Tetracycline	Streptococcus parasanguinis FW213 (taxid 1114965)	Streptococcus	k141_42830	8207	9931	255	2099.723682
T1444B_08032007_D1_D2	1	tetA(46)	efflux	Tetracycline	Streptococcus sp. HSISM1 (taxid 1316408)	Streptococcus	k141_36938	8941	10665	170	1399.815788
T1444B_08032007_D1_D2	1	tetB(46)	efflux	Tetracycline	Streptococcus parasanguinis FW213 (taxid 1114965)	Streptococcus	k141_42830	9933	11662	309	2537.013124
T1444B_08032007_D1_D2	1	tetB(46)	efflux	Tetracycline	Streptococcus sp. HSISM1 (taxid 1316408)	Streptococcus	k141_36938	10667	12396	177	1453.240527
T1469A_8072007_D1_D2	1	CfxA5	inactivation	Beta-Lactam	Bacteroides fragilis (taxid 817)	Bacteroides	k141_15251	1	934	596	14911.96239
T1469A_8072007_D1_D2	1	RlmA(II)	target alteration	Macrolide/Lincosamide	Streptococcus oralis subsp. tigurinus (taxid 1077464)	Streptococcus	k141_25619	861	1709	81	2229.766316
T1469A_8072007_D1_D2	1	RlmA(II)	target alteration	Macrolide/Lincosamide	Streptococcus pneumoniae (taxid 1313)	Streptococcus	k141_14104	358	1206	1287	35428.50924
T1469A_8072007_D1_D2	1	RlmA(II)	target alteration	Macrolide/Lincosamide	Streptococcus pneumoniae (taxid 1313)	Streptococcus	k141_14519	294	1142	84	2312.350253
T1469A_8072007_D1_D2	1	RlmA(II)	target alteration	Macrolide/Lincosamide	Streptococcus pneumoniae (taxid 1313)	Streptococcus	k141_37906	1042	1890	2841	78206.98892
T1469A_8072007_D1_D2	1	RlmA(II)	target alteration	Macrolide/Lincosamide	Streptococcus sp. 116-D4 (taxid 2598453)	Streptococcus	k141_46301	1108	1956	1248	34354.91805
T1469A_8072007_D1_D2	1	RlmA(II)	target alteration	Macrolide/Lincosamide	Streptococcus sp. NPS 308 (taxid 1902136)	Streptococcus	k141_1726	3087	3935	1109	30528.52894
T1469A_8072007_D1_D2	1	RlmA(II)	target alteration	Macrolide/Lincosamide	Streptococcus sp. oral taxon 431 (taxid 712633)	Streptococcus	k141_32095	2	838	35	977.3091182
T1469A_8072007_D1_D2	1	blaTEM-1	inactivation	Beta-Lactam	Haemophilus influenzae (taxid 727)	Haemophilus	k141_767	18224	19084	180	4885.896216
T1469A_8072007_D1_D2	1	lsa(C)	target protection	Lincosamide/Streptogramin	Streptococcus anginosus (taxid 1328)	Streptococcus	k141_7676	5064	6541	44	695.4122953
T1469A_8072007_D1_D2	1	macA	efflux	Macrolide	Neisseria cinerea (taxid 483)	Neisseria	k141_10357	24675	25847	503	10018.6812
T1469A_8072007_D1_D2	1	macB	efflux	Macrolide	Neisseria cinerea (taxid 483)	Neisseria	k141_10357	22668	24602	797	9619.932737
T1469A_8072007_D1_D2	1	macB	efflux	Macrolide	Neisseria subflava (taxid 28449)	Neisseria	k141_4453	8386	10323	156	1880.031654
T1469A_8072007_D1_D2	1	mef(A)	efflux	Macrolide	Streptococcus mitis B6 (taxid 365659)	Streptococcus	k141_43002	2532	3749	3191	61207.74925
T1469A_8072007_D1_D2	1	msr(D)	target protection	Macrolide	Streptococcus mitis B6 (taxid 365659)	Streptococcus	k141_43002	3869	5332	3947	62978.59738
T1469A_8072007_D1_D2	1	patA	efflux	Fluoroquinolone	Streptococcus mitis B6 (taxid 365659)	Streptococcus	k141_1939	1	1538	3955	60067.94911
T1469A_8072007_D1_D2	1	patA	efflux	Fluoroquinolone	Streptococcus mitis B6 (taxid 365659)	Streptococcus	k141_28291	1210	2859	1760	24915.07484
T1469A_8072007_D1_D2	1	patA	efflux	Fluoroquinolone	Streptococcus mitis B6 (taxid 365659)	Streptococcus	k141_542	52	1746	1745	24046.5186
T1469A_8072007_D1_D2	1	patA	efflux	Fluoroquinolone	Streptococcus mitis B6 (taxid 365659)	Streptococcus	k141_8319	931	2625	1691	23302.38565
T1469A_8072007_D1_D2	1	patB	efflux	Fluoroquinolone	Streptococcus mitis B6 (taxid 365659)	Streptococcus	k141_43270	1	1746	4548	60840.84098
T1469A_8072007_D1_D2	1	penA	inactivation	Beta-Lactam	Neisseria cinerea (taxid 483)	Neisseria	k141_23806	60331	62079	911	12165.98096
T1469A_8072007_D1_D2	1	penA	inactivation	Beta-Lactam	Neisseria subflava (taxid 28449)	Neisseria	k141_303	27037	28748	200	2728.664683
T1469A_8072007_D1_D2	1	tet(M)	target protection	Tetracycline	Streptococcus (taxid 1301)	Streptococcus	k141_20790	9890	11809	0	0
T1469A_8072007_D1_D2	1	tet(O)	target protection	Tetracycline	Streptococcus (taxid 1301)	Streptococcus	k141_20790	9890	11809	0	0
T1469A_8072007_D1_D2	1	tet(O)	target protection	Tetracycline	Streptococcus pneumoniae (taxid 1313)	Streptococcus	k141_34342	893	2812	69	839.3523289
T1469A_8072007_D1_D2	1	tetA(46)	efflux	Tetracycline	Streptococcus australis (taxid 113107)	Streptococcus	k141_39169	3407	5131	72	974.912006
T1469A_8072007_D1_D2	1	tetA(60)	efflux	Tetracycline	Streptococcus sp. oral taxon 431 (taxid 712633)	Streptococcus	k141_32571	7145	8884	47	630.9115234
T1469A_8072007_D1_D2	1	tetB(46)	efflux	Tetracycline	Streptococcus australis (taxid 113107)	Streptococcus	k141_39169	5133	6742	49	710.9027918
T1469A_8072007_D1_D2	1	tetB(60)	efflux	Tetracycline	Streptococcus sp. oral taxon 431 (taxid 712633)	Streptococcus	k141_32571	5409	7148	45	604.0642245
T1469B_8072007_D1_D2	1	RlmA(II)	target alteration	Macrolide/Lincosamide	Streptococcus oralis subsp. tigurinus (taxid 1077464)	Streptococcus	k141_22963	278	1108	45	949.4491059
T1469B_8072007_D1_D2	1	RlmA(II)	target alteration	Macrolide/Lincosamide	Streptococcus oralis subsp. tigurinus (taxid 1077464)	Streptococcus	k141_5563	1234	2082	68	1404.269065
T1469B_8072007_D1_D2	1	RlmA(II)	target alteration	Macrolide/Lincosamide	Streptococcus pneumoniae (taxid 1313)	Streptococcus	k141_15380	763	1611	2892	59722.73731
T1469B_8072007_D1_D2	1	RlmA(II)	target alteration	Macrolide/Lincosamide	Streptococcus pneumoniae (taxid 1313)	Streptococcus	k141_77559	1007	1855	376	7764.781891
T1469B_8072007_D1_D2	1	RlmA(II)	target alteration	Macrolide/Lincosamide	Streptococcus pneumoniae (taxid 1313)	Streptococcus	k141_77564	951	1586	565	15581.59784
T1469B_8072007_D1_D2	1	RlmA(II)	target alteration	Macrolide/Lincosamide	Streptococcus sp. HSISM1 (taxid 1316408)	Streptococcus	k141_1485	2734	3582	1728	35684.95507
T1469B_8072007_D1_D2	1	RlmA(II)	target alteration	Macrolide/Lincosamide	Streptococcus sp. oral taxon 431 (taxid 712633)	Streptococcus	k141_10157	409	1257	58	1197.758909
T1469B_8072007_D1_D2	1	RlmA(II)	target alteration	Macrolide/Lincosamide	Streptococcus sp. oral taxon 431 (taxid 712633)	Streptococcus	k141_12569	6357	7205	1354	27961.47521
T1469B_8072007_D1_D2	1	RlmA(II)	target alteration	Macrolide/Lincosamide	Streptococcus sp. oral taxon 431 (taxid 712633)	Streptococcus	k141_27788	50	898	118	2436.819849
T1469B_8072007_D1_D2	1	RlmA(II)	target alteration	Macrolide/Lincosamide	Streptococcus sp. oral taxon 431 (taxid 712633)	Streptococcus	k141_75810	1112	1960	33	681.4835171
T1469B_8072007_D1_D2	1	RlmA(II)	target alteration	Macrolide/Lincosamide	Streptococcus sp. oral taxon 431 (taxid 712633)	Streptococcus	k141_82513	36	757	30	728.6571964
T1469B_8072007_D1_D2	1	blaTEM-1	inactivation	Beta-Lactam	Haemophilus influenzae (taxid 727)	Haemophilus	k141_31741	18224	19084	610	12421.3458
T1469B_8072007_D1_D2	1	cfxA3	inactivation	Beta-Lactam	Bacteroidetes (taxid 976)	Bacteroidetes	k141_55488	1	934	1229	23067.87066
T1469B_8072007_D1_D2	1	lsa(C)	target protection	Lincosamide/Streptogramin	Streptococcus anginosus (taxid 1328)	Streptococcus	k141_36481	2748	4225	45	533.5428286
T1469B_8072007_D1_D2	1	macA	efflux	Macrolide	Neisseria cinerea (taxid 483)	Neisseria	k141_20383	3	1166	18	271.0379219
T1469B_8072007_D1_D2	1	macB	efflux	Macrolide	Neisseria cinerea (taxid 483)	Neisseria	k141_20383	1239	3173	43	389.3581362
T1469B_8072007_D1_D2	1	macB	efflux	Macrolide	Neisseria subflava (taxid 28449)	Neisseria	k141_32752	8407	10344	237	2142.673477
T1469B_8072007_D1_D2	1	mef(A)	efflux	Macrolide	Streptococcus mitis B6 (taxid 365659)	Streptococcus	k141_30175	9372	10589	2238	32203.77417
T1469B_8072007_D1_D2	1	mef(E)	efflux	Macrolide	Streptococcus pneumoniae SPNA45 (taxid 869309)	Streptococcus	k141_24113	1181	2357	352	5241.705419
T1469B_8072007_D1_D2	1	mef(E)	efflux	Macrolide	Streptococcus respiraculi (taxid 2021971)	Streptococcus	k141_79297	19	1189	40	598.70295
T1469B_8072007_D1_D2	1	msr(D)	target protection	Macrolide	Streptococcus mitis B6 (taxid 365659)	Streptococcus	k141_30175	7789	9252	2824	33803.18597
T1469B_8072007_D1_D2	1	patA	efflux	Fluoroquinolone	Streptococcus mitis B6 (taxid 365659)	Streptococcus	k141_30781	1	1545	5201	58989.78676
T1469B_8072007_D1_D2	1	patB	efflux	Fluoroquinolone	Streptococcus mitis B6 (taxid 365659)	Streptococcus	k141_24459	1	1746	2924	29343.99267
T1469B_8072007_D1_D2	1	patB	efflux	Fluoroquinolone	Streptococcus mitis B6 (taxid 365659)	Streptococcus	k141_33350	136	1525	3127	39424.20133
T1469B_8072007_D1_D2	1	patB	efflux	Fluoroquinolone	Streptococcus mitis B6 (taxid 365659)	Streptococcus	k141_4486	1360	3126	1303	12920.84703
T1469B_8072007_D1_D2	1	patB	efflux	Fluoroquinolone	Streptococcus mitis B6 (taxid 365659)	Streptococcus	k141_51633	2	1277	115	1579.519253
T1469B_8072007_D1_D2	1	patB	efflux	Fluoroquinolone	Streptococcus mitis B6 (taxid 365659)	Streptococcus	k141_5662	700	2089	1796	22643.38522
T1469B_8072007_D1_D2	1	patB	efflux	Fluoroquinolone	Streptococcus mitis B6 (taxid 365659)	Streptococcus	k141_63285	1173	2939	491	4868.868682
T1469B_8072007_D1_D2	1	penA	inactivation	Beta-Lactam	Neisseria cinerea (taxid 483)	Neisseria	k141_68958	1429	3177	37	370.6786428
T1469B_8072007_D1_D2	1	penA	inactivation	Beta-Lactam	Neisseria subflava (taxid 28449)	Neisseria	k141_15575	11075	12786	269	2753.211272
T1469B_8072007_D1_D2	1	tet(M)	target protection	Tetracycline	Enterococcus sp. HSIEG1 (taxid 1316414)	Enterococcus	k141_82907	1596	3515	0	0
T1469B_8072007_D1_D2	1	tet(O)	target protection	Tetracycline	Enterococcus sp. HSIEG1 (taxid 1316414)	Enterococcus	k141_82907	1596	3515	0	0
T1469B_8072007_D1_D2	1	tet(O)	target protection	Tetracycline	Streptococcus pneumoniae (taxid 1313)	Streptococcus	k141_43769	854	2773	63	574.9139453
T1469B_8072007_D1_D2	1	tetA(46)	efflux	Tetracycline	Streptococcus australis (taxid 113107)	Streptococcus	k141_34040	459	1749	52	705.912548
T1469B_8072007_D1_D2	1	tetA(60)	efflux	Tetracycline	Homo sapiens (taxid 9606)	Homo	k141_74049	38	1777	107	1077.510384
T1469B_8072007_D1_D2	1	tetB(60)	efflux	Tetracycline	Bacillus sp. FJAT-25496 (taxid 1742359)	Bacillus	k141_10346	212	1935	48	487.8577724
T1469B_8072007_D1_D2	1	tetB(60)	efflux	Tetracycline	Homo sapiens (taxid 9606)	Homo	k141_74049	1774	3513	138	1389.68629
T1472A_25022007_D1_D2	1	RlmA(II)	target alteration	Macrolide/Lincosamide	Streptococcus mitis B6 (taxid 365659)	Streptococcus	k141_12935	450	1298	336	41880.69803
T1472A_25022007_D1_D2	1	RlmA(II)	target alteration	Macrolide/Lincosamide	Streptococcus pseudopneumoniae IS7493 (taxid 1054460)	Streptococcus	k141_12677	122	970	445	55466.9959
T1472A_25022007_D1_D2	1	RlmA(II)	target alteration	Macrolide/Lincosamide	Streptococcus sp. oral taxon 431 (taxid 712633)	Streptococcus	k141_12698	561	1409	871	108565.738
T1472A_25022007_D1_D2	1	erm(C)	target alteration	MLS	Staphylococcus aureus (taxid 1280)	Staphylococcus	k141_8104	70	804	9	1296.035614
T1472A_25022007_D1_D2	1	mef(A)	efflux	Macrolide	Streptococcus (taxid 1301)	Streptococcus	k141_12432	2326	3543	1371	119074.1152
T1472A_25022007_D1_D2	1	mef(E)	efflux	Macrolide	Streptococcus pneumoniae (taxid 1313)	Streptococcus	k141_10945	751	1927	23	2067.24048
T1472A_25022007_D1_D2	1	msr(D)	target protection	Macrolide	Streptococcus (taxid 1301)	Streptococcus	k141_12432	743	2206	1667	120437.5078
T1472A_25022007_D1_D2	1	patA	efflux	Fluoroquinolone	Streptococcus mitis B6 (taxid 365659)	Streptococcus	k141_12886	2739	4433	914	57029.98746
T1472A_25022007_D1_D2	1	patA	efflux	Fluoroquinolone	Streptococcus mitis B6 (taxid 365659)	Streptococcus	k141_8277	2616	4310	490	30574.0633
T1472A_25022007_D1_D2	1	patB	efflux	Fluoroquinolone	Streptococcus mitis B6 (taxid 365659)	Streptococcus	k141_12886	4447	6213	983	58834.66771
T1472A_25022007_D1_D2	1	patB	efflux	Fluoroquinolone	Streptococcus mitis B6 (taxid 365659)	Streptococcus	k141_8277	836	2602	506	30285.19009
T1472A_25022007_D1_D2	1	tet(O)	target protection	Tetracycline	Streptococcus sp. HSISM1 (taxid 1316408)	Streptococcus	k141_11391	11129	13048	335	18451.86713
T1472A_25022007_D1_D2	1	tetA(46)	efflux	Tetracycline	Streptococcus sp. LPB0220 (taxid 2610896)	Streptococcus	k141_6696	11303	13027	273	16737.70356
T1472A_25022007_D1_D2	1	tetB(46)	efflux	Tetracycline	Streptococcus sp. LPB0220 (taxid 2610896)	Streptococcus	k141_6696	13029	14758	268	16383.63587
T1500A_23042007_D1_D2	1	APH(3')-IIb	inactivation	Aminoglycoside	Pseudomonas aeruginosa (taxid 287)	Pseudomonas	k141_11073	27254	28060	83	1404.344205
T1500A_23042007_D1_D2	1	APH(3')-Ib	inactivation	Aminoglycoside	Enterobacteriaceae (taxid 543)	Enterobacteriaceae	k141_39934	909	1724	0	0
T1500A_23042007_D1_D2	1	FosA6	inactivation	Fosfomycin	Klebsiella pneumoniae JM45 (taxid 1380908)	Klebsiella	k141_26462	13951	14370	0	0
T1500A_23042007_D1_D2	1	RlmA(II)	target alteration	Macrolide/Lincosamide	Streptococcus mitis (taxid 28037)	Streptococcus	k141_50688	316	1157	73	1183.742882
T1500A_23042007_D1_D2	1	RlmA(II)	target alteration	Macrolide/Lincosamide	Streptococcus mitis B6 (taxid 365659)	Streptococcus	k141_16814	184	1032	176	2830.396846
T1500A_23042007_D1_D2	1	RlmA(II)	target alteration	Macrolide/Lincosamide	Streptococcus mitis B6 (taxid 365659)	Streptococcus	k141_3802	228	1076	467	7510.200722
T1500A_23042007_D1_D2	1	RlmA(II)	target alteration	Macrolide/Lincosamide	Streptococcus mitis B6 (taxid 365659)	Streptococcus	k141_64443	1091	1939	260	4181.268068
T1500A_23042007_D1_D2	1	RlmA(II)	target alteration	Macrolide/Lincosamide	Streptococcus mitis B6 (taxid 365659)	Streptococcus	k141_8502	633	1481	624	10035.04336
T1500A_23042007_D1_D2	1	RlmA(II)	target alteration	Macrolide/Lincosamide	Streptococcus pneumoniae (taxid 1313)	Streptococcus	k141_53978	1	634	108	2326.754495
T1500A_23042007_D1_D2	1	RlmA(II)	target alteration	Macrolide/Lincosamide	Streptococcus pneumoniae (taxid 1313)	Streptococcus	k141_53981	1	634	1077	23202.91288
T1500A_23042007_D1_D2	1	RlmA(II)	target alteration	Macrolide/Lincosamide	Streptococcus pneumoniae (taxid 1313)	Streptococcus	k141_62527	45	766	20	378.2903362
T1500A_23042007_D1_D2	1	RlmA(II)	target alteration	Macrolide/Lincosamide	Streptococcus pneumoniae (taxid 1313)	Streptococcus	k141_64377	385	1233	1519	24428.2546
T1500A_23042007_D1_D2	1	RlmA(II)	target alteration	Macrolide/Lincosamide	Streptococcus pneumoniae (taxid 1313)	Streptococcus	k141_88889	236	1084	88	1415.198423
T1500A_23042007_D1_D2	1	RlmA(II)	target alteration	Macrolide/Lincosamide	Streptococcus sp. oral taxon 431 (taxid 712633)	Streptococcus	k141_38163	1	750	51	928.5790356
T1500A_23042007_D1_D2	1	RlmA(II)	target alteration	Macrolide/Lincosamide	Streptococcus sp. oral taxon 431 (taxid 712633)	Streptococcus	k141_38546	168	1016	122	1961.979632
T1500A_23042007_D1_D2	1	RlmA(II)	target alteration	Macrolide/Lincosamide	Streptococcus sp. oral taxon 431 (taxid 712633)	Streptococcus	k141_41767	310	1150	321	5211.422245
T1500A_23042007_D1_D2	1	RlmA(II)	target alteration	Macrolide/Lincosamide	Streptococcus sp. oral taxon 431 (taxid 712633)	Streptococcus	k141_65142	424	1272	284	4567.231274
T1500A_23042007_D1_D2	1	ampC	inactivation	Beta-Lactam	Escherichia coli CFT073 (taxid 199310)	Escherichia	k141_64980	46229	47362	0	0
T1500A_23042007_D1_D2	1	ampH	inactivation	Beta-Lactam	Escherichia coli ED1a (taxid 585397)	Escherichia	k141_27516	10942	12099	239	2817.053261
T1500A_23042007_D1_D2	1	aph(3')-Ia	inactivation	Aminoglycoside	Enterobacteriaceae (taxid 543)	Enterobacteriaceae	k141_39934	909	1724	0	0
T1500A_23042007_D1_D2	1	arnA	efflux	Peptide	Pseudomonas aeruginosa PA7 (taxid 381754)	Pseudomonas	k141_85099	10330	12318	135	926.0787192
T1500A_23042007_D1_D2	1	bacA	target alteration	Peptide	Escherichia coli Nissle 1917 (taxid 316435)	Escherichia	k141_21855	6754	7573	197	3280.294535
T1500A_23042007_D1_D2	1	bacA	target alteration	Peptide	Klebsiella pneumoniae subsp. pneumoniae 1084 (taxid 1193292)	Klebsiella	k141_21504	9815	10636	144	2391.937629
T1500A_23042007_D1_D2	1	basS	efflux	Peptide	Pseudomonas aeruginosa 39016 (taxid 798130)	Pseudomonas	k141_10014	4212	5645	112	1065.86536
T1500A_23042007_D1_D2	1	blaCSP-1	inactivation	Beta-Lactam	unclassified (taxid 0)	Unclassified	k141_2561	1	672	7	142.2676101
T1500A_23042007_D1_D2	1	blaEC-5	inactivation	Beta-Lactam	Escherichia coli CFT073 (taxid 199310)	Escherichia	k141_64980	46229	47362	0	0
T1500A_23042007_D1_D2	1	blaOXA-50	inactivation	Beta-lactam	Pseudomonas aeruginosa PACS2 (taxid 388272)	Pseudomonas	k141_3716	19247	20035	107	1851.774402
T1500A_23042007_D1_D2	1	blaPDC-374	inactivation	Beta-Lactam	Pseudomonas aeruginosa (taxid 287)	Pseudomonas	k141_11073	13705	14927	2	22.31974897
T1500A_23042007_D1_D2	1	blaPDC-55	inactivation	Beta-Lactam	Pseudomonas aeruginosa (taxid 287)	Pseudomonas	k141_11073	13705	14898	0	0
T1500A_23042007_D1_D2	1	blaSHV-187	inactivation	Beta-Lactam	Klebsiella pneumoniae subsp. rhinoscleromatis SB3432 (taxid 861365)	Klebsiella	k141_22214	109722	110588	137	2157.412502
T1500A_23042007_D1_D2	1	blaTEM-1	inactivation	Beta-Lactam	Haemophilus influenzae (taxid 727)	Haemophilus	k141_42601	562	1422	209	3314.197237
T1500A_23042007_D1_D2	1	catB	inactivation	Chloramphenicol	Pseudomonas aeruginosa B136-33 (taxid 1280938)	Pseudomonas	k141_46437	7876	8514	52	1111.509505
T1500A_23042007_D1_D2	1	cfxA4	inactivation	Beta-Lactam	Prevotella scopos JCM 17725 (taxid 1236518)	Prevotella	k141_15536	94	1059	1056	14923.37736
T1500A_23042007_D1_D2	1	dfrE	target replacement	Trimethoprim	Enterococcus faecalis (taxid 1351)	Enterococcus	k141_24067	251	745	8	220.8480424
T1500A_23042007_D1_D2	1	eptA	efflux	Peptide	Escherichia coli CFT073 (taxid 199310)	Escherichia	k141_64980	87632	89275	380	3154.107922
T1500A_23042007_D1_D2	1	fosA	inactivation	Fosfomycin	Klebsiella pneumoniae JM45 (taxid 1380908)	Klebsiella	k141_26462	13951	14370	0	0
T1500A_23042007_D1_D2	1	fosA	inactivation	Fosfomycin	Pseudomonas aeruginosa B136-33 (taxid 1280938)	Pseudomonas	k141_34671	40375	40782	30	1005.211299
T1500A_23042007_D1_D2	1	kdpE	efflux	Aminoglycoside	Escherichia coli ED1a (taxid 585397)	Escherichia	k141_27516	302198	302870	199	4038.446365
T1500A_23042007_D1_D2	1	lsa(A)	target protection	Lincosamide/Streptogramin	Pseudomonas aeruginosa (taxid 287)	Pseudomonas	k141_61613	3993	5249	68	738.3287661
T1500A_23042007_D1_D2	1	lsa(C)	target protection	Lincosamide/Streptogramin	Lachnoanaerobaculum umeaense (taxid 617123)	Lachnoanaerobaculum	k141_40881	6619	8097	110	1014.959627
T1500A_23042007_D1_D2	1	lsa(C)	target protection	Lincosamide/Streptogramin	Streptococcus sp. A12 (taxid 1759399)	Streptococcus	k141_4552	5692	7170	629	5803.723684
T1500A_23042007_D1_D2	1	macB	efflux	Macrolide	Neisseria subflava (taxid 28449)	Neisseria	k141_39291	8398	10335	2015	14186.52232
T1500A_23042007_D1_D2	1	mef(A)	efflux	Macrolide	Streptococcus mitis B6 (taxid 365659)	Streptococcus	k141_41383	2089	3306	4304	48229.43791
T1500A_23042007_D1_D2	1	msr(D)	target protection	Macrolide	Streptococcus mitis B6 (taxid 365659)	Streptococcus	k141_41383	506	1969	5069	47250.7255
T1500A_23042007_D1_D2	1	oqxA10	efflux	Phenicol/Quinolone	Klebsiella pneumoniae subsp. pneumoniae 1084 (taxid 1193292)	Klebsiella	k141_60868	4074	5249	0	0
T1500A_23042007_D1_D2	1	oqxA6	efflux	Phenicol/Quinolone	Klebsiella pneumoniae subsp. pneumoniae 1084 (taxid 1193292)	Klebsiella	k141_60868	4074	5249	0	0
T1500A_23042007_D1_D2	1	oqxB	efflux	Phenicol/Quinolone	Klebsiella pneumoniae subsp. pneumoniae 1084 (taxid 1193292)	Klebsiella	k141_60868	5273	8425	0	0
T1500A_23042007_D1_D2	1	oqxB12	efflux	Phenicol/Quinolone	Klebsiella pneumoniae subsp. pneumoniae 1084 (taxid 1193292)	Klebsiella	k141_60868	5273	8425	0	0
T1500A_23042007_D1_D2	1	patA	efflux	Fluoroquinolone	Streptococcus mitis B6 (taxid 365659)	Streptococcus	k141_19021	1	1458	1938	18139.47599
T1500A_23042007_D1_D2	1	patA	efflux	Fluoroquinolone	Streptococcus mitis B6 (taxid 365659)	Streptococcus	k141_34031	1	1572	741	6432.392531
T1500A_23042007_D1_D2	1	patA	efflux	Fluoroquinolone	Streptococcus mitis B6 (taxid 365659)	Streptococcus	k141_39370	1	1176	1242	14414.98668
T1500A_23042007_D1_D2	1	patA	efflux	Fluoroquinolone	Streptococcus mitis B6 (taxid 365659)	Streptococcus	k141_78872	901	2591	544	4389.779551
T1500A_23042007_D1_D2	1	patB	efflux	Fluoroquinolone	Streptococcus mitis B6 (taxid 365659)	Streptococcus	k141_69439	1963	3406	237	2239.816971
T1500A_23042007_D1_D2	1	patB	efflux	Fluoroquinolone	Streptococcus mitis B6 (taxid 365659)	Streptococcus	k141_87898	1	1553	1112	9771.102888
T1500A_23042007_D1_D2	1	penA	inactivation	Beta-Lactam	Neisseria subflava (taxid 28449)	Neisseria	k141_79785	92497	94245	2001	15611.196
T1500A_23042007_D1_D2	1	tet(32)	target protection	Tetracycline	Faecalibacterium prausnitzii (taxid 853)	Faecalibacterium	k141_38442	854	2773	119	845.6730734
T1500A_23042007_D1_D2	1	tet(32)	target protection	Tetracycline	Lachnoanaerobaculum umeaense (taxid 617123)	Lachnoanaerobaculum	k141_25820	2409	4328	80	568.5197132
T1500A_23042007_D1_D2	1	tet(B)	efflux	Tetracycline	Klebsiella michiganensis E718 (taxid 1191061)	Klebsiella	k141_89555	4300	5505	317	3587.589393
T1500A_23042007_D1_D2	1	tet(M)	target protection	Tetracycline	Streptococcus dysgalactiae (taxid 1334)	Streptococcus	k141_59882	7160	9079	0	0
T1500A_23042007_D1_D2	1	tet(O)	target protection	Tetracycline	Streptococcus dysgalactiae (taxid 1334)	Streptococcus	k141_59882	7160	9079	0	0
T1500A_23042007_D1_D2	1	tet(Q)	target protection	Tetracycline	Prevotella sp. oral taxon 299 str. F0039 (taxid 575614)	Prevotella	k141_65932	33654	35615	8	55.63433604
T1500A_23042007_D1_D2	1	tet(Q)	target protection	Tetracycline	Prevotella sp. oral taxon 299 str. F0039 (taxid 575614)	Prevotella	k141_65932	33690	35663	12	82.94394296
T1500A_23042007_D1_D2	1	tetA(46)	efflux	Tetracycline	Streptococcus sp. HSISM1 (taxid 1316408)	Streptococcus	k141_80833	3692	5416	927	7332.853166
T1500A_23042007_D1_D2	1	tetA(60)	efflux	Tetracycline	Streptococcus (taxid 1301)	Streptococcus	k141_35313	3064	4803	519	4070.036387
T1500A_23042007_D1_D2	1	tetB(46)	efflux	Tetracycline	Streptococcus sp. HSISM1 (taxid 1316408)	Streptococcus	k141_80833	1961	3690	902	7114.461939
T1500A_23042007_D1_D2	1	tetB(60)	efflux	Tetracycline	Streptococcus (taxid 1301)	Streptococcus	k141_35313	1328	3067	537	4211.193718
T1500A_23042007_D1_D2	1	ugd	efflux	Peptide	Escherichia coli (taxid 562)	Escherichia	k141_76855	22067	23233	291	3403.493728
T1513A_19042007_D1_D2	1	RlmA(II)	target alteration	Macrolide/Lincosamide	Streptococcus mitis (taxid 28037)	Streptococcus	k141_6348	1036	1884	179	3924.184088
T1513A_19042007_D1_D2	1	RlmA(II)	target alteration	Macrolide/Lincosamide	Streptococcus mitis B6 (taxid 365659)	Streptococcus	k141_50566	1203	2051	1056	23150.49384
T1513A_19042007_D1_D2	1	RlmA(II)	target alteration	Macrolide/Lincosamide	Streptococcus mitis B6 (taxid 365659)	Streptococcus	k141_7321	144	992	101	2214.20443
T1513A_19042007_D1_D2	1	RlmA(II)	target alteration	Macrolide/Lincosamide	Streptococcus mitis B6 (taxid 365659)	Streptococcus	k141_81657	672	1520	163	3573.41903
T1513A_19042007_D1_D2	1	RlmA(II)	target alteration	Macrolide/Lincosamide	Streptococcus pneumoniae (taxid 1313)	Streptococcus	k141_22095	1	620	133	3994.415016
T1513A_19042007_D1_D2	1	RlmA(II)	target alteration	Macrolide/Lincosamide	Streptococcus sp. NPS 308 (taxid 1902136)	Streptococcus	k141_16064	464	1312	1113	24400.09436
T1513A_19042007_D1_D2	1	RlmA(II)	target alteration	Macrolide/Lincosamide	Streptococcus sp. oral taxon 431 (taxid 712633)	Streptococcus	k141_44733	763	1611	43	942.6810938
T1513A_19042007_D1_D2	1	RlmA(II)	target alteration	Macrolide/Lincosamide	Streptococcus sp. oral taxon 431 (taxid 712633)	Streptococcus	k141_56333	1289	2137	135	2959.580178
T1513A_19042007_D1_D2	1	RlmA(II)	target alteration	Macrolide/Lincosamide	Streptococcus sp. oral taxon 431 (taxid 712633)	Streptococcus	k141_62072	5004	5853	70	1532.789595
T1513A_19042007_D1_D2	1	RlmA(II)	target alteration	Macrolide/Lincosamide	Streptococcus sp. oral taxon 431 (taxid 712633)	Streptococcus	k141_67452	49	897	33	723.4529324
T1513A_19042007_D1_D2	1	blaCSP-1	inactivation	Beta-Lactam	Deferribacter desulfuricans SSM1 (taxid 639282)	Deferribacter	k141_6840	1	669	12	333.9619416
T1513A_19042007_D1_D2	1	blaOXA-85	inactivation	Beta-Lactam	Fusobacterium pseudoperiodonticum (taxid 2663009)	Fusobacterium	k141_50991	2445	3230	2	47.36445371
T1513A_19042007_D1_D2	1	blaOXA-85	inactivation	Beta-Lactam	Fusobacterium pseudoperiodonticum (taxid 2663009)	Fusobacterium	k141_50991	2466	3230	0	0
T1513A_19042007_D1_D2	1	cfxA4	inactivation	Beta-Lactam	Bacteroidales (taxid 171549)	Bacteroidales	k141_48438	862	1827	247	4758.409716
T1513A_19042007_D1_D2	1	erm(B)	target alteration	MLS	Streptococcus sp. I-G2 (taxid 1156431)	Streptococcus	k141_9869	9264	10001	0	0
T1513A_19042007_D1_D2	1	erm(B)	target alteration	MLS	Streptococcus sp. I-G2 (taxid 1156431)	Streptococcus	k141_9869	9264	10026	25	609.9261182
T1513A_19042007_D1_D2	1	lsa(C)	target protection	Lincosamide/Streptogramin	Lachnoanaerobaculum umeaense (taxid 617123)	Lachnoanaerobaculum	k141_62583	259	1736	102	1283.84286
T1513A_19042007_D1_D2	1	lsa(C)	target protection	Lincosamide/Streptogramin	Streptococcus sp. FDAARGOS_522 (taxid 2420310)	Streptococcus	k141_44611	629	2107	402	5056.427828
T1513A_19042007_D1_D2	1	macA	efflux	Macrolide	Neisseria cinerea (taxid 483)	Neisseria	k141_39109	3990	5162	150	2379.336359
T1513A_19042007_D1_D2	1	macB	efflux	Macrolide	Neisseria cinerea (taxid 483)	Neisseria	k141_39109	5235	7169	292	2806.845936
T1513A_19042007_D1_D2	1	macB	efflux	Macrolide	Neisseria subflava (taxid 28449)	Neisseria	k141_52769	139309	141246	10314	98989.6298
T1513A_19042007_D1_D2	1	mef(A)	efflux	Macrolide	Streptococcus sp. 1643 (taxid 2576376)	Streptococcus	k141_61328	8534	9751	1982	30276.4719
T1513A_19042007_D1_D2	1	mef(E)	efflux	Macrolide	Streptococcus pneumoniae SPNA45 (taxid 869309)	Streptococcus	k141_74578	774	1950	205	3240.699283
T1513A_19042007_D1_D2	1	msr(D)	target protection	Macrolide	Streptococcus sp. 1643 (taxid 2576376)	Streptococcus	k141_61328	9871	11334	2364	30039.68262
T1513A_19042007_D1_D2	1	patA	efflux	Fluoroquinolone	Streptococcus mitis B6 (taxid 365659)	Streptococcus	k141_37262	44	1738	1818	19951.36742
T1513A_19042007_D1_D2	1	patA	efflux	Fluoroquinolone	Streptococcus mitis B6 (taxid 365659)	Streptococcus	k141_72312	2076	3766	605	6655.196207
T1513A_19042007_D1_D2	1	patA	efflux	Fluoroquinolone	Streptococcus mitis B6 (taxid 365659)	Streptococcus	k141_7904	401	2095	351	3851.996681
T1513A_19042007_D1_D2	1	patB	efflux	Fluoroquinolone	Streptococcus mitis B6 (taxid 365659)	Streptococcus	k141_31589	294	1727	206	2672.472369
T1513A_19042007_D1_D2	1	patB	efflux	Fluoroquinolone	Streptococcus mitis B6 (taxid 365659)	Streptococcus	k141_37262	1752	3518	2689	28306.89909
T1513A_19042007_D1_D2	1	patB	efflux	Fluoroquinolone	Streptococcus mitis B6 (taxid 365659)	Streptococcus	k141_72312	292	2058	197	2073.804061
T1513A_19042007_D1_D2	1	penA	inactivation	Beta-Lactam	Neisseria cinerea (taxid 483)	Neisseria	k141_14557	24277	26025	312	3318.221397
T1513A_19042007_D1_D2	1	penA	inactivation	Beta-Lactam	Neisseria subflava (taxid 28449)	Neisseria	k141_48101	96314	98062	9909	105385.4353
T1513A_19042007_D1_D2	1	tet(M)	target protection	Tetracycline	Lactobacillales (taxid 186826)	Lactobacillales	k141_41985	483	2402	0	0
T1513A_19042007_D1_D2	1	tet(O)	target protection	Tetracycline	Lactobacillales (taxid 186826)	Lactobacillales	k141_41985	483	2402	0	0
T1513A_19042007_D1_D2	1	tet(Q)	target protection	Tetracycline	Prevotella intermedia (taxid 28131)	Prevotella	k141_37342	120	2048	0	0
T1513A_19042007_D1_D2	1	tet(Q)	target protection	Tetracycline	Prevotella intermedia (taxid 28131)	Prevotella	k141_37342	123	2048	0	0
T1513A_19042007_D1_D2	1	tet(W)	target protection	Tetracycline	Firmicutes (taxid 1239)	Firmicutes	k141_62712	3347	5266	88	852.5108031
T1513A_19042007_D1_D2	1	tetA(46)	efflux	Tetracycline	Streptococcus sp. HSISM1 (taxid 1316408)	Streptococcus	k141_2236	11775	13499	114	1229.305384
T1513A_19042007_D1_D2	1	tetA(60)	efflux	Tetracycline	Streptococcus acidominimus (taxid 1326)	Streptococcus	k141_58238	532	2271	237	2533.616961
T1513A_19042007_D1_D2	1	tetB(46)	efflux	Tetracycline	Streptococcus sp. HSISM1 (taxid 1316408)	Streptococcus	k141_2236	10042	11773	107	1149.155774
T1513A_19042007_D1_D2	1	tetB(60)	efflux	Tetracycline	Bacilli (taxid 91061)	Bacilli	k141_74971	149	1888	67	716.254584
T1513A_19042007_D1_D2	1	tetB(60)	efflux	Tetracycline	Streptococcus acidominimus (taxid 1326)	Streptococcus	k141_58238	2268	4007	334	3570.582553
T1513B_19042007_D1_D2	1	RlmA(II)	target alteration	Macrolide/Lincosamide	Streptococcus mitis (taxid 28037)	Streptococcus	k141_54347	1	648	196	3376.331573
T1513B_19042007_D1_D2	1	RlmA(II)	target alteration	Macrolide/Lincosamide	Streptococcus mitis B6 (taxid 365659)	Streptococcus	k141_13920	2	774	4280	61790.22376
T1513B_19042007_D1_D2	1	RlmA(II)	target alteration	Macrolide/Lincosamide	Streptococcus mitis B6 (taxid 365659)	Streptococcus	k141_13947	212	1060	330	4337.219352
T1513B_19042007_D1_D2	1	RlmA(II)	target alteration	Macrolide/Lincosamide	Streptococcus mitis B6 (taxid 365659)	Streptococcus	k141_47318	2	774	734	10596.73464
T1513B_19042007_D1_D2	1	RlmA(II)	target alteration	Macrolide/Lincosamide	Streptococcus mitis B6 (taxid 365659)	Streptococcus	k141_68801	447	1295	977	12840.7979
T1513B_19042007_D1_D2	1	RlmA(II)	target alteration	Macrolide/Lincosamide	Streptococcus pneumoniae (taxid 1313)	Streptococcus	k141_68803	130	978	256	3364.63077
T1513B_19042007_D1_D2	1	RlmA(II)	target alteration	Macrolide/Lincosamide	Streptococcus sp. NPS 308 (taxid 1902136)	Streptococcus	k141_41529	565	1413	130	1708.601563
T1513B_19042007_D1_D2	1	RlmA(II)	target alteration	Macrolide/Lincosamide	Streptococcus sp. oral taxon 431 (taxid 712633)	Streptococcus	k141_2021	5542	6391	503	6603.186963
T1513B_19042007_D1_D2	1	RlmA(II)	target alteration	Macrolide/Lincosamide	Streptococcus sp. oral taxon 431 (taxid 712633)	Streptococcus	k141_34620	48	896	98	1288.022717
T1513B_19042007_D1_D2	1	RlmA(II)	target alteration	Macrolide/Lincosamide	Streptococcus sp. oral taxon 431 (taxid 712633)	Streptococcus	k141_5177	40	888	85	1117.16256
T1513B_19042007_D1_D2	1	RlmA(II)	target alteration	Macrolide/Lincosamide	Streptococcus sp. oral taxon 431 (taxid 712633)	Streptococcus	k141_69993	559	1399	121	1605.459608
T1513B_19042007_D1_D2	1	blaCSP-1	inactivation	Beta-Lactam	Capnocytophaga sputigena (taxid 1019)	Capnocytophaga	k141_7057	10620	11443	35	473.9816281
T1513B_19042007_D1_D2	1	blaOXA-85	inactivation	Beta-Lactam	Fusobacterium periodonticum (taxid 860)	Fusobacterium	k141_3426	176	940	0	0
T1513B_19042007_D1_D2	1	blaOXA-85	inactivation	Beta-Lactam	Fusobacterium periodonticum (taxid 860)	Fusobacterium	k141_3426	176	961	7	99.38519234
T1513B_19042007_D1_D2	1	cfxA4	inactivation	Beta-Lactam	Prevotella (taxid 838)	Prevotella	k141_78836	390	1355	388	4481.23492
T1513B_19042007_D1_D2	1	erm(B)	target alteration	MLS	Streptococcus sp. oral taxon 431 (taxid 712633)	Streptococcus	k141_18451	9497	10234	0	0
T1513B_19042007_D1_D2	1	erm(B)	target alteration	MLS	Streptococcus sp. oral taxon 431 (taxid 712633)	Streptococcus	k141_18451	9497	10259	46	672.8157659
T1513B_19042007_D1_D2	1	lsa(C)	target protection	Lincosamide/Streptogramin	Lachnoanaerobaculum umeaense (taxid 617123)	Lachnoanaerobaculum	k141_9425	3	1357	86	707.9019133
T1513B_19042007_D1_D2	1	lsa(C)	target protection	Lincosamide/Streptogramin	Leptotrichia wadei (taxid 157687)	Leptotrichia	k141_20116	52	1529	32	241.4697777
T1513B_19042007_D1_D2	1	macA	efflux	Macrolide	Neisseria cinerea (taxid 483)	Neisseria	k141_78771	3948	5120	39	370.8773359
T1513B_19042007_D1_D2	1	macB	efflux	Macrolide	Neisseria cinerea (taxid 483)	Neisseria	k141_78771	1941	3875	63	363.0591437
T1513B_19042007_D1_D2	1	macB	efflux	Macrolide	Neisseria subflava (taxid 28449)	Neisseria	k141_46851	8382	10319	2427	13964.75931
T1513B_19042007_D1_D2	1	mef(A)	efflux	Macrolide	Streptococcus dysgalactiae (taxid 1334)	Streptococcus	k141_40215	1107	2324	5460	50002.91969
T1513B_19042007_D1_D2	1	mef(E)	efflux	Macrolide	Streptococcus sp. I-G2 (taxid 1156431)	Streptococcus	k141_11485	9454	10630	1038	9837.467963
T1513B_19042007_D1_D2	1	msr(D)	target protection	Macrolide	Streptococcus dysgalactiae (taxid 1334)	Streptococcus	k141_40215	2444	3907	6788	51711.93713
T1513B_19042007_D1_D2	1	patA	efflux	Fluoroquinolone	Streptococcus mitis B6 (taxid 365659)	Streptococcus	k141_43005	2068	3468	320	2547.506155
T1513B_19042007_D1_D2	1	patA	efflux	Fluoroquinolone	Streptococcus mitis B6 (taxid 365659)	Streptococcus	k141_50500	52	1746	1447	9520.251564
T1513B_19042007_D1_D2	1	patA	efflux	Fluoroquinolone	Streptococcus mitis B6 (taxid 365659)	Streptococcus	k141_606	50	1744	5673	37324.3864
T1513B_19042007_D1_D2	1	patA	efflux	Fluoroquinolone	Streptococcus mitis B6 (taxid 365659)	Streptococcus	k141_81121	52	1364	764	6490.121434
T1513B_19042007_D1_D2	1	patB	efflux	Fluoroquinolone	Streptococcus mitis B6 (taxid 365659)	Streptococcus	k141_35497	1491	2924	2656	20657.37719
T1513B_19042007_D1_D2	1	patB	efflux	Fluoroquinolone	Streptococcus mitis B6 (taxid 365659)	Streptococcus	k141_43005	284	2050	553	3490.018518
T1513B_19042007_D1_D2	1	penA	inactivation	Beta-Lactam	Neisseria cinerea (taxid 483)	Neisseria	k141_63862	2881	4629	90	573.8447073
T1513B_19042007_D1_D2	1	penA	inactivation	Beta-Lactam	Neisseria subflava (taxid 28449)	Neisseria	k141_73265	11173	12921	2410	15366.28605
T1513B_19042007_D1_D2	1	tetA(46)	efflux	Tetracycline	Streptococcus sp. HSISM1 (taxid 1316408)	Streptococcus	k141_13038	1502	2839	152	1267.084213
T1513B_19042007_D1_D2	1	tetA(60)	efflux	Tetracycline	Streptococcus acidominimus (taxid 1326)	Streptococcus	k141_39755	4721	6460	420	2691.801357
T1513B_19042007_D1_D2	1	tetB(46)	efflux	Tetracycline	Streptococcus sp. HSISM1 (taxid 1316408)	Streptococcus	k141_13038	1	1500	133	988.8793487
T1513B_19042007_D1_D2	1	tetB(60)	efflux	Tetracycline	Streptococcus acidominimus (taxid 1326)	Streptococcus	k141_39755	2985	4724	345	2211.122543
T1513B_19042007_D1_D2	1	tetB(60)	efflux	Tetracycline	Streptococcus mitis (taxid 28037)	Streptococcus	k141_74691	1	1284	45	390.9121389
T1525A_10052007_D1_D2	1	FosA2	inactivation	Fosfomycin	Enterobacter kobei (taxid 208224)	Enterobacter	k141_49959	72520	72945	0	0
T1525A_10052007_D1_D2	1	RlmA(II)	target alteration	Macrolide/Lincosamide	Streptococcus mitis B6 (taxid 365659)	Streptococcus	k141_22447	1236	1911	210	2458.541873
T1525A_10052007_D1_D2	1	RlmA(II)	target alteration	Macrolide/Lincosamide	Streptococcus mitis B6 (taxid 365659)	Streptococcus	k141_2463	786	1634	1052	9803.518553
T1525A_10052007_D1_D2	1	RlmA(II)	target alteration	Macrolide/Lincosamide	Streptococcus mitis B6 (taxid 365659)	Streptococcus	k141_26684	247	1095	283	2637.258318
T1525A_10052007_D1_D2	1	RlmA(II)	target alteration	Macrolide/Lincosamide	Streptococcus mitis B6 (taxid 365659)	Streptococcus	k141_56394	1730	2578	345	3215.032225
T1525A_10052007_D1_D2	1	RlmA(II)	target alteration	Macrolide/Lincosamide	Streptococcus mitis B6 (taxid 365659)	Streptococcus	k141_59138	480	1320	93	874.9147737
T1525A_10052007_D1_D2	1	RlmA(II)	target alteration	Macrolide/Lincosamide	Streptococcus oralis subsp. tigurinus (taxid 1077464)	Streptococcus	k141_12052	249	1098	94	874.9480164
T1525A_10052007_D1_D2	1	RlmA(II)	target alteration	Macrolide/Lincosamide	Streptococcus pneumoniae (taxid 1313)	Streptococcus	k141_16386	1251	2099	617	5749.782269
T1525A_10052007_D1_D2	1	RlmA(II)	target alteration	Macrolide/Lincosamide	Streptococcus pneumoniae gamPNI0373 (taxid 697283)	Streptococcus	k141_16378	1247	2095	674	6280.961507
T1525A_10052007_D1_D2	1	RlmA(II)	target alteration	Macrolide/Lincosamide	Streptococcus sp. oral taxon 431 (taxid 712633)	Streptococcus	k141_2700	250	1098	322	3000.696743
T1525A_10052007_D1_D2	1	bacA	target alteration	Peptide	Enterobacter cloacae (taxid 550)	Enterobacter	k141_29849	40112	40929	3463	33495.96719
T1525A_10052007_D1_D2	1	blaACT-28	inactivation	Beta-Lactam	Enterobacter kobei (taxid 208224)	Enterobacter	k141_1511	17221	18366	0	0
T1525A_10052007_D1_D2	1	blaACT-28	inactivation	Beta-Lactam	Enterobacter kobei (taxid 208224)	Enterobacter	k141_1511	17224	18366	0	0
T1525A_10052007_D1_D2	1	cfxA3	inactivation	Beta-Lactam	Prevotella melaninogenica (taxid 28132)	Prevotella	k141_40108	1	878	52	468.5606762
T1525A_10052007_D1_D2	1	fosA	inactivation	Fosfomycin	Enterobacter kobei (taxid 208224)	Enterobacter	k141_49959	72520	72945	0	0
T1525A_10052007_D1_D2	1	macB	efflux	Macrolide	Neisseria subflava (taxid 28449)	Neisseria	k141_37555	8402	10339	95	387.5752823
T1525A_10052007_D1_D2	1	mcr-9.1	inactivation	Peptide	Enterobacter cloacae (taxid 550)	Enterobacter	k141_17490	3886	5504	5402	26383.84884
T1525A_10052007_D1_D2	1	mef(A)	efflux	Macrolide	Streptococcus parasanguinis ATCC 15912 (taxid 760570)	Streptococcus	k141_13206	2326	3543	2597	16863.33466
T1525A_10052007_D1_D2	1	msr(D)	target protection	Macrolide	Streptococcus parasanguinis ATCC 15912 (taxid 760570)	Streptococcus	k141_13206	743	2206	3055	16501.71096
T1525A_10052007_D1_D2	1	oqxA10	efflux	Phenicol/Quinolone	Enterobacter kobei (taxid 208224)	Enterobacter	k141_851	73980	75155	3013	20263.91488
T1525A_10052007_D1_D2	1	oqxB	efflux	Phenicol/Quinolone	Enterobacter kobei (taxid 208224)	Enterobacter	k141_851	75180	78332	0	0
T1525A_10052007_D1_D2	1	oqxB4	efflux	Phenicol/Quinolone	Enterobacter kobei (taxid 208224)	Enterobacter	k141_851	75180	78332	0	0
T1525A_10052007_D1_D2	1	patA	efflux	Fluoroquinolone	Streptococcus mitis B6 (taxid 365659)	Streptococcus	k141_15033	2650	3994	725	4262.8576
T1525A_10052007_D1_D2	1	patA	efflux	Fluoroquinolone	Streptococcus mitis B6 (taxid 365659)	Streptococcus	k141_26412	2141	3641	607	3197.860536
T1525A_10052007_D1_D2	1	patA	efflux	Fluoroquinolone	Streptococcus pneumoniae (taxid 1313)	Streptococcus	k141_23916	1	1202	282	1855.530889
T1525A_10052007_D1_D2	1	patA	efflux	Fluoroquinolone	Streptococcus sp. oral taxon 431 (taxid 712633)	Streptococcus	k141_9209	1019	2713	557	2598.387251
T1525A_10052007_D1_D2	1	patB	efflux	Fluoroquinolone	Streptococcus mitis B6 (taxid 365659)	Streptococcus	k141_26412	361	2127	980	4385.28137
T1525A_10052007_D1_D2	1	patB	efflux	Fluoroquinolone	Streptococcus mitis B6 (taxid 365659)	Streptococcus	k141_27743	913	2432	308	1602.341313
T1525A_10052007_D1_D2	1	patB	efflux	Fluoroquinolone	Streptococcus mitis B6 (taxid 365659)	Streptococcus	k141_3454	576	2342	892	3991.501002
T1525A_10052007_D1_D2	1	patB	efflux	Fluoroquinolone	Streptococcus mitis B6 (taxid 365659)	Streptococcus	k141_46447	254	1926	217	1025.617797
T1525A_10052007_D1_D2	1	patB	efflux	Fluoroquinolone	Streptococcus mitis B6 (taxid 365659)	Streptococcus	k141_54032	1092	2483	482	2738.306112
T1525A_10052007_D1_D2	1	penA	inactivation	Beta-Lactam	Neisseria subflava (taxid 28449)	Neisseria	k141_44323	122869	124617	85	384.272747
T1525A_10052007_D1_D2	1	tet(W)	target protection	Tetracycline	Rothia mucilaginosa (taxid 43675)	Rothia	k141_31960	238	1884	36	172.8362192
T1525A_10052007_D1_D2	1	tetA(46)	efflux	Tetracycline	Streptococcus sp. HSISM1 (taxid 1316408)	Streptococcus	k141_35166	9108	10832	75	343.7843396
T1525A_10052007_D1_D2	1	tetA(60)	efflux	Tetracycline	Streptococcus (taxid 1301)	Streptococcus	k141_16147	6038	7777	40	181.7701212
T1525A_10052007_D1_D2	1	tetB(46)	efflux	Tetracycline	Streptococcus sp. HSISM1 (taxid 1316408)	Streptococcus	k141_35166	10834	12563	74	338.219633
T1525A_10052007_D1_D2	1	tetB(60)	efflux	Tetracycline	Streptococcus (taxid 1301)	Streptococcus	k141_16147	4302	6041	41	186.3143743
T1525B_10052007_D1_D2	1	RlmA(II)	target alteration	Macrolide/Lincosamide	Streptococcus (taxid 1301)	Streptococcus	k141_33218	250	1098	653	8293.709786
T1525B_10052007_D1_D2	1	RlmA(II)	target alteration	Macrolide/Lincosamide	Streptococcus mitis B6 (taxid 365659)	Streptococcus	k141_32973	415	1255	266	3410.624096
T1525B_10052007_D1_D2	1	RlmA(II)	target alteration	Macrolide/Lincosamide	Streptococcus mitis B6 (taxid 365659)	Streptococcus	k141_45764	276	1124	1679	21324.86789
T1525B_10052007_D1_D2	1	RlmA(II)	target alteration	Macrolide/Lincosamide	Streptococcus pneumoniae (taxid 1313)	Streptococcus	k141_30152	168	1016	2073	26329.03581
T1525B_10052007_D1_D2	1	RlmA(II)	target alteration	Macrolide/Lincosamide	Streptococcus pneumoniae (taxid 1313)	Streptococcus	k141_33997	249	1098	269	3412.526992
T1525B_10052007_D1_D2	1	RlmA(II)	target alteration	Macrolide/Lincosamide	Streptococcus pneumoniae (taxid 1313)	Streptococcus	k141_38574	308	1156	257	3264.139992
T1525B_10052007_D1_D2	1	RlmA(II)	target alteration	Macrolide/Lincosamide	Streptococcus pneumoniae (taxid 1313)	Streptococcus	k141_53314	592	1440	1332	16917.64385
T1525B_10052007_D1_D2	1	RlmA(II)	target alteration	Macrolide/Lincosamide	Streptococcus pneumoniae (taxid 1313)	Streptococcus	k141_83781	168	1016	442	5613.812749
T1525B_10052007_D1_D2	1	RlmA(II)	target alteration	Macrolide/Lincosamide	Streptococcus sp. oral taxon 431 (taxid 712633)	Streptococcus	k141_1459	334	1174	104	1333.47709
T1525B_10052007_D1_D2	1	RlmA(II)	target alteration	Macrolide/Lincosamide	Streptococcus sp. oral taxon 431 (taxid 712633)	Streptococcus	k141_66722	186	779	30	544.8764864
T1525B_10052007_D1_D2	1	cfxA3	inactivation	Beta-Lactam	Prevotella scopos JCM 17725 (taxid 1236518)	Prevotella	k141_91879	94	1059	563	6283.658683
T1525B_10052007_D1_D2	1	macB	efflux	Macrolide	Neisseria subflava (taxid 28449)	Neisseria	k141_19669	79	2016	602	3347.328814
T1525B_10052007_D1_D2	1	macB	efflux	Macrolide	Neisseria subflava (taxid 28449)	Neisseria	k141_35907	2317	4254	2223	12360.65109
T1525B_10052007_D1_D2	1	mef(A)	efflux	Macrolide	Streptococcus (taxid 1301)	Streptococcus	k141_36326	2206	3423	6546	57931.78739
T1525B_10052007_D1_D2	1	mef(E)	efflux	Macrolide	Streptococcus pneumoniae SPNA45 (taxid 869309)	Streptococcus	k141_67690	1142	2318	4870	44601.87794
T1525B_10052007_D1_D2	1	msr(D)	target protection	Macrolide	Streptococcus (taxid 1301)	Streptococcus	k141_36326	623	2086	7771	57208.96467
T1525B_10052007_D1_D2	1	patA	efflux	Fluoroquinolone	Streptococcus mitis B6 (taxid 365659)	Streptococcus	k141_10495	763	2457	3073	19538.02494
T1525B_10052007_D1_D2	1	patA	efflux	Fluoroquinolone	Streptococcus mitis B6 (taxid 365659)	Streptococcus	k141_2630	1403	3097	632	4018.233571
T1525B_10052007_D1_D2	1	patA	efflux	Fluoroquinolone	Streptococcus mitis B6 (taxid 365659)	Streptococcus	k141_51048	222	1916	2000	12715.92902
T1525B_10052007_D1_D2	1	patA	efflux	Fluoroquinolone	Streptococcus mitis B6 (taxid 365659)	Streptococcus	k141_56673	1	1262	865	7388.095937
T1525B_10052007_D1_D2	1	patA	efflux	Fluoroquinolone	Streptococcus mitis B6 (taxid 365659)	Streptococcus	k141_84593	1	1572	242	1659.09283
T1525B_10052007_D1_D2	1	patA	efflux	Fluoroquinolone	Streptococcus mitis B6 (taxid 365659)	Streptococcus	k141_90533	1	1173	156	1433.60165
T1525B_10052007_D1_D2	1	patA	efflux	Fluoroquinolone	Streptococcus sp. oral taxon 431 (taxid 712633)	Streptococcus	k141_33642	1183	2431	123	1061.504969
T1525B_10052007_D1_D2	1	patA	efflux	Fluoroquinolone	Streptococcus sp. oral taxon 431 (taxid 712633)	Streptococcus	k141_65315	4307	6001	1407	8945.656067
T1525B_10052007_D1_D2	1	patB	efflux	Fluoroquinolone	Streptococcus mitis B6 (taxid 365659)	Streptococcus	k141_2630	1	1389	449	3484.0821
T1525B_10052007_D1_D2	1	patB	efflux	Fluoroquinolone	Streptococcus mitis B6 (taxid 365659)	Streptococcus	k141_53653	1	1613	251	1677.02752
T1525B_10052007_D1_D2	1	penA	inactivation	Beta-Lactam	Neisseria subflava (taxid 28449)	Neisseria	k141_46825	1	1703	2289	14484.97474
T1525B_10052007_D1_D2	1	tet(M)	target protection	Tetracycline	Streptococcus sp. JS71 (taxid 2382163)	Streptococcus	k141_67368	15845	17764	0	0
T1525B_10052007_D1_D2	1	tet(O)	target protection	Tetracycline	Streptococcus sp. JS71 (taxid 2382163)	Streptococcus	k141_67368	15845	17764	0	0
T1525B_10052007_D1_D2	1	tetA(46)	efflux	Tetracycline	Streptococcus sp. HSISM1 (taxid 1316408)	Streptococcus	k141_11288	14685	16409	98	612.2380536
T1525B_10052007_D1_D2	1	tetA(60)	efflux	Tetracycline	Streptococcus (taxid 1301)	Streptococcus	k141_72752	7133	8872	362	2242.025222
T1525B_10052007_D1_D2	1	tetA(60)	efflux	Tetracycline	Tenacibaculum todarodis (taxid 1850252)	Tenacibaculum	k141_35188	234	1973	80	495.4751872
T1525B_10052007_D1_D2	1	tetB(46)	efflux	Tetracycline	Streptococcus sp. HSISM1 (taxid 1316408)	Streptococcus	k141_11288	12954	14683	127	791.1161185
T1525B_10052007_D1_D2	1	tetB(60)	efflux	Tetracycline	Streptococcus (taxid 1301)	Streptococcus	k141_72752	8869	10608	338	2093.382666
T1525B_10052007_D1_D2	1	tetB(60)	efflux	Tetracycline	Tenacibaculum todarodis (taxid 1850252)	Tenacibaculum	k141_35188	1970	3709	90	557.4095856
T1529A_13042007_D1_D2	1	RlmA(II)	target alteration	Macrolide/Lincosamide	Streptococcus mitis B6 (taxid 365659)	Streptococcus	k141_2209	279	1127	1912	35195.10209
T1529A_13042007_D1_D2	1	RlmA(II)	target alteration	Macrolide/Lincosamide	Streptococcus pseudopneumoniae IS7493 (taxid 1054460)	Streptococcus	k141_2212	1965	2813	421	7749.549152
T1529A_13042007_D1_D2	1	RlmA(II)	target alteration	Macrolide/Lincosamide	Streptococcus sp. oral taxon 431 (taxid 712633)	Streptococcus	k141_2432	566	1414	442	8136.106236
T1529A_13042007_D1_D2	1	aadA2	inactivation	Aminoglycoside	Gammaproteobacteria (taxid 1236)	Gammaproteobacteria	k141_11953	3291	4095	93	1805.581488
T1529A_13042007_D1_D2	1	aadA2	inactivation	Aminoglycoside	Gammaproteobacteria (taxid 1236)	Gammaproteobacteria	k141_11953	3304	4095	0	0
T1529A_13042007_D1_D2	1	aadA2	inactivation	Aminoglycoside	Gammaproteobacteria (taxid 1236)	Gammaproteobacteria	k141_11953	3316	4095	0	0
T1529A_13042007_D1_D2	1	arnA	efflux	Peptide	Pseudomonas oryzihabitans (taxid 47885)	Pseudomonas	k141_1861	281695	283661	938	7447.482965
T1529A_13042007_D1_D2	1	blaOXA-282	inactivation	Beta-Lactam	Acinetobacter lwoffii (taxid 28090)	Acinetobacter	k141_7359	21547	22377	6072	114194.1521
T1529A_13042007_D1_D2	1	blaTEM-1	inactivation	Beta-Lactam	Haemophilus parainfluenzae T3T1 (taxid 862965)	Haemophilus	k141_4398	17548	18408	52	943.8328438
T1529A_13042007_D1_D2	1	catP	inactivation	Chloramphenicol	Streptococcus pneumoniae Hungary19A-6 (taxid 487214)	Streptococcus	k141_2914	4334	5054	1321	28639.17576
T1529A_13042007_D1_D2	1	cfxA	inactivation	Beta-Lactam	Bacteroidales (taxid 171549)	Bacteroidales	k141_8615	1	774	9	181.7411238
T1529A_13042007_D1_D2	1	mef(A)	efflux	Macrolide	Streptococcus mitis B6 (taxid 365659)	Streptococcus	k141_8821	3191	4408	2140	27448.16961
T1529A_13042007_D1_D2	1	mef(E)	efflux	Macrolide	Streptococcus canis (taxid 1329)	Streptococcus	k141_3433	786	1962	399	5296.095009
T1529A_13042007_D1_D2	1	msr(D)	target protection	Macrolide	Streptococcus mitis B6 (taxid 365659)	Streptococcus	k141_8821	1608	3071	2449	26129.71378
T1529A_13042007_D1_D2	1	patA	efflux	Fluoroquinolone	Streptococcus mitis B6 (taxid 365659)	Streptococcus	k141_5420	4138	5832	464	4275.577354
T1529A_13042007_D1_D2	1	patA	efflux	Fluoroquinolone	Streptococcus mitis B6 (taxid 365659)	Streptococcus	k141_6509	4289	5983	2565	23635.46533
T1529A_13042007_D1_D2	1	patB	efflux	Fluoroquinolone	Streptococcus mitis B6 (taxid 365659)	Streptococcus	k141_5420	2358	4124	629	5559.684408
T1529A_13042007_D1_D2	1	patB	efflux	Fluoroquinolone	Streptococcus mitis B6 (taxid 365659)	Streptococcus	k141_6509	2509	4275	3311	29265.68374
T1529A_13042007_D1_D2	1	sul1	target replacement	Sulfonamide	Gammaproteobacteria (taxid 1236)	Gammaproteobacteria	k141_11953	4573	5439	63	1135.567229
T1529A_13042007_D1_D2	1	sul1	target replacement	Sulfonamide	Gammaproteobacteria (taxid 1236)	Gammaproteobacteria	k141_11953	4600	5439	0	0
T1529A_13042007_D1_D2	1	tet(M)	target protection	Tetracycline	Streptococcus mitis B6 (taxid 365659)	Streptococcus	k141_1801	16527	18446	0	0
T1529A_13042007_D1_D2	1	tet(O)	target protection	Tetracycline	Streptococcus mitis B6 (taxid 365659)	Streptococcus	k141_1801	16527	18446	0	0
T1529A_13042007_D1_D2	1	tetA(46)	efflux	Tetracycline	Streptococcus sp. HSISM1 (taxid 1316408)	Streptococcus	k141_6993	108771	110495	227	2055.316881
T1529A_13042007_D1_D2	1	tetB(46)	efflux	Tetracycline	Streptococcus sp. HSISM1 (taxid 1316408)	Streptococcus	k141_6993	110497	112226	229	2067.429375
T1529B_13042007_D1_D2	1	RlmA(II)	target alteration	Macrolide/Lincosamide	Streptococcus mitis B6 (taxid 365659)	Streptococcus	k141_14653	265	1113	1610	94800.47513
T1529B_13042007_D1_D2	1	RlmA(II)	target alteration	Macrolide/Lincosamide	Streptococcus mitis B6 (taxid 365659)	Streptococcus	k141_15328	839	1687	953	56114.8154
T1529B_13042007_D1_D2	1	RlmA(II)	target alteration	Macrolide/Lincosamide	Streptococcus mitis B6 (taxid 365659)	Streptococcus	k141_15334	1066	1914	656	38626.77744
T1529B_13042007_D1_D2	1	RlmA(II)	target alteration	Macrolide/Lincosamide	Streptococcus sp. oral taxon 431 (taxid 712633)	Streptococcus	k141_7805	428	1276	788	46399.23876
T1529B_13042007_D1_D2	1	catP	inactivation	Chloramphenicol	Streptococcus pneumoniae Hungary19A-6 (taxid 487214)	Streptococcus	k141_15950	4012	4732	609	42234.29863
T1529B_13042007_D1_D2	1	mef(A)	efflux	Macrolide	Streptococcus sp. 1643 (taxid 2576376)	Streptococcus	k141_9931	24638	25855	1063	43613.72456
T1529B_13042007_D1_D2	1	mef(E)	efflux	Macrolide	Streptococcus mitis B6 (taxid 365659)	Streptococcus	k141_2912	4233	5409	1802	76511.71824
T1529B_13042007_D1_D2	1	msr(D)	target protection	Macrolide	Streptococcus sp. 1643 (taxid 2576376)	Streptococcus	k141_9931	23055	24518	1193	40717.07835
T1529B_13042007_D1_D2	1	patA	efflux	Fluoroquinolone	Streptococcus mitis B6 (taxid 365659)	Streptococcus	k141_16929	127	1821	950	28002.10563
T1529B_13042007_D1_D2	1	patA	efflux	Fluoroquinolone	Streptococcus mitis B6 (taxid 365659)	Streptococcus	k141_4748	2964	4658	1968	58008.5725
T1529B_13042007_D1_D2	1	patA	efflux	Fluoroquinolone	Streptococcus mitis B6 (taxid 365659)	Streptococcus	k141_732	2650	4344	1100	32423.49073
T1529B_13042007_D1_D2	1	patB	efflux	Fluoroquinolone	Streptococcus mitis B6 (taxid 365659)	Streptococcus	k141_1442	1247	3013	1203	34013.82072
T1529B_13042007_D1_D2	1	patB	efflux	Fluoroquinolone	Streptococcus mitis B6 (taxid 365659)	Streptococcus	k141_4748	1184	2950	2687	75972.68185
T1529B_13042007_D1_D2	1	tet(M)	target protection	Tetracycline	Streptococcus mitis B6 (taxid 365659)	Streptococcus	k141_12026	14393	16312	0	0
T1529B_13042007_D1_D2	1	tet(O)	target protection	Tetracycline	Streptococcus mitis B6 (taxid 365659)	Streptococcus	k141_12026	14393	16312	0	0
T1529B_13042007_D1_D2	1	tetA(46)	efflux	Tetracycline	Streptococcus sp. HSISM1 (taxid 1316408)	Streptococcus	k141_5754	35094	36818	168	4865.780464
T1529B_13042007_D1_D2	1	tetB(46)	efflux	Tetracycline	Streptococcus sp. HSISM1 (taxid 1316408)	Streptococcus	k141_5754	36820	38549	192	5544.810722
T1535A_29042007_D1_D2	1	AAC(6')-Ie-APH(2'')-Ia	inactivation	Aminoglycoside	Streptococcus mitis B6 (taxid 365659)	Streptococcus	k141_18708	1143	2582	37	804.0828273
T1535A_29042007_D1_D2	1	FosA2	inactivation	Fosfomycin	Enterobacter cloacae (taxid 550)	Enterobacter	k141_6581	51324	51749	0	0
T1535A_29042007_D1_D2	1	RlmA(II)	target alteration	Macrolide/Lincosamide	Streptococcus mitis (taxid 28037)	Streptococcus	k141_11393	453	1301	446	16447.46093
T1535A_29042007_D1_D2	1	RlmA(II)	target alteration	Macrolide/Lincosamide	Streptococcus mitis B6 (taxid 365659)	Streptococcus	k141_9400	1838	2686	477	17590.67009
T1535A_29042007_D1_D2	1	RlmA(II)	target alteration	Macrolide/Lincosamide	Streptococcus pneumoniae (taxid 1313)	Streptococcus	k141_12333	624	1472	1566	57750.50182
T1535A_29042007_D1_D2	1	RlmA(II)	target alteration	Macrolide/Lincosamide	Streptococcus pneumoniae (taxid 1313)	Streptococcus	k141_8343	797	1645	1840	67854.99575
T1535A_29042007_D1_D2	1	aph(2'')-Ih	inactivation	Aminoglycoside	Streptococcus mitis B6 (taxid 365659)	Streptococcus	k141_18708	1156	1952	0	0
T1535A_29042007_D1_D2	1	bacA	target alteration	Peptide	Enterobacter cloacae (taxid 550)	Enterobacter	k141_9132	22381	23198	49	1875.572604
T1535A_29042007_D1_D2	1	blaACT-44	inactivation	Beta-Lactam	Enterobacter cloacae (taxid 550)	Enterobacter	k141_23789	13827	14972	0	0
T1535A_29042007_D1_D2	1	blaACT-55	inactivation	Beta-Lactam	Enterobacter cloacae (taxid 550)	Enterobacter	k141_23789	13827	14972	0	0
T1535A_29042007_D1_D2	1	catP	inactivation	Chloramphenicol	Streptococcus mitis B6 (taxid 365659)	Streptococcus	k141_7872	5182	5902	47	2041.386406
T1535A_29042007_D1_D2	1	erm(B)	target alteration	MLS	Streptococcus mitis B6 (taxid 365659)	Streptococcus	k141_16058	363	1108	0	0
T1535A_29042007_D1_D2	1	erm(B)	target alteration	MLS	Streptococcus mitis B6 (taxid 365659)	Streptococcus	k141_16058	371	1133	8	328.3181353
T1535A_29042007_D1_D2	1	fosA	inactivation	Fosfomycin	Enterobacter cloacae (taxid 550)	Enterobacter	k141_6581	51324	51749	0	0
T1535A_29042007_D1_D2	1	lsa(C)	target protection	Lincosamide/Streptogramin	Veillonella dispar (taxid 39778)	Veillonella	k141_18710	9364	10842	491	10388.83659
T1535A_29042007_D1_D2	1	mef(A)	efflux	Macrolide	Streptococcus mitis (taxid 28037)	Streptococcus	k141_11634	6228	7445	2930	75289.93098
T1535A_29042007_D1_D2	1	msr(D)	target protection	Macrolide	Streptococcus mitis (taxid 28037)	Streptococcus	k141_11634	4645	6108	3425	73210.96082
T1535A_29042007_D1_D2	1	oqxA10	efflux	Phenicol/Quinolone	Enterobacter cloacae (taxid 550)	Enterobacter	k141_5181	92563	93738	0	0
T1535A_29042007_D1_D2	1	oqxA9	efflux	Phenicol/Quinolone	Enterobacter cloacae (taxid 550)	Enterobacter	k141_5181	92563	93738	0	0
T1535A_29042007_D1_D2	1	oqxB	efflux	Phenicol/Quinolone	Enterobacter cloacae (taxid 550)	Enterobacter	k141_5181	93762	96881	0	0
T1535A_29042007_D1_D2	1	oqxB9	efflux	Phenicol/Quinolone	Enterobacter cloacae (taxid 550)	Enterobacter	k141_5181	93762	96881	0	0
T1535A_29042007_D1_D2	1	patA	efflux	Fluoroquinolone	Streptococcus mitis B6 (taxid 365659)	Streptococcus	k141_23779	692	2386	2788	51468.22849
T1535A_29042007_D1_D2	1	patA	efflux	Fluoroquinolone	Streptococcus mitis B6 (taxid 365659)	Streptococcus	k141_956	2	1210	359	9293.672647
T1535A_29042007_D1_D2	1	patB	efflux	Fluoroquinolone	Streptococcus mitis B6 (taxid 365659)	Streptococcus	k141_16088	435	2201	142	2514.533941
T1535A_29042007_D1_D2	1	patB	efflux	Fluoroquinolone	Streptococcus mitis B6 (taxid 365659)	Streptococcus	k141_19470	1	1230	1562	39745.59506
T1535A_29042007_D1_D2	1	patB	efflux	Fluoroquinolone	Streptococcus mitis B6 (taxid 365659)	Streptococcus	k141_956	1224	2990	1116	19762.11182
T1535A_29042007_D1_D2	1	tet(M)	target protection	Tetracycline	Streptococcus sp. 116-D4 (taxid 2598453)	Streptococcus	k141_24190	4239	6158	0	0
T1535A_29042007_D1_D2	1	tet(O)	target protection	Tetracycline	Streptococcus sp. 116-D4 (taxid 2598453)	Streptococcus	k141_24190	4239	6158	0	0
T1535A_29042007_D1_D2	1	tetA(46)	efflux	Tetracycline	Streptococcus sp. HSISM1 (taxid 1316408)	Streptococcus	k141_866	22982	24706	177	3210.671417
T1535A_29042007_D1_D2	1	tetB(46)	efflux	Tetracycline	Streptococcus sp. HSISM1 (taxid 1316408)	Streptococcus	k141_866	24708	26437	155	2803.474188
T1535B_29042007_D1_D2	1	AAC(6')-Ie-APH(2'')-Ia	inactivation	Aminoglycoside	Streptococcus mitis B6 (taxid 365659)	Streptococcus	k141_3613	2084	3523	117	516.6276226
T1535B_29042007_D1_D2	1	FosA5	inactivation	Fosfomycin	Klebsiella oxytoca (taxid 571)	Klebsiella	k141_11083	28036	28447	0	0
T1535B_29042007_D1_D2	1	RlmA(II)	target alteration	Macrolide/Lincosamide	Streptococcus mitis B6 (taxid 365659)	Streptococcus	k141_13425	245	1093	219	1640.970666
T1535B_29042007_D1_D2	1	RlmA(II)	target alteration	Macrolide/Lincosamide	Streptococcus mitis B6 (taxid 365659)	Streptococcus	k141_967	927	1775	635	4758.06563
T1535B_29042007_D1_D2	1	RlmA(II)	target alteration	Macrolide/Lincosamide	Streptococcus pneumoniae (taxid 1313)	Streptococcus	k141_1733	3627	4475	1578	11823.98042
T1535B_29042007_D1_D2	1	RlmA(II)	target alteration	Macrolide/Lincosamide	Streptococcus pneumoniae (taxid 1313)	Streptococcus	k141_6150	523	1371	2107	15787.78627
T1535B_29042007_D1_D2	1	aph(2'')-Ih	inactivation	Aminoglycoside	Streptococcus mitis B6 (taxid 365659)	Streptococcus	k141_3613	2714	3510	0	0
T1535B_29042007_D1_D2	1	bacA	target alteration	Peptide	Klebsiella oxytoca (taxid 571)	Klebsiella	k141_7540	71439	72260	3441	26631.40447
T1535B_29042007_D1_D2	1	blaOXY-6-4	inactivation	Beta-Lactam	Klebsiella oxytoca (taxid 571)	Klebsiella	k141_2545	600034	600909	3273	23767.88335
T1535B_29042007_D1_D2	1	catP	inactivation	Chloramphenicol	Streptococcus mitis B6 (taxid 365659)	Streptococcus	k141_2933	4488	5208	182	1606.169766
T1535B_29042007_D1_D2	1	erm(B)	target alteration	MLS	Streptococcus mitis B6 (taxid 365659)	Streptococcus	k141_8894	363	1108	1	8.528964021
T1535B_29042007_D1_D2	1	erm(B)	target alteration	MLS	Streptococcus mitis B6 (taxid 365659)	Streptococcus	k141_8894	371	1133	16	133.4189647
T1535B_29042007_D1_D2	1	fosA	inactivation	Fosfomycin	Klebsiella oxytoca (taxid 571)	Klebsiella	k141_11083	28036	28452	4	61.09690573
T1535B_29042007_D1_D2	1	lsa(C)	target protection	Lincosamide/Streptogramin	Veillonella dispar (taxid 39778)	Veillonella	k141_11045	9275	10753	573	2463.387555
T1535B_29042007_D1_D2	1	mef(A)	efflux	Macrolide	Streptococcus (taxid 1301)	Streptococcus	k141_11949	2326	3543	3761	19636.55554
T1535B_29042007_D1_D2	1	msr(D)	target protection	Macrolide	Streptococcus (taxid 1301)	Streptococcus	k141_11949	743	2206	4581	19896.12592
T1535B_29042007_D1_D2	1	oqxA10	efflux	Phenicol/Quinolone	Klebsiella oxytoca (taxid 571)	Klebsiella	k141_8749	11831	13006	2711	14660.34552
T1535B_29042007_D1_D2	1	oqxB	efflux	Phenicol/Quinolone	Klebsiella oxytoca (taxid 571)	Klebsiella	k141_8749	8655	11807	0	0
T1535B_29042007_D1_D2	1	oqxB20	efflux	Phenicol/Quinolone	Klebsiella oxytoca (taxid 571)	Klebsiella	k141_8749	8655	11807	0	0
T1535B_29042007_D1_D2	1	patA	efflux	Fluoroquinolone	Streptococcus mitis B6 (taxid 365659)	Streptococcus	k141_12238	1	1267	1154	5791.948055
T1535B_29042007_D1_D2	1	patA	efflux	Fluoroquinolone	Streptococcus mitis B6 (taxid 365659)	Streptococcus	k141_13056	472	1893	215	961.3841042
T1535B_29042007_D1_D2	1	patA	efflux	Fluoroquinolone	Streptococcus mitis B6 (taxid 365659)	Streptococcus	k141_8325	1977	3671	779	2921.975746
T1535B_29042007_D1_D2	1	patA	efflux	Fluoroquinolone	Streptococcus mitis B6 (taxid 365659)	Streptococcus	k141_8443	185	1451	1580	7930.050197
T1535B_29042007_D1_D2	1	patB	efflux	Fluoroquinolone	Streptococcus mitis B6 (taxid 365659)	Streptococcus	k141_12578	1	1737	366	1339.627085
T1535B_29042007_D1_D2	1	patB	efflux	Fluoroquinolone	Streptococcus mitis B6 (taxid 365659)	Streptococcus	k141_8325	3685	5451	846	3043.912884
T1535B_29042007_D1_D2	1	tet(M)	target protection	Tetracycline	Streptococcus mitis B6 (taxid 365659)	Streptococcus	k141_12911	9835	11754	0	0
T1535B_29042007_D1_D2	1	tet(O)	target protection	Tetracycline	Streptococcus mitis B6 (taxid 365659)	Streptococcus	k141_12911	9835	11754	0	0
T1535B_29042007_D1_D2	1	tetA(46)	efflux	Tetracycline	Streptococcus sp. HSISM1 (taxid 1316408)	Streptococcus	k141_12618	22982	24706	669	2465.706678
T1535B_29042007_D1_D2	1	tetB(46)	efflux	Tetracycline	Streptococcus sp. HSISM1 (taxid 1316408)	Streptococcus	k141_12618	24708	26437	667	2451.226233
T1604A_7102007_D1_D2	1	CfxA5	inactivation	Beta-Lactam	Bacteroides fragilis (taxid 817)	Bacteroides	k141_12311	26237	27202	1365	18547.12674
T1604A_7102007_D1_D2	1	RlmA(II)	target alteration	Macrolide/Lincosamide	Streptococcus mitis (taxid 28037)	Streptococcus	k141_14113	1	784	312	5224.733386
T1604A_7102007_D1_D2	1	RlmA(II)	target alteration	Macrolide/Lincosamide	Streptococcus mitis (taxid 28037)	Streptococcus	k141_21410	65	913	18	278.3222679
T1604A_7102007_D1_D2	1	RlmA(II)	target alteration	Macrolide/Lincosamide	Streptococcus pneumoniae (taxid 1313)	Streptococcus	k141_15858	146	732	107	2394.183665
T1604A_7102007_D1_D2	1	RlmA(II)	target alteration	Macrolide/Lincosamide	Streptococcus pneumoniae (taxid 1313)	Streptococcus	k141_35504	1230	2078	2501	38671.33289
T1604A_7102007_D1_D2	1	macA	efflux	Macrolide	Neisseria cinerea (taxid 483)	Neisseria	k141_1761	87263	88435	78	872.6463826
T1604A_7102007_D1_D2	1	macB	efflux	Macrolide	Neisseria cinerea (taxid 483)	Neisseria	k141_1761	88508	90442	128	867.8103023
T1604A_7102007_D1_D2	1	mef(A)	efflux	Macrolide	Streptococcus pseudopneumoniae IS7493 (taxid 1054460)	Streptococcus	k141_42866	6932	8149	8127	87561.05452
T1604A_7102007_D1_D2	1	mef(E)	efflux	Macrolide	Streptococcus pneumoniae Hungary19A-6 (taxid 487214)	Streptococcus	k141_27448	3197	4373	6538	72896.87251
T1604A_7102007_D1_D2	1	msr(D)	target protection	Macrolide	Streptococcus pseudopneumoniae IS7493 (taxid 1054460)	Streptococcus	k141_42866	5448	6911	9950	89176.42468
T1604A_7102007_D1_D2	1	patA	efflux	Fluoroquinolone	Streptococcus mitis B6 (taxid 365659)	Streptococcus	k141_14821	2661	4355	428	3312.84918
T1604A_7102007_D1_D2	1	patA	efflux	Fluoroquinolone	Streptococcus mitis B6 (taxid 365659)	Streptococcus	k141_4149	1	1437	423	3862.399829
T1604A_7102007_D1_D2	1	patA	efflux	Fluoroquinolone	Streptococcus mitis B6 (taxid 365659)	Streptococcus	k141_9469	461	2155	671	5193.742523
T1604A_7102007_D1_D2	1	patB	efflux	Fluoroquinolone	Streptococcus mitis B6 (taxid 365659)	Streptococcus	k141_13977	1090	2856	4259	31621.9205
T1604A_7102007_D1_D2	1	patB	efflux	Fluoroquinolone	Streptococcus mitis B6 (taxid 365659)	Streptococcus	k141_21136	618	2384	944	7008.944108
T1604A_7102007_D1_D2	1	patB	efflux	Fluoroquinolone	Streptococcus mitis B6 (taxid 365659)	Streptococcus	k141_35092	2	1720	4075	31101.1004
T1604A_7102007_D1_D2	1	patB	efflux	Fluoroquinolone	Streptococcus mitis B6 (taxid 365659)	Streptococcus	k141_41008	1	1369	272	2607.078501
T1604A_7102007_D1_D2	1	penA	inactivation	Beta-Lactam	Neisseria cinerea (taxid 483)	Neisseria	k141_44746	12415	14163	167	1252.697886
T1604A_7102007_D1_D2	1	tet(32)	target protection	Tetracycline	Streptococcus (taxid 1301)	Streptococcus	k141_20907	34738	36657	775	5295.390957
T1604A_7102007_D1_D2	1	tet(M)	target protection	Tetracycline	Enterococcus sp. HSIEG1 (taxid 1316414)	Enterococcus	k141_7250	786	2705	0	0
T1604A_7102007_D1_D2	1	tet(O)	target protection	Tetracycline	Enterococcus sp. HSIEG1 (taxid 1316414)	Enterococcus	k141_7250	786	2705	0	0
T1604A_7102007_D1_D2	1	tetA(60)	efflux	Tetracycline	Streptococcus acidominimus (taxid 1326)	Streptococcus	k141_44743	1614	3353	52	392.0803375
T1604A_7102007_D1_D2	1	tetB(60)	efflux	Tetracycline	Streptococcus acidominimus (taxid 1326)	Streptococcus	k141_44743	3350	5089	60	452.4003894
T1604B_7102007_D1_D2	1	RlmA(II)	target alteration	Macrolide/Lincosamide	Streptococcus mitis (taxid 28037)	Streptococcus	k141_27151	218	1066	1092	17296.25636
T1604B_7102007_D1_D2	1	RlmA(II)	target alteration	Macrolide/Lincosamide	Streptococcus pneumoniae (taxid 1313)	Streptococcus	k141_19346	146	918	54	939.5108218
T1604B_7102007_D1_D2	1	RlmA(II)	target alteration	Macrolide/Lincosamide	Streptococcus pneumoniae (taxid 1313)	Streptococcus	k141_23875	122	970	32	506.8500031
T1604B_7102007_D1_D2	1	RlmA(II)	target alteration	Macrolide/Lincosamide	Streptococcus pneumoniae (taxid 1313)	Streptococcus	k141_25	122	970	167	2645.123454
T1604B_7102007_D1_D2	1	RlmA(II)	target alteration	Macrolide/Lincosamide	Streptococcus pneumoniae (taxid 1313)	Streptococcus	k141_2506	210	1058	113	1789.814073
T1604B_7102007_D1_D2	1	RlmA(II)	target alteration	Macrolide/Lincosamide	Streptococcus sp. oral taxon 431 (taxid 712633)	Streptococcus	k141_55993	7578	8426	6410	101528.3912
T1604B_7102007_D1_D2	1	RlmA(II)	target alteration	Macrolide/Lincosamide	Streptococcus sp. oral taxon 431 (taxid 712633)	Streptococcus	k141_9879	626	1231	17	377.4147544
T1604B_7102007_D1_D2	1	cfxA3	inactivation	Beta-Lactam	Bacteroidetes (taxid 976)	Bacteroidetes	k141_17280	94	1052	1035	14511.09443
T1604B_7102007_D1_D2	1	lsa(C)	target protection	Lincosamide/Streptogramin	Lachnoanaerobaculum umeaense (taxid 617123)	Lachnoanaerobaculum	k141_1201	94664	96141	209	1900.601721
T1604B_7102007_D1_D2	1	macA	efflux	Macrolide	Neisseria cinerea (taxid 483)	Neisseria	k141_21447	187653	188825	172	1971.179449
T1604B_7102007_D1_D2	1	macB	efflux	Macrolide	Neisseria cinerea (taxid 483)	Neisseria	k141_21447	185646	187580	287	1993.199431
T1604B_7102007_D1_D2	1	mef(A)	efflux	Macrolide	Streptococcus (taxid 1301)	Streptococcus	k141_17710	2338	3555	8181	90290.30953
T1604B_7102007_D1_D2	1	mef(E)	efflux	Macrolide	Streptococcus pneumoniae (taxid 1313)	Streptococcus	k141_40528	4482	5658	5980	68299.7619
T1604B_7102007_D1_D2	1	msr(D)	target protection	Macrolide	Streptococcus (taxid 1301)	Streptococcus	k141_17710	755	2218	10114	92854.7127
T1604B_7102007_D1_D2	1	patA	efflux	Fluoroquinolone	Streptococcus mitis B6 (taxid 365659)	Streptococcus	k141_38395	1	1260	143	1525.582277
T1604B_7102007_D1_D2	1	patA	efflux	Fluoroquinolone	Streptococcus mitis B6 (taxid 365659)	Streptococcus	k141_39035	109	1658	95	823.7539592
T1604B_7102007_D1_D2	1	patA	efflux	Fluoroquinolone	Streptococcus mitis B6 (taxid 365659)	Streptococcus	k141_44265	3247	4745	1512	13557.05335
T1604B_7102007_D1_D2	1	patA	efflux	Fluoroquinolone	Streptococcus mitis B6 (taxid 365659)	Streptococcus	k141_52333	3076	4770	5819	46138.16083
T1604B_7102007_D1_D2	1	patA	efflux	Fluoroquinolone	Streptococcus mitis B6 (taxid 365659)	Streptococcus	k141_55737	1	1235	536	5834.114622
T1604B_7102007_D1_D2	1	patB	efflux	Fluoroquinolone	Streptococcus mitis B6 (taxid 365659)	Streptococcus	k141_22975	3646	5412	1015	7719.704393
T1604B_7102007_D1_D2	1	patB	efflux	Fluoroquinolone	Streptococcus mitis B6 (taxid 365659)	Streptococcus	k141_38395	1274	3040	1126	8563.928223
T1604B_7102007_D1_D2	1	patB	efflux	Fluoroquinolone	Streptococcus mitis B6 (taxid 365659)	Streptococcus	k141_7075	591	1884	56	581.7211172
T1604B_7102007_D1_D2	1	penA	inactivation	Beta-Lactam	Neisseria cinerea (taxid 483)	Neisseria	k141_59962	51094	52842	325	2497.280121
T1604B_7102007_D1_D2	1	tet(32)	target protection	Tetracycline	Streptococcus (taxid 1301)	Streptococcus	k141_18568	34738	36657	2096	14670.38904
T1604B_7102007_D1_D2	1	tet(Q)	target protection	Tetracycline	Prevotella denticola (taxid 28129)	Prevotella	k141_15040	635	2608	1	6.807666033
T1604B_7102007_D1_D2	1	tet(Q)	target protection	Tetracycline	Prevotella denticola (taxid 28129)	Prevotella	k141_15040	683	2608	0	0
T1604B_7102007_D1_D2	1	tet(W)	target protection	Tetracycline	Schaalia odontolytica (taxid 1660)	Schaalia	k141_56578	7409	9328	191	1336.8532
T1604B_7102007_D1_D2	1	tetA(46)	efflux	Tetracycline	Streptococcus sp. HSISM1 (taxid 1316408)	Streptococcus	k141_30591	27199	28923	241	1877.608785
T1604B_7102007_D1_D2	1	tetA(60)	efflux	Tetracycline	Streptococcus (taxid 1301)	Streptococcus	k141_24136	4079	5818	133	1027.252925
T1604B_7102007_D1_D2	1	tetB(46)	efflux	Tetracycline	Streptococcus sp. HSISM1 (taxid 1316408)	Streptococcus	k141_30591	25468	27197	193	1499.2969
T1604B_7102007_D1_D2	1	tetB(60)	efflux	Tetracycline	Streptococcus (taxid 1301)	Streptococcus	k141_24136	2343	4082	66	509.7646092
T1604B_7102007_D1_D2	1	tetB(60)	efflux	Tetracycline	Terrabacteria group (taxid 1783272)	Terrabacteria	k141_56328	2340	4079	82	633.3439084
T1607B_23072007_D1_D2	1	APH(6)-Id	inactivation	Aminoglycoside	Haemophilus haemolyticus (taxid 726)	Haemophilus	k141_52086	2387	3209	36	1084.654271
T1607B_23072007_D1_D2	1	RlmA(II)	target alteration	Macrolide/Lincosamide	Streptococcus mitis (taxid 28037)	Streptococcus	k141_17724	186	873	160	5767.981955
T1607B_23072007_D1_D2	1	RlmA(II)	target alteration	Macrolide/Lincosamide	Streptococcus mitis B6 (taxid 365659)	Streptococcus	k141_19914	1	624	225	8944.480444
T1607B_23072007_D1_D2	1	RlmA(II)	target alteration	Macrolide/Lincosamide	Streptococcus mitis B6 (taxid 365659)	Streptococcus	k141_45189	1385	2233	401	11711.40953
T1607B_23072007_D1_D2	1	RlmA(II)	target alteration	Macrolide/Lincosamide	Streptococcus pneumoniae (taxid 1313)	Streptococcus	k141_24321	186	1034	94	2745.317944
T1607B_23072007_D1_D2	1	RlmA(II)	target alteration	Macrolide/Lincosamide	Streptococcus sp. NPS 308 (taxid 1902136)	Streptococcus	k141_13950	600	1448	59	1723.125093
T1607B_23072007_D1_D2	1	RlmA(II)	target alteration	Macrolide/Lincosamide	Streptococcus sp. oral taxon 431 (taxid 712633)	Streptococcus	k141_12712	22	870	20	584.1102009
T1607B_23072007_D1_D2	1	RlmA(II)	target alteration	Macrolide/Lincosamide	Streptococcus sp. oral taxon 431 (taxid 712633)	Streptococcus	k141_32115	254	877	63	2504.454524
T1607B_23072007_D1_D2	1	RlmA(II)	target alteration	Macrolide/Lincosamide	Streptococcus sp. oral taxon 431 (taxid 712633)	Streptococcus	k141_37423	832	1673	295	8687.336971
T1607B_23072007_D1_D2	1	RlmA(II)	target alteration	Macrolide/Lincosamide	Streptococcus sp. oral taxon 431 (taxid 712633)	Streptococcus	k141_40252	3	751	177	5860.46823
T1607B_23072007_D1_D2	1	RlmA(II)	target alteration	Macrolide/Lincosamide	Streptococcus sp. oral taxon 431 (taxid 712633)	Streptococcus	k141_48654	3	751	258	8542.377419
T1607B_23072007_D1_D2	1	ampC	inactivation	Beta-Lactam	Escherichia coli (taxid 562)	Escherichia	k141_8204	169	1302	0	0
T1607B_23072007_D1_D2	1	aph(3'')-Ib	inactivation	Aminoglycoside	Haemophilus haemolyticus (taxid 726)	Haemophilus	k141_52086	3209	4011	0	0
T1607B_23072007_D1_D2	1	aph(3'')-Ib	inactivation	Aminoglycoside	Haemophilus haemolyticus (taxid 726)	Haemophilus	k141_52086	3209	4012	0	0
T1607B_23072007_D1_D2	1	blaBPU-1	inactivation	Beta-Lactam	Bacillus safensis FO-36b (taxid 1178541)	Bacillus	k141_11489	295924	296712	406	12760.28762
T1607B_23072007_D1_D2	1	blaCSP-1	inactivation	Beta-Lactam	Capnocytophaga sputigena (taxid 1019)	Capnocytophaga	k141_34509	109453	110366	0	0
T1607B_23072007_D1_D2	1	blaCSP-1	inactivation	Beta-Lactam	Capnocytophaga sputigena (taxid 1019)	Capnocytophaga	k141_34509	109485	110366	0	0
T1607B_23072007_D1_D2	1	blaEC-5	inactivation	Beta-Lactam	Escherichia coli (taxid 562)	Escherichia	k141_8204	169	1302	0	0
T1607B_23072007_D1_D2	1	lsa(C)	target protection	Lincosamide/Streptogramin	Streptococcus salivarius (taxid 1304)	Streptococcus	k141_56097	39201	40680	103	1724.764077
T1607B_23072007_D1_D2	1	macB	efflux	Macrolide	Neisseria subflava (taxid 28449)	Neisseria	k141_11802	8397	10334	5755	73582.80761
T1607B_23072007_D1_D2	1	mef(A)	efflux	Macrolide	Streptococcus sp. FDAARGOS_192 (taxid 1839799)	Streptococcus	k141_49956	3229	4446	2324	47294.01589
T1607B_23072007_D1_D2	1	msr(D)	target protection	Macrolide	Streptococcus sp. FDAARGOS_192 (taxid 1839799)	Streptococcus	k141_49956	1646	3109	2740	46383.85967
T1607B_23072007_D1_D2	1	patA	efflux	Fluoroquinolone	Streptococcus mitis B6 (taxid 365659)	Streptococcus	k141_1508	1774	3357	138	2159.030706
T1607B_23072007_D1_D2	1	patA	efflux	Fluoroquinolone	Streptococcus mitis B6 (taxid 365659)	Streptococcus	k141_1840	2801	4495	504	7368.477774
T1607B_23072007_D1_D2	1	patA	efflux	Fluoroquinolone	Streptococcus mitis B6 (taxid 365659)	Streptococcus	k141_56837	4	1656	602	9024.997613
T1607B_23072007_D1_D2	1	patA	efflux	Fluoroquinolone	Streptococcus mitis B6 (taxid 365659)	Streptococcus	k141_591	2	1635	215	3260.71561
T1607B_23072007_D1_D2	1	patA	efflux	Fluoroquinolone	Streptococcus mitis B6 (taxid 365659)	Streptococcus	k141_592	2	1677	129	1907.37263
T1607B_23072007_D1_D2	1	patB	efflux	Fluoroquinolone	Streptococcus mitis B6 (taxid 365659)	Streptococcus	k141_11854	2	1668	341	5069.20704
T1607B_23072007_D1_D2	1	patB	efflux	Fluoroquinolone	Streptococcus mitis B6 (taxid 365659)	Streptococcus	k141_1508	1	1760	134	1886.685911
T1607B_23072007_D1_D2	1	patB	efflux	Fluoroquinolone	Streptococcus mitis B6 (taxid 365659)	Streptococcus	k141_1840	4509	6275	529	7418.662606
T1607B_23072007_D1_D2	1	patB	efflux	Fluoroquinolone	Streptococcus mitis B6 (taxid 365659)	Streptococcus	k141_56837	1670	3336	661	9826.234174
T1607B_23072007_D1_D2	1	penA	inactivation	Beta-Lactam	Neisseria subflava (taxid 28449)	Neisseria	k141_37487	30390	32138	5748	81439.66501
T1607B_23072007_D1_D2	1	sul2	target replacement	Sulfonamide	Haemophilus haemolyticus (taxid 726)	Haemophilus	k141_52086	4073	4888	32	972.4180621
T1607B_23072007_D1_D2	1	tet(M)	target protection	Tetracycline	Enterococcus faecium (taxid 1352)	Enterococcus	k141_11379	1227	3146	0	0
T1607B_23072007_D1_D2	1	tet(O)	target protection	Tetracycline	Enterococcus faecium (taxid 1352)	Enterococcus	k141_11379	1227	3146	0	0
T1607B_23072007_D1_D2	1	tet(O)	target protection	Tetracycline	Faecalitalea cylindroides T2-87 (taxid 717960)	Faecalitalea	k141_17497	424	2343	938	12105.66109
T1607B_23072007_D1_D2	1	tet(Q)	target protection	Tetracycline	Prevotella intermedia ATCC 25611 = DSM 20706 (taxid 1122984)	Prevotella	k141_53624	2669	4594	0	0
T1607B_23072007_D1_D2	1	tet(Q)	target protection	Tetracycline	Prevotella intermedia ATCC 25611 = DSM 20706 (taxid 1122984)	Prevotella	k141_53624	2669	4642	26	326.367504
T1607B_23072007_D1_D2	1	tetA(46)	efflux	Tetracycline	Streptococcus sp. HSISM1 (taxid 1316408)	Streptococcus	k141_37903	3713	5437	350	5027.955558
T1607B_23072007_D1_D2	1	tetA(60)	efflux	Tetracycline	Lachnospiraceae bacterium KM106-2 (taxid 2093742)	Lachnospiraceae	k141_12438	1	1296	43	822.3549948
T1607B_23072007_D1_D2	1	tetA(60)	efflux	Tetracycline	Lachnospiraceae bacterium KM106-2 (taxid 2093742)	Lachnospiraceae	k141_51188	1	1480	46	770.2829857
T1607B_23072007_D1_D2	1	tetA(60)	efflux	Tetracycline	Streptococcus acidominimus (taxid 1326)	Streptococcus	k141_45424	924	2663	679	9670.097205
T1607B_23072007_D1_D2	1	tetA(60)	efflux	Tetracycline	Streptococcus parasanguinis FW213 (taxid 1114965)	Streptococcus	k141_4949	868	2607	520	7405.670908
T1607B_23072007_D1_D2	1	tetB(46)	efflux	Tetracycline	Streptococcus sp. HSISM1 (taxid 1316408)	Streptococcus	k141_37903	1982	3711	342	4898.823135
T1607B_23072007_D1_D2	1	tetB(60)	efflux	Tetracycline	Streptococcus acidominimus (taxid 1326)	Streptococcus	k141_45424	2660	4185	342	5554.141116
T1607B_23072007_D1_D2	1	tetB(60)	efflux	Tetracycline	Streptococcus parasanguinis FW213 (taxid 1114965)	Streptococcus	k141_4949	2604	4129	538	8737.216141
T1622A_19102007_D1_D2	1	RlmA(II)	target alteration	Macrolide/Lincosamide	Streptococcus mitis B6 (taxid 365659)	Streptococcus	k141_76521	123	971	992	20419.24862
T1622A_19102007_D1_D2	1	RlmA(II)	target alteration	Macrolide/Lincosamide	Streptococcus oralis subsp. tigurinus (taxid 1077464)	Streptococcus	k141_37437	13	861	30	617.5175993
T1622A_19102007_D1_D2	1	RlmA(II)	target alteration	Macrolide/Lincosamide	Streptococcus pneumoniae (taxid 1313)	Streptococcus	k141_15743	386	1234	1918	39479.95852
T1622A_19102007_D1_D2	1	RlmA(II)	target alteration	Macrolide/Lincosamide	Streptococcus pneumoniae (taxid 1313)	Streptococcus	k141_26017	1	785	65	1447.175598
T1622A_19102007_D1_D2	1	RlmA(II)	target alteration	Macrolide/Lincosamide	Streptococcus pneumoniae (taxid 1313)	Streptococcus	k141_28330	191	1039	700	14408.74398
T1622A_19102007_D1_D2	1	RlmA(II)	target alteration	Macrolide/Lincosamide	Streptococcus pneumoniae gamPNI0373 (taxid 697283)	Streptococcus	k141_21610	364	1212	725	14923.34198
T1622A_19102007_D1_D2	1	RlmA(II)	target alteration	Macrolide/Lincosamide	Streptococcus sp. 116-D4 (taxid 2598453)	Streptococcus	k141_53497	480	1328	540	11115.31679
T1622A_19102007_D1_D2	1	RlmA(II)	target alteration	Macrolide/Lincosamide	Streptococcus sp. oral taxon 431 (taxid 712633)	Streptococcus	k141_59047	462	1310	92	1893.720638
T1622A_19102007_D1_D2	1	blaTEM-1	inactivation	Beta-Lactam	Neisseria mucosa (taxid 488)	Neisseria	k141_4601	3944	4804	959	19464.53769
T1622A_19102007_D1_D2	1	cfxA3	inactivation	Beta-Lactam	Prevotella enoeca (taxid 76123)	Prevotella	k141_86042	15	980	3370	60957.41259
T1622A_19102007_D1_D2	1	macB	efflux	Macrolide	Neisseria subflava (taxid 28449)	Neisseria	k141_48889	157242	159179	396	3568.531234
T1622A_19102007_D1_D2	1	mef(A)	efflux	Macrolide	Streptococcus mitis B6 (taxid 365659)	Streptococcus	k141_75460	1249	2466	4636	66493.13143
T1622A_19102007_D1_D2	1	msr(D)	target protection	Macrolide	Streptococcus mitis B6 (taxid 365659)	Streptococcus	k141_75460	2487	3950	5710	68126.44377
T1622A_19102007_D1_D2	1	patA	efflux	Fluoroquinolone	Streptococcus mitis B6 (taxid 365659)	Streptococcus	k141_2619	15775	17143	883	11266.74703
T1622A_19102007_D1_D2	1	patA	efflux	Fluoroquinolone	Streptococcus mitis B6 (taxid 365659)	Streptococcus	k141_61068	6	1508	993	11539.93208
T1622A_19102007_D1_D2	1	patA	efflux	Fluoroquinolone	Streptococcus mitis B6 (taxid 365659)	Streptococcus	k141_70957	1	1189	606	8903.89686
T1622A_19102007_D1_D2	1	patA	efflux	Fluoroquinolone	Streptococcus mitis B6 (taxid 365659)	Streptococcus	k141_87770	46	1700	295	3113.22456
T1622A_19102007_D1_D2	1	patB	efflux	Fluoroquinolone	Streptococcus mitis B6 (taxid 365659)	Streptococcus	k141_28480	1	1399	977	12198.6376
T1622A_19102007_D1_D2	1	patB	efflux	Fluoroquinolone	Streptococcus mitis B6 (taxid 365659)	Streptococcus	k141_70957	1203	2969	1007	9953.199484
T1622A_19102007_D1_D2	1	penA	inactivation	Beta-Lactam	Neisseria subflava (taxid 28449)	Neisseria	k141_50661	324345	326056	411	4192.912017
T1622A_19102007_D1_D2	1	tetA(46)	efflux	Tetracycline	Streptococcus australis (taxid 113107)	Streptococcus	k141_65888	98	1822	53	536.6146749
T1622A_19102007_D1_D2	1	tetB(46)	efflux	Tetracycline	Streptococcus australis (taxid 113107)	Streptococcus	k141_65888	1824	3553	38	383.6299811
T1622A_19102007_D1_D2	1	tetB(60)	efflux	Tetracycline	Bacillus sp. FJAT-25496 (taxid 1742359)	Bacillus	k141_11867	137	1876	39	391.4614155
T1622A_19102007_D1_D2	1	tetB(60)	efflux	Tetracycline	Dehalobacterium formicoaceticum (taxid 51515)	Dehalobacterium	k141_3718	2993	4732	51	511.9110818
T1622B_19102007_D1_D2	1	APH(6)-Id	inactivation	Aminoglycoside	Escherichia coli (taxid 562)	Escherichia	k141_44609	19	855	14	51.93071987
T1622B_19102007_D1_D2	1	RlmA(II)	target alteration	Macrolide/Lincosamide	Streptococcus mitis B6 (taxid 365659)	Streptococcus	k141_70979	493	1341	243	888.6137029
T1622B_19102007_D1_D2	1	RlmA(II)	target alteration	Macrolide/Lincosamide	Streptococcus mitis B6 (taxid 365659)	Streptococcus	k141_80910	697	1545	197	720.3987632
T1622B_19102007_D1_D2	1	RlmA(II)	target alteration	Macrolide/Lincosamide	Streptococcus mitis B6 (taxid 365659)	Streptococcus	k141_84001	1240	2088	45	164.5580931
T1622B_19102007_D1_D2	1	RlmA(II)	target alteration	Macrolide/Lincosamide	Streptococcus oralis ATCC 35037 (taxid 655813)	Streptococcus	k141_46146	1599	2447	136	497.3311259
T1622B_19102007_D1_D2	1	RlmA(II)	target alteration	Macrolide/Lincosamide	Streptococcus oralis subsp. tigurinus (taxid 1077464)	Streptococcus	k141_73288	1	838	40	148.1962171
T1622B_19102007_D1_D2	1	RlmA(II)	target alteration	Macrolide/Lincosamide	Streptococcus pneumoniae (taxid 1313)	Streptococcus	k141_36046	2	592	60	315.3565265
T1622B_19102007_D1_D2	1	RlmA(II)	target alteration	Macrolide/Lincosamide	Streptococcus pneumoniae (taxid 1313)	Streptococcus	k141_40512	65	913	66	241.3518699
T1622B_19102007_D1_D2	1	RlmA(II)	target alteration	Macrolide/Lincosamide	Streptococcus pneumoniae (taxid 1313)	Streptococcus	k141_70130	1021	1869	280	1023.917024
T1622B_19102007_D1_D2	1	RlmA(II)	target alteration	Macrolide/Lincosamide	Streptococcus pneumoniae (taxid 1313)	Streptococcus	k141_70974	2598	3446	347	1268.92574
T1622B_19102007_D1_D2	1	ampC	inactivation	Beta-Lactam	Escherichia coli (taxid 562)	Escherichia	k141_205	13435	14568	0	0
T1622B_19102007_D1_D2	1	ampH	inactivation	Beta-Lactam	Escherichia coli (taxid 562)	Escherichia	k141_657	37981	39138	6929	18571.1923
T1622B_19102007_D1_D2	1	aph(3'')-Ib	inactivation	Aminoglycoside	Escherichia coli (taxid 562)	Escherichia	k141_44609	855	1657	0	0
T1622B_19102007_D1_D2	1	aph(3'')-Ib	inactivation	Aminoglycoside	Escherichia coli (taxid 562)	Escherichia	k141_44609	855	1658	0	0
T1622B_19102007_D1_D2	1	bacA	target alteration	Peptide	Escherichia coli UM146 (taxid 869729)	Escherichia	k141_33970	141449	142268	5979	22638.47856
T1622B_19102007_D1_D2	1	blaEC	inactivation	Beta-Lactam	Escherichia coli (taxid 562)	Escherichia	k141_205	13435	14568	0	0
T1622B_19102007_D1_D2	1	blaTEM-1	inactivation	Beta-Lactam	Escherichia coli (taxid 562)	Escherichia	k141_6131	4183	5043	10438	37637.55697
T1622B_19102007_D1_D2	1	cfxA3	inactivation	Beta-Lactam	Capnocytophaga gingivalis (taxid 1017)	Capnocytophaga	k141_83728	723	1688	2113	6790.078081
T1622B_19102007_D1_D2	1	eptA	efflux	Peptide	Escherichia coli (taxid 562)	Escherichia	k141_205	56477	58120	10005	18883.48355
T1622B_19102007_D1_D2	1	kdpE	efflux	Aminoglycoside	Escherichia coli O127:H6 (taxid 168807)	Escherichia	k141_87628	7798	8473	4878	22409.93556
T1622B_19102007_D1_D2	1	lsa(C)	target protection	Lincosamide/Streptogramin	Neisseria mucosa (taxid 488)	Neisseria	k141_96185	3389	4867	404	847.6362388
T1622B_19102007_D1_D2	1	macA	efflux	Macrolide	Neisseria mucosa (taxid 488)	Neisseria	k141_33011	219	1339	310	858.3141175
T1622B_19102007_D1_D2	1	macB	efflux	Macrolide	Neisseria mucosa (taxid 488)	Neisseria	k141_33011	1440	3375	546	875.0125017
[truncated: 22,504 more rows]
