# Supplementary material for: Development of the oral resistome during the first decade of life
Source: Nat Commun. 2023 Mar 9;14:1291. doi: 10.1038/s41467-023-36781-w (PMC9998430; doi:10.1038/s41467-023-36781-w)
Supplement: Supplementary file 9 — Supplementary Dataset 6 [file 41467_2023_36781_MOESM9_ESM.xlsx]

## Sheet: Supplementary Data 6
SD6: List of Insertion seqeunces identified at all time points.
Sample	Timepoint	Contig	Species	Start	End	Name.1	IS Family	Inference
T1023A_1082005_D1_D2	T1	k141_595	[Brevibacterium] frigoritolerans (taxid 450367)	167604	168827	ISAzo28_unknown_IS110_ORF_3	IS110	ab initio prediction:Prodigal:002006,similar to AA sequence:IS.faa:ISAzo28
T1215A_31052006_D1_D2	T1	k141_1430	[Clostridium] bolteae (taxid 208479)	295	1632	ISTxy1_unknown_ISLre2_ORF	ISLre2	ab initio prediction:Prodigal:002006,similar to AA sequence:IS.faa:ISTxy1
T1215A_31052006_D1_D2	T1	k141_46812	[Clostridium] bolteae (taxid 208479)	3093	3299	ISSwo2_unknown_IS66_ORF_3	IS66	ab initio prediction:Prodigal:002006,similar to AA sequence:IS.faa:ISSwo2
T1389B_22012007_D1_D2	T1	k141_69678	[Clostridium] bolteae (taxid 208479)	18329	19303	ISEnfa5_IS150_IS3_ORF_3	IS3	ab initio prediction:Prodigal:002006,similar to AA sequence:IS.faa:ISEnfa5
T1389B_22012007_D1_D2	T1	k141_69678	[Clostridium] bolteae (taxid 208479)	19300	19989	ISSau2_IS150_IS3_ORF_1	IS3	ab initio prediction:Prodigal:002006,similar to AA sequence:IS.faa:ISSau2
T1389A_22012007_D1_D2	T1	k141_73932	[Clostridium] hiranonis (taxid 89152)	86504	87721	Int-Tn_3	Tn916	ab initio prediction:Prodigal:002006,similar to AA sequence:UniProtKB:P22886
T1166B_2022006_D1_D2	T1	k141_35940	[Clostridium] hiranonis (taxid 89152)	25237	25638	IS1251_unknown_ISL3_ORF	ISL3	ab initio prediction:Prodigal:002006,similar to AA sequence:IS.faa:IS1251
T1389A_22012007_D1_D2	T1	k141_63613	[Clostridium] hiranonis (taxid 89152)	18	1745	ISSeq4_unknown_IS1634_ORF_4	IS1634	ab initio prediction:Prodigal:002006,similar to AA sequence:IS.faa:ISSeq4
T1393B_23012007_D1_D2	T1	k141_30909	[Clostridium] hiranonis (taxid 89152)	70	1089	IS1476_unknown_ISL3_ORF_3	ISL3	ab initio prediction:Prodigal:002006,similar to AA sequence:IS.faa:IS1476
T1512B_10042007_D1_D2	T1	k141_52128	[Clostridium] hiranonis (taxid 89152)	13052	13276	ISLjo1_unknown_IS30_ORF	IS30	ab initio prediction:Prodigal:002006,similar to AA sequence:IS.faa:ISLjo1
T1512B_10042007_D1_D2	T1	k141_52128	[Clostridium] hiranonis (taxid 89152)	47211	48644	ISClsp3_unknown_IS1182_ORF	IS1182	ab initio prediction:Prodigal:002006,similar to AA sequence:IS.faa:ISClsp3
T1636B_7012008_D1_D2	T1	k141_20993	[Clostridium] hiranonis (taxid 89152)	7379	7780	IS1251_unknown_ISL3_ORF	ISL3	ab initio prediction:Prodigal:002006,similar to AA sequence:IS.faa:IS1251
T1636B_7012008_D1_D2	T1	k141_46483	[Clostridium] hiranonis (taxid 89152)	10128	11177	ISHahy9_unknown_IS30_ORF	IS30	ab initio prediction:Prodigal:002006,similar to AA sequence:IS.faa:ISHahy9
T1028B_21072005_D1_D2	T1	k141_29288	[Clostridium] saccharolyticum WM1 (taxid 610130)	24133	24882	ISMbu9_unknown_IS91_ORF	IS91	ab initio prediction:Prodigal:002006,similar to AA sequence:IS.faa:ISMbu9
T1028B_21072005_D1_D2	T1	k141_29288	[Clostridium] saccharolyticum WM1 (taxid 610130)	46787	48037	ISCth6_unknown_IS110_ORF	IS110	ab initio prediction:Prodigal:002006,similar to AA sequence:IS.faa:ISCth6
T1028B_21072005_D1_D2	T1	k141_9088	[Clostridium] saccharolyticum WM1 (taxid 610130)	48316	48564	ISPeth4_unknown_IS256_ORF	IS256	ab initio prediction:Prodigal:002006,similar to AA sequence:IS.faa:ISPeth4
T1028B_21072005_D1_D2	T1	k141_9088	[Clostridium] saccharolyticum WM1 (taxid 610130)	48597	48770	ISCth4_unknown_IS256_ORF	IS256	ab initio prediction:Prodigal:002006,similar to AA sequence:IS.faa:ISCth4
T1121A_9032006_D1_D2	T1	k141_109621	[Clostridium] saccharolyticum WM1 (taxid 610130)	577	768	ISLla3_IS150_IS3_ORF_5	IS3	ab initio prediction:Prodigal:002006,similar to AA sequence:IS.faa:ISLla3
T1230B_8062006_D1_D2	T1	k141_22928	[Clostridium] scindens (taxid 29347)	25	246	ISCth10_IS200_IS200/IS605_ORF_1	IS200/IS605	ab initio prediction:Prodigal:002006,similar to AA sequence:IS.faa:ISCth10
T1366B_21122006_D1_D2	T1	k141_45271	[Clostridium] scindens (taxid 29347)	120	719	ISVpa4_IS150_IS3_ORF_2	IS3	ab initio prediction:Prodigal:002006,similar to AA sequence:IS.faa:ISVpa4
T1389A_22012007_D1_D2	T1	k141_77034	[Clostridium] scindens (taxid 29347)	175	318	ISSep3_IS200_IS200/IS605_ORF	IS200/IS605	ab initio prediction:Prodigal:002006,similar to AA sequence:IS.faa:ISSep3
T1393A_23012007_D1_D2	T1	k141_10997	[Clostridium] scindens (taxid 29347)	1127	1447	ISEnfa5_IS150_IS3_ORF_2	IS3	ab initio prediction:Prodigal:002006,similar to AA sequence:IS.faa:ISEnfa5
T1393A_23012007_D1_D2	T1	k141_10997	[Clostridium] scindens (taxid 29347)	156	1130	ISEnfa5_IS150_IS3_ORF_1	IS3	ab initio prediction:Prodigal:002006,similar to AA sequence:IS.faa:ISEnfa5
T1671A_22032010_D1_D2	T1	k141_47713	[Clostridium] scindens (taxid 29347)	5	595	ISVpa4_IS150_IS3_ORF_2	IS3	ab initio prediction:Prodigal:002006,similar to AA sequence:IS.faa:ISVpa4
T1028B_21072005_D1_D2	T1	k141_30384	[Clostridium] sphenoides JCM 1415 (taxid 1297793)	61795	62028	ISRgn2_unknown_IS66_ORF_3	IS66	ab initio prediction:Prodigal:002006,similar to AA sequence:IS.faa:ISRgn2
T1393B_23012007_D1_D2	T1	k141_14828	[Clostridium] ultunense Esp (taxid 1288971)	797	2344	ISSau9_unknown_IS21_ORF_2	IS21	ab initio prediction:Prodigal:002006,similar to AA sequence:IS.faa:ISSau9
T1023B_1082005_D1_D2	T1	k141_118360	[Eubacterium] cellulosolvens 6 (taxid 633697)	48	725	ISCARN21_unknown_IS630_ORF	IS630	ab initio prediction:Prodigal:002006,similar to AA sequence:IS.faa:ISCARN21
T1023B_1082005_D1_D2	T1	k141_7714	[Eubacterium] cellulosolvens 6 (taxid 633697)	109	384	ISAfe3_unknown_IS110_ORF	IS110	ab initio prediction:Prodigal:002006,similar to AA sequence:IS.faa:ISAfe3
T1284A_16032007_D1_D2	T1	k141_212714	[Eubacterium] cellulosolvens 6 (taxid 633697)	41	571	ISEfa10_IS150_IS3_ORF_12	IS3	ab initio prediction:Prodigal:002006,similar to AA sequence:IS.faa:ISEfa10
T1393A_23012007_D1_D2	T1	k141_25850	[Eubacterium] cellulosolvens 6 (taxid 633697)	127	1158	ISHahy10_unknown_IS30_ORF	IS30	ab initio prediction:Prodigal:002006,similar to AA sequence:IS.faa:ISHahy10
T1459B_7032007_D1_D2	T1	k141_102741	[Eubacterium] eligens ATCC 27750 (taxid 515620)	122	1138	ISCpe5_unknown_IS1182_ORF_1	IS1182	ab initio prediction:Prodigal:002006,similar to AA sequence:IS.faa:ISCpe5
T1389A_22012007_D1_D2	T1	k141_231413	[Haemophilus] ducreyi (taxid 730)	1	1119	ISVsa5_IS10_IS4_ORF	IS4	ab initio prediction:Prodigal:002006,similar to AA sequence:IS.faa:ISVsa5
T1389A_22012007_D1_D2	T1	k141_231413	[Haemophilus] ducreyi (taxid 730)	1245	2177	ISKpn13_IS5_IS5_ORF	IS5	ab initio prediction:Prodigal:002006,similar to AA sequence:IS.faa:ISKpn13
T1389A_22012007_D1_D2	T1	k141_231413	[Haemophilus] ducreyi (taxid 730)	2362	3309	ISAeca1_unknown_IS30_ORF_1	IS30	ab initio prediction:Prodigal:002006,similar to AA sequence:IS.faa:ISAeca1
T1389B_22012007_D1_D2	T1	k141_244035	[Haemophilus] ducreyi (taxid 730)	1563	2495	ISKpn13_IS5_IS5_ORF	IS5	ab initio prediction:Prodigal:002006,similar to AA sequence:IS.faa:ISKpn13
T1389B_22012007_D1_D2	T1	k141_244035	[Haemophilus] ducreyi (taxid 730)	319	1437	ISVsa5_IS10_IS4_ORF	IS4	ab initio prediction:Prodigal:002006,similar to AA sequence:IS.faa:ISVsa5
T1636A_7012008_D1_D2	T1	k141_2302	[Mannheimia] succiniciproducens MBEL55E (taxid 221988)	4	648	ISSsu10_unknown_IS110_ORF_3	IS110	ab initio prediction:Prodigal:002006,similar to AA sequence:IS.faa:ISSsu10
T1121A_9032006_D1_D2	T1	k141_60446	[Ruminococcus] gnavus ATCC 29149 (taxid 411470)	153	347	ISRgn3_unknown_IS1380_ORF	IS1380	ab initio prediction:Prodigal:002006,similar to AA sequence:IS.faa:ISRgn3
T1230B_8062006_D1_D2	T1	k141_34585	[Ruminococcus] gnavus ATCC 29149 (taxid 411470)	671	1006	ISRgn3_unknown_IS1380_ORF_1	IS1380	ab initio prediction:Prodigal:002006,similar to AA sequence:IS.faa:ISRgn3
T1284A_16032007_D1_D2	T1	k141_196816	[Ruminococcus] gnavus ATCC 29149 (taxid 411470)	47	655	ISRgn3_unknown_IS1380_ORF	IS1380	ab initio prediction:Prodigal:002006,similar to AA sequence:IS.faa:ISRgn3
T1366B_21122006_D1_D2	T1	k141_44561	[Ruminococcus] gnavus ATCC 29149 (taxid 411470)	8	184	ISRgn3_unknown_IS1380_ORF_2	IS1380	ab initio prediction:Prodigal:002006,similar to AA sequence:IS.faa:ISRgn3
T1389A_22012007_D1_D2	T1	k141_183078	[Ruminococcus] gnavus ATCC 29149 (taxid 411470)	205	354	ISRgn3_unknown_IS1380_ORF_3	IS1380	ab initio prediction:Prodigal:002006,similar to AA sequence:IS.faa:ISRgn3
T1459B_7032007_D1_D2	T1	k141_32062	[Ruminococcus] gnavus ATCC 29149 (taxid 411470)	184	738	ISRgn3_unknown_IS1380_ORF_5	IS1380	ab initio prediction:Prodigal:002006,similar to AA sequence:IS.faa:ISRgn3
T1393A_23012007_D1_D2	T1	k141_187999	Acholeplasma axanthum (taxid 29552)	1096	1332	ISCARN77_unknown_ISL3_ORF_1	ISL3	ab initio prediction:Prodigal:002006,similar to AA sequence:IS.faa:ISCARN77
T1393A_23012007_D1_D2	T1	k141_187999	Acholeplasma axanthum (taxid 29552)	1389	1901	ISPcc2_unknown_ISL3_ORF_1	ISL3	ab initio prediction:Prodigal:002006,similar to AA sequence:IS.faa:ISPcc2
T1416A_21042007_D1_D2	T1	k141_17704	Achromobacter denitrificans (taxid 32002)	2043	2822	ISAav4_IS3_IS3_ORF_1	IS3	ab initio prediction:Prodigal:002006,similar to AA sequence:IS.faa:ISAav4
T1416A_21042007_D1_D2	T1	k141_17704	Achromobacter denitrificans (taxid 32002)	2950	3273	ISAav4_IS3_IS3_ORF_2	IS3	ab initio prediction:Prodigal:002006,similar to AA sequence:IS.faa:ISAav4
T1416A_21042007_D1_D2	T1	k141_18625	Achromobacter denitrificans (taxid 32002)	1368	1862	ISHar7_IS51_IS3_ORF	IS3	ab initio prediction:Prodigal:002006,similar to AA sequence:IS.faa:ISHar7
T1416A_21042007_D1_D2	T1	k141_18625	Achromobacter denitrificans (taxid 32002)	518	922	ISPa92_unknown_IS1182_ORF	IS1182	ab initio prediction:Prodigal:002006,similar to AA sequence:IS.faa:ISPa92
T1416A_21042007_D1_D2	T1	k141_18625	Achromobacter denitrificans (taxid 32002)	63	566	ISBusp4_unknown_IS1182_ORF_1	IS1182	ab initio prediction:Prodigal:002006,similar to AA sequence:IS.faa:ISBusp4
T1416A_21042007_D1_D2	T1	k141_18865	Achromobacter denitrificans (taxid 32002)	1980	3521	ISBmu11_IS150_IS3_ORF	IS3	ab initio prediction:Prodigal:002006,similar to AA sequence:IS.faa:ISBmu11
T1416A_21042007_D1_D2	T1	k141_18865	Achromobacter denitrificans (taxid 32002)	865	1878	ISXci1_unknown_IS21_ORF_2	IS21	ab initio prediction:Prodigal:002006,similar to AA sequence:IS.faa:ISXci1
T1416A_21042007_D1_D2	T1	k141_30580	Achromobacter denitrificans (taxid 32002)	435	1292	ISRme15_IS51_IS3_ORF_2	IS3	ab initio prediction:Prodigal:002006,similar to AA sequence:IS.faa:ISRme15
T1416A_21042007_D1_D2	T1	k141_30580	Achromobacter denitrificans (taxid 32002)	52	381	ISRme15_IS51_IS3_ORF_1	IS3	ab initio prediction:Prodigal:002006,similar to AA sequence:IS.faa:ISRme15
T1416A_21042007_D1_D2	T1	k141_7464	Achromobacter denitrificans (taxid 32002)	1789	2040	ISRso12_IS407_IS3_ORF_1	IS3	ab initio prediction:Prodigal:002006,similar to AA sequence:IS.faa:ISRso12
T1416A_21042007_D1_D2	T1	k141_7464	Achromobacter denitrificans (taxid 32002)	2089	2451	ISRso12_IS407_IS3_ORF_2	IS3	ab initio prediction:Prodigal:002006,similar to AA sequence:IS.faa:ISRso12
T1416A_21042007_D1_D2	T1	k141_9946	Achromobacter denitrificans (taxid 32002)	1309	1842	ISAeca4_IS51_IS3_ORF_2	IS3	ab initio prediction:Prodigal:002006,similar to AA sequence:IS.faa:ISAeca4
T1416A_21042007_D1_D2	T1	k141_9946	Achromobacter denitrificans (taxid 32002)	1839	2129	ISPsy29_IS51_IS3_ORF_1	IS3	ab initio prediction:Prodigal:002006,similar to AA sequence:IS.faa:ISPsy29
T1459B_7032007_D1_D2	T1	k141_30984	Achromobacter ruhlandii (taxid 72557)	1406	1591	IS1419_unknown_IS481_ORF	IS481	ab initio prediction:Prodigal:002006,similar to AA sequence:IS.faa:IS1419
T1459B_7032007_D1_D2	T1	k141_4215	Achromobacter ruhlandii (taxid 72557)	78	1040	ISBmu20_IS5_IS5_ORF	IS5	ab initio prediction:Prodigal:002006,similar to AA sequence:IS.faa:ISBmu20
T1416A_21042007_D1_D2	T1	k141_24538	Achromobacter sp. MFA1 R4 (taxid 1881016)	476	1282	ISBcen7_IS3_IS3_ORF_3	IS3	ab initio prediction:Prodigal:002006,similar to AA sequence:IS.faa:ISBcen7
T1416A_21042007_D1_D2	T1	k141_24538	Achromobacter sp. MFA1 R4 (taxid 1881016)	54	452	ISPsy11_IS3_IS3_ORF_1	IS3	ab initio prediction:Prodigal:002006,similar to AA sequence:IS.faa:ISPsy11
T1416A_21042007_D1_D2	T1	k141_20269	Achromobacter spanius (taxid 217203)	24491	25936	ISBusp4_unknown_IS1182_ORF_2	IS1182	ab initio prediction:Prodigal:002006,similar to AA sequence:IS.faa:ISBusp4
T1416A_21042007_D1_D2	T1	k141_20269	Achromobacter spanius (taxid 217203)	87136	87936	ISPa195_IS407_IS3_ORF_1	IS3	ab initio prediction:Prodigal:002006,similar to AA sequence:IS.faa:ISPa195
T1416A_21042007_D1_D2	T1	k141_20269	Achromobacter spanius (taxid 217203)	87957	88223	ISPa195_IS407_IS3_ORF_2	IS3	ab initio prediction:Prodigal:002006,similar to AA sequence:IS.faa:ISPa195
T1416A_21042007_D1_D2	T1	k141_2318	Achromobacter spanius (taxid 217203)	1910	3445	ISBcen19_unknown_IS66_ORF_3	IS66	ab initio prediction:Prodigal:002006,similar to AA sequence:IS.faa:ISBcen19
T1416A_21042007_D1_D2	T1	k141_34170	Achromobacter spanius (taxid 217203)	1212	1568	ISRso10_IS2_IS3_ORF_2	IS3	ab initio prediction:Prodigal:002006,similar to AA sequence:IS.faa:ISRso10
T1416A_21042007_D1_D2	T1	k141_34872	Achromobacter spanius (taxid 217203)	486	887	ISRso10_IS2_IS3_ORF_1	IS3	ab initio prediction:Prodigal:002006,similar to AA sequence:IS.faa:ISRso10
T1416A_21042007_D1_D2	T1	k141_35888	Achromobacter spanius (taxid 217203)	18679	18774	ISAzo23_IS1031_IS5_ORF	IS5	ab initio prediction:Prodigal:002006,similar to AA sequence:IS.faa:ISAzo23
T1416A_21042007_D1_D2	T1	k141_19358	Achromobacter xylosoxidans (taxid 85698)	43	1320	ISBcen18_unknown_IS256_ORF	IS256	ab initio prediction:Prodigal:002006,similar to AA sequence:IS.faa:ISBcen18
T1416A_21042007_D1_D2	T1	k141_31815	Achromobacter xylosoxidans A8 (taxid 762376)	6217	7053	ISBam1_IS150_IS3_ORF_2	IS3	ab initio prediction:Prodigal:002006,similar to AA sequence:IS.faa:ISBam1
T1416A_21042007_D1_D2	T1	k141_31815	Achromobacter xylosoxidans A8 (taxid 762376)	7050	7583	ISBcen10_IS150_IS3_ORF_1	IS3	ab initio prediction:Prodigal:002006,similar to AA sequence:IS.faa:ISBcen10
T1416A_21042007_D1_D2	T1	k141_346	Achromobacter xylosoxidans A8 (taxid 762376)	3467	3733	ISBcen15_IS407_IS3_ORF_1	IS3	ab initio prediction:Prodigal:002006,similar to AA sequence:IS.faa:ISBcen15
T1416A_21042007_D1_D2	T1	k141_34660	Achromobacter xylosoxidans A8 (taxid 762376)	261240	261452	ISDds1_IS3_IS3_ORF_2	IS3	ab initio prediction:Prodigal:002006,similar to AA sequence:IS.faa:ISDds1
T1653A_12082008_D1_D2	T1	k141_20673	Achromobacter xylosoxidans A8 (taxid 762376)	95	532	ISBcen28_unknown_IS21_ORF_1	IS21	ab initio prediction:Prodigal:002006,similar to AA sequence:IS.faa:ISBcen28
T1416A_21042007_D1_D2	T1	k141_5569	Achromobacter xylosoxidans NH44784-1996 (taxid 1167634)	467	1717	ISRta2_unknown_IS256_ORF	IS256	ab initio prediction:Prodigal:002006,similar to AA sequence:IS.faa:ISRta2
T1291A_26082006_D1_D2	T1	k141_14419	Acidipropionibacterium acidipropionici (taxid 1748)	267	1400	ISPfr18_unknown_ISL3_ORF	ISL3	ab initio prediction:Prodigal:002006,similar to AA sequence:IS.faa:ISPfr18
T1636A_7012008_D1_D2	T1	k141_2656	Acidipropionibacterium acidipropionici (taxid 1748)	23728	24849	ISAar42_unknown_ISL3_ORF	ISL3	ab initio prediction:Prodigal:002006,similar to AA sequence:IS.faa:ISAar42
T1653A_12082008_D1_D2	T1	k141_21158	Acidithiobacillus ferrivorans (taxid 160808)	11	391	ISNeu4_IS3_IS3_ORF_1	IS3	ab initio prediction:Prodigal:002006,similar to AA sequence:IS.faa:ISNeu4
T1416A_21042007_D1_D2	T1	k141_8618	Acidovorax avenae subsp. avenae (taxid 80870)	384	839	ISStma16_IS1031_IS5_ORF_2	IS5	ab initio prediction:Prodigal:002006,similar to AA sequence:IS.faa:ISStma16
T1416A_21042007_D1_D2	T1	k141_8618	Acidovorax avenae subsp. avenae (taxid 80870)	47	421	ISStma16_IS1031_IS5_ORF_1	IS5	ab initio prediction:Prodigal:002006,similar to AA sequence:IS.faa:ISStma16
T1653A_12082008_D1_D2	T1	k141_46756	Acidovorax carolinensis (taxid 553814)	42	413	ISBuce1_unknown_IS1182_ORF_1	IS1182	ab initio prediction:Prodigal:002006,similar to AA sequence:IS.faa:ISBuce1
T1261B_19072006_D1_D2	T1	k141_10120	Acidovorax sp. JS42 (taxid 232721)	38	808	ISIde1_unknown_ISL3_ORF_1	ISL3	ab initio prediction:Prodigal:002006,similar to AA sequence:IS.faa:ISIde1
T1416A_21042007_D1_D2	T1	k141_30638	Acidovorax sp. JS42 (taxid 232721)	83	469	ISAisp1_ISSod11_IS1595_ORF	IS1595	ab initio prediction:Prodigal:002006,similar to AA sequence:IS.faa:ISAisp1
T1459B_7032007_D1_D2	T1	k141_76349	Acidovorax sp. JS42 (taxid 232721)	4268	5782	ISPsy43_unknown_IS66_ORF_11	IS66	ab initio prediction:Prodigal:002006,similar to AA sequence:IS.faa:ISPsy43
T1416A_21042007_D1_D2	T1	k141_10138	Acidovorax sp. KKS102 (taxid 358220)	416	2032	ISPps1_unknown_IS91_ORF_4	IS91	ab initio prediction:Prodigal:002006,similar to AA sequence:IS.faa:ISPps1
T1416A_21042007_D1_D2	T1	k141_26301	Acidovorax sp. RAC01 (taxid 1842533)	30	221	ISCARN45_unknown_IS256_ORF	IS256	ab initio prediction:Prodigal:002006,similar to AA sequence:IS.faa:ISCARN45
T1416A_21042007_D1_D2	T1	k141_20515	Acidovorax sp. T1 (taxid 1858609)	3404	4492	ISBuce2_unknown_IS5_ORF	IS5	ab initio prediction:Prodigal:002006,similar to AA sequence:IS.faa:ISBuce2
T1051A_9022006_D1_D2	T1	k141_128792	Acinetobacter (taxid 469)	47	253	ISAcsp5_IS150_IS3_ORF_2	IS3	ab initio prediction:Prodigal:002006,similar to AA sequence:IS.faa:ISAcsp5
T1051A_9022006_D1_D2	T1	k141_135634	Acinetobacter (taxid 469)	13	318	ISAcsp5_IS150_IS3_ORF_3	IS3	ab initio prediction:Prodigal:002006,similar to AA sequence:IS.faa:ISAcsp5
T1051A_9022006_D1_D2	T1	k141_159231	Acinetobacter (taxid 469)	51	257	ISAcsp5_IS150_IS3_ORF_9	IS3	ab initio prediction:Prodigal:002006,similar to AA sequence:IS.faa:ISAcsp5
T1051A_9022006_D1_D2	T1	k141_34573	Acinetobacter (taxid 469)	62	367	ISAcsp5_IS150_IS3_ORF_1	IS3	ab initio prediction:Prodigal:002006,similar to AA sequence:IS.faa:ISAcsp5
T1051B_9022006_D1_D2	T1	k141_62806	Acinetobacter (taxid 469)	50	256	ISAcsp5_IS150_IS3_ORF_1	IS3	ab initio prediction:Prodigal:002006,similar to AA sequence:IS.faa:ISAcsp5
T1121B_9032006_D1_D2	T1	k141_106290	Acinetobacter (taxid 469)	119	418	ISSba9_unknown_IS256_ORF	IS256	ab initio prediction:Prodigal:002006,similar to AA sequence:IS.faa:ISSba9
T1121B_9032006_D1_D2	T1	k141_10664	Acinetobacter (taxid 469)	8	232	ISAba22_IS3_IS3_ORF_4	IS3	ab initio prediction:Prodigal:002006,similar to AA sequence:IS.faa:ISAba22
T1121B_9032006_D1_D2	T1	k141_17909	Acinetobacter (taxid 469)	103	384	ISAlw10_IS4_IS4_ORF_4	IS4	ab initio prediction:Prodigal:002006,similar to AA sequence:IS.faa:ISAlw10
T1121B_9032006_D1_D2	T1	k141_20561	Acinetobacter (taxid 469)	8	232	ISAba22_IS3_IS3_ORF_3	IS3	ab initio prediction:Prodigal:002006,similar to AA sequence:IS.faa:ISAba22
T1121B_9032006_D1_D2	T1	k141_29484	Acinetobacter (taxid 469)	59	265	ISAcsp5_IS150_IS3_ORF_1	IS3	ab initio prediction:Prodigal:002006,similar to AA sequence:IS.faa:ISAcsp5
T1121B_9032006_D1_D2	T1	k141_29866	Acinetobacter (taxid 469)	85	348	ISAba27_ISL2_IS5_ORF_2	IS5	ab initio prediction:Prodigal:002006,similar to AA sequence:IS.faa:ISAba27
T1121B_9032006_D1_D2	T1	k141_392	Acinetobacter (taxid 469)	104	211	ISAlw23_IS51_IS3_ORF_1	IS3	ab initio prediction:Prodigal:002006,similar to AA sequence:IS.faa:ISAlw23
T1121B_9032006_D1_D2	T1	k141_44534	Acinetobacter (taxid 469)	44	349	ISAba14_IS150_IS3_ORF_7	IS3	ab initio prediction:Prodigal:002006,similar to AA sequence:IS.faa:ISAba14
T1121B_9032006_D1_D2	T1	k141_51033	Acinetobacter (taxid 469)	40	798	ISAba2_IS51_IS3_ORF_3	IS3	ab initio prediction:Prodigal:002006,similar to AA sequence:IS.faa:ISAba2
T1121B_9032006_D1_D2	T1	k141_69540	Acinetobacter (taxid 469)	55	345	ISAba12_IS903_IS5_ORF_2	IS5	ab initio prediction:Prodigal:002006,similar to AA sequence:IS.faa:ISAba12
T1121B_9032006_D1_D2	T1	k141_74484	Acinetobacter (taxid 469)	62	250	ISAba22_IS3_IS3_ORF_2	IS3	ab initio prediction:Prodigal:002006,similar to AA sequence:IS.faa:ISAba22
T1121B_9032006_D1_D2	T1	k141_765	Acinetobacter (taxid 469)	33	263	ISAba14_IS150_IS3_ORF_3	IS3	ab initio prediction:Prodigal:002006,similar to AA sequence:IS.faa:ISAba14
T1121B_9032006_D1_D2	T1	k141_95102	Acinetobacter (taxid 469)	29	142	ISAba20_IS407_IS3_ORF_1	IS3	ab initio prediction:Prodigal:002006,similar to AA sequence:IS.faa:ISAba20
T1166A_2022006_D1_D2	T1	k141_26467	Acinetobacter (taxid 469)	61	435	ISAba14_IS150_IS3_ORF_3	IS3	ab initio prediction:Prodigal:002006,similar to AA sequence:IS.faa:ISAba14
T1166A_2022006_D1_D2	T1	k141_266	Acinetobacter (taxid 469)	9	410	ISAba125_unknown_IS30_ORF_1	IS30	ab initio prediction:Prodigal:002006,similar to AA sequence:IS.faa:ISAba125
T1166A_2022006_D1_D2	T1	k141_33978	Acinetobacter (taxid 469)	21	401	ISAba27_ISL2_IS5_ORF_1	IS5	ab initio prediction:Prodigal:002006,similar to AA sequence:IS.faa:ISAba27
T1166A_2022006_D1_D2	T1	k141_33978	Acinetobacter (taxid 469)	445	762	ISAba27_ISL2_IS5_ORF_2	IS5	ab initio prediction:Prodigal:002006,similar to AA sequence:IS.faa:ISAba27
T1166A_2022006_D1_D2	T1	k141_35974	Acinetobacter (taxid 469)	7	237	ISAba14_IS150_IS3_ORF_1	IS3	ab initio prediction:Prodigal:002006,similar to AA sequence:IS.faa:ISAba14
T1166A_2022006_D1_D2	T1	k141_37075	Acinetobacter (taxid 469)	126	233	ISAlw23_IS51_IS3_ORF_2	IS3	ab initio prediction:Prodigal:002006,similar to AA sequence:IS.faa:ISAlw23
T1166A_2022006_D1_D2	T1	k141_5712	Acinetobacter (taxid 469)	1182	1886	IS1007_unknown_IS6_ORF	IS6	ab initio prediction:Prodigal:002006,similar to AA sequence:IS.faa:IS1007
T1166A_2022006_D1_D2	T1	k141_6342	Acinetobacter (taxid 469)	54	245	ISAlw15_ISL2_IS5_ORF_2	IS5	ab initio prediction:Prodigal:002006,similar to AA sequence:IS.faa:ISAlw15
T1166B_2022006_D1_D2	T1	k141_11204	Acinetobacter (taxid 469)	32	250	ISAba49_unknown_IS66_ORF_1	IS66	ab initio prediction:Prodigal:002006,similar to AA sequence:IS.faa:ISAba49
T1166B_2022006_D1_D2	T1	k141_22323	Acinetobacter (taxid 469)	50	1375	ISAjo2_IS1202_ISNCY_ORF_1	ISNCY	ab initio prediction:Prodigal:002006,similar to AA sequence:IS.faa:ISAjo2
T1166B_2022006_D1_D2	T1	k141_39281	Acinetobacter (taxid 469)	51	368	ISAba19_IS51_IS3_ORF_2	IS3	ab initio prediction:Prodigal:002006,similar to AA sequence:IS.faa:ISAba19
T1166B_2022006_D1_D2	T1	k141_39502	Acinetobacter (taxid 469)	177	365	ISAba22_IS3_IS3_ORF_1	IS3	ab initio prediction:Prodigal:002006,similar to AA sequence:IS.faa:ISAba22
T1284B_16032007_D1_D2	T1	k141_105039	Acinetobacter (taxid 469)	15	152	ISC1041_unknown_IS30_ORF	IS30	ab initio prediction:Prodigal:002006,similar to AA sequence:IS.faa:ISC1041
T1366B_21122006_D1_D2	T1	k141_13896	Acinetobacter (taxid 469)	40	423	ISAlw4_IS51_IS3_ORF_1	IS3	ab initio prediction:Prodigal:002006,similar to AA sequence:IS.faa:ISAlw4
T1366B_21122006_D1_D2	T1	k141_1547	Acinetobacter (taxid 469)	58	990	ISAba12_IS903_IS5_ORF_2	IS5	ab initio prediction:Prodigal:002006,similar to AA sequence:IS.faa:ISAba12
T1366B_21122006_D1_D2	T1	k141_18811	Acinetobacter (taxid 469)	2	109	ISAlw23_IS51_IS3_ORF_1	IS3	ab initio prediction:Prodigal:002006,similar to AA sequence:IS.faa:ISAlw23
T1366B_21122006_D1_D2	T1	k141_32518	Acinetobacter (taxid 469)	35	691	ISAjo2_IS1202_ISNCY_ORF_1	ISNCY	ab initio prediction:Prodigal:002006,similar to AA sequence:IS.faa:ISAjo2
T1366B_21122006_D1_D2	T1	k141_3328	Acinetobacter (taxid 469)	62	292	ISAlw27_IS150_IS3_ORF_2	IS3	ab initio prediction:Prodigal:002006,similar to AA sequence:IS.faa:ISAlw27
T1366B_21122006_D1_D2	T1	k141_39995	Acinetobacter (taxid 469)	1918	2148	ISSpu10_IS427_IS5_ORF	IS5	ab initio prediction:Prodigal:002006,similar to AA sequence:IS.faa:ISSpu10
T1366B_21122006_D1_D2	T1	k141_41292	Acinetobacter (taxid 469)	33	191	ISAba29_IS51_IS3_ORF_2	IS3	ab initio prediction:Prodigal:002006,similar to AA sequence:IS.faa:ISAba29
T1366B_21122006_D1_D2	T1	k141_41432	Acinetobacter (taxid 469)	11	181	ISAca1_IS407_IS3_ORF_3	IS3	ab initio prediction:Prodigal:002006,similar to AA sequence:IS.faa:ISAca1
T1366B_21122006_D1_D2	T1	k141_52805	Acinetobacter (taxid 469)	54	773	ISAha2_IS903_IS5_ORF_2	IS5	ab initio prediction:Prodigal:002006,similar to AA sequence:IS.faa:ISAha2
T1393A_23012007_D1_D2	T1	k141_100695	Acinetobacter (taxid 469)	2292	2423	ISAba52_unknown_IS6_ORF	IS6	ab initio prediction:Prodigal:002006,similar to AA sequence:IS.faa:ISAba52
T1393A_23012007_D1_D2	T1	k141_114746	Acinetobacter (taxid 469)	172	279	ISAlw23_IS51_IS3_ORF_1	IS3	ab initio prediction:Prodigal:002006,similar to AA sequence:IS.faa:ISAlw23
T1393A_23012007_D1_D2	T1	k141_142541	Acinetobacter (taxid 469)	50	1387	ISAjo2_IS1202_ISNCY_ORF	ISNCY	ab initio prediction:Prodigal:002006,similar to AA sequence:IS.faa:ISAjo2
T1393A_23012007_D1_D2	T1	k141_192464	Acinetobacter (taxid 469)	224	418	ISAcsp3_IS3_IS3_ORF_1	IS3	ab initio prediction:Prodigal:002006,similar to AA sequence:IS.faa:ISAcsp3
T1393A_23012007_D1_D2	T1	k141_66460	Acinetobacter (taxid 469)	179	286	ISAlw23_IS51_IS3_ORF_3	IS3	ab initio prediction:Prodigal:002006,similar to AA sequence:IS.faa:ISAlw23
T1393A_23012007_D1_D2	T1	k141_83355	Acinetobacter (taxid 469)	54	773	ISAha2_IS903_IS5_ORF_1	IS5	ab initio prediction:Prodigal:002006,similar to AA sequence:IS.faa:ISAha2
T1393B_23012007_D1_D2	T1	k141_137146	Acinetobacter (taxid 469)	53	757	IS1008_unknown_IS6_ORF	IS6	ab initio prediction:Prodigal:002006,similar to AA sequence:IS.faa:IS1008
T1393B_23012007_D1_D2	T1	k141_13782	Acinetobacter (taxid 469)	54	245	IS17_IS903_IS5_ORF_2	IS5	ab initio prediction:Prodigal:002006,similar to AA sequence:IS.faa:IS17
T1393B_23012007_D1_D2	T1	k141_172673	Acinetobacter (taxid 469)	59	760	ISAlw2_unknown_IS1_ORF	IS1	ab initio prediction:Prodigal:002006,similar to AA sequence:IS.faa:ISAlw2
T1393B_23012007_D1_D2	T1	k141_25521	Acinetobacter (taxid 469)	28	546	ISAlw25_unknown_IS1_ORF	IS1	ab initio prediction:Prodigal:002006,similar to AA sequence:IS.faa:ISAlw25
T1416B_21042007_D1_D2	T1	k141_10687	Acinetobacter (taxid 469)	97	960	ISAlw19_unknown_IS982_ORF	IS982	ab initio prediction:Prodigal:002006,similar to AA sequence:IS.faa:ISAlw19
T1416B_21042007_D1_D2	T1	k141_25154	Acinetobacter (taxid 469)	1193	2020	ISAcsp5_IS150_IS3_ORF_2	IS3	ab initio prediction:Prodigal:002006,similar to AA sequence:IS.faa:ISAcsp5
T1416B_21042007_D1_D2	T1	k141_25154	Acinetobacter (taxid 469)	2017	2322	ISAcsp5_IS150_IS3_ORF_3	IS3	ab initio prediction:Prodigal:002006,similar to AA sequence:IS.faa:ISAcsp5
T1416B_21042007_D1_D2	T1	k141_34423	Acinetobacter (taxid 469)	53	184	ISAba52_unknown_IS6_ORF_2	IS6	ab initio prediction:Prodigal:002006,similar to AA sequence:IS.faa:ISAba52
T1416B_21042007_D1_D2	T1	k141_43654	Acinetobacter (taxid 469)	824	1141	ISAba19_IS51_IS3_ORF_1	IS3	ab initio prediction:Prodigal:002006,similar to AA sequence:IS.faa:ISAba19
T1416B_21042007_D1_D2	T1	k141_52816	Acinetobacter (taxid 469)	388	687	ISAba22_IS3_IS3_ORF_3	IS3	ab initio prediction:Prodigal:002006,similar to AA sequence:IS.faa:ISAba22
T1416B_21042007_D1_D2	T1	k141_55166	Acinetobacter (taxid 469)	28	531	ISAba22_IS3_IS3_ORF_2	IS3	ab initio prediction:Prodigal:002006,similar to AA sequence:IS.faa:ISAba22
T1447A_15032007_D1_D2	T1	k141_6176	Acinetobacter (taxid 469)	74	559	ISAba1_IS10_IS4_ORF_1	IS4	ab initio prediction:Prodigal:002006,similar to AA sequence:IS.faa:ISAba1
T1447B_15032007_D1_D2	T1	k141_10496	Acinetobacter (taxid 469)	14	232	ISAbe8_unknown_IS30_ORF_1	IS30	ab initio prediction:Prodigal:002006,similar to AA sequence:IS.faa:ISAbe8
T1447B_15032007_D1_D2	T1	k141_31200	Acinetobacter (taxid 469)	34	141	ISAlw23_IS51_IS3_ORF_1	IS3	ab initio prediction:Prodigal:002006,similar to AA sequence:IS.faa:ISAlw23
T1447B_15032007_D1_D2	T1	k141_42765	Acinetobacter (taxid 469)	50	181	ISAba52_unknown_IS6_ORF_1	IS6	ab initio prediction:Prodigal:002006,similar to AA sequence:IS.faa:ISAba52
T1447B_15032007_D1_D2	T1	k141_4294	Acinetobacter (taxid 469)	62	292	ISAlw27_IS150_IS3_ORF_2	IS3	ab initio prediction:Prodigal:002006,similar to AA sequence:IS.faa:ISAlw27
T1459B_7032007_D1_D2	T1	k141_107138	Acinetobacter (taxid 469)	19	555	ISAba33_IS10_IS4_ORF_3	IS4	ab initio prediction:Prodigal:002006,similar to AA sequence:IS.faa:ISAba33
T1459B_7032007_D1_D2	T1	k141_116877	Acinetobacter (taxid 469)	60	761	ISPa14_unknown_IS1_ORF	IS1	ab initio prediction:Prodigal:002006,similar to AA sequence:IS.faa:ISPa14
T1459B_7032007_D1_D2	T1	k141_24237	Acinetobacter (taxid 469)	109	279	ISAba29_IS51_IS3_ORF_2	IS3	ab initio prediction:Prodigal:002006,similar to AA sequence:IS.faa:ISAba29
T1459B_7032007_D1_D2	T1	k141_90106	Acinetobacter (taxid 469)	47	595	ISEc18_unknown_IS481_ORF_2	IS481	ab initio prediction:Prodigal:002006,similar to AA sequence:IS.faa:ISEc18
T1459B_7032007_D1_D2	T1	k141_94991	Acinetobacter (taxid 469)	263	427	ISAba8_unknown_IS21_ORF_1	IS21	ab initio prediction:Prodigal:002006,similar to AA sequence:IS.faa:ISAba8
T1512A_10042007_D1_D2	T1	k141_39251	Acinetobacter (taxid 469)	54	773	ISAha2_IS903_IS5_ORF_1	IS5	ab initio prediction:Prodigal:002006,similar to AA sequence:IS.faa:ISAha2
T1512A_10042007_D1_D2	T1	k141_68375	Acinetobacter (taxid 469)	76	393	ISAba27_ISL2_IS5_ORF_4	IS5	ab initio prediction:Prodigal:002006,similar to AA sequence:IS.faa:ISAba27
T1512A_10042007_D1_D2	T1	k141_84184	Acinetobacter (taxid 469)	21	497	ISOur1_unknown_IS6_ORF	IS6	ab initio prediction:Prodigal:002006,similar to AA sequence:IS.faa:ISOur1
T1512B_10042007_D1_D2	T1	k141_110757	Acinetobacter (taxid 469)	29	547	ISPa14_unknown_IS1_ORF	IS1	ab initio prediction:Prodigal:002006,similar to AA sequence:IS.faa:ISPa14
T1512B_10042007_D1_D2	T1	k141_12603	Acinetobacter (taxid 469)	53	529	ISOur1_unknown_IS6_ORF	IS6	ab initio prediction:Prodigal:002006,similar to AA sequence:IS.faa:ISOur1
T1512B_10042007_D1_D2	T1	k141_73660	Acinetobacter (taxid 469)	38	250	ISAba27_ISL2_IS5_ORF_2	IS5	ab initio prediction:Prodigal:002006,similar to AA sequence:IS.faa:ISAba27
T1512B_10042007_D1_D2	T1	k141_74534	Acinetobacter (taxid 469)	76	393	ISAba27_ISL2_IS5_ORF_3	IS5	ab initio prediction:Prodigal:002006,similar to AA sequence:IS.faa:ISAba27
T1567A_07062007_D1_D2	T1	k141_1902	Acinetobacter (taxid 469)	115	252	ISAba10_IS903_IS5_ORF_1	IS5	ab initio prediction:Prodigal:002006,similar to AA sequence:IS.faa:ISAba10
T1567A_07062007_D1_D2	T1	k141_27259	Acinetobacter (taxid 469)	62	346	ISEc15_IS51_IS3_ORF_1	IS3	ab initio prediction:Prodigal:002006,similar to AA sequence:IS.faa:ISEc15
T1567A_07062007_D1_D2	T1	k141_29943	Acinetobacter (taxid 469)	66	929	ISAlw19_unknown_IS982_ORF	IS982	ab initio prediction:Prodigal:002006,similar to AA sequence:IS.faa:ISAlw19
T1567A_07062007_D1_D2	T1	k141_9806	Acinetobacter (taxid 469)	33	590	ISAba17_unknown_IS66_ORF_4	IS66	ab initio prediction:Prodigal:002006,similar to AA sequence:IS.faa:ISAba17
T1567B_07062007_D1_D2	T1	k141_12760	Acinetobacter (taxid 469)	21	284	ISAba27_ISL2_IS5_ORF_1	IS5	ab initio prediction:Prodigal:002006,similar to AA sequence:IS.faa:ISAba27
T1567B_07062007_D1_D2	T1	k141_14044	Acinetobacter (taxid 469)	8	298	ISAba12_IS903_IS5_ORF_3	IS5	ab initio prediction:Prodigal:002006,similar to AA sequence:IS.faa:ISAba12
T1567B_07062007_D1_D2	T1	k141_14892	Acinetobacter (taxid 469)	180	287	ISAlw23_IS51_IS3_ORF_2	IS3	ab initio prediction:Prodigal:002006,similar to AA sequence:IS.faa:ISAlw23
T1567B_07062007_D1_D2	T1	k141_15116	Acinetobacter (taxid 469)	105	236	ISAba1_IS10_IS4_ORF_7	IS4	ab initio prediction:Prodigal:002006,similar to AA sequence:IS.faa:ISAba1
T1567B_07062007_D1_D2	T1	k141_15476	Acinetobacter (taxid 469)	49	156	ISAlw23_IS51_IS3_ORF_8	IS3	ab initio prediction:Prodigal:002006,similar to AA sequence:IS.faa:ISAlw23
T1567B_07062007_D1_D2	T1	k141_22624	Acinetobacter (taxid 469)	117	224	ISAlw23_IS51_IS3_ORF_9	IS3	ab initio prediction:Prodigal:002006,similar to AA sequence:IS.faa:ISAlw23
T1567B_07062007_D1_D2	T1	k141_22625	Acinetobacter (taxid 469)	108	215	ISAlw23_IS51_IS3_ORF_10	IS3	ab initio prediction:Prodigal:002006,similar to AA sequence:IS.faa:ISAlw23
T1567B_07062007_D1_D2	T1	k141_2902	Acinetobacter (taxid 469)	53	220	ISAba125_unknown_IS30_ORF_5	IS30	ab initio prediction:Prodigal:002006,similar to AA sequence:IS.faa:ISAba125
T1567B_07062007_D1_D2	T1	k141_3771	Acinetobacter (taxid 469)	367	474	ISAba19_IS51_IS3_ORF_2	IS3	ab initio prediction:Prodigal:002006,similar to AA sequence:IS.faa:ISAba19
T1567B_07062007_D1_D2	T1	k141_38049	Acinetobacter (taxid 469)	105	743	ISSod6_IS427_IS5_ORF	IS5	ab initio prediction:Prodigal:002006,similar to AA sequence:IS.faa:ISSod6
T1567B_07062007_D1_D2	T1	k141_4079	Acinetobacter (taxid 469)	45	443	ISAba27_ISL2_IS5_ORF_2	IS5	ab initio prediction:Prodigal:002006,similar to AA sequence:IS.faa:ISAba27
T1567B_07062007_D1_D2	T1	k141_41739	Acinetobacter (taxid 469)	95	346	ISAlw23_IS51_IS3_ORF_5	IS3	ab initio prediction:Prodigal:002006,similar to AA sequence:IS.faa:ISAlw23
T1567B_07062007_D1_D2	T1	k141_815	Acinetobacter (taxid 469)	213	335	ISAba26_unknown_IS256_ORF_3	IS256	ab initio prediction:Prodigal:002006,similar to AA sequence:IS.faa:ISAba26
T1567B_07062007_D1_D2	T1	k141_9516	Acinetobacter (taxid 469)	61	762	ISAlw25_unknown_IS1_ORF	IS1	ab initio prediction:Prodigal:002006,similar to AA sequence:IS.faa:ISAlw25
T1593A_2092007_D1_D2	T1	k141_105359	Acinetobacter (taxid 469)	179	508	ISOur1_unknown_IS6_ORF	IS6	ab initio prediction:Prodigal:002006,similar to AA sequence:IS.faa:ISOur1
T1593A_2092007_D1_D2	T1	k141_52480	Acinetobacter (taxid 469)	37	447	ISAha1_IS903_IS5_ORF	IS5	ab initio prediction:Prodigal:002006,similar to AA sequence:IS.faa:ISAha1
T1593A_2092007_D1_D2	T1	k141_6360	Acinetobacter (taxid 469)	13	342	ISAba10_IS903_IS5_ORF	IS5	ab initio prediction:Prodigal:002006,similar to AA sequence:IS.faa:ISAba10
T1593B_2092007_D1_D2	T1	k141_37211	Acinetobacter (taxid 469)	51	158	ISAlw23_IS51_IS3_ORF_2	IS3	ab initio prediction:Prodigal:002006,similar to AA sequence:IS.faa:ISAlw23
T1593B_2092007_D1_D2	T1	k141_38247	Acinetobacter (taxid 469)	381	1235	ISAba22_IS3_IS3_ORF_2	IS3	ab initio prediction:Prodigal:002006,similar to AA sequence:IS.faa:ISAba22
T1593B_2092007_D1_D2	T1	k141_38247	Acinetobacter (taxid 469)	70	369	ISAba22_IS3_IS3_ORF_1	IS3	ab initio prediction:Prodigal:002006,similar to AA sequence:IS.faa:ISAba22
T1593B_2092007_D1_D2	T1	k141_38292	Acinetobacter (taxid 469)	71	472	ISAba125_unknown_IS30_ORF_2	IS30	ab initio prediction:Prodigal:002006,similar to AA sequence:IS.faa:ISAba125
T1593B_2092007_D1_D2	T1	k141_51482	Acinetobacter (taxid 469)	33	263	ISAba14_IS150_IS3_ORF_1	IS3	ab initio prediction:Prodigal:002006,similar to AA sequence:IS.faa:ISAba14
T1593B_2092007_D1_D2	T1	k141_80967	Acinetobacter (taxid 469)	20	469	ISAlw11_IS427_IS5_ORF	IS5	ab initio prediction:Prodigal:002006,similar to AA sequence:IS.faa:ISAlw11
T1593B_2092007_D1_D2	T1	k141_89572	Acinetobacter (taxid 469)	89	196	ISAlw23_IS51_IS3_ORF_1	IS3	ab initio prediction:Prodigal:002006,similar to AA sequence:IS.faa:ISAlw23
T1602A_10082007_D1_D2	T1	k141_11528	Acinetobacter (taxid 469)	83	274	ISAlw15_ISL2_IS5_ORF_1	IS5	ab initio prediction:Prodigal:002006,similar to AA sequence:IS.faa:ISAlw15
T1602A_10082007_D1_D2	T1	k141_13646	Acinetobacter (taxid 469)	1	486	ISAba1_IS10_IS4_ORF_5	IS4	ab initio prediction:Prodigal:002006,similar to AA sequence:IS.faa:ISAba1
T1602A_10082007_D1_D2	T1	k141_17936	Acinetobacter (taxid 469)	6	224	ISAba16_unknown_IS66_ORF_3	IS66	ab initio prediction:Prodigal:002006,similar to AA sequence:IS.faa:ISAba16
T1602A_10082007_D1_D2	T1	k141_18143	Acinetobacter (taxid 469)	43	441	ISAba27_ISL2_IS5_ORF_1	IS5	ab initio prediction:Prodigal:002006,similar to AA sequence:IS.faa:ISAba27
T1602A_10082007_D1_D2	T1	k141_19501	Acinetobacter (taxid 469)	32	412	ISAba25_unknown_IS66_ORF_4	IS66	ab initio prediction:Prodigal:002006,similar to AA sequence:IS.faa:ISAba25
T1602A_10082007_D1_D2	T1	k141_20537	Acinetobacter (taxid 469)	47	238	ISOur1_unknown_IS6_ORF	IS6	ab initio prediction:Prodigal:002006,similar to AA sequence:IS.faa:ISOur1
T1602A_10082007_D1_D2	T1	k141_2239	Acinetobacter (taxid 469)	9	377	ISAba125_unknown_IS30_ORF_2	IS30	ab initio prediction:Prodigal:002006,similar to AA sequence:IS.faa:ISAba125
T1602A_10082007_D1_D2	T1	k141_3591	Acinetobacter (taxid 469)	1714	2568	ISAba22_IS3_IS3_ORF_1	IS3	ab initio prediction:Prodigal:002006,similar to AA sequence:IS.faa:ISAba22
T1602A_10082007_D1_D2	T1	k141_3591	Acinetobacter (taxid 469)	2580	2879	ISAba22_IS3_IS3_ORF_2	IS3	ab initio prediction:Prodigal:002006,similar to AA sequence:IS.faa:ISAba22
T1602A_10082007_D1_D2	T1	k141_373	Acinetobacter (taxid 469)	104	310	IS1006_unknown_IS6_ORF	IS6	ab initio prediction:Prodigal:002006,similar to AA sequence:IS.faa:IS1006
T1602B_10082007_D1_D2	T1	k141_10845	Acinetobacter (taxid 469)	1714	2568	ISAba22_IS3_IS3_ORF_1	IS3	ab initio prediction:Prodigal:002006,similar to AA sequence:IS.faa:ISAba22
T1602B_10082007_D1_D2	T1	k141_10845	Acinetobacter (taxid 469)	2580	2879	ISAba22_IS3_IS3_ORF_2	IS3	ab initio prediction:Prodigal:002006,similar to AA sequence:IS.faa:ISAba22
T1602B_10082007_D1_D2	T1	k141_11450	Acinetobacter (taxid 469)	104	310	IS1006_unknown_IS6_ORF	IS6	ab initio prediction:Prodigal:002006,similar to AA sequence:IS.faa:IS1006
T1602B_10082007_D1_D2	T1	k141_20252	Acinetobacter (taxid 469)	35	229	ISAba125_unknown_IS30_ORF_1	IS30	ab initio prediction:Prodigal:002006,similar to AA sequence:IS.faa:ISAba125
T1602B_10082007_D1_D2	T1	k141_25405	Acinetobacter (taxid 469)	131	784	ISAba8_unknown_IS21_ORF_1	IS21	ab initio prediction:Prodigal:002006,similar to AA sequence:IS.faa:ISAba8
T1602B_10082007_D1_D2	T1	k141_31172	Acinetobacter (taxid 469)	103	243	ISAba125_unknown_IS30_ORF_3	IS30	ab initio prediction:Prodigal:002006,similar to AA sequence:IS.faa:ISAba125
T1602B_10082007_D1_D2	T1	k141_33027	Acinetobacter (taxid 469)	210	389	ISAbe18_IS4Sa_IS4_ORF_3	IS4	ab initio prediction:Prodigal:002006,similar to AA sequence:IS.faa:ISAbe18
T1602B_10082007_D1_D2	T1	k141_34959	Acinetobacter (taxid 469)	47	238	ISOur1_unknown_IS6_ORF	IS6	ab initio prediction:Prodigal:002006,similar to AA sequence:IS.faa:ISOur1
T1636A_7012008_D1_D2	T1	k141_27918	Acinetobacter (taxid 469)	47	751	IS1007_unknown_IS6_ORF	IS6	ab initio prediction:Prodigal:002006,similar to AA sequence:IS.faa:IS1007
T1636A_7012008_D1_D2	T1	k141_48295	Acinetobacter (taxid 469)	60	761	ISAlw3_unknown_IS1_ORF	IS1	ab initio prediction:Prodigal:002006,similar to AA sequence:IS.faa:ISAlw3
T1636A_7012008_D1_D2	T1	k141_52933	Acinetobacter (taxid 469)	47	751	ISOur1_unknown_IS6_ORF	IS6	ab initio prediction:Prodigal:002006,similar to AA sequence:IS.faa:ISOur1
T1636B_7012008_D1_D2	T1	k141_3556	Acinetobacter (taxid 469)	136	330	ISAba125_unknown_IS30_ORF	IS30	ab initio prediction:Prodigal:002006,similar to AA sequence:IS.faa:ISAba125
T1657A_22072008_D1_D2	T1	k141_10062	Acinetobacter (taxid 469)	72	272	ISAlw4_IS51_IS3_ORF_3	IS3	ab initio prediction:Prodigal:002006,similar to AA sequence:IS.faa:ISAlw4
T1657A_22072008_D1_D2	T1	k141_12106	Acinetobacter (taxid 469)	31	516	ISAba25_unknown_IS66_ORF_5	IS66	ab initio prediction:Prodigal:002006,similar to AA sequence:IS.faa:ISAba25
T1657A_22072008_D1_D2	T1	k141_12555	Acinetobacter (taxid 469)	11	226	ISAlw19_unknown_IS982_ORF_2	IS982	ab initio prediction:Prodigal:002006,similar to AA sequence:IS.faa:ISAlw19
T1657A_22072008_D1_D2	T1	k141_12860	Acinetobacter (taxid 469)	98	436	ISAha3_IS903_IS5_ORF_2	IS5	ab initio prediction:Prodigal:002006,similar to AA sequence:IS.faa:ISAha3
T1657A_22072008_D1_D2	T1	k141_19415	Acinetobacter (taxid 469)	265	390	ISAlw15_ISL2_IS5_ORF_2	IS5	ab initio prediction:Prodigal:002006,similar to AA sequence:IS.faa:ISAlw15
T1657A_22072008_D1_D2	T1	k141_19419	Acinetobacter (taxid 469)	19	210	ISAlw15_ISL2_IS5_ORF_3	IS5	ab initio prediction:Prodigal:002006,similar to AA sequence:IS.faa:ISAlw15
T1657A_22072008_D1_D2	T1	k141_23911	Acinetobacter (taxid 469)	238	432	IS17_IS903_IS5_ORF_2	IS5	ab initio prediction:Prodigal:002006,similar to AA sequence:IS.faa:IS17
T1657A_22072008_D1_D2	T1	k141_328	Acinetobacter (taxid 469)	378	1232	ISAba22_IS3_IS3_ORF_2	IS3	ab initio prediction:Prodigal:002006,similar to AA sequence:IS.faa:ISAba22
T1657A_22072008_D1_D2	T1	k141_328	Acinetobacter (taxid 469)	67	366	ISAba22_IS3_IS3_ORF_1	IS3	ab initio prediction:Prodigal:002006,similar to AA sequence:IS.faa:ISAba22
T1657A_22072008_D1_D2	T1	k141_414	Acinetobacter (taxid 469)	71	505	ISAlw27_IS150_IS3_ORF_2	IS3	ab initio prediction:Prodigal:002006,similar to AA sequence:IS.faa:ISAlw27
T1657A_22072008_D1_D2	T1	k141_42601	Acinetobacter (taxid 469)	62	253	ISAlw15_ISL2_IS5_ORF_1	IS5	ab initio prediction:Prodigal:002006,similar to AA sequence:IS.faa:ISAlw15
T1657A_22072008_D1_D2	T1	k141_44059	Acinetobacter (taxid 469)	212	1039	ISAcsp5_IS150_IS3_ORF_2	IS3	ab initio prediction:Prodigal:002006,similar to AA sequence:IS.faa:ISAcsp5
T1657A_22072008_D1_D2	T1	k141_48429	Acinetobacter (taxid 469)	1	486	ISAba1_IS10_IS4_ORF_5	IS4	ab initio prediction:Prodigal:002006,similar to AA sequence:IS.faa:ISAba1
T1657A_22072008_D1_D2	T1	k141_53140	Acinetobacter (taxid 469)	6	113	ISAlw23_IS51_IS3_ORF_1	IS3	ab initio prediction:Prodigal:002006,similar to AA sequence:IS.faa:ISAlw23
T1657A_22072008_D1_D2	T1	k141_53211	Acinetobacter (taxid 469)	759	1292	IS1007_unknown_IS6_ORF	IS6	ab initio prediction:Prodigal:002006,similar to AA sequence:IS.faa:IS1007
T1657B_22072008_D1_D2	T1	k141_28598	Acinetobacter (taxid 469)	47	751	IS1007_unknown_IS6_ORF_3	IS6	ab initio prediction:Prodigal:002006,similar to AA sequence:IS.faa:IS1007
T1657B_22072008_D1_D2	T1	k141_3591	Acinetobacter (taxid 469)	62	292	ISAlw27_IS150_IS3_ORF_2	IS3	ab initio prediction:Prodigal:002006,similar to AA sequence:IS.faa:ISAlw27
T1657B_22072008_D1_D2	T1	k141_37291	Acinetobacter (taxid 469)	98	961	ISAlw20_unknown_IS982_ORF	IS982	ab initio prediction:Prodigal:002006,similar to AA sequence:IS.faa:ISAlw20
T1657B_22072008_D1_D2	T1	k141_39576	Acinetobacter (taxid 469)	62	763	ISAlw25_unknown_IS1_ORF	IS1	ab initio prediction:Prodigal:002006,similar to AA sequence:IS.faa:ISAlw25
T1657B_22072008_D1_D2	T1	k141_42927	Acinetobacter (taxid 469)	435	920	ISAba25_unknown_IS66_ORF_4	IS66	ab initio prediction:Prodigal:002006,similar to AA sequence:IS.faa:ISAba25
T1657B_22072008_D1_D2	T1	k141_6937	Acinetobacter (taxid 469)	1714	2568	ISAba22_IS3_IS3_ORF_1	IS3	ab initio prediction:Prodigal:002006,similar to AA sequence:IS.faa:ISAba22
T1657B_22072008_D1_D2	T1	k141_6937	Acinetobacter (taxid 469)	2580	2879	ISAba22_IS3_IS3_ORF_2	IS3	ab initio prediction:Prodigal:002006,similar to AA sequence:IS.faa:ISAba22
T1657B_22072008_D1_D2	T1	k141_8700	Acinetobacter (taxid 469)	33	299	ISAlw4_IS51_IS3_ORF_2	IS3	ab initio prediction:Prodigal:002006,similar to AA sequence:IS.faa:ISAlw4
T1671A_22032010_D1_D2	T1	k141_17948	Acinetobacter (taxid 469)	55	249	ISAba125_unknown_IS30_ORF_3	IS30	ab initio prediction:Prodigal:002006,similar to AA sequence:IS.faa:ISAba125
T1671A_22032010_D1_D2	T1	k141_26129	Acinetobacter (taxid 469)	60	695	ISAlw25_unknown_IS1_ORF	IS1	ab initio prediction:Prodigal:002006,similar to AA sequence:IS.faa:ISAlw25
T1671A_22032010_D1_D2	T1	k141_26141	Acinetobacter (taxid 469)	8	115	ISAlw23_IS51_IS3_ORF_2	IS3	ab initio prediction:Prodigal:002006,similar to AA sequence:IS.faa:ISAlw23
T1671A_22032010_D1_D2	T1	k141_64891	Acinetobacter (taxid 469)	53	358	ISAcsp5_IS150_IS3_ORF_3	IS3	ab initio prediction:Prodigal:002006,similar to AA sequence:IS.faa:ISAcsp5
T1671A_22032010_D1_D2	T1	k141_76120	Acinetobacter (taxid 469)	69	386	ISAba34_IS51_IS3_ORF_1	IS3	ab initio prediction:Prodigal:002006,similar to AA sequence:IS.faa:ISAba34
T1671A_22032010_D1_D2	T1	k141_80696	Acinetobacter (taxid 469)	43	441	ISAba27_ISL2_IS5_ORF_1	IS5	ab initio prediction:Prodigal:002006,similar to AA sequence:IS.faa:ISAba27
T1671A_22032010_D1_D2	T1	k141_80696	Acinetobacter (taxid 469)	602	865	ISAba27_ISL2_IS5_ORF_2	IS5	ab initio prediction:Prodigal:002006,similar to AA sequence:IS.faa:ISAba27
T1671A_22032010_D1_D2	T1	k141_90758	Acinetobacter (taxid 469)	14	238	ISAba22_IS3_IS3_ORF_3	IS3	ab initio prediction:Prodigal:002006,similar to AA sequence:IS.faa:ISAba22
T1671B_22032010_D1_D2	T1	k141_109612	Acinetobacter (taxid 469)	60	761	ISAlw25_unknown_IS1_ORF	IS1	ab initio prediction:Prodigal:002006,similar to AA sequence:IS.faa:ISAlw25
T1671B_22032010_D1_D2	T1	k141_76556	Acinetobacter (taxid 469)	43	441	ISAba27_ISL2_IS5_ORF_1	IS5	ab initio prediction:Prodigal:002006,similar to AA sequence:IS.faa:ISAba27
T1671B_22032010_D1_D2	T1	k141_76556	Acinetobacter (taxid 469)	602	865	ISAba27_ISL2_IS5_ORF_2	IS5	ab initio prediction:Prodigal:002006,similar to AA sequence:IS.faa:ISAba27
T1671B_22032010_D1_D2	T1	k141_84975	Acinetobacter (taxid 469)	4	345	ISAlw4_IS51_IS3_ORF_2	IS3	ab initio prediction:Prodigal:002006,similar to AA sequence:IS.faa:ISAlw4
T1671B_22032010_D1_D2	T1	k141_89193	Acinetobacter (taxid 469)	53	370	ISAba34_IS51_IS3_ORF_1	IS3	ab initio prediction:Prodigal:002006,similar to AA sequence:IS.faa:ISAba34
T1671B_22032010_D1_D2	T1	k141_93791	Acinetobacter (taxid 469)	214	615	ISAba125_unknown_IS30_ORF_1	IS30	ab initio prediction:Prodigal:002006,similar to AA sequence:IS.faa:ISAba125
T1671B_22032010_D1_D2	T1	k141_9460	Acinetobacter (taxid 469)	12	176	ISAba19_IS51_IS3_ORF_1	IS3	ab initio prediction:Prodigal:002006,similar to AA sequence:IS.faa:ISAba19
T1671B_22032010_D1_D2	T1	k141_979	Acinetobacter (taxid 469)	24	434	ISAba12_IS903_IS5_ORF_2	IS5	ab initio prediction:Prodigal:002006,similar to AA sequence:IS.faa:ISAba12
T1051A_9022006_D1_D2	T1	k141_114599	Acinetobacter baumannii (taxid 470)	604	1812	ISAba26_unknown_IS256_ORF	IS256	ab initio prediction:Prodigal:002006,similar to AA sequence:IS.faa:ISAba26
T1051A_9022006_D1_D2	T1	k141_117027	Acinetobacter baumannii (taxid 470)	35	229	ISAba125_unknown_IS30_ORF_2	IS30	ab initio prediction:Prodigal:002006,similar to AA sequence:IS.faa:ISAba125
T1051A_9022006_D1_D2	T1	k141_127009	Acinetobacter baumannii (taxid 470)	1015	1584	ISAba1_IS10_IS4_ORF_2	IS4	ab initio prediction:Prodigal:002006,similar to AA sequence:IS.faa:ISAba1
T1051A_9022006_D1_D2	T1	k141_127009	Acinetobacter baumannii (taxid 470)	1737	2042	ISAba44_unknown_IS630_ORF_2	IS630	ab initio prediction:Prodigal:002006,similar to AA sequence:IS.faa:ISAba44
T1051A_9022006_D1_D2	T1	k141_127009	Acinetobacter baumannii (taxid 470)	2244	3218	ISAba11_ISAba11_IS701_ORF	IS701	ab initio prediction:Prodigal:002006,similar to AA sequence:IS.faa:ISAba11
T1051A_9022006_D1_D2	T1	k141_127009	Acinetobacter baumannii (taxid 470)	494	928	ISAba1_IS10_IS4_ORF_1	IS4	ab initio prediction:Prodigal:002006,similar to AA sequence:IS.faa:ISAba1
T1051A_9022006_D1_D2	T1	k141_127009	Acinetobacter baumannii (taxid 470)	6	497	ISAba44_unknown_IS630_ORF_1	IS630	ab initio prediction:Prodigal:002006,similar to AA sequence:IS.faa:ISAba44
T1051A_9022006_D1_D2	T1	k141_134851	Acinetobacter baumannii (taxid 470)	19875	20099	ISAbe15_ISL2_IS5_ORF_1	IS5	ab initio prediction:Prodigal:002006,similar to AA sequence:IS.faa:ISAbe15
T1051A_9022006_D1_D2	T1	k141_134851	Acinetobacter baumannii (taxid 470)	20136	20846	ISAba14_IS150_IS3_ORF_2	IS3	ab initio prediction:Prodigal:002006,similar to AA sequence:IS.faa:ISAba14
T1051A_9022006_D1_D2	T1	k141_137297	Acinetobacter baumannii (taxid 470)	54	383	ISOur1_unknown_IS6_ORF	IS6	ab initio prediction:Prodigal:002006,similar to AA sequence:IS.faa:ISOur1
T1051A_9022006_D1_D2	T1	k141_14412	Acinetobacter baumannii (taxid 470)	5749	5886	ISAlw1_IS903_IS5_ORF	IS5	ab initio prediction:Prodigal:002006,similar to AA sequence:IS.faa:ISAlw1
T1051A_9022006_D1_D2	T1	k141_152794	Acinetobacter baumannii (taxid 470)	10502	10720	ISAba49_unknown_IS66_ORF_4	IS66	ab initio prediction:Prodigal:002006,similar to AA sequence:IS.faa:ISAba49
T1051A_9022006_D1_D2	T1	k141_152794	Acinetobacter baumannii (taxid 470)	2391	4037	ISAba17_unknown_IS66_ORF_3	IS66	ab initio prediction:Prodigal:002006,similar to AA sequence:IS.faa:ISAba17
T1051A_9022006_D1_D2	T1	k141_152794	Acinetobacter baumannii (taxid 470)	5157	5375	ISAba16_unknown_IS66_ORF_3	IS66	ab initio prediction:Prodigal:002006,similar to AA sequence:IS.faa:ISAba16
T1051A_9022006_D1_D2	T1	k141_16197	Acinetobacter baumannii (taxid 470)	31	270	ISAba32_IS1202_ISNCY_ORF_2	ISNCY	ab initio prediction:Prodigal:002006,similar to AA sequence:IS.faa:ISAba32
T1051A_9022006_D1_D2	T1	k141_21049	Acinetobacter baumannii (taxid 470)	16154	16411	ISAba21_IS3_IS3_ORF_1	IS3	ab initio prediction:Prodigal:002006,similar to AA sequence:IS.faa:ISAba21
T1051A_9022006_D1_D2	T1	k141_21049	Acinetobacter baumannii (taxid 470)	16601	16825	ISAba22_IS3_IS3_ORF_3	IS3	ab initio prediction:Prodigal:002006,similar to AA sequence:IS.faa:ISAba22
T1051A_9022006_D1_D2	T1	k141_24533	Acinetobacter baumannii (taxid 470)	94	489	ISAba29_IS51_IS3_ORF_2	IS3	ab initio prediction:Prodigal:002006,similar to AA sequence:IS.faa:ISAba29
T1051A_9022006_D1_D2	T1	k141_26767	Acinetobacter baumannii (taxid 470)	558	875	ISAlw4_IS51_IS3_ORF_1	IS3	ab initio prediction:Prodigal:002006,similar to AA sequence:IS.faa:ISAlw4
T1051A_9022006_D1_D2	T1	k141_68782	Acinetobacter baumannii (taxid 470)	327	644	ISAlw4_IS51_IS3_ORF_3	IS3	ab initio prediction:Prodigal:002006,similar to AA sequence:IS.faa:ISAlw4
T1051B_9022006_D1_D2	T1	k141_17383	Acinetobacter baumannii (taxid 470)	11283	12647	ISAbe14_unknown_ISL3_ORF_10	ISL3	ab initio prediction:Prodigal:002006,similar to AA sequence:IS.faa:ISAbe14
T1051B_9022006_D1_D2	T1	k141_29960	Acinetobacter baumannii (taxid 470)	54	758	IS1008_unknown_IS6_ORF	IS6	ab initio prediction:Prodigal:002006,similar to AA sequence:IS.faa:IS1008
T1051B_9022006_D1_D2	T1	k141_32298	Acinetobacter baumannii (taxid 470)	19875	20099	ISAbe15_ISL2_IS5_ORF_1	IS5	ab initio prediction:Prodigal:002006,similar to AA sequence:IS.faa:ISAbe15
T1051B_9022006_D1_D2	T1	k141_32298	Acinetobacter baumannii (taxid 470)	20136	20585	ISAba14_IS150_IS3_ORF_1	IS3	ab initio prediction:Prodigal:002006,similar to AA sequence:IS.faa:ISAba14
T1051B_9022006_D1_D2	T1	k141_34969	Acinetobacter baumannii (taxid 470)	10643	10861	ISAba49_unknown_IS66_ORF_4	IS66	ab initio prediction:Prodigal:002006,similar to AA sequence:IS.faa:ISAba49
T1051B_9022006_D1_D2	T1	k141_34969	Acinetobacter baumannii (taxid 470)	32	250	ISAba49_unknown_IS66_ORF_3	IS66	ab initio prediction:Prodigal:002006,similar to AA sequence:IS.faa:ISAba49
T1051B_9022006_D1_D2	T1	k141_34969	Acinetobacter baumannii (taxid 470)	5377	5595	ISAba16_unknown_IS66_ORF_3	IS66	ab initio prediction:Prodigal:002006,similar to AA sequence:IS.faa:ISAba16
T1051B_9022006_D1_D2	T1	k141_34969	Acinetobacter baumannii (taxid 470)	6715	8361	ISAba17_unknown_IS66_ORF_5	IS66	ab initio prediction:Prodigal:002006,similar to AA sequence:IS.faa:ISAba17
T1051B_9022006_D1_D2	T1	k141_45076	Acinetobacter baumannii (taxid 470)	306	1280	ISAba11_ISAba11_IS701_ORF	IS701	ab initio prediction:Prodigal:002006,similar to AA sequence:IS.faa:ISAba11
T1051B_9022006_D1_D2	T1	k141_51745	Acinetobacter baumannii (taxid 470)	166	654	ISAcsp5_IS150_IS3_ORF_2	IS3	ab initio prediction:Prodigal:002006,similar to AA sequence:IS.faa:ISAcsp5
T1051B_9022006_D1_D2	T1	k141_63300	Acinetobacter baumannii (taxid 470)	317	634	ISAlw4_IS51_IS3_ORF_1	IS3	ab initio prediction:Prodigal:002006,similar to AA sequence:IS.faa:ISAlw4
T1051B_9022006_D1_D2	T1	k141_64250	Acinetobacter baumannii (taxid 470)	191	586	ISAba29_IS51_IS3_ORF_1	IS3	ab initio prediction:Prodigal:002006,similar to AA sequence:IS.faa:ISAba29
T1051B_9022006_D1_D2	T1	k141_75488	Acinetobacter baumannii (taxid 470)	35	352	ISAba34_IS51_IS3_ORF_2	IS3	ab initio prediction:Prodigal:002006,similar to AA sequence:IS.faa:ISAba34
T1051B_9022006_D1_D2	T1	k141_75488	Acinetobacter baumannii (taxid 470)	9135	9518	ISAcsp5_IS150_IS3_ORF_5	IS3	ab initio prediction:Prodigal:002006,similar to AA sequence:IS.faa:ISAcsp5
T1051B_9022006_D1_D2	T1	k141_75488	Acinetobacter baumannii (taxid 470)	9515	9820	ISAcsp5_IS150_IS3_ORF_6	IS3	ab initio prediction:Prodigal:002006,similar to AA sequence:IS.faa:ISAcsp5
T1051B_9022006_D1_D2	T1	k141_76999	Acinetobacter baumannii (taxid 470)	5706	5843	ISAlw1_IS903_IS5_ORF	IS5	ab initio prediction:Prodigal:002006,similar to AA sequence:IS.faa:ISAlw1
T1121B_9032006_D1_D2	T1	k141_100597	Acinetobacter baumannii (taxid 470)	94	879	ISAba8_unknown_IS21_ORF_2	IS21	ab initio prediction:Prodigal:002006,similar to AA sequence:IS.faa:ISAba8
T1121B_9032006_D1_D2	T1	k141_102608	Acinetobacter baumannii (taxid 470)	52	357	ISAcsp5_IS150_IS3_ORF_7	IS3	ab initio prediction:Prodigal:002006,similar to AA sequence:IS.faa:ISAcsp5
T1121B_9032006_D1_D2	T1	k141_105135	Acinetobacter baumannii (taxid 470)	5943	6875	ISAba13_IS903_IS5_ORF	IS5	ab initio prediction:Prodigal:002006,similar to AA sequence:IS.faa:ISAba13
T1121B_9032006_D1_D2	T1	k141_1298	Acinetobacter baumannii (taxid 470)	3595	4119	ISAba29_IS51_IS3_ORF_2	IS3	ab initio prediction:Prodigal:002006,similar to AA sequence:IS.faa:ISAba29
T1121B_9032006_D1_D2	T1	k141_1298	Acinetobacter baumannii (taxid 470)	841	1134	IS1236_IS3_IS3_ORF_5	IS3	ab initio prediction:Prodigal:002006,similar to AA sequence:IS.faa:IS1236
T1121B_9032006_D1_D2	T1	k141_1298	Acinetobacter baumannii (taxid 470)	98	832	IS1236_IS3_IS3_ORF_4	IS3	ab initio prediction:Prodigal:002006,similar to AA sequence:IS.faa:IS1236
T1121B_9032006_D1_D2	T1	k141_1644	Acinetobacter baumannii (taxid 470)	82	525	ISAcsp2_unknown_IS982_ORF	IS982	ab initio prediction:Prodigal:002006,similar to AA sequence:IS.faa:ISAcsp2
T1121B_9032006_D1_D2	T1	k141_16646	Acinetobacter baumannii (taxid 470)	15	320	ISAcsp5_IS150_IS3_ORF_2	IS3	ab initio prediction:Prodigal:002006,similar to AA sequence:IS.faa:ISAcsp5
T1121B_9032006_D1_D2	T1	k141_20573	Acinetobacter baumannii (taxid 470)	101	511	IS17_IS903_IS5_ORF_1	IS5	ab initio prediction:Prodigal:002006,similar to AA sequence:IS.faa:IS17
T1121B_9032006_D1_D2	T1	k141_21932	Acinetobacter baumannii (taxid 470)	1105	2685	IS1491_unknown_IS21_ORF_2	IS21	ab initio prediction:Prodigal:002006,similar to AA sequence:IS.faa:IS1491
T1121B_9032006_D1_D2	T1	k141_21932	Acinetobacter baumannii (taxid 470)	36	530	ISAba31_IS427_IS5_ORF_5	IS5	ab initio prediction:Prodigal:002006,similar to AA sequence:IS.faa:ISAba31
T1121B_9032006_D1_D2	T1	k141_30766	Acinetobacter baumannii (taxid 470)	1787	2104	ISAlw4_IS51_IS3_ORF_5	IS3	ab initio prediction:Prodigal:002006,similar to AA sequence:IS.faa:ISAlw4
T1121B_9032006_D1_D2	T1	k141_31533	Acinetobacter baumannii (taxid 470)	114	380	ISAba45_IS150_IS3_ORF_1	IS3	ab initio prediction:Prodigal:002006,similar to AA sequence:IS.faa:ISAba45
T1121B_9032006_D1_D2	T1	k141_31568	Acinetobacter baumannii (taxid 470)	67	390	ISAba11_ISAba11_IS701_ORF_1	IS701	ab initio prediction:Prodigal:002006,similar to AA sequence:IS.faa:ISAba11
T1121B_9032006_D1_D2	T1	k141_34283	Acinetobacter baumannii (taxid 470)	14	1162	ISAlw34_unknown_IS66_ORF_1	IS66	ab initio prediction:Prodigal:002006,similar to AA sequence:IS.faa:ISAlw34
T1121B_9032006_D1_D2	T1	k141_36545	Acinetobacter baumannii (taxid 470)	1285	1425	ISEc18_unknown_IS481_ORF_1	IS481	ab initio prediction:Prodigal:002006,similar to AA sequence:IS.faa:ISEc18
T1121B_9032006_D1_D2	T1	k141_36545	Acinetobacter baumannii (taxid 470)	1432	1671	ISEc18_unknown_IS481_ORF_2	IS481	ab initio prediction:Prodigal:002006,similar to AA sequence:IS.faa:ISEc18
T1121B_9032006_D1_D2	T1	k141_36545	Acinetobacter baumannii (taxid 470)	1649	2263	ISEc18_unknown_IS481_ORF_3	IS481	ab initio prediction:Prodigal:002006,similar to AA sequence:IS.faa:ISEc18
T1121B_9032006_D1_D2	T1	k141_37234	Acinetobacter baumannii (taxid 470)	28212	28505	IS1236_IS3_IS3_ORF_2	IS3	ab initio prediction:Prodigal:002006,similar to AA sequence:IS.faa:IS1236
T1121B_9032006_D1_D2	T1	k141_37234	Acinetobacter baumannii (taxid 470)	28520	29371	IS1236_IS3_IS3_ORF_3	IS3	ab initio prediction:Prodigal:002006,similar to AA sequence:IS.faa:IS1236
T1121B_9032006_D1_D2	T1	k141_38881	Acinetobacter baumannii (taxid 470)	147	464	ISAba34_IS51_IS3_ORF_2	IS3	ab initio prediction:Prodigal:002006,similar to AA sequence:IS.faa:ISAba34
T1121B_9032006_D1_D2	T1	k141_41277	Acinetobacter baumannii (taxid 470)	270	587	ISAlw4_IS51_IS3_ORF_4	IS3	ab initio prediction:Prodigal:002006,similar to AA sequence:IS.faa:ISAlw4
T1121B_9032006_D1_D2	T1	k141_47282	Acinetobacter baumannii (taxid 470)	170	616	ISAlw18_unknown_IS630_ORF_1	IS630	ab initio prediction:Prodigal:002006,similar to AA sequence:IS.faa:ISAlw18
T1121B_9032006_D1_D2	T1	k141_47282	Acinetobacter baumannii (taxid 470)	684	1181	ISAlw18_unknown_IS630_ORF_2	IS630	ab initio prediction:Prodigal:002006,similar to AA sequence:IS.faa:ISAlw18
T1121B_9032006_D1_D2	T1	k141_515	Acinetobacter baumannii (taxid 470)	140	235	ISAba22_IS3_IS3_ORF_1	IS3	ab initio prediction:Prodigal:002006,similar to AA sequence:IS.faa:ISAba22
T1121B_9032006_D1_D2	T1	k141_541	Acinetobacter baumannii (taxid 470)	7565	8398	ISSmu1_IS150_IS3_ORF_3	IS3	ab initio prediction:Prodigal:002006,similar to AA sequence:IS.faa:ISSmu1
T1121B_9032006_D1_D2	T1	k141_541	Acinetobacter baumannii (taxid 470)	8398	8913	ISSth6_IS150_IS3_ORF_5	IS3	ab initio prediction:Prodigal:002006,similar to AA sequence:IS.faa:ISSth6
T1121B_9032006_D1_D2	T1	k141_54547	Acinetobacter baumannii (taxid 470)	506	976	ISAlw32_ISL2_IS5_ORF_1	IS5	ab initio prediction:Prodigal:002006,similar to AA sequence:IS.faa:ISAlw32
T1121B_9032006_D1_D2	T1	k141_54547	Acinetobacter baumannii (taxid 470)	924	1334	ISAlw32_ISL2_IS5_ORF_2	IS5	ab initio prediction:Prodigal:002006,similar to AA sequence:IS.faa:ISAlw32
T1121B_9032006_D1_D2	T1	k141_56270	Acinetobacter baumannii (taxid 470)	1347	1457	ISAlw26_IS3_IS3_ORF_2	IS3	ab initio prediction:Prodigal:002006,similar to AA sequence:IS.faa:ISAlw26
T1121B_9032006_D1_D2	T1	k141_56270	Acinetobacter baumannii (taxid 470)	1477	1791	ISAcsp3_IS3_IS3_ORF_3	IS3	ab initio prediction:Prodigal:002006,similar to AA sequence:IS.faa:ISAcsp3
T1121B_9032006_D1_D2	T1	k141_57980	Acinetobacter baumannii (taxid 470)	400	660	ISAba45_IS150_IS3_ORF_4	IS3	ab initio prediction:Prodigal:002006,similar to AA sequence:IS.faa:ISAba45
T1121B_9032006_D1_D2	T1	k141_68104	Acinetobacter baumannii (taxid 470)	55	801	ISAba31_IS427_IS5_ORF_2	IS5	ab initio prediction:Prodigal:002006,similar to AA sequence:IS.faa:ISAba31
T1121B_9032006_D1_D2	T1	k141_70786	Acinetobacter baumannii (taxid 470)	21	341	ISAlw15_ISL2_IS5_ORF_5	IS5	ab initio prediction:Prodigal:002006,similar to AA sequence:IS.faa:ISAlw15
T1121B_9032006_D1_D2	T1	k141_77944	Acinetobacter baumannii (taxid 470)	1444	2097	IS1006_unknown_IS6_ORF	IS6	ab initio prediction:Prodigal:002006,similar to AA sequence:IS.faa:IS1006
T1121B_9032006_D1_D2	T1	k141_77944	Acinetobacter baumannii (taxid 470)	817	1362	ISAba18_IS51_IS3_ORF_2	IS3	ab initio prediction:Prodigal:002006,similar to AA sequence:IS.faa:ISAba18
T1121B_9032006_D1_D2	T1	k141_80235	Acinetobacter baumannii (taxid 470)	32	268	ISAba20_IS407_IS3_ORF_2	IS3	ab initio prediction:Prodigal:002006,similar to AA sequence:IS.faa:ISAba20
T1121B_9032006_D1_D2	T1	k141_82191	Acinetobacter baumannii (taxid 470)	2479	4014	IS1491_unknown_IS21_ORF_1	IS21	ab initio prediction:Prodigal:002006,similar to AA sequence:IS.faa:IS1491
T1121B_9032006_D1_D2	T1	k141_82191	Acinetobacter baumannii (taxid 470)	37	441	ISAlw15_ISL2_IS5_ORF_6	IS5	ab initio prediction:Prodigal:002006,similar to AA sequence:IS.faa:ISAlw15
T1121B_9032006_D1_D2	T1	k141_83295	Acinetobacter baumannii (taxid 470)	339	644	ISAba32_IS1202_ISNCY_ORF_3	ISNCY	ab initio prediction:Prodigal:002006,similar to AA sequence:IS.faa:ISAba32
T1121B_9032006_D1_D2	T1	k141_87958	Acinetobacter baumannii (taxid 470)	76	474	ISAba27_ISL2_IS5_ORF_3	IS5	ab initio prediction:Prodigal:002006,similar to AA sequence:IS.faa:ISAba27
T1121B_9032006_D1_D2	T1	k141_94691	Acinetobacter baumannii (taxid 470)	29	211	ISAba19_IS51_IS3_ORF_3	IS3	ab initio prediction:Prodigal:002006,similar to AA sequence:IS.faa:ISAba19
T1166A_2022006_D1_D2	T1	k141_23390	Acinetobacter baumannii (taxid 470)	10405	10662	ISAba18_IS51_IS3_ORF_4	IS3	ab initio prediction:Prodigal:002006,similar to AA sequence:IS.faa:ISAba18
T1166A_2022006_D1_D2	T1	k141_23825	Acinetobacter baumannii (taxid 470)	766	2103	ISAjo2_IS1202_ISNCY_ORF	ISNCY	ab initio prediction:Prodigal:002006,similar to AA sequence:IS.faa:ISAjo2
T1166A_2022006_D1_D2	T1	k141_23988	Acinetobacter baumannii (taxid 470)	108	578	ISAlw14_ISL2_IS5_ORF_1	IS5	ab initio prediction:Prodigal:002006,similar to AA sequence:IS.faa:ISAlw14
T1166A_2022006_D1_D2	T1	k141_26863	Acinetobacter baumannii (taxid 470)	8158	8766	IS1008_unknown_IS6_ORF	IS6	ab initio prediction:Prodigal:002006,similar to AA sequence:IS.faa:IS1008
T1166A_2022006_D1_D2	T1	k141_40414	Acinetobacter baumannii (taxid 470)	5387	5950	ISAha1_IS903_IS5_ORF_1	IS5	ab initio prediction:Prodigal:002006,similar to AA sequence:IS.faa:ISAha1
T1166A_2022006_D1_D2	T1	k141_40414	Acinetobacter baumannii (taxid 470)	6705	7424	ISAha1_IS903_IS5_ORF_2	IS5	ab initio prediction:Prodigal:002006,similar to AA sequence:IS.faa:ISAha1
T1166A_2022006_D1_D2	T1	k141_43283	Acinetobacter baumannii (taxid 470)	40	942	ISAba2_IS51_IS3_ORF_2	IS3	ab initio prediction:Prodigal:002006,similar to AA sequence:IS.faa:ISAba2
T1166A_2022006_D1_D2	T1	k141_43283	Acinetobacter baumannii (taxid 470)	942	1259	ISAlw4_IS51_IS3_ORF_2	IS3	ab initio prediction:Prodigal:002006,similar to AA sequence:IS.faa:ISAlw4
T1166A_2022006_D1_D2	T1	k141_7431	Acinetobacter baumannii (taxid 470)	722	856	ISAlw23_IS51_IS3_ORF_3	IS3	ab initio prediction:Prodigal:002006,similar to AA sequence:IS.faa:ISAlw23
T1166B_2022006_D1_D2	T1	k141_30702	Acinetobacter baumannii (taxid 470)	1484	1879	ISAlw4_IS51_IS3_ORF_3	IS3	ab initio prediction:Prodigal:002006,similar to AA sequence:IS.faa:ISAlw4
T1166B_2022006_D1_D2	T1	k141_41200	Acinetobacter baumannii (taxid 470)	18	404	ISAzs9_IS427_IS5_ORF_1	IS5	ab initio prediction:Prodigal:002006,similar to AA sequence:IS.faa:ISAzs9
T1166B_2022006_D1_D2	T1	k141_41200	Acinetobacter baumannii (taxid 470)	422	760	ISAzs9_IS427_IS5_ORF_2	IS5	ab initio prediction:Prodigal:002006,similar to AA sequence:IS.faa:ISAzs9
T1284A_16032007_D1_D2	T1	k141_162392	Acinetobacter baumannii (taxid 470)	101	1033	ISAba13_IS903_IS5_ORF	IS5	ab initio prediction:Prodigal:002006,similar to AA sequence:IS.faa:ISAba13
T1284B_16032007_D1_D2	T1	k141_126050	Acinetobacter baumannii (taxid 470)	1278	1571	ISAlw26_IS3_IS3_ORF_2	IS3	ab initio prediction:Prodigal:002006,similar to AA sequence:IS.faa:ISAlw26
T1284B_16032007_D1_D2	T1	k141_126050	Acinetobacter baumannii (taxid 470)	1738	2220	ISAba13_IS903_IS5_ORF	IS5	ab initio prediction:Prodigal:002006,similar to AA sequence:IS.faa:ISAba13
T1284B_16032007_D1_D2	T1	k141_126050	Acinetobacter baumannii (taxid 470)	412	1263	ISAlw26_IS3_IS3_ORF_1	IS3	ab initio prediction:Prodigal:002006,similar to AA sequence:IS.faa:ISAlw26
T1284B_16032007_D1_D2	T1	k141_26738	Acinetobacter baumannii (taxid 470)	202	855	ISAba31_IS427_IS5_ORF	IS5	ab initio prediction:Prodigal:002006,similar to AA sequence:IS.faa:ISAba31
T1284B_16032007_D1_D2	T1	k141_39849	Acinetobacter baumannii (taxid 470)	234	881	ISOur1_unknown_IS6_ORF	IS6	ab initio prediction:Prodigal:002006,similar to AA sequence:IS.faa:ISOur1
T1284B_16032007_D1_D2	T1	k141_73779	Acinetobacter baumannii (taxid 470)	1222	1581	ISAlw22_IS1202_ISNCY_ORF	ISNCY	ab initio prediction:Prodigal:002006,similar to AA sequence:IS.faa:ISAlw22
T1284B_16032007_D1_D2	T1	k141_73779	Acinetobacter baumannii (taxid 470)	1545	1850	ISAba32_IS1202_ISNCY_ORF_2	ISNCY	ab initio prediction:Prodigal:002006,similar to AA sequence:IS.faa:ISAba32
T1284B_16032007_D1_D2	T1	k141_73779	Acinetobacter baumannii (taxid 470)	517	1212	ISAba32_IS1202_ISNCY_ORF_1	ISNCY	ab initio prediction:Prodigal:002006,similar to AA sequence:IS.faa:ISAba32
T1366A_21122006_D1_D2	T1	k141_13873	Acinetobacter baumannii (taxid 470)	91	186	ISAba22_IS3_IS3_ORF_1	IS3	ab initio prediction:Prodigal:002006,similar to AA sequence:IS.faa:ISAba22
T1366A_21122006_D1_D2	T1	k141_19530	Acinetobacter baumannii (taxid 470)	141	1151	ISAba125_unknown_IS30_ORF	IS30	ab initio prediction:Prodigal:002006,similar to AA sequence:IS.faa:ISAba125
T1366A_21122006_D1_D2	T1	k141_20435	Acinetobacter baumannii (taxid 470)	187	324	ISAlw1_IS903_IS5_ORF	IS5	ab initio prediction:Prodigal:002006,similar to AA sequence:IS.faa:ISAlw1
T1366A_21122006_D1_D2	T1	k141_22148	Acinetobacter baumannii (taxid 470)	65	223	ISAba29_IS51_IS3_ORF_1	IS3	ab initio prediction:Prodigal:002006,similar to AA sequence:IS.faa:ISAba29
T1366A_21122006_D1_D2	T1	k141_22148	Acinetobacter baumannii (taxid 470)	744	1139	ISAlw4_IS51_IS3_ORF_2	IS3	ab initio prediction:Prodigal:002006,similar to AA sequence:IS.faa:ISAlw4
T1366B_21122006_D1_D2	T1	k141_15904	Acinetobacter baumannii (taxid 470)	665	982	ISAba34_IS51_IS3_ORF_3	IS3	ab initio prediction:Prodigal:002006,similar to AA sequence:IS.faa:ISAba34
T1366B_21122006_D1_D2	T1	k141_17817	Acinetobacter baumannii (taxid 470)	29	1027	ISAba16_unknown_IS66_ORF_3	IS66	ab initio prediction:Prodigal:002006,similar to AA sequence:IS.faa:ISAba16
T1366B_21122006_D1_D2	T1	k141_18360	Acinetobacter baumannii (taxid 470)	1350	2045	ISAba32_IS1202_ISNCY_ORF_1	ISNCY	ab initio prediction:Prodigal:002006,similar to AA sequence:IS.faa:ISAba32
T1366B_21122006_D1_D2	T1	k141_18360	Acinetobacter baumannii (taxid 470)	2055	2414	ISAlw22_IS1202_ISNCY_ORF	ISNCY	ab initio prediction:Prodigal:002006,similar to AA sequence:IS.faa:ISAlw22
T1366B_21122006_D1_D2	T1	k141_18360	Acinetobacter baumannii (taxid 470)	2378	2683	ISAba32_IS1202_ISNCY_ORF_2	ISNCY	ab initio prediction:Prodigal:002006,similar to AA sequence:IS.faa:ISAba32
T1366B_21122006_D1_D2	T1	k141_18360	Acinetobacter baumannii (taxid 470)	25	741	IS18_unknown_IS30_ORF_3	IS30	ab initio prediction:Prodigal:002006,similar to AA sequence:IS.faa:IS18
T1366B_21122006_D1_D2	T1	k141_19104	Acinetobacter baumannii (taxid 470)	150	647	ISAlw18_unknown_IS630_ORF_1	IS630	ab initio prediction:Prodigal:002006,similar to AA sequence:IS.faa:ISAlw18
T1366B_21122006_D1_D2	T1	k141_19104	Acinetobacter baumannii (taxid 470)	1822	1917	ISAba22_IS3_IS3_ORF_2	IS3	ab initio prediction:Prodigal:002006,similar to AA sequence:IS.faa:ISAba22
T1366B_21122006_D1_D2	T1	k141_19104	Acinetobacter baumannii (taxid 470)	3111	3449	ISAba12_IS903_IS5_ORF_1	IS5	ab initio prediction:Prodigal:002006,similar to AA sequence:IS.faa:ISAba12
T1366B_21122006_D1_D2	T1	k141_19104	Acinetobacter baumannii (taxid 470)	715	1161	ISAlw18_unknown_IS630_ORF_2	IS630	ab initio prediction:Prodigal:002006,similar to AA sequence:IS.faa:ISAlw18
T1366B_21122006_D1_D2	T1	k141_2301	Acinetobacter baumannii (taxid 470)	11700	11945	ISSham2_IS51_IS3_ORF_1	IS3	ab initio prediction:Prodigal:002006,similar to AA sequence:IS.faa:ISSham2
T1366B_21122006_D1_D2	T1	k141_2301	Acinetobacter baumannii (taxid 470)	11983	12405	ISAbo1_IS51_IS3_ORF_2	IS3	ab initio prediction:Prodigal:002006,similar to AA sequence:IS.faa:ISAbo1
T1366B_21122006_D1_D2	T1	k141_2301	Acinetobacter baumannii (taxid 470)	14192	14704	ISAba29_IS51_IS3_ORF_3	IS3	ab initio prediction:Prodigal:002006,similar to AA sequence:IS.faa:ISAba29
T1366B_21122006_D1_D2	T1	k141_2301	Acinetobacter baumannii (taxid 470)	9149	10498	ISAbe14_unknown_ISL3_ORF_15	ISL3	ab initio prediction:Prodigal:002006,similar to AA sequence:IS.faa:ISAbe14
T1366B_21122006_D1_D2	T1	k141_27252	Acinetobacter baumannii (taxid 470)	2850	4496	ISAba17_unknown_IS66_ORF_4	IS66	ab initio prediction:Prodigal:002006,similar to AA sequence:IS.faa:ISAba17
T1366B_21122006_D1_D2	T1	k141_32586	Acinetobacter baumannii (taxid 470)	12284	12670	ISAzs9_IS427_IS5_ORF_1	IS5	ab initio prediction:Prodigal:002006,similar to AA sequence:IS.faa:ISAzs9
T1366B_21122006_D1_D2	T1	k141_32586	Acinetobacter baumannii (taxid 470)	12688	13035	ISAzs9_IS427_IS5_ORF_2	IS5	ab initio prediction:Prodigal:002006,similar to AA sequence:IS.faa:ISAzs9
T1366B_21122006_D1_D2	T1	k141_34088	Acinetobacter baumannii (taxid 470)	3731	4045	ISAlw14_ISL2_IS5_ORF_4	IS5	ab initio prediction:Prodigal:002006,similar to AA sequence:IS.faa:ISAlw14
T1366B_21122006_D1_D2	T1	k141_34088	Acinetobacter baumannii (taxid 470)	3993	4364	ISAlw14_ISL2_IS5_ORF_5	IS5	ab initio prediction:Prodigal:002006,similar to AA sequence:IS.faa:ISAlw14
T1366B_21122006_D1_D2	T1	k141_34713	Acinetobacter baumannii (taxid 470)	654	1358	IS1007_unknown_IS6_ORF	IS6	ab initio prediction:Prodigal:002006,similar to AA sequence:IS.faa:IS1007
T1393A_23012007_D1_D2	T1	k141_225645	Acinetobacter baumannii (taxid 470)	14239	14931	ISAba49_unknown_IS66_ORF_1	IS66	ab initio prediction:Prodigal:002006,similar to AA sequence:IS.faa:ISAba49
T1393A_23012007_D1_D2	T1	k141_30953	Acinetobacter baumannii (taxid 470)	40	828	ISAca1_IS407_IS3_ORF_1	IS3	ab initio prediction:Prodigal:002006,similar to AA sequence:IS.faa:ISAca1
T1393A_23012007_D1_D2	T1	k141_30953	Acinetobacter baumannii (taxid 470)	849	1115	ISAca1_IS407_IS3_ORF_2	IS3	ab initio prediction:Prodigal:002006,similar to AA sequence:IS.faa:ISAca1
T1393A_23012007_D1_D2	T1	k141_50057	Acinetobacter baumannii (taxid 470)	104	364	ISAba22_IS3_IS3_ORF_2	IS3	ab initio prediction:Prodigal:002006,similar to AA sequence:IS.faa:ISAba22
T1393A_23012007_D1_D2	T1	k141_50057	Acinetobacter baumannii (taxid 470)	376	675	ISAba22_IS3_IS3_ORF_3	IS3	ab initio prediction:Prodigal:002006,similar to AA sequence:IS.faa:ISAba22
T1393A_23012007_D1_D2	T1	k141_83626	Acinetobacter baumannii (taxid 470)	3140	3844	ISAba9_unknown_IS982_ORF	IS982	ab initio prediction:Prodigal:002006,similar to AA sequence:IS.faa:ISAba9
T1393A_23012007_D1_D2	T1	k141_83626	Acinetobacter baumannii (taxid 470)	3819	4043	ISAba18_IS51_IS3_ORF_1	IS3	ab initio prediction:Prodigal:002006,similar to AA sequence:IS.faa:ISAba18
T1393B_23012007_D1_D2	T1	k141_179620	Acinetobacter baumannii (taxid 470)	214	906	ISAba49_unknown_IS66_ORF_3	IS66	ab initio prediction:Prodigal:002006,similar to AA sequence:IS.faa:ISAba49
T1393B_23012007_D1_D2	T1	k141_85268	Acinetobacter baumannii (taxid 470)	129	932	ISAlw4_IS51_IS3_ORF_3	IS3	ab initio prediction:Prodigal:002006,similar to AA sequence:IS.faa:ISAlw4
T1416B_21042007_D1_D2	T1	k141_1057	Acinetobacter baumannii (taxid 470)	1510	2472	IS18_unknown_IS30_ORF_1	IS30	ab initio prediction:Prodigal:002006,similar to AA sequence:IS.faa:IS18
T1416B_21042007_D1_D2	T1	k141_13996	Acinetobacter baumannii (taxid 470)	2031	2369	ISAba12_IS903_IS5_ORF_4	IS5	ab initio prediction:Prodigal:002006,similar to AA sequence:IS.faa:ISAba12
T1416B_21042007_D1_D2	T1	k141_13996	Acinetobacter baumannii (taxid 470)	742	837	ISAba22_IS3_IS3_ORF_4	IS3	ab initio prediction:Prodigal:002006,similar to AA sequence:IS.faa:ISAba22
T1416B_21042007_D1_D2	T1	k141_22071	Acinetobacter baumannii (taxid 470)	1690	2043	ISAba18_IS51_IS3_ORF_2	IS3	ab initio prediction:Prodigal:002006,similar to AA sequence:IS.faa:ISAba18
T1416B_21042007_D1_D2	T1	k141_35940	Acinetobacter baumannii (taxid 470)	14711	14929	ISAba49_unknown_IS66_ORF_5	IS66	ab initio prediction:Prodigal:002006,similar to AA sequence:IS.faa:ISAba49
T1416B_21042007_D1_D2	T1	k141_35940	Acinetobacter baumannii (taxid 470)	9362	9580	ISAba49_unknown_IS66_ORF_4	IS66	ab initio prediction:Prodigal:002006,similar to AA sequence:IS.faa:ISAba49
T1416B_21042007_D1_D2	T1	k141_40229	Acinetobacter baumannii (taxid 470)	15	320	ISAlw4_IS51_IS3_ORF_1	IS3	ab initio prediction:Prodigal:002006,similar to AA sequence:IS.faa:ISAlw4
T1416B_21042007_D1_D2	T1	k141_50640	Acinetobacter baumannii (taxid 470)	43612	43998	ISAzs9_IS427_IS5_ORF_1	IS5	ab initio prediction:Prodigal:002006,similar to AA sequence:IS.faa:ISAzs9
T1416B_21042007_D1_D2	T1	k141_50640	Acinetobacter baumannii (taxid 470)	44016	44363	ISAzs9_IS427_IS5_ORF_2	IS5	ab initio prediction:Prodigal:002006,similar to AA sequence:IS.faa:ISAzs9
T1416B_21042007_D1_D2	T1	k141_54749	Acinetobacter baumannii (taxid 470)	1324	1920	ISPlag1_unknown_IS701_ORF	IS701	ab initio prediction:Prodigal:002006,similar to AA sequence:IS.faa:ISPlag1
T1416B_21042007_D1_D2	T1	k141_54749	Acinetobacter baumannii (taxid 470)	2159	3040	ISAba9_unknown_IS982_ORF	IS982	ab initio prediction:Prodigal:002006,similar to AA sequence:IS.faa:ISAba9
T1416B_21042007_D1_D2	T1	k141_54749	Acinetobacter baumannii (taxid 470)	903	1127	ISAba18_IS51_IS3_ORF_1	IS3	ab initio prediction:Prodigal:002006,similar to AA sequence:IS.faa:ISAba18
T1416B_21042007_D1_D2	T1	k141_8866	Acinetobacter baumannii (taxid 470)	346	705	ISAlw22_IS1202_ISNCY_ORF	ISNCY	ab initio prediction:Prodigal:002006,similar to AA sequence:IS.faa:ISAlw22
T1416B_21042007_D1_D2	T1	k141_8866	Acinetobacter baumannii (taxid 470)	715	1410	ISAba32_IS1202_ISNCY_ORF_2	ISNCY	ab initio prediction:Prodigal:002006,similar to AA sequence:IS.faa:ISAba32
T1416B_21042007_D1_D2	T1	k141_8866	Acinetobacter baumannii (taxid 470)	77	382	ISAba32_IS1202_ISNCY_ORF_1	ISNCY	ab initio prediction:Prodigal:002006,similar to AA sequence:IS.faa:ISAba32
T1416B_21042007_D1_D2	T1	k141_9674	Acinetobacter baumannii (taxid 470)	486	740	ISAba125_unknown_IS30_ORF_2	IS30	ab initio prediction:Prodigal:002006,similar to AA sequence:IS.faa:ISAba125
T1447A_15032007_D1_D2	T1	k141_10636	Acinetobacter baumannii (taxid 470)	22356	22673	ISAlw4_IS51_IS3_ORF_1	IS3	ab initio prediction:Prodigal:002006,similar to AA sequence:IS.faa:ISAlw4
T1447A_15032007_D1_D2	T1	k141_11740	Acinetobacter baumannii (taxid 470)	43	360	ISAba27_ISL2_IS5_ORF_1	IS5	ab initio prediction:Prodigal:002006,similar to AA sequence:IS.faa:ISAba27
T1447A_15032007_D1_D2	T1	k141_12917	Acinetobacter baumannii (taxid 470)	20	616	ISAba26_unknown_IS256_ORF_1	IS256	ab initio prediction:Prodigal:002006,similar to AA sequence:IS.faa:ISAba26
T1447A_15032007_D1_D2	T1	k141_12917	Acinetobacter baumannii (taxid 470)	722	1168	ISAba26_unknown_IS256_ORF_2	IS256	ab initio prediction:Prodigal:002006,similar to AA sequence:IS.faa:ISAba26
T1447A_15032007_D1_D2	T1	k141_17011	Acinetobacter baumannii (taxid 470)	12351	12545	ISAba125_unknown_IS30_ORF_2	IS30	ab initio prediction:Prodigal:002006,similar to AA sequence:IS.faa:ISAba125
T1447A_15032007_D1_D2	T1	k141_17728	Acinetobacter baumannii (taxid 470)	2527	2757	ISAlw27_IS150_IS3_ORF_1	IS3	ab initio prediction:Prodigal:002006,similar to AA sequence:IS.faa:ISAlw27
T1447A_15032007_D1_D2	T1	k141_22869	Acinetobacter baumannii (taxid 470)	272	502	ISAlw23_IS51_IS3_ORF_3	IS3	ab initio prediction:Prodigal:002006,similar to AA sequence:IS.faa:ISAlw23
T1447A_15032007_D1_D2	T1	k141_24792	Acinetobacter baumannii (taxid 470)	1138	2040	ISAba19_IS51_IS3_ORF_1	IS3	ab initio prediction:Prodigal:002006,similar to AA sequence:IS.faa:ISAba19
T1447A_15032007_D1_D2	T1	k141_24792	Acinetobacter baumannii (taxid 470)	2040	2240	ISAba19_IS51_IS3_ORF_2	IS3	ab initio prediction:Prodigal:002006,similar to AA sequence:IS.faa:ISAba19
T1447A_15032007_D1_D2	T1	k141_24792	Acinetobacter baumannii (taxid 470)	8	412	ISAba125_unknown_IS30_ORF_1	IS30	ab initio prediction:Prodigal:002006,similar to AA sequence:IS.faa:ISAba125
T1447A_15032007_D1_D2	T1	k141_25850	Acinetobacter baumannii (taxid 470)	54	596	ISAlw4_IS51_IS3_ORF_2	IS3	ab initio prediction:Prodigal:002006,similar to AA sequence:IS.faa:ISAlw4
T1447A_15032007_D1_D2	T1	k141_27070	Acinetobacter baumannii (taxid 470)	42	191	ISAba26_unknown_IS256_ORF_3	IS256	ab initio prediction:Prodigal:002006,similar to AA sequence:IS.faa:ISAba26
T1447A_15032007_D1_D2	T1	k141_29347	Acinetobacter baumannii (taxid 470)	13216	13479	ISAba27_ISL2_IS5_ORF_2	IS5	ab initio prediction:Prodigal:002006,similar to AA sequence:IS.faa:ISAba27
T1447A_15032007_D1_D2	T1	k141_29347	Acinetobacter baumannii (taxid 470)	13640	14038	ISAba27_ISL2_IS5_ORF_3	IS5	ab initio prediction:Prodigal:002006,similar to AA sequence:IS.faa:ISAba27
T1447A_15032007_D1_D2	T1	k141_31456	Acinetobacter baumannii (taxid 470)	1158	2063	ISAcsp2_unknown_IS982_ORF_1	IS982	ab initio prediction:Prodigal:002006,similar to AA sequence:IS.faa:ISAcsp2
T1447A_15032007_D1_D2	T1	k141_322	Acinetobacter baumannii (taxid 470)	18928	19620	ISAba49_unknown_IS66_ORF_1	IS66	ab initio prediction:Prodigal:002006,similar to AA sequence:IS.faa:ISAba49
T1447A_15032007_D1_D2	T1	k141_322	Acinetobacter baumannii (taxid 470)	20542	21561	ISAba8_unknown_IS21_ORF_2	IS21	ab initio prediction:Prodigal:002006,similar to AA sequence:IS.faa:ISAba8
T1447A_15032007_D1_D2	T1	k141_322	Acinetobacter baumannii (taxid 470)	21645	21977	ISAlw23_IS51_IS3_ORF_1	IS3	ab initio prediction:Prodigal:002006,similar to AA sequence:IS.faa:ISAlw23
T1447A_15032007_D1_D2	T1	k141_322	Acinetobacter baumannii (taxid 470)	22065	22295	ISAlw23_IS51_IS3_ORF_2	IS3	ab initio prediction:Prodigal:002006,similar to AA sequence:IS.faa:ISAlw23
T1447A_15032007_D1_D2	T1	k141_32866	Acinetobacter baumannii (taxid 470)	820	1611	ISAba12_IS903_IS5_ORF	IS5	ab initio prediction:Prodigal:002006,similar to AA sequence:IS.faa:ISAba12
T1447A_15032007_D1_D2	T1	k141_34621	Acinetobacter baumannii (taxid 470)	18682	18999	ISAba19_IS51_IS3_ORF_3	IS3	ab initio prediction:Prodigal:002006,similar to AA sequence:IS.faa:ISAba19
T1447A_15032007_D1_D2	T1	k141_36843	Acinetobacter baumannii (taxid 470)	17828	18829	ISAjo2_IS1202_ISNCY_ORF	ISNCY	ab initio prediction:Prodigal:002006,similar to AA sequence:IS.faa:ISAjo2
T1447A_15032007_D1_D2	T1	k141_4299	Acinetobacter baumannii (taxid 470)	48082	49014	ISAha2_IS903_IS5_ORF_1	IS5	ab initio prediction:Prodigal:002006,similar to AA sequence:IS.faa:ISAha2
T1447A_15032007_D1_D2	T1	k141_5098	Acinetobacter baumannii (taxid 470)	424	759	ISAlw22_IS1202_ISNCY_ORF	ISNCY	ab initio prediction:Prodigal:002006,similar to AA sequence:IS.faa:ISAlw22
T1447A_15032007_D1_D2	T1	k141_5572	Acinetobacter baumannii (taxid 470)	1390	1707	ISAba34_IS51_IS3_ORF_1	IS3	ab initio prediction:Prodigal:002006,similar to AA sequence:IS.faa:ISAba34
T1447B_15032007_D1_D2	T1	k141_20068	Acinetobacter baumannii (taxid 470)	1479	1721	ISAjo2_IS1202_ISNCY_ORF_2	ISNCY	ab initio prediction:Prodigal:002006,similar to AA sequence:IS.faa:ISAjo2
T1447B_15032007_D1_D2	T1	k141_21457	Acinetobacter baumannii (taxid 470)	44	529	ISAba1_IS10_IS4_ORF_1	IS4	ab initio prediction:Prodigal:002006,similar to AA sequence:IS.faa:ISAba1
T1447B_15032007_D1_D2	T1	k141_21457	Acinetobacter baumannii (taxid 470)	616	1050	ISAba1_IS10_IS4_ORF_2	IS4	ab initio prediction:Prodigal:002006,similar to AA sequence:IS.faa:ISAba1
T1447B_15032007_D1_D2	T1	k141_28459	Acinetobacter baumannii (taxid 470)	831	938	ISAlw23_IS51_IS3_ORF_4	IS3	ab initio prediction:Prodigal:002006,similar to AA sequence:IS.faa:ISAlw23
T1447B_15032007_D1_D2	T1	k141_29863	Acinetobacter baumannii (taxid 470)	70	1080	ISAba125_unknown_IS30_ORF_2	IS30	ab initio prediction:Prodigal:002006,similar to AA sequence:IS.faa:ISAba125
T1447B_15032007_D1_D2	T1	k141_31354	Acinetobacter baumannii (taxid 470)	1085	1987	ISAba19_IS51_IS3_ORF_1	IS3	ab initio prediction:Prodigal:002006,similar to AA sequence:IS.faa:ISAba19
T1447B_15032007_D1_D2	T1	k141_31354	Acinetobacter baumannii (taxid 470)	1987	2304	ISAba19_IS51_IS3_ORF_2	IS3	ab initio prediction:Prodigal:002006,similar to AA sequence:IS.faa:ISAba19
T1447B_15032007_D1_D2	T1	k141_31393	Acinetobacter baumannii (taxid 470)	18	722	IS1008_unknown_IS6_ORF	IS6	ab initio prediction:Prodigal:002006,similar to AA sequence:IS.faa:IS1008
T1447B_15032007_D1_D2	T1	k141_3315	Acinetobacter baumannii (taxid 470)	3555	3872	ISAba34_IS51_IS3_ORF_2	IS3	ab initio prediction:Prodigal:002006,similar to AA sequence:IS.faa:ISAba34
T1447B_15032007_D1_D2	T1	k141_34025	Acinetobacter baumannii (taxid 470)	181	777	ISAba26_unknown_IS256_ORF_1	IS256	ab initio prediction:Prodigal:002006,similar to AA sequence:IS.faa:ISAba26
T1447B_15032007_D1_D2	T1	k141_341	Acinetobacter baumannii (taxid 470)	188	301	ISAba34_IS51_IS3_ORF_1	IS3	ab initio prediction:Prodigal:002006,similar to AA sequence:IS.faa:ISAba34
T1447B_15032007_D1_D2	T1	k141_36041	Acinetobacter baumannii (taxid 470)	100	345	ISAba13_IS903_IS5_ORF_2	IS5	ab initio prediction:Prodigal:002006,similar to AA sequence:IS.faa:ISAba13
T1447B_15032007_D1_D2	T1	k141_445	Acinetobacter baumannii (taxid 470)	90	302	ISAba19_IS51_IS3_ORF_3	IS3	ab initio prediction:Prodigal:002006,similar to AA sequence:IS.faa:ISAba19
T1447B_15032007_D1_D2	T1	k141_45181	Acinetobacter baumannii (taxid 470)	7696	8601	ISAcsp2_unknown_IS982_ORF_3	IS982	ab initio prediction:Prodigal:002006,similar to AA sequence:IS.faa:ISAcsp2
T1447B_15032007_D1_D2	T1	k141_45182	Acinetobacter baumannii (taxid 470)	11124	11354	ISAlw23_IS51_IS3_ORF_2	IS3	ab initio prediction:Prodigal:002006,similar to AA sequence:IS.faa:ISAlw23
T1447B_15032007_D1_D2	T1	k141_45182	Acinetobacter baumannii (taxid 470)	11442	11774	ISAlw23_IS51_IS3_ORF_3	IS3	ab initio prediction:Prodigal:002006,similar to AA sequence:IS.faa:ISAlw23
T1447B_15032007_D1_D2	T1	k141_45182	Acinetobacter baumannii (taxid 470)	11858	12877	ISAba8_unknown_IS21_ORF_1	IS21	ab initio prediction:Prodigal:002006,similar to AA sequence:IS.faa:ISAba8
T1447B_15032007_D1_D2	T1	k141_45182	Acinetobacter baumannii (taxid 470)	13799	14491	ISAba49_unknown_IS66_ORF_2	IS66	ab initio prediction:Prodigal:002006,similar to AA sequence:IS.faa:ISAba49
T1447B_15032007_D1_D2	T1	k141_46934	Acinetobacter baumannii (taxid 470)	42	281	ISAba13_IS903_IS5_ORF_3	IS5	ab initio prediction:Prodigal:002006,similar to AA sequence:IS.faa:ISAba13
T1447B_15032007_D1_D2	T1	k141_50744	Acinetobacter baumannii (taxid 470)	16	921	ISAcsp2_unknown_IS982_ORF_1	IS982	ab initio prediction:Prodigal:002006,similar to AA sequence:IS.faa:ISAcsp2
T1447B_15032007_D1_D2	T1	k141_55205	Acinetobacter baumannii (taxid 470)	83	952	ISAba13_IS903_IS5_ORF_1	IS5	ab initio prediction:Prodigal:002006,similar to AA sequence:IS.faa:ISAba13
T1447B_15032007_D1_D2	T1	k141_55236	Acinetobacter baumannii (taxid 470)	52	369	ISAlw4_IS51_IS3_ORF_1	IS3	ab initio prediction:Prodigal:002006,similar to AA sequence:IS.faa:ISAlw4
T1447B_15032007_D1_D2	T1	k141_8565	Acinetobacter baumannii (taxid 470)	3872	4186	ISAcsp3_IS3_IS3_ORF_2	IS3	ab initio prediction:Prodigal:002006,similar to AA sequence:IS.faa:ISAcsp3
T1447B_15032007_D1_D2	T1	k141_8565	Acinetobacter baumannii (taxid 470)	4206	4316	ISAlw26_IS3_IS3_ORF_1	IS3	ab initio prediction:Prodigal:002006,similar to AA sequence:IS.faa:ISAlw26
T1459B_7032007_D1_D2	T1	k141_114165	Acinetobacter baumannii (taxid 470)	11	193	ISAba19_IS51_IS3_ORF_1	IS3	ab initio prediction:Prodigal:002006,similar to AA sequence:IS.faa:ISAba19
T1459B_7032007_D1_D2	T1	k141_16714	Acinetobacter baumannii (taxid 470)	76	474	ISAba27_ISL2_IS5_ORF_2	IS5	ab initio prediction:Prodigal:002006,similar to AA sequence:IS.faa:ISAba27
T1459B_7032007_D1_D2	T1	k141_249	Acinetobacter baumannii (taxid 470)	1970	2902	ISAha2_IS903_IS5_ORF_2	IS5	ab initio prediction:Prodigal:002006,similar to AA sequence:IS.faa:ISAha2
T1459B_7032007_D1_D2	T1	k141_30166	Acinetobacter baumannii (taxid 470)	432	1052	ISAcsp2_unknown_IS982_ORF	IS982	ab initio prediction:Prodigal:002006,similar to AA sequence:IS.faa:ISAcsp2
T1459B_7032007_D1_D2	T1	k141_3617	Acinetobacter baumannii (taxid 470)	57	809	IS17_IS903_IS5_ORF_2	IS5	ab initio prediction:Prodigal:002006,similar to AA sequence:IS.faa:IS17
T1459B_7032007_D1_D2	T1	k141_3855	Acinetobacter baumannii (taxid 470)	53	367	ISAcsp3_IS3_IS3_ORF_2	IS3	ab initio prediction:Prodigal:002006,similar to AA sequence:IS.faa:ISAcsp3
T1459B_7032007_D1_D2	T1	k141_40695	Acinetobacter baumannii (taxid 470)	12	407	ISAlw32_ISL2_IS5_ORF_1	IS5	ab initio prediction:Prodigal:002006,similar to AA sequence:IS.faa:ISAlw32
T1459B_7032007_D1_D2	T1	k141_40695	Acinetobacter baumannii (taxid 470)	355	825	ISAlw32_ISL2_IS5_ORF_2	IS5	ab initio prediction:Prodigal:002006,similar to AA sequence:IS.faa:ISAlw32
T1459B_7032007_D1_D2	T1	k141_40695	Acinetobacter baumannii (taxid 470)	852	1598	ISAba31_IS427_IS5_ORF_2	IS5	ab initio prediction:Prodigal:002006,similar to AA sequence:IS.faa:ISAba31
T1459B_7032007_D1_D2	T1	k141_41540	Acinetobacter baumannii (taxid 470)	864	1127	ISAba27_ISL2_IS5_ORF_3	IS5	ab initio prediction:Prodigal:002006,similar to AA sequence:IS.faa:ISAba27
T1459B_7032007_D1_D2	T1	k141_41824	Acinetobacter baumannii (taxid 470)	811	906	ISAba22_IS3_IS3_ORF_2	IS3	ab initio prediction:Prodigal:002006,similar to AA sequence:IS.faa:ISAba22
T1459B_7032007_D1_D2	T1	k141_43649	Acinetobacter baumannii (taxid 470)	273	410	ISAba1_IS10_IS4_ORF_3	IS4	ab initio prediction:Prodigal:002006,similar to AA sequence:IS.faa:ISAba1
T1459B_7032007_D1_D2	T1	k141_46488	Acinetobacter baumannii (taxid 470)	100	345	ISAba13_IS903_IS5_ORF	IS5	ab initio prediction:Prodigal:002006,similar to AA sequence:IS.faa:ISAba13
T1459B_7032007_D1_D2	T1	k141_50131	Acinetobacter baumannii (taxid 470)	79	1302	ISAba26_unknown_IS256_ORF_1	IS256	ab initio prediction:Prodigal:002006,similar to AA sequence:IS.faa:ISAba26
T1459B_7032007_D1_D2	T1	k141_53986	Acinetobacter baumannii (taxid 470)	3058	3990	ISAha3_IS903_IS5_ORF	IS5	ab initio prediction:Prodigal:002006,similar to AA sequence:IS.faa:ISAha3
T1459B_7032007_D1_D2	T1	k141_61476	Acinetobacter baumannii (taxid 470)	55	1080	ISAba125_unknown_IS30_ORF_2	IS30	ab initio prediction:Prodigal:002006,similar to AA sequence:IS.faa:ISAba125
T1459B_7032007_D1_D2	T1	k141_80942	Acinetobacter baumannii (taxid 470)	45	362	ISAba19_IS51_IS3_ORF_2	IS3	ab initio prediction:Prodigal:002006,similar to AA sequence:IS.faa:ISAba19
T1459B_7032007_D1_D2	T1	k141_86394	Acinetobacter baumannii (taxid 470)	300	701	ISAba22_IS3_IS3_ORF_3	IS3	ab initio prediction:Prodigal:002006,similar to AA sequence:IS.faa:ISAba22
T1459B_7032007_D1_D2	T1	k141_87810	Acinetobacter baumannii (taxid 470)	73	336	ISAba37_IS1031_IS5_ORF_1	IS5	ab initio prediction:Prodigal:002006,similar to AA sequence:IS.faa:ISAba37
T1512A_10042007_D1_D2	T1	k141_100550	Acinetobacter baumannii (taxid 470)	23056	23919	ISAlw19_unknown_IS982_ORF_2	IS982	ab initio prediction:Prodigal:002006,similar to AA sequence:IS.faa:ISAlw19
T1512A_10042007_D1_D2	T1	k141_106505	Acinetobacter baumannii (taxid 470)	174	419	ISAba13_IS903_IS5_ORF_1	IS5	ab initio prediction:Prodigal:002006,similar to AA sequence:IS.faa:ISAba13
T1512A_10042007_D1_D2	T1	k141_109198	Acinetobacter baumannii (taxid 470)	60	260	ISAlw4_IS51_IS3_ORF_6	IS3	ab initio prediction:Prodigal:002006,similar to AA sequence:IS.faa:ISAlw4
T1512A_10042007_D1_D2	T1	k141_113125	Acinetobacter baumannii (taxid 470)	348	842	ISAba44_unknown_IS630_ORF_3	IS630	ab initio prediction:Prodigal:002006,similar to AA sequence:IS.faa:ISAba44
T1512A_10042007_D1_D2	T1	k141_118446	Acinetobacter baumannii (taxid 470)	27395	28006	ISAba11_ISAba11_IS701_ORF_1	IS701	ab initio prediction:Prodigal:002006,similar to AA sequence:IS.faa:ISAba11
T1512A_10042007_D1_D2	T1	k141_118446	Acinetobacter baumannii (taxid 470)	28046	28369	ISAba11_ISAba11_IS701_ORF_2	IS701	ab initio prediction:Prodigal:002006,similar to AA sequence:IS.faa:ISAba11
T1512A_10042007_D1_D2	T1	k141_118914	Acinetobacter baumannii (taxid 470)	60	761	ISAlw25_unknown_IS1_ORF	IS1	ab initio prediction:Prodigal:002006,similar to AA sequence:IS.faa:ISAlw25
T1512A_10042007_D1_D2	T1	k141_120935	Acinetobacter baumannii (taxid 470)	1725	2180	ISAlw18_unknown_IS630_ORF_1	IS630	ab initio prediction:Prodigal:002006,similar to AA sequence:IS.faa:ISAlw18
T1512A_10042007_D1_D2	T1	k141_120935	Acinetobacter baumannii (taxid 470)	2353	2736	ISAlw18_unknown_IS630_ORF_2	IS630	ab initio prediction:Prodigal:002006,similar to AA sequence:IS.faa:ISAlw18
T1512A_10042007_D1_D2	T1	k141_15577	Acinetobacter baumannii (taxid 470)	1270	1587	ISAba19_IS51_IS3_ORF_1	IS3	ab initio prediction:Prodigal:002006,similar to AA sequence:IS.faa:ISAba19
T1512A_10042007_D1_D2	T1	k141_15577	Acinetobacter baumannii (taxid 470)	354	749	ISAlw4_IS51_IS3_ORF_1	IS3	ab initio prediction:Prodigal:002006,similar to AA sequence:IS.faa:ISAlw4
T1512A_10042007_D1_D2	T1	k141_25257	Acinetobacter baumannii (taxid 470)	184	903	ISAha3_IS903_IS5_ORF_2	IS5	ab initio prediction:Prodigal:002006,similar to AA sequence:IS.faa:ISAha3
T1512A_10042007_D1_D2	T1	k141_34752	Acinetobacter baumannii (taxid 470)	1402	1707	ISAcsp5_IS150_IS3_ORF_3	IS3	ab initio prediction:Prodigal:002006,similar to AA sequence:IS.faa:ISAcsp5
T1512A_10042007_D1_D2	T1	k141_34752	Acinetobacter baumannii (taxid 470)	578	841	ISAcsp5_IS150_IS3_ORF_1	IS3	ab initio prediction:Prodigal:002006,similar to AA sequence:IS.faa:ISAcsp5
T1512A_10042007_D1_D2	T1	k141_34752	Acinetobacter baumannii (taxid 470)	887	1405	ISAcsp5_IS150_IS3_ORF_2	IS3	ab initio prediction:Prodigal:002006,similar to AA sequence:IS.faa:ISAcsp5
T1512A_10042007_D1_D2	T1	k141_37624	Acinetobacter baumannii (taxid 470)	310	669	ISAlw22_IS1202_ISNCY_ORF	ISNCY	ab initio prediction:Prodigal:002006,similar to AA sequence:IS.faa:ISAlw22
T1512A_10042007_D1_D2	T1	k141_37624	Acinetobacter baumannii (taxid 470)	41	346	ISAba32_IS1202_ISNCY_ORF_1	ISNCY	ab initio prediction:Prodigal:002006,similar to AA sequence:IS.faa:ISAba32
T1512A_10042007_D1_D2	T1	k141_37624	Acinetobacter baumannii (taxid 470)	679	1374	ISAba32_IS1202_ISNCY_ORF_2	ISNCY	ab initio prediction:Prodigal:002006,similar to AA sequence:IS.faa:ISAba32
T1512A_10042007_D1_D2	T1	k141_39868	Acinetobacter baumannii (taxid 470)	115	1044	ISAba10_IS903_IS5_ORF	IS5	ab initio prediction:Prodigal:002006,similar to AA sequence:IS.faa:ISAba10
T1512A_10042007_D1_D2	T1	k141_4078	Acinetobacter baumannii (taxid 470)	198	581	ISEc18_unknown_IS481_ORF_1	IS481	ab initio prediction:Prodigal:002006,similar to AA sequence:IS.faa:ISEc18
T1512A_10042007_D1_D2	T1	k141_4078	Acinetobacter baumannii (taxid 470)	559	798	ISEc18_unknown_IS481_ORF_2	IS481	ab initio prediction:Prodigal:002006,similar to AA sequence:IS.faa:ISEc18
T1512A_10042007_D1_D2	T1	k141_4078	Acinetobacter baumannii (taxid 470)	805	945	ISEc18_unknown_IS481_ORF_3	IS481	ab initio prediction:Prodigal:002006,similar to AA sequence:IS.faa:ISEc18
T1512A_10042007_D1_D2	T1	k141_40909	Acinetobacter baumannii (taxid 470)	1412	1729	ISAba19_IS51_IS3_ORF_3	IS3	ab initio prediction:Prodigal:002006,similar to AA sequence:IS.faa:ISAba19
T1512A_10042007_D1_D2	T1	k141_40909	Acinetobacter baumannii (taxid 470)	33	725	ISAba49_unknown_IS66_ORF_1	IS66	ab initio prediction:Prodigal:002006,similar to AA sequence:IS.faa:ISAba49
T1512A_10042007_D1_D2	T1	k141_40909	Acinetobacter baumannii (taxid 470)	765	1412	ISAba19_IS51_IS3_ORF_2	IS3	ab initio prediction:Prodigal:002006,similar to AA sequence:IS.faa:ISAba19
T1512A_10042007_D1_D2	T1	k141_48825	Acinetobacter baumannii (taxid 470)	12718	13152	ISAba1_IS10_IS4_ORF_1	IS4	ab initio prediction:Prodigal:002006,similar to AA sequence:IS.faa:ISAba1
T1512A_10042007_D1_D2	T1	k141_48825	Acinetobacter baumannii (taxid 470)	13239	13808	ISAba1_IS10_IS4_ORF_2	IS4	ab initio prediction:Prodigal:002006,similar to AA sequence:IS.faa:ISAba1
T1512A_10042007_D1_D2	T1	k141_48825	Acinetobacter baumannii (taxid 470)	60	260	ISAlw4_IS51_IS3_ORF_5	IS3	ab initio prediction:Prodigal:002006,similar to AA sequence:IS.faa:ISAlw4
T1512A_10042007_D1_D2	T1	k141_51251	Acinetobacter baumannii (taxid 470)	2222	2317	ISAba22_IS3_IS3_ORF_3	IS3	ab initio prediction:Prodigal:002006,similar to AA sequence:IS.faa:ISAba22
T1512A_10042007_D1_D2	T1	k141_51251	Acinetobacter baumannii (taxid 470)	690	1028	ISAba12_IS903_IS5_ORF	IS5	ab initio prediction:Prodigal:002006,similar to AA sequence:IS.faa:ISAba12
T1512A_10042007_D1_D2	T1	k141_54289	Acinetobacter baumannii (taxid 470)	2252	2758	IS1301_IS427_IS5_ORF	IS5	ab initio prediction:Prodigal:002006,similar to AA sequence:IS.faa:IS1301
T1512A_10042007_D1_D2	T1	k141_60685	Acinetobacter baumannii (taxid 470)	594	1526	ISAha2_IS903_IS5_ORF_2	IS5	ab initio prediction:Prodigal:002006,similar to AA sequence:IS.faa:ISAha2
T1512A_10042007_D1_D2	T1	k141_61107	Acinetobacter baumannii (taxid 470)	271	738	ISAbe15_ISL2_IS5_ORF_1	IS5	ab initio prediction:Prodigal:002006,similar to AA sequence:IS.faa:ISAbe15
T1512A_10042007_D1_D2	T1	k141_61107	Acinetobacter baumannii (taxid 470)	686	1084	ISAbe15_ISL2_IS5_ORF_2	IS5	ab initio prediction:Prodigal:002006,similar to AA sequence:IS.faa:ISAbe15
T1512A_10042007_D1_D2	T1	k141_61518	Acinetobacter baumannii (taxid 470)	552	869	ISAlw4_IS51_IS3_ORF_2	IS3	ab initio prediction:Prodigal:002006,similar to AA sequence:IS.faa:ISAlw4
T1512A_10042007_D1_D2	T1	k141_68700	Acinetobacter baumannii (taxid 470)	58759	59691	ISAha3_IS903_IS5_ORF_1	IS5	ab initio prediction:Prodigal:002006,similar to AA sequence:IS.faa:ISAha3
T1512A_10042007_D1_D2	T1	k141_71489	Acinetobacter baumannii (taxid 470)	5212	6549	ISAjo2_IS1202_ISNCY_ORF_1	ISNCY	ab initio prediction:Prodigal:002006,similar to AA sequence:IS.faa:ISAjo2
T1512A_10042007_D1_D2	T1	k141_73213	Acinetobacter baumannii (taxid 470)	556	873	ISAlw4_IS51_IS3_ORF_4	IS3	ab initio prediction:Prodigal:002006,similar to AA sequence:IS.faa:ISAlw4
T1512A_10042007_D1_D2	T1	k141_8020	Acinetobacter baumannii (taxid 470)	17977	18978	ISAjo2_IS1202_ISNCY_ORF_2	ISNCY	ab initio prediction:Prodigal:002006,similar to AA sequence:IS.faa:ISAjo2
T1512A_10042007_D1_D2	T1	k141_82307	Acinetobacter baumannii (taxid 470)	10	915	ISAcsp2_unknown_IS982_ORF_3	IS982	ab initio prediction:Prodigal:002006,similar to AA sequence:IS.faa:ISAcsp2
T1512A_10042007_D1_D2	T1	k141_86049	Acinetobacter baumannii (taxid 470)	437	1141	IS1006_unknown_IS6_ORF	IS6	ab initio prediction:Prodigal:002006,similar to AA sequence:IS.faa:IS1006
T1512A_10042007_D1_D2	T1	k141_90036	Acinetobacter baumannii (taxid 470)	4473	5252	ISAcsp3_IS3_IS3_ORF_2	IS3	ab initio prediction:Prodigal:002006,similar to AA sequence:IS.faa:ISAcsp3
T1512A_10042007_D1_D2	T1	k141_90036	Acinetobacter baumannii (taxid 470)	5267	5560	IS1236_IS3_IS3_ORF_1	IS3	ab initio prediction:Prodigal:002006,similar to AA sequence:IS.faa:IS1236
T1512B_10042007_D1_D2	T1	k141_103040	Acinetobacter baumannii (taxid 470)	5904	6833	ISAba10_IS903_IS5_ORF	IS5	ab initio prediction:Prodigal:002006,similar to AA sequence:IS.faa:ISAba10
T1512B_10042007_D1_D2	T1	k141_109819	Acinetobacter baumannii (taxid 470)	34	768	ISAba31_IS427_IS5_ORF_1	IS5	ab initio prediction:Prodigal:002006,similar to AA sequence:IS.faa:ISAba31
T1512B_10042007_D1_D2	T1	k141_114101	Acinetobacter baumannii (taxid 470)	4717	4935	ISAba49_unknown_IS66_ORF_5	IS66	ab initio prediction:Prodigal:002006,similar to AA sequence:IS.faa:ISAba49
T1512B_10042007_D1_D2	T1	k141_116448	Acinetobacter baumannii (taxid 470)	10	915	ISAcsp2_unknown_IS982_ORF_1	IS982	ab initio prediction:Prodigal:002006,similar to AA sequence:IS.faa:ISAcsp2
T1512B_10042007_D1_D2	T1	k141_118831	Acinetobacter baumannii (taxid 470)	7151	7552	ISAba22_IS3_IS3_ORF_3	IS3	ab initio prediction:Prodigal:002006,similar to AA sequence:IS.faa:ISAba22
T1512B_10042007_D1_D2	T1	k141_120585	Acinetobacter baumannii (taxid 470)	111	1085	ISAba11_ISAba11_IS701_ORF	IS701	ab initio prediction:Prodigal:002006,similar to AA sequence:IS.faa:ISAba11
T1512B_10042007_D1_D2	T1	k141_12183	Acinetobacter baumannii (taxid 470)	2538	2729	ISAjo2_IS1202_ISNCY_ORF_2	ISNCY	ab initio prediction:Prodigal:002006,similar to AA sequence:IS.faa:ISAjo2
T1512B_10042007_D1_D2	T1	k141_12183	Acinetobacter baumannii (taxid 470)	4903	5481	ISAba12_IS903_IS5_ORF_2	IS5	ab initio prediction:Prodigal:002006,similar to AA sequence:IS.faa:ISAba12
T1512B_10042007_D1_D2	T1	k141_16685	Acinetobacter baumannii (taxid 470)	53	985	ISAha2_IS903_IS5_ORF_1	IS5	ab initio prediction:Prodigal:002006,similar to AA sequence:IS.faa:ISAha2
T1512B_10042007_D1_D2	T1	k141_21796	Acinetobacter baumannii (taxid 470)	540	857	ISAlw4_IS51_IS3_ORF_1	IS3	ab initio prediction:Prodigal:002006,similar to AA sequence:IS.faa:ISAlw4
T1512B_10042007_D1_D2	T1	k141_24033	Acinetobacter baumannii (taxid 470)	1252	1722	ISAlw32_ISL2_IS5_ORF_2	IS5	ab initio prediction:Prodigal:002006,similar to AA sequence:IS.faa:ISAlw32
T1512B_10042007_D1_D2	T1	k141_24033	Acinetobacter baumannii (taxid 470)	894	1304	ISAlw32_ISL2_IS5_ORF_1	IS5	ab initio prediction:Prodigal:002006,similar to AA sequence:IS.faa:ISAlw32
T1512B_10042007_D1_D2	T1	k141_27777	Acinetobacter baumannii (taxid 470)	5836	6705	ISAba12_IS903_IS5_ORF_1	IS5	ab initio prediction:Prodigal:002006,similar to AA sequence:IS.faa:ISAba12
T1512B_10042007_D1_D2	T1	k141_35804	Acinetobacter baumannii (taxid 470)	567	674	ISAlw23_IS51_IS3_ORF_1	IS3	ab initio prediction:Prodigal:002006,similar to AA sequence:IS.faa:ISAlw23
T1512B_10042007_D1_D2	T1	k141_35810	Acinetobacter baumannii (taxid 470)	81	188	ISAlw23_IS51_IS3_ORF_2	IS3	ab initio prediction:Prodigal:002006,similar to AA sequence:IS.faa:ISAlw23
T1512B_10042007_D1_D2	T1	k141_42325	Acinetobacter baumannii (taxid 470)	3134	3838	ISAba9_unknown_IS982_ORF	IS982	ab initio prediction:Prodigal:002006,similar to AA sequence:IS.faa:ISAba9
T1512B_10042007_D1_D2	T1	k141_49321	Acinetobacter baumannii (taxid 470)	13051	14052	ISAjo2_IS1202_ISNCY_ORF_1	ISNCY	ab initio prediction:Prodigal:002006,similar to AA sequence:IS.faa:ISAjo2
T1512B_10042007_D1_D2	T1	k141_49321	Acinetobacter baumannii (taxid 470)	4938	5507	ISAba1_IS10_IS4_ORF_1	IS4	ab initio prediction:Prodigal:002006,similar to AA sequence:IS.faa:ISAba1
T1512B_10042007_D1_D2	T1	k141_49321	Acinetobacter baumannii (taxid 470)	5594	6028	ISAba1_IS10_IS4_ORF_2	IS4	ab initio prediction:Prodigal:002006,similar to AA sequence:IS.faa:ISAba1
T1512B_10042007_D1_D2	T1	k141_58039	Acinetobacter baumannii (taxid 470)	3873	4187	ISAcsp3_IS3_IS3_ORF_1	IS3	ab initio prediction:Prodigal:002006,similar to AA sequence:IS.faa:ISAcsp3
T1512B_10042007_D1_D2	T1	k141_58039	Acinetobacter baumannii (taxid 470)	4207	4317	ISAlw26_IS3_IS3_ORF_2	IS3	ab initio prediction:Prodigal:002006,similar to AA sequence:IS.faa:ISAlw26
T1512B_10042007_D1_D2	T1	k141_62573	Acinetobacter baumannii (taxid 470)	118	384	ISAlw4_IS51_IS3_ORF_2	IS3	ab initio prediction:Prodigal:002006,similar to AA sequence:IS.faa:ISAlw4
T1512B_10042007_D1_D2	T1	k141_64117	Acinetobacter baumannii (taxid 470)	10317	10523	ISAcsp5_IS150_IS3_ORF_1	IS3	ab initio prediction:Prodigal:002006,similar to AA sequence:IS.faa:ISAcsp5
T1512B_10042007_D1_D2	T1	k141_75336	Acinetobacter baumannii (taxid 470)	87	404	ISAha3_IS903_IS5_ORF_2	IS5	ab initio prediction:Prodigal:002006,similar to AA sequence:IS.faa:ISAha3
T1512B_10042007_D1_D2	T1	k141_7676	Acinetobacter baumannii (taxid 470)	34093	34392	ISVch1_unknown_IS481_ORF	IS481	ab initio prediction:Prodigal:002006,similar to AA sequence:IS.faa:ISVch1
T1512B_10042007_D1_D2	T1	k141_81313	Acinetobacter baumannii (taxid 470)	216	521	ISAcsp5_IS150_IS3_ORF_2	IS3	ab initio prediction:Prodigal:002006,similar to AA sequence:IS.faa:ISAcsp5
T1512B_10042007_D1_D2	T1	k141_81313	Acinetobacter baumannii (taxid 470)	518	1345	ISAcsp5_IS150_IS3_ORF_3	IS3	ab initio prediction:Prodigal:002006,similar to AA sequence:IS.faa:ISAcsp5
T1512B_10042007_D1_D2	T1	k141_81807	Acinetobacter baumannii (taxid 470)	6433	6573	ISEc18_unknown_IS481_ORF_1	IS481	ab initio prediction:Prodigal:002006,similar to AA sequence:IS.faa:ISEc18
T1512B_10042007_D1_D2	T1	k141_89517	Acinetobacter baumannii (taxid 470)	1606	2310	IS1006_unknown_IS6_ORF	IS6	ab initio prediction:Prodigal:002006,similar to AA sequence:IS.faa:IS1006
T1512B_10042007_D1_D2	T1	k141_89517	Acinetobacter baumannii (taxid 470)	368	1270	ISAba19_IS51_IS3_ORF_2	IS3	ab initio prediction:Prodigal:002006,similar to AA sequence:IS.faa:ISAba19
T1512B_10042007_D1_D2	T1	k141_89517	Acinetobacter baumannii (taxid 470)	51	368	ISAba19_IS51_IS3_ORF_1	IS3	ab initio prediction:Prodigal:002006,similar to AA sequence:IS.faa:ISAba19
T1512B_10042007_D1_D2	T1	k141_95768	Acinetobacter baumannii (taxid 470)	6560	7492	ISAha3_IS903_IS5_ORF_1	IS5	ab initio prediction:Prodigal:002006,similar to AA sequence:IS.faa:ISAha3
T1567A_07062007_D1_D2	T1	k141_4314	Acinetobacter baumannii (taxid 470)	138	287	ISAca1_IS407_IS3_ORF_3	IS3	ab initio prediction:Prodigal:002006,similar to AA sequence:IS.faa:ISAca1
T1567B_07062007_D1_D2	T1	k141_1075	Acinetobacter baumannii (taxid 470)	51	368	ISAba19_IS51_IS3_ORF_3	IS3	ab initio prediction:Prodigal:002006,similar to AA sequence:IS.faa:ISAba19
T1567B_07062007_D1_D2	T1	k141_12538	Acinetobacter baumannii (taxid 470)	7932	8282	ISAba125_unknown_IS30_ORF_2	IS30	ab initio prediction:Prodigal:002006,similar to AA sequence:IS.faa:ISAba125
T1567B_07062007_D1_D2	T1	k141_14560	Acinetobacter baumannii (taxid 470)	6597	7106	ISAba45_IS150_IS3_ORF_1	IS3	ab initio prediction:Prodigal:002006,similar to AA sequence:IS.faa:ISAba45
T1567B_07062007_D1_D2	T1	k141_14560	Acinetobacter baumannii (taxid 470)	7220	7981	ISAba45_IS150_IS3_ORF_2	IS3	ab initio prediction:Prodigal:002006,similar to AA sequence:IS.faa:ISAba45
T1567B_07062007_D1_D2	T1	k141_17003	Acinetobacter baumannii (taxid 470)	105	374	ISAba19_IS51_IS3_ORF_4	IS3	ab initio prediction:Prodigal:002006,similar to AA sequence:IS.faa:ISAba19
T1567B_07062007_D1_D2	T1	k141_17003	Acinetobacter baumannii (taxid 470)	374	481	ISAlw23_IS51_IS3_ORF_7	IS3	ab initio prediction:Prodigal:002006,similar to AA sequence:IS.faa:ISAlw23
T1567B_07062007_D1_D2	T1	k141_1720	Acinetobacter baumannii (taxid 470)	1105	2196	ISAba49_unknown_IS66_ORF_3	IS66	ab initio prediction:Prodigal:002006,similar to AA sequence:IS.faa:ISAba49
T1567B_07062007_D1_D2	T1	k141_1804	Acinetobacter baumannii (taxid 470)	16	921	ISAcsp2_unknown_IS982_ORF	IS982	ab initio prediction:Prodigal:002006,similar to AA sequence:IS.faa:ISAcsp2
T1567B_07062007_D1_D2	T1	k141_18065	Acinetobacter baumannii (taxid 470)	2439	3044	ISOur1_unknown_IS6_ORF	IS6	ab initio prediction:Prodigal:002006,similar to AA sequence:IS.faa:ISOur1
T1567B_07062007_D1_D2	T1	k141_18065	Acinetobacter baumannii (taxid 470)	3471	4736	ISSpu15_unknown_IS21_ORF_1	IS21	ab initio prediction:Prodigal:002006,similar to AA sequence:IS.faa:ISSpu15
T1567B_07062007_D1_D2	T1	k141_19710	Acinetobacter baumannii (taxid 470)	1854	2240	ISAba33_IS10_IS4_ORF_1	IS4	ab initio prediction:Prodigal:002006,similar to AA sequence:IS.faa:ISAba33
T1567B_07062007_D1_D2	T1	k141_20357	Acinetobacter baumannii (taxid 470)	2527	2757	ISAlw27_IS150_IS3_ORF_2	IS3	ab initio prediction:Prodigal:002006,similar to AA sequence:IS.faa:ISAlw27
T1567B_07062007_D1_D2	T1	k141_20371	Acinetobacter baumannii (taxid 470)	2111	2248	ISAba29_IS51_IS3_ORF_1	IS3	ab initio prediction:Prodigal:002006,similar to AA sequence:IS.faa:ISAba29
T1567B_07062007_D1_D2	T1	k141_20549	Acinetobacter baumannii (taxid 470)	6268	6930	ISAcra1_IS1016_IS1595_ORF	IS1595	ab initio prediction:Prodigal:002006,similar to AA sequence:IS.faa:ISAcra1
T1567B_07062007_D1_D2	T1	k141_21258	Acinetobacter baumannii (taxid 470)	2765	3739	ISAba11_ISAba11_IS701_ORF	IS701	ab initio prediction:Prodigal:002006,similar to AA sequence:IS.faa:ISAba11
T1567B_07062007_D1_D2	T1	k141_21455	Acinetobacter baumannii (taxid 470)	2212	2907	ISAba32_IS1202_ISNCY_ORF_1	ISNCY	ab initio prediction:Prodigal:002006,similar to AA sequence:IS.faa:ISAba32
T1567B_07062007_D1_D2	T1	k141_21455	Acinetobacter baumannii (taxid 470)	2917	3276	ISAlw22_IS1202_ISNCY_ORF	ISNCY	ab initio prediction:Prodigal:002006,similar to AA sequence:IS.faa:ISAlw22
T1567B_07062007_D1_D2	T1	k141_21455	Acinetobacter baumannii (taxid 470)	3240	3545	ISAba32_IS1202_ISNCY_ORF_2	ISNCY	ab initio prediction:Prodigal:002006,similar to AA sequence:IS.faa:ISAba32
T1567B_07062007_D1_D2	T1	k141_21455	Acinetobacter baumannii (taxid 470)	3885	4289	ISAcsp5_IS150_IS3_ORF_1	IS3	ab initio prediction:Prodigal:002006,similar to AA sequence:IS.faa:ISAcsp5
T1567B_07062007_D1_D2	T1	k141_21455	Acinetobacter baumannii (taxid 470)	4286	4591	ISAcsp5_IS150_IS3_ORF_2	IS3	ab initio prediction:Prodigal:002006,similar to AA sequence:IS.faa:ISAcsp5
T1567B_07062007_D1_D2	T1	k141_25806	Acinetobacter baumannii (taxid 470)	109	216	ISAlw23_IS51_IS3_ORF_6	IS3	ab initio prediction:Prodigal:002006,similar to AA sequence:IS.faa:ISAlw23
T1567B_07062007_D1_D2	T1	k141_25858	Acinetobacter baumannii (taxid 470)	3	347	ISSth1_unknown_ISL3_ORF_2	ISL3	ab initio prediction:Prodigal:002006,similar to AA sequence:IS.faa:ISSth1
T1567B_07062007_D1_D2	T1	k141_26420	Acinetobacter baumannii (taxid 470)	177	371	ISAba44_unknown_IS630_ORF_6	IS630	ab initio prediction:Prodigal:002006,similar to AA sequence:IS.faa:ISAba44
T1567B_07062007_D1_D2	T1	k141_27245	Acinetobacter baumannii (taxid 470)	93	287	ISAba125_unknown_IS30_ORF_3	IS30	ab initio prediction:Prodigal:002006,similar to AA sequence:IS.faa:ISAba125
T1567B_07062007_D1_D2	T1	k141_29855	Acinetobacter baumannii (taxid 470)	9	296	ISAlw15_ISL2_IS5_ORF_3	IS5	ab initio prediction:Prodigal:002006,similar to AA sequence:IS.faa:ISAlw15
T1567B_07062007_D1_D2	T1	k141_33965	Acinetobacter baumannii (taxid 470)	233	739	ISAlw26_IS3_IS3_ORF_1	IS3	ab initio prediction:Prodigal:002006,similar to AA sequence:IS.faa:ISAlw26
T1567B_07062007_D1_D2	T1	k141_34335	Acinetobacter baumannii (taxid 470)	216	908	ISAba49_unknown_IS66_ORF_2	IS66	ab initio prediction:Prodigal:002006,similar to AA sequence:IS.faa:ISAba49
T1567B_07062007_D1_D2	T1	k141_35928	Acinetobacter baumannii (taxid 470)	31	477	ISAba12_IS903_IS5_ORF_2	IS5	ab initio prediction:Prodigal:002006,similar to AA sequence:IS.faa:ISAba12
T1567B_07062007_D1_D2	T1	k141_35939	Acinetobacter baumannii (taxid 470)	336	1007	ISAba26_unknown_IS256_ORF_2	IS256	ab initio prediction:Prodigal:002006,similar to AA sequence:IS.faa:ISAba26
T1567B_07062007_D1_D2	T1	k141_37149	Acinetobacter baumannii (taxid 470)	3244	3477	ISAlw32_ISL2_IS5_ORF_1	IS5	ab initio prediction:Prodigal:002006,similar to AA sequence:IS.faa:ISAlw32
T1567B_07062007_D1_D2	T1	k141_37149	Acinetobacter baumannii (taxid 470)	3431	3712	ISAlw32_ISL2_IS5_ORF_2	IS5	ab initio prediction:Prodigal:002006,similar to AA sequence:IS.faa:ISAlw32
T1567B_07062007_D1_D2	T1	k141_37149	Acinetobacter baumannii (taxid 470)	3660	4055	ISAlw32_ISL2_IS5_ORF_3	IS5	ab initio prediction:Prodigal:002006,similar to AA sequence:IS.faa:ISAlw32
T1567B_07062007_D1_D2	T1	k141_37244	Acinetobacter baumannii (taxid 470)	361	816	ISAlw18_unknown_IS630_ORF_1	IS630	ab initio prediction:Prodigal:002006,similar to AA sequence:IS.faa:ISAlw18
T1567B_07062007_D1_D2	T1	k141_37244	Acinetobacter baumannii (taxid 470)	6798	7079	ISAca1_IS407_IS3_ORF_1	IS3	ab initio prediction:Prodigal:002006,similar to AA sequence:IS.faa:ISAca1
T1567B_07062007_D1_D2	T1	k141_37244	Acinetobacter baumannii (taxid 470)	7100	7888	ISAca1_IS407_IS3_ORF_2	IS3	ab initio prediction:Prodigal:002006,similar to AA sequence:IS.faa:ISAca1
T1567B_07062007_D1_D2	T1	k141_37244	Acinetobacter baumannii (taxid 470)	7923	8573	ISAba16_unknown_IS66_ORF_1	IS66	ab initio prediction:Prodigal:002006,similar to AA sequence:IS.faa:ISAba16
T1567B_07062007_D1_D2	T1	k141_37244	Acinetobacter baumannii (taxid 470)	989	1372	ISAlw18_unknown_IS630_ORF_2	IS630	ab initio prediction:Prodigal:002006,similar to AA sequence:IS.faa:ISAlw18
T1567B_07062007_D1_D2	T1	k141_37909	Acinetobacter baumannii (taxid 470)	128	568	ISAba33_IS10_IS4_ORF_3	IS4	ab initio prediction:Prodigal:002006,similar to AA sequence:IS.faa:ISAba33
T1567B_07062007_D1_D2	T1	k141_39064	Acinetobacter baumannii (taxid 470)	662	979	ISAlw4_IS51_IS3_ORF_1	IS3	ab initio prediction:Prodigal:002006,similar to AA sequence:IS.faa:ISAlw4
T1567B_07062007_D1_D2	T1	k141_39083	Acinetobacter baumannii (taxid 470)	1550	2236	ISAba125_unknown_IS30_ORF_1	IS30	ab initio prediction:Prodigal:002006,similar to AA sequence:IS.faa:ISAba125
T1567B_07062007_D1_D2	T1	k141_39369	Acinetobacter baumannii (taxid 470)	12	524	IS861_IS150_IS3_ORF_2	IS3	ab initio prediction:Prodigal:002006,similar to AA sequence:IS.faa:IS861
T1567B_07062007_D1_D2	T1	k141_394	Acinetobacter baumannii (taxid 470)	348	842	ISAba44_unknown_IS630_ORF_3	IS630	ab initio prediction:Prodigal:002006,similar to AA sequence:IS.faa:ISAba44
T1567B_07062007_D1_D2	T1	k141_394	Acinetobacter baumannii (taxid 470)	5428	5862	ISAba33_IS10_IS4_ORF_2	IS4	ab initio prediction:Prodigal:002006,similar to AA sequence:IS.faa:ISAba33
T1567B_07062007_D1_D2	T1	k141_40262	Acinetobacter baumannii (taxid 470)	144	251	ISAlw23_IS51_IS3_ORF_11	IS3	ab initio prediction:Prodigal:002006,similar to AA sequence:IS.faa:ISAlw23
T1567B_07062007_D1_D2	T1	k141_40819	Acinetobacter baumannii (taxid 470)	109	216	ISAlw23_IS51_IS3_ORF_1	IS3	ab initio prediction:Prodigal:002006,similar to AA sequence:IS.faa:ISAlw23
T1567B_07062007_D1_D2	T1	k141_42206	Acinetobacter baumannii (taxid 470)	144	302	ISAba19_IS51_IS3_ORF_6	IS3	ab initio prediction:Prodigal:002006,similar to AA sequence:IS.faa:ISAba19
T1567B_07062007_D1_D2	T1	k141_470	Acinetobacter baumannii (taxid 470)	66	203	ISAba1_IS10_IS4_ORF_2	IS4	ab initio prediction:Prodigal:002006,similar to AA sequence:IS.faa:ISAba1
T1567B_07062007_D1_D2	T1	k141_5249	Acinetobacter baumannii (taxid 470)	1479	2480	ISAjo2_IS1202_ISNCY_ORF	ISNCY	ab initio prediction:Prodigal:002006,similar to AA sequence:IS.faa:ISAjo2
T1567B_07062007_D1_D2	T1	k141_6745	Acinetobacter baumannii (taxid 470)	1088	1372	ISEc15_IS51_IS3_ORF_1	IS3	ab initio prediction:Prodigal:002006,similar to AA sequence:IS.faa:ISEc15
T1567B_07062007_D1_D2	T1	k141_6745	Acinetobacter baumannii (taxid 470)	1420	2226	ISEc15_IS51_IS3_ORF_2	IS3	ab initio prediction:Prodigal:002006,similar to AA sequence:IS.faa:ISEc15
T1567B_07062007_D1_D2	T1	k141_684	Acinetobacter baumannii (taxid 470)	151	1068	ISAba2_IS51_IS3_ORF_3	IS3	ab initio prediction:Prodigal:002006,similar to AA sequence:IS.faa:ISAba2
T1567B_07062007_D1_D2	T1	k141_685	Acinetobacter baumannii (taxid 470)	128	1036	ISAlw26_IS3_IS3_ORF_3	IS3	ab initio prediction:Prodigal:002006,similar to AA sequence:IS.faa:ISAlw26
T1567B_07062007_D1_D2	T1	k141_7833	Acinetobacter baumannii (taxid 470)	1414	2433	ISAba8_unknown_IS21_ORF_2	IS21	ab initio prediction:Prodigal:002006,similar to AA sequence:IS.faa:ISAba8
T1567B_07062007_D1_D2	T1	k141_7833	Acinetobacter baumannii (taxid 470)	680	910	ISAlw23_IS51_IS3_ORF_3	IS3	ab initio prediction:Prodigal:002006,similar to AA sequence:IS.faa:ISAlw23
T1567B_07062007_D1_D2	T1	k141_7833	Acinetobacter baumannii (taxid 470)	998	1330	ISAlw23_IS51_IS3_ORF_4	IS3	ab initio prediction:Prodigal:002006,similar to AA sequence:IS.faa:ISAlw23
T1567B_07062007_D1_D2	T1	k141_8365	Acinetobacter baumannii (taxid 470)	1088	1183	ISAba22_IS3_IS3_ORF_3	IS3	ab initio prediction:Prodigal:002006,similar to AA sequence:IS.faa:ISAba22
T1593A_2092007_D1_D2	T1	k141_107135	Acinetobacter baumannii (taxid 470)	155	1219	ISAba32_IS1202_ISNCY_ORF	ISNCY	ab initio prediction:Prodigal:002006,similar to AA sequence:IS.faa:ISAba32
T1593A_2092007_D1_D2	T1	k141_48647	Acinetobacter baumannii (taxid 470)	195	500	ISAba14_IS150_IS3_ORF_2	IS3	ab initio prediction:Prodigal:002006,similar to AA sequence:IS.faa:ISAba14
T1593B_2092007_D1_D2	T1	k141_14318	Acinetobacter baumannii (taxid 470)	45	443	ISAba27_ISL2_IS5_ORF_1	IS5	ab initio prediction:Prodigal:002006,similar to AA sequence:IS.faa:ISAba27
T1593B_2092007_D1_D2	T1	k141_14318	Acinetobacter baumannii (taxid 470)	487	867	ISAba27_ISL2_IS5_ORF_2	IS5	ab initio prediction:Prodigal:002006,similar to AA sequence:IS.faa:ISAba27
T1593B_2092007_D1_D2	T1	k141_20401	Acinetobacter baumannii (taxid 470)	29	166	ISAba1_IS10_IS4_ORF_3	IS4	ab initio prediction:Prodigal:002006,similar to AA sequence:IS.faa:ISAba1
T1593B_2092007_D1_D2	T1	k141_5980	Acinetobacter baumannii (taxid 470)	33	227	ISAba125_unknown_IS30_ORF_4	IS30	ab initio prediction:Prodigal:002006,similar to AA sequence:IS.faa:ISAba125
T1593B_2092007_D1_D2	T1	k141_63901	Acinetobacter baumannii (taxid 470)	9085	9576	ISAha3_IS903_IS5_ORF_1	IS5	ab initio prediction:Prodigal:002006,similar to AA sequence:IS.faa:ISAha3
T1593B_2092007_D1_D2	T1	k141_65090	Acinetobacter baumannii (taxid 470)	63	767	IS1006_unknown_IS6_ORF	IS6	ab initio prediction:Prodigal:002006,similar to AA sequence:IS.faa:IS1006
T1593B_2092007_D1_D2	T1	k141_85117	Acinetobacter baumannii (taxid 470)	22	417	ISAlw14_ISL2_IS5_ORF_2	IS5	ab initio prediction:Prodigal:002006,similar to AA sequence:IS.faa:ISAlw14
T1602A_10082007_D1_D2	T1	k141_18226	Acinetobacter baumannii (taxid 470)	29	166	ISAba1_IS10_IS4_ORF_4	IS4	ab initio prediction:Prodigal:002006,similar to AA sequence:IS.faa:ISAba1
T1602A_10082007_D1_D2	T1	k141_5135	Acinetobacter baumannii (taxid 470)	55	987	ISAha2_IS903_IS5_ORF	IS5	ab initio prediction:Prodigal:002006,similar to AA sequence:IS.faa:ISAha2
T1602A_10082007_D1_D2	T1	k141_8891	Acinetobacter baumannii (taxid 470)	29	166	ISAba1_IS10_IS4_ORF_2	IS4	ab initio prediction:Prodigal:002006,similar to AA sequence:IS.faa:ISAba1
T1602A_10082007_D1_D2	T1	k141_8891	Acinetobacter baumannii (taxid 470)	3342	3557	ISAlw27_IS150_IS3_ORF_1	IS3	ab initio prediction:Prodigal:002006,similar to AA sequence:IS.faa:ISAlw27
T1602A_10082007_D1_D2	T1	k141_8891	Acinetobacter baumannii (taxid 470)	6196	6951	ISAba9_unknown_IS982_ORF_1	IS982	ab initio prediction:Prodigal:002006,similar to AA sequence:IS.faa:ISAba9
T1602B_10082007_D1_D2	T1	k141_133	Acinetobacter baumannii (taxid 470)	29	166	ISAba1_IS10_IS4_ORF_1	IS4	ab initio prediction:Prodigal:002006,similar to AA sequence:IS.faa:ISAba1
T1602B_10082007_D1_D2	T1	k141_133	Acinetobacter baumannii (taxid 470)	3342	3557	ISAlw27_IS150_IS3_ORF_1	IS3	ab initio prediction:Prodigal:002006,similar to AA sequence:IS.faa:ISAlw27
T1602B_10082007_D1_D2	T1	k141_133	Acinetobacter baumannii (taxid 470)	6196	6951	ISAba9_unknown_IS982_ORF_1	IS982	ab initio prediction:Prodigal:002006,similar to AA sequence:IS.faa:ISAba9
T1602B_10082007_D1_D2	T1	k141_34858	Acinetobacter baumannii (taxid 470)	29	166	ISAba1_IS10_IS4_ORF_2	IS4	ab initio prediction:Prodigal:002006,similar to AA sequence:IS.faa:ISAba1
T1636B_7012008_D1_D2	T1	k141_12377	Acinetobacter baumannii (taxid 470)	746	1063	ISAba19_IS51_IS3_ORF_1	IS3	ab initio prediction:Prodigal:002006,similar to AA sequence:IS.faa:ISAba19
T1636B_7012008_D1_D2	T1	k141_13652	Acinetobacter baumannii (taxid 470)	245	679	ISAba1_IS10_IS4_ORF_1	IS4	ab initio prediction:Prodigal:002006,similar to AA sequence:IS.faa:ISAba1
T1636B_7012008_D1_D2	T1	k141_13652	Acinetobacter baumannii (taxid 470)	766	1251	ISAba1_IS10_IS4_ORF_2	IS4	ab initio prediction:Prodigal:002006,similar to AA sequence:IS.faa:ISAba1
T1636B_7012008_D1_D2	T1	k141_97198	Acinetobacter baumannii (taxid 470)	11	730	ISAba13_IS903_IS5_ORF	IS5	ab initio prediction:Prodigal:002006,similar to AA sequence:IS.faa:ISAba13
T1657A_22072008_D1_D2	T1	k141_20129	Acinetobacter baumannii (taxid 470)	5	634	IS17_IS903_IS5_ORF_3	IS5	ab initio prediction:Prodigal:002006,similar to AA sequence:IS.faa:IS17
T1657A_22072008_D1_D2	T1	k141_27112	Acinetobacter baumannii (taxid 470)	53	190	ISAba1_IS10_IS4_ORF_9	IS4	ab initio prediction:Prodigal:002006,similar to AA sequence:IS.faa:ISAba1
T1657A_22072008_D1_D2	T1	k141_30231	Acinetobacter baumannii (taxid 470)	1348	1782	ISAlw22_IS1202_ISNCY_ORF_2	ISNCY	ab initio prediction:Prodigal:002006,similar to AA sequence:IS.faa:ISAlw22
T1657A_22072008_D1_D2	T1	k141_30231	Acinetobacter baumannii (taxid 470)	1842	2039	ISAlw27_IS150_IS3_ORF_4	IS3	ab initio prediction:Prodigal:002006,similar to AA sequence:IS.faa:ISAlw27
T1657A_22072008_D1_D2	T1	k141_32361	Acinetobacter baumannii (taxid 470)	10443	11192	IS18_unknown_IS30_ORF_1	IS30	ab initio prediction:Prodigal:002006,similar to AA sequence:IS.faa:IS18
T1657A_22072008_D1_D2	T1	k141_32361	Acinetobacter baumannii (taxid 470)	34	234	ISAlw4_IS51_IS3_ORF_4	IS3	ab initio prediction:Prodigal:002006,similar to AA sequence:IS.faa:ISAlw4
T1657A_22072008_D1_D2	T1	k141_32948	Acinetobacter baumannii (taxid 470)	397	780	ISAba2_IS51_IS3_ORF_2	IS3	ab initio prediction:Prodigal:002006,similar to AA sequence:IS.faa:ISAba2
T1657A_22072008_D1_D2	T1	k141_38144	Acinetobacter baumannii (taxid 470)	2126	2704	ISAlw1_IS903_IS5_ORF	IS5	ab initio prediction:Prodigal:002006,similar to AA sequence:IS.faa:ISAlw1
T1657A_22072008_D1_D2	T1	k141_6710	Acinetobacter baumannii (taxid 470)	25	729	IS1006_unknown_IS6_ORF_2	IS6	ab initio prediction:Prodigal:002006,similar to AA sequence:IS.faa:IS1006
T1657B_22072008_D1_D2	T1	k141_47430	Acinetobacter baumannii (taxid 470)	143	748	IS1006_unknown_IS6_ORF	IS6	ab initio prediction:Prodigal:002006,similar to AA sequence:IS.faa:IS1006
T1657B_22072008_D1_D2	T1	k141_60906	Acinetobacter baumannii (taxid 470)	97	810	ISAcsp5_IS150_IS3_ORF_2	IS3	ab initio prediction:Prodigal:002006,similar to AA sequence:IS.faa:ISAcsp5
T1671A_22032010_D1_D2	T1	k141_10344	Acinetobacter baumannii (taxid 470)	368	1153	ISAba29_IS51_IS3_ORF_2	IS3	ab initio prediction:Prodigal:002006,similar to AA sequence:IS.faa:ISAba29
T1671A_22032010_D1_D2	T1	k141_10344	Acinetobacter baumannii (taxid 470)	51	368	ISAlw23_IS51_IS3_ORF_1	IS3	ab initio prediction:Prodigal:002006,similar to AA sequence:IS.faa:ISAlw23
T1671A_22032010_D1_D2	T1	k141_13752	Acinetobacter baumannii (taxid 470)	763	858	ISAba22_IS3_IS3_ORF_5	IS3	ab initio prediction:Prodigal:002006,similar to AA sequence:IS.faa:ISAba22
T1671A_22032010_D1_D2	T1	k141_25189	Acinetobacter baumannii (taxid 470)	1101	1241	ISEc18_unknown_IS481_ORF_3	IS481	ab initio prediction:Prodigal:002006,similar to AA sequence:IS.faa:ISEc18
T1671A_22032010_D1_D2	T1	k141_25189	Acinetobacter baumannii (taxid 470)	263	877	ISEc18_unknown_IS481_ORF_1	IS481	ab initio prediction:Prodigal:002006,similar to AA sequence:IS.faa:ISEc18
T1671A_22032010_D1_D2	T1	k141_25189	Acinetobacter baumannii (taxid 470)	855	1094	ISEc18_unknown_IS481_ORF_2	IS481	ab initio prediction:Prodigal:002006,similar to AA sequence:IS.faa:ISEc18
T1671A_22032010_D1_D2	T1	k141_27000	Acinetobacter baumannii (taxid 470)	11447	11944	IS1301_IS427_IS5_ORF	IS5	ab initio prediction:Prodigal:002006,similar to AA sequence:IS.faa:IS1301
T1671A_22032010_D1_D2	T1	k141_27000	Acinetobacter baumannii (taxid 470)	5076	5393	ISAba34_IS51_IS3_ORF_2	IS3	ab initio prediction:Prodigal:002006,similar to AA sequence:IS.faa:ISAba34
T1671A_22032010_D1_D2	T1	k141_27000	Acinetobacter baumannii (taxid 470)	5393	6295	ISAlw4_IS51_IS3_ORF_2	IS3	ab initio prediction:Prodigal:002006,similar to AA sequence:IS.faa:ISAlw4
T1671A_22032010_D1_D2	T1	k141_2848	Acinetobacter baumannii (taxid 470)	5203	6165	IS18_unknown_IS30_ORF_1	IS30	ab initio prediction:Prodigal:002006,similar to AA sequence:IS.faa:IS18
T1671A_22032010_D1_D2	T1	k141_30715	Acinetobacter baumannii (taxid 470)	24	698	ISAba13_IS903_IS5_ORF_1	IS5	ab initio prediction:Prodigal:002006,similar to AA sequence:IS.faa:ISAba13
T1671A_22032010_D1_D2	T1	k141_37015	Acinetobacter baumannii (taxid 470)	6545	7546	ISAjo2_IS1202_ISNCY_ORF	ISNCY	ab initio prediction:Prodigal:002006,similar to AA sequence:IS.faa:ISAjo2
T1671A_22032010_D1_D2	T1	k141_37303	Acinetobacter baumannii (taxid 470)	128	994	ISAlw26_IS3_IS3_ORF_4	IS3	ab initio prediction:Prodigal:002006,similar to AA sequence:IS.faa:ISAlw26
T1671A_22032010_D1_D2	T1	k141_38078	Acinetobacter baumannii (taxid 470)	33	1124	ISAba49_unknown_IS66_ORF_3	IS66	ab initio prediction:Prodigal:002006,similar to AA sequence:IS.faa:ISAba49
T1671A_22032010_D1_D2	T1	k141_394	Acinetobacter baumannii (taxid 470)	236	769	ISAcra1_IS1016_IS1595_ORF	IS1595	ab initio prediction:Prodigal:002006,similar to AA sequence:IS.faa:ISAcra1
T1671A_22032010_D1_D2	T1	k141_394	Acinetobacter baumannii (taxid 470)	3485	4402	ISAba2_IS51_IS3_ORF_3	IS3	ab initio prediction:Prodigal:002006,similar to AA sequence:IS.faa:ISAba2
T1671A_22032010_D1_D2	T1	k141_394	Acinetobacter baumannii (taxid 470)	4402	4719	ISAlw4_IS51_IS3_ORF_1	IS3	ab initio prediction:Prodigal:002006,similar to AA sequence:IS.faa:ISAlw4
T1671A_22032010_D1_D2	T1	k141_39687	Acinetobacter baumannii (taxid 470)	513	818	ISAcsp5_IS150_IS3_ORF_2	IS3	ab initio prediction:Prodigal:002006,similar to AA sequence:IS.faa:ISAcsp5
T1671A_22032010_D1_D2	T1	k141_46185	Acinetobacter baumannii (taxid 470)	203	487	ISEc15_IS51_IS3_ORF_2	IS3	ab initio prediction:Prodigal:002006,similar to AA sequence:IS.faa:ISEc15
T1671A_22032010_D1_D2	T1	k141_46185	Acinetobacter baumannii (taxid 470)	535	1341	ISEc15_IS51_IS3_ORF_3	IS3	ab initio prediction:Prodigal:002006,similar to AA sequence:IS.faa:ISEc15
T1671A_22032010_D1_D2	T1	k141_47441	Acinetobacter baumannii (taxid 470)	2018	2950	ISAha2_IS903_IS5_ORF_4	IS5	ab initio prediction:Prodigal:002006,similar to AA sequence:IS.faa:ISAha2
T1671A_22032010_D1_D2	T1	k141_54784	Acinetobacter baumannii (taxid 470)	39	431	ISAma2_IS407_IS3_ORF_2	IS3	ab initio prediction:Prodigal:002006,similar to AA sequence:IS.faa:ISAma2
T1671A_22032010_D1_D2	T1	k141_54784	Acinetobacter baumannii (taxid 470)	403	867	ISYal1_IS407_IS3_ORF_2	IS3	ab initio prediction:Prodigal:002006,similar to AA sequence:IS.faa:ISYal1
T1671A_22032010_D1_D2	T1	k141_57718	Acinetobacter baumannii (taxid 470)	1	231	ISAlw27_IS150_IS3_ORF_2	IS3	ab initio prediction:Prodigal:002006,similar to AA sequence:IS.faa:ISAlw27
T1671A_22032010_D1_D2	T1	k141_5921	Acinetobacter baumannii (taxid 470)	2089	2784	ISAba32_IS1202_ISNCY_ORF_1	ISNCY	ab initio prediction:Prodigal:002006,similar to AA sequence:IS.faa:ISAba32
T1671A_22032010_D1_D2	T1	k141_5921	Acinetobacter baumannii (taxid 470)	2794	3129	ISAlw22_IS1202_ISNCY_ORF	ISNCY	ab initio prediction:Prodigal:002006,similar to AA sequence:IS.faa:ISAlw22
T1671A_22032010_D1_D2	T1	k141_5921	Acinetobacter baumannii (taxid 470)	3117	3422	ISAba32_IS1202_ISNCY_ORF_2	ISNCY	ab initio prediction:Prodigal:002006,similar to AA sequence:IS.faa:ISAba32
T1671A_22032010_D1_D2	T1	k141_5921	Acinetobacter baumannii (taxid 470)	3762	4166	ISAcsp5_IS150_IS3_ORF_4	IS3	ab initio prediction:Prodigal:002006,similar to AA sequence:IS.faa:ISAcsp5
T1671A_22032010_D1_D2	T1	k141_63855	Acinetobacter baumannii (taxid 470)	137	274	ISAba45_IS150_IS3_ORF_3	IS3	ab initio prediction:Prodigal:002006,similar to AA sequence:IS.faa:ISAba45
T1671A_22032010_D1_D2	T1	k141_65776	Acinetobacter baumannii (taxid 470)	233	784	ISAba45_IS150_IS3_ORF_1	IS3	ab initio prediction:Prodigal:002006,similar to AA sequence:IS.faa:ISAba45
T1671A_22032010_D1_D2	T1	k141_68470	Acinetobacter baumannii (taxid 470)	810	1580	ISRhba4_unknown_IS481_ORF	IS481	ab initio prediction:Prodigal:002006,similar to AA sequence:IS.faa:ISRhba4
T1671A_22032010_D1_D2	T1	k141_71722	Acinetobacter baumannii (taxid 470)	3409	4419	ISAba125_unknown_IS30_ORF_1	IS30	ab initio prediction:Prodigal:002006,similar to AA sequence:IS.faa:ISAba125
T1671A_22032010_D1_D2	T1	k141_7317	Acinetobacter baumannii (taxid 470)	1	639	ISAba26_unknown_IS256_ORF_1	IS256	ab initio prediction:Prodigal:002006,similar to AA sequence:IS.faa:ISAba26
T1671A_22032010_D1_D2	T1	k141_73671	Acinetobacter baumannii (taxid 470)	28	780	ISAha2_IS903_IS5_ORF_1	IS5	ab initio prediction:Prodigal:002006,similar to AA sequence:IS.faa:ISAha2
T1671A_22032010_D1_D2	T1	k141_74268	Acinetobacter baumannii (taxid 470)	2495	3535	ISAba49_unknown_IS66_ORF_2	IS66	ab initio prediction:Prodigal:002006,similar to AA sequence:IS.faa:ISAba49
T1671A_22032010_D1_D2	T1	k141_74466	Acinetobacter baumannii (taxid 470)	119	295	ISAlw4_IS51_IS3_ORF_7	IS3	ab initio prediction:Prodigal:002006,similar to AA sequence:IS.faa:ISAlw4
T1671A_22032010_D1_D2	T1	k141_7513	Acinetobacter baumannii (taxid 470)	770	1069	ISAba22_IS3_IS3_ORF_4	IS3	ab initio prediction:Prodigal:002006,similar to AA sequence:IS.faa:ISAba22
T1671A_22032010_D1_D2	T1	k141_76185	Acinetobacter baumannii (taxid 470)	1060	1596	ISAba33_IS10_IS4_ORF_2	IS4	ab initio prediction:Prodigal:002006,similar to AA sequence:IS.faa:ISAba33
T1671A_22032010_D1_D2	T1	k141_76185	Acinetobacter baumannii (taxid 470)	503	1063	ISAba33_IS10_IS4_ORF_1	IS4	ab initio prediction:Prodigal:002006,similar to AA sequence:IS.faa:ISAba33
T1671A_22032010_D1_D2	T1	k141_79969	Acinetobacter baumannii (taxid 470)	1289	1993	IS1007_unknown_IS6_ORF	IS6	ab initio prediction:Prodigal:002006,similar to AA sequence:IS.faa:IS1007
T1671A_22032010_D1_D2	T1	k141_81231	Acinetobacter baumannii (taxid 470)	2120	2446	ISAba44_unknown_IS630_ORF_3	IS630	ab initio prediction:Prodigal:002006,similar to AA sequence:IS.faa:ISAba44
T1671A_22032010_D1_D2	T1	k141_81231	Acinetobacter baumannii (taxid 470)	2968	3705	ISAba12_IS903_IS5_ORF_1	IS5	ab initio prediction:Prodigal:002006,similar to AA sequence:IS.faa:ISAba12
T1671A_22032010_D1_D2	T1	k141_81231	Acinetobacter baumannii (taxid 470)	6640	7848	ISAba26_unknown_IS256_ORF_2	IS256	ab initio prediction:Prodigal:002006,similar to AA sequence:IS.faa:ISAba26
T1671A_22032010_D1_D2	T1	k141_82369	Acinetobacter baumannii (taxid 470)	233	739	ISAlw26_IS3_IS3_ORF_3	IS3	ab initio prediction:Prodigal:002006,similar to AA sequence:IS.faa:ISAlw26
T1671A_22032010_D1_D2	T1	k141_92569	Acinetobacter baumannii (taxid 470)	1016	1192	ISAlw4_IS51_IS3_ORF_5	IS3	ab initio prediction:Prodigal:002006,similar to AA sequence:IS.faa:ISAlw4
T1671A_22032010_D1_D2	T1	k141_92569	Acinetobacter baumannii (taxid 470)	24	290	ISAlw4_IS51_IS3_ORF_3	IS3	ab initio prediction:Prodigal:002006,similar to AA sequence:IS.faa:ISAlw4
T1671A_22032010_D1_D2	T1	k141_92569	Acinetobacter baumannii (taxid 470)	290	1015	ISAlw4_IS51_IS3_ORF_4	IS3	ab initio prediction:Prodigal:002006,similar to AA sequence:IS.faa:ISAlw4
T1671A_22032010_D1_D2	T1	k141_9384	Acinetobacter baumannii (taxid 470)	2519	2860	ISAlw4_IS51_IS3_ORF_6	IS3	ab initio prediction:Prodigal:002006,similar to AA sequence:IS.faa:ISAlw4
T1671A_22032010_D1_D2	T1	k141_97165	Acinetobacter baumannii (taxid 470)	200	502	ISAba12_IS903_IS5_ORF_3	IS5	ab initio prediction:Prodigal:002006,similar to AA sequence:IS.faa:ISAba12
T1671A_22032010_D1_D2	T1	k141_97165	Acinetobacter baumannii (taxid 470)	623	760	ISAba5_IS903_IS5_ORF_2	IS5	ab initio prediction:Prodigal:002006,similar to AA sequence:IS.faa:ISAba5
T1671B_22032010_D1_D2	T1	k141_101698	Acinetobacter baumannii (taxid 470)	6358	6576	ISAlw34_unknown_IS66_ORF_3	IS66	ab initio prediction:Prodigal:002006,similar to AA sequence:IS.faa:ISAlw34
T1671B_22032010_D1_D2	T1	k141_104523	Acinetobacter baumannii (taxid 470)	7	105	ISAlw23_IS51_IS3_ORF_3	IS3	ab initio prediction:Prodigal:002006,similar to AA sequence:IS.faa:ISAlw23
T1671B_22032010_D1_D2	T1	k141_1272	Acinetobacter baumannii (taxid 470)	2017	2949	ISAha2_IS903_IS5_ORF_3	IS5	ab initio prediction:Prodigal:002006,similar to AA sequence:IS.faa:ISAha2
T1671B_22032010_D1_D2	T1	k141_1463	Acinetobacter baumannii (taxid 470)	1289	1993	IS1007_unknown_IS6_ORF	IS6	ab initio prediction:Prodigal:002006,similar to AA sequence:IS.faa:IS1007
T1671B_22032010_D1_D2	T1	k141_17308	Acinetobacter baumannii (taxid 470)	627	1163	ISAba33_IS10_IS4_ORF_2	IS4	ab initio prediction:Prodigal:002006,similar to AA sequence:IS.faa:ISAba33
T1671B_22032010_D1_D2	T1	k141_17308	Acinetobacter baumannii (taxid 470)	70	630	ISAba33_IS10_IS4_ORF_1	IS4	ab initio prediction:Prodigal:002006,similar to AA sequence:IS.faa:ISAba33
T1671B_22032010_D1_D2	T1	k141_21673	Acinetobacter baumannii (taxid 470)	1	231	ISAlw27_IS150_IS3_ORF_2	IS3	ab initio prediction:Prodigal:002006,similar to AA sequence:IS.faa:ISAlw27
T1671B_22032010_D1_D2	T1	k141_25778	Acinetobacter baumannii (taxid 470)	414	1415	ISAjo2_IS1202_ISNCY_ORF	ISNCY	ab initio prediction:Prodigal:002006,similar to AA sequence:IS.faa:ISAjo2
T1671B_22032010_D1_D2	T1	k141_28203	Acinetobacter baumannii (taxid 470)	605	1597	ISAba13_IS903_IS5_ORF_1	IS5	ab initio prediction:Prodigal:002006,similar to AA sequence:IS.faa:ISAba13
T1671B_22032010_D1_D2	T1	k141_31490	Acinetobacter baumannii (taxid 470)	979	1749	ISRhba4_unknown_IS481_ORF	IS481	ab initio prediction:Prodigal:002006,similar to AA sequence:IS.faa:ISRhba4
T1671B_22032010_D1_D2	T1	k141_32662	Acinetobacter baumannii (taxid 470)	3256	3582	ISAba44_unknown_IS630_ORF_1	IS630	ab initio prediction:Prodigal:002006,similar to AA sequence:IS.faa:ISAba44
T1671B_22032010_D1_D2	T1	k141_32662	Acinetobacter baumannii (taxid 470)	4104	4841	ISAba12_IS903_IS5_ORF_1	IS5	ab initio prediction:Prodigal:002006,similar to AA sequence:IS.faa:ISAba12
T1671B_22032010_D1_D2	T1	k141_32662	Acinetobacter baumannii (taxid 470)	7776	8984	ISAba26_unknown_IS256_ORF_1	IS256	ab initio prediction:Prodigal:002006,similar to AA sequence:IS.faa:ISAba26
T1671B_22032010_D1_D2	T1	k141_33404	Acinetobacter baumannii (taxid 470)	5203	6165	IS18_unknown_IS30_ORF	IS30	ab initio prediction:Prodigal:002006,similar to AA sequence:IS.faa:IS18
T1671B_22032010_D1_D2	T1	k141_3899	Acinetobacter baumannii (taxid 470)	100	318	ISAba19_IS51_IS3_ORF_3	IS3	ab initio prediction:Prodigal:002006,similar to AA sequence:IS.faa:ISAba19
T1671B_22032010_D1_D2	T1	k141_40684	Acinetobacter baumannii (taxid 470)	255	431	ISAlw4_IS51_IS3_ORF_8	IS3	ab initio prediction:Prodigal:002006,similar to AA sequence:IS.faa:ISAlw4
T1671B_22032010_D1_D2	T1	k141_42913	Acinetobacter baumannii (taxid 470)	1432	1698	ISAlw34_unknown_IS66_ORF_4	IS66	ab initio prediction:Prodigal:002006,similar to AA sequence:IS.faa:ISAlw34
T1671B_22032010_D1_D2	T1	k141_42913	Acinetobacter baumannii (taxid 470)	533	1435	ISAba19_IS51_IS3_ORF_2	IS3	ab initio prediction:Prodigal:002006,similar to AA sequence:IS.faa:ISAba19
T1671B_22032010_D1_D2	T1	k141_43888	Acinetobacter baumannii (taxid 470)	192	611	ISAba45_IS150_IS3_ORF_4	IS3	ab initio prediction:Prodigal:002006,similar to AA sequence:IS.faa:ISAba45
T1671B_22032010_D1_D2	T1	k141_43888	Acinetobacter baumannii (taxid 470)	725	1234	ISAba45_IS150_IS3_ORF_5	IS3	ab initio prediction:Prodigal:002006,similar to AA sequence:IS.faa:ISAba45
T1671B_22032010_D1_D2	T1	k141_47211	Acinetobacter baumannii (taxid 470)	203	487	ISEc15_IS51_IS3_ORF_1	IS3	ab initio prediction:Prodigal:002006,similar to AA sequence:IS.faa:ISEc15
T1671B_22032010_D1_D2	T1	k141_47211	Acinetobacter baumannii (taxid 470)	535	1341	ISEc15_IS51_IS3_ORF_2	IS3	ab initio prediction:Prodigal:002006,similar to AA sequence:IS.faa:ISEc15
T1671B_22032010_D1_D2	T1	k141_51635	Acinetobacter baumannii (taxid 470)	28	780	ISAha2_IS903_IS5_ORF_1	IS5	ab initio prediction:Prodigal:002006,similar to AA sequence:IS.faa:ISAha2
T1671B_22032010_D1_D2	T1	k141_52244	Acinetobacter baumannii (taxid 470)	33	251	ISAba49_unknown_IS66_ORF_1	IS66	ab initio prediction:Prodigal:002006,similar to AA sequence:IS.faa:ISAba49
T1671B_22032010_D1_D2	T1	k141_52768	Acinetobacter baumannii (taxid 470)	128	994	ISAlw26_IS3_IS3_ORF_2	IS3	ab initio prediction:Prodigal:002006,similar to AA sequence:IS.faa:ISAlw26
T1671B_22032010_D1_D2	T1	k141_59155	Acinetobacter baumannii (taxid 470)	837	1535	ISAba9_unknown_IS982_ORF_2	IS982	ab initio prediction:Prodigal:002006,similar to AA sequence:IS.faa:ISAba9
T1671B_22032010_D1_D2	T1	k141_61723	Acinetobacter baumannii (taxid 470)	8	193	ISAba45_IS150_IS3_ORF_2	IS3	ab initio prediction:Prodigal:002006,similar to AA sequence:IS.faa:ISAba45
T1671B_22032010_D1_D2	T1	k141_68776	Acinetobacter baumannii (taxid 470)	194	754	ISAba12_IS903_IS5_ORF_5	IS5	ab initio prediction:Prodigal:002006,similar to AA sequence:IS.faa:ISAba12
T1671B_22032010_D1_D2	T1	k141_80583	Acinetobacter baumannii (taxid 470)	5817	6017	ISAba13_IS903_IS5_ORF_2	IS5	ab initio prediction:Prodigal:002006,similar to AA sequence:IS.faa:ISAba13
T1671B_22032010_D1_D2	T1	k141_81644	Acinetobacter baumannii (taxid 470)	233	739	ISAlw26_IS3_IS3_ORF_3	IS3	ab initio prediction:Prodigal:002006,similar to AA sequence:IS.faa:ISAlw26
T1671B_22032010_D1_D2	T1	k141_8359	Acinetobacter baumannii (taxid 470)	10513	10830	ISAlw4_IS51_IS3_ORF_9	IS3	ab initio prediction:Prodigal:002006,similar to AA sequence:IS.faa:ISAlw4
T1671B_22032010_D1_D2	T1	k141_8359	Acinetobacter baumannii (taxid 470)	4190	4285	ISAba22_IS3_IS3_ORF_4	IS3	ab initio prediction:Prodigal:002006,similar to AA sequence:IS.faa:ISAba22
T1671B_22032010_D1_D2	T1	k141_8359	Acinetobacter baumannii (taxid 470)	6347	6880	ISAcra1_IS1016_IS1595_ORF	IS1595	ab initio prediction:Prodigal:002006,similar to AA sequence:IS.faa:ISAcra1
T1671B_22032010_D1_D2	T1	k141_8359	Acinetobacter baumannii (taxid 470)	9596	10513	ISAba2_IS51_IS3_ORF_3	IS3	ab initio prediction:Prodigal:002006,similar to AA sequence:IS.faa:ISAba2
T1671B_22032010_D1_D2	T1	k141_84093	Acinetobacter baumannii (taxid 470)	110	493	ISAlw4_IS51_IS3_ORF_1	IS3	ab initio prediction:Prodigal:002006,similar to AA sequence:IS.faa:ISAlw4
T1671B_22032010_D1_D2	T1	k141_84093	Acinetobacter baumannii (taxid 470)	2365	2703	ISAba12_IS903_IS5_ORF_3	IS5	ab initio prediction:Prodigal:002006,similar to AA sequence:IS.faa:ISAba12
T1671B_22032010_D1_D2	T1	k141_84093	Acinetobacter baumannii (taxid 470)	5057	5752	ISAba32_IS1202_ISNCY_ORF_1	ISNCY	ab initio prediction:Prodigal:002006,similar to AA sequence:IS.faa:ISAba32
T1671B_22032010_D1_D2	T1	k141_84093	Acinetobacter baumannii (taxid 470)	5762	6097	ISAlw22_IS1202_ISNCY_ORF	ISNCY	ab initio prediction:Prodigal:002006,similar to AA sequence:IS.faa:ISAlw22
T1671B_22032010_D1_D2	T1	k141_84093	Acinetobacter baumannii (taxid 470)	6085	6390	ISAba32_IS1202_ISNCY_ORF_2	ISNCY	ab initio prediction:Prodigal:002006,similar to AA sequence:IS.faa:ISAba32
T1671B_22032010_D1_D2	T1	k141_84093	Acinetobacter baumannii (taxid 470)	6730	7134	ISAcsp5_IS150_IS3_ORF_1	IS3	ab initio prediction:Prodigal:002006,similar to AA sequence:IS.faa:ISAcsp5
T1671B_22032010_D1_D2	T1	k141_84093	Acinetobacter baumannii (taxid 470)	7131	7436	ISAcsp5_IS150_IS3_ORF_2	IS3	ab initio prediction:Prodigal:002006,similar to AA sequence:IS.faa:ISAcsp5
T1671B_22032010_D1_D2	T1	k141_85229	Acinetobacter baumannii (taxid 470)	475	648	ISAlw23_IS51_IS3_ORF_2	IS3	ab initio prediction:Prodigal:002006,similar to AA sequence:IS.faa:ISAlw23
T1671B_22032010_D1_D2	T1	k141_85572	Acinetobacter baumannii (taxid 470)	233	784	ISAba45_IS150_IS3_ORF_3	IS3	ab initio prediction:Prodigal:002006,similar to AA sequence:IS.faa:ISAba45
T1671B_22032010_D1_D2	T1	k141_85736	Acinetobacter baumannii (taxid 470)	3369	3866	IS1301_IS427_IS5_ORF	IS5	ab initio prediction:Prodigal:002006,similar to AA sequence:IS.faa:IS1301
T1671B_22032010_D1_D2	T1	k141_85736	Acinetobacter baumannii (taxid 470)	9018	9920	ISAlw4_IS51_IS3_ORF_4	IS3	ab initio prediction:Prodigal:002006,similar to AA sequence:IS.faa:ISAlw4
T1671B_22032010_D1_D2	T1	k141_85736	Acinetobacter baumannii (taxid 470)	9920	10237	ISAba34_IS51_IS3_ORF_2	IS3	ab initio prediction:Prodigal:002006,similar to AA sequence:IS.faa:ISAba34
T1671B_22032010_D1_D2	T1	k141_91869	Acinetobacter baumannii (taxid 470)	200	502	ISAba12_IS903_IS5_ORF_4	IS5	ab initio prediction:Prodigal:002006,similar to AA sequence:IS.faa:ISAba12
T1671B_22032010_D1_D2	T1	k141_91869	Acinetobacter baumannii (taxid 470)	623	760	ISAba5_IS903_IS5_ORF	IS5	ab initio prediction:Prodigal:002006,similar to AA sequence:IS.faa:ISAba5
T1671B_22032010_D1_D2	T1	k141_93792	Acinetobacter baumannii (taxid 470)	25	219	ISAba125_unknown_IS30_ORF_2	IS30	ab initio prediction:Prodigal:002006,similar to AA sequence:IS.faa:ISAba125
T1671B_22032010_D1_D2	T1	k141_93921	Acinetobacter baumannii (taxid 470)	12610	12804	ISAba125_unknown_IS30_ORF_4	IS30	ab initio prediction:Prodigal:002006,similar to AA sequence:IS.faa:ISAba125
T1671B_22032010_D1_D2	T1	k141_97898	Acinetobacter baumannii (taxid 470)	1085	1225	ISEc18_unknown_IS481_ORF_3	IS481	ab initio prediction:Prodigal:002006,similar to AA sequence:IS.faa:ISEc18
T1671B_22032010_D1_D2	T1	k141_97898	Acinetobacter baumannii (taxid 470)	247	861	ISEc18_unknown_IS481_ORF_1	IS481	ab initio prediction:Prodigal:002006,similar to AA sequence:IS.faa:ISEc18
T1671B_22032010_D1_D2	T1	k141_97898	Acinetobacter baumannii (taxid 470)	839	1078	ISEc18_unknown_IS481_ORF_2	IS481	ab initio prediction:Prodigal:002006,similar to AA sequence:IS.faa:ISEc18
T1671A_22032010_D1_D2	T1	k141_48636	Acinetobacter baumannii 1656-2 (taxid 696749)	111758	112162	ISAlw15_ISL2_IS5_ORF_1	IS5	ab initio prediction:Prodigal:002006,similar to AA sequence:IS.faa:ISAlw15
T1671A_22032010_D1_D2	T1	k141_48636	Acinetobacter baumannii 1656-2 (taxid 696749)	112203	112592	ISAlw15_ISL2_IS5_ORF_2	IS5	ab initio prediction:Prodigal:002006,similar to AA sequence:IS.faa:ISAlw15
T1671A_22032010_D1_D2	T1	k141_48636	Acinetobacter baumannii 1656-2 (taxid 696749)	112824	113729	ISAcsp2_unknown_IS982_ORF	IS982	ab initio prediction:Prodigal:002006,similar to AA sequence:IS.faa:ISAcsp2
T1671A_22032010_D1_D2	T1	k141_48636	Acinetobacter baumannii 1656-2 (taxid 696749)	68470	68619	ISAba44_unknown_IS630_ORF_4	IS630	ab initio prediction:Prodigal:002006,similar to AA sequence:IS.faa:ISAba44
T1671A_22032010_D1_D2	T1	k141_88415	Acinetobacter baumannii 1656-2 (taxid 696749)	5676	5894	ISAba45_IS150_IS3_ORF_6	IS3	ab initio prediction:Prodigal:002006,similar to AA sequence:IS.faa:ISAba45
T1671B_22032010_D1_D2	T1	k141_104435	Acinetobacter baumannii 1656-2 (taxid 696749)	43283	43687	ISAlw15_ISL2_IS5_ORF_1	IS5	ab initio prediction:Prodigal:002006,similar to AA sequence:IS.faa:ISAlw15
T1671B_22032010_D1_D2	T1	k141_104435	Acinetobacter baumannii 1656-2 (taxid 696749)	43728	44117	ISAlw15_ISL2_IS5_ORF_2	IS5	ab initio prediction:Prodigal:002006,similar to AA sequence:IS.faa:ISAlw15
T1671B_22032010_D1_D2	T1	k141_104435	Acinetobacter baumannii 1656-2 (taxid 696749)	44349	45254	ISAcsp2_unknown_IS982_ORF_3	IS982	ab initio prediction:Prodigal:002006,similar to AA sequence:IS.faa:ISAcsp2
T1671B_22032010_D1_D2	T1	k141_51769	Acinetobacter baumannii 1656-2 (taxid 696749)	3639	4055	ISAba45_IS150_IS3_ORF_1	IS3	ab initio prediction:Prodigal:002006,similar to AA sequence:IS.faa:ISAba45
T1366B_21122006_D1_D2	T1	k141_52308	Acinetobacter baumannii ACICU (taxid 405416)	5075	5224	ISAjo2_IS1202_ISNCY_ORF_2	ISNCY	ab initio prediction:Prodigal:002006,similar to AA sequence:IS.faa:ISAjo2
T1366B_21122006_D1_D2	T1	k141_52308	Acinetobacter baumannii ACICU (taxid 405416)	5411	6412	ISAjo2_IS1202_ISNCY_ORF_3	ISNCY	ab initio prediction:Prodigal:002006,similar to AA sequence:IS.faa:ISAjo2
T1447A_15032007_D1_D2	T1	k141_9574	Acinetobacter baumannii ACICU (taxid 405416)	26972	27082	ISAlw26_IS3_IS3_ORF_1	IS3	ab initio prediction:Prodigal:002006,similar to AA sequence:IS.faa:ISAlw26
T1447A_15032007_D1_D2	T1	k141_9574	Acinetobacter baumannii ACICU (taxid 405416)	27102	27416	ISAcsp3_IS3_IS3_ORF_2	IS3	ab initio prediction:Prodigal:002006,similar to AA sequence:IS.faa:ISAcsp3
T1512A_10042007_D1_D2	T1	k141_83231	Acinetobacter baumannii ACICU (taxid 405416)	3873	4187	ISAcsp3_IS3_IS3_ORF_1	IS3	ab initio prediction:Prodigal:002006,similar to AA sequence:IS.faa:ISAcsp3
T1512A_10042007_D1_D2	T1	k141_83231	Acinetobacter baumannii ACICU (taxid 405416)	4207	4317	ISAlw26_IS3_IS3_ORF_1	IS3	ab initio prediction:Prodigal:002006,similar to AA sequence:IS.faa:ISAlw26
T1567B_07062007_D1_D2	T1	k141_21630	Acinetobacter baumannii ACICU (taxid 405416)	27183	27293	ISAlw26_IS3_IS3_ORF_2	IS3	ab initio prediction:Prodigal:002006,similar to AA sequence:IS.faa:ISAlw26
T1567B_07062007_D1_D2	T1	k141_21630	Acinetobacter baumannii ACICU (taxid 405416)	27313	27627	ISAcsp3_IS3_IS3_ORF_3	IS3	ab initio prediction:Prodigal:002006,similar to AA sequence:IS.faa:ISAcsp3
T1671A_22032010_D1_D2	T1	k141_14220	Acinetobacter baumannii ACICU (taxid 405416)	49664	49774	ISAlw26_IS3_IS3_ORF_5	IS3	ab initio prediction:Prodigal:002006,similar to AA sequence:IS.faa:ISAlw26
T1671A_22032010_D1_D2	T1	k141_14220	Acinetobacter baumannii ACICU (taxid 405416)	49794	50108	ISAcsp3_IS3_IS3_ORF_2	IS3	ab initio prediction:Prodigal:002006,similar to AA sequence:IS.faa:ISAcsp3
T1671A_22032010_D1_D2	T1	k141_26734	Acinetobacter baumannii ACICU (taxid 405416)	1	735	ISAba31_IS427_IS5_ORF_1	IS5	ab initio prediction:Prodigal:002006,similar to AA sequence:IS.faa:ISAba31
T1671B_22032010_D1_D2	T1	k141_44578	Acinetobacter baumannii ACICU (taxid 405416)	1	735	ISAba31_IS427_IS5_ORF_2	IS5	ab initio prediction:Prodigal:002006,similar to AA sequence:IS.faa:ISAba31
T1671B_22032010_D1_D2	T1	k141_74320	Acinetobacter baumannii ACICU (taxid 405416)	2720	3034	ISAcsp3_IS3_IS3_ORF_2	IS3	ab initio prediction:Prodigal:002006,similar to AA sequence:IS.faa:ISAcsp3
T1671B_22032010_D1_D2	T1	k141_74320	Acinetobacter baumannii ACICU (taxid 405416)	3054	3164	ISAlw26_IS3_IS3_ORF_1	IS3	ab initio prediction:Prodigal:002006,similar to AA sequence:IS.faa:ISAlw26
T1512A_10042007_D1_D2	T1	k141_71667	Acinetobacter baumannii ATCC 17978 (taxid 400667)	636	1046	ISAlw32_ISL2_IS5_ORF_1	IS5	ab initio prediction:Prodigal:002006,similar to AA sequence:IS.faa:ISAlw32
T1512A_10042007_D1_D2	T1	k141_71667	Acinetobacter baumannii ATCC 17978 (taxid 400667)	994	1464	ISAlw32_ISL2_IS5_ORF_2	IS5	ab initio prediction:Prodigal:002006,similar to AA sequence:IS.faa:ISAlw32
T1567B_07062007_D1_D2	T1	k141_207	Acinetobacter baumannii ATCC 17978 (taxid 400667)	136	528	ISAha2_IS903_IS5_ORF	IS5	ab initio prediction:Prodigal:002006,similar to AA sequence:IS.faa:ISAha2
T1567B_07062007_D1_D2	T1	k141_33599	Acinetobacter baumannii ATCC 17978 (taxid 400667)	7217	7963	ISAba31_IS427_IS5_ORF_2	IS5	ab initio prediction:Prodigal:002006,similar to AA sequence:IS.faa:ISAba31
T1671B_22032010_D1_D2	T1	k141_35146	Acinetobacter baumannii ATCC 17978 (taxid 400667)	348	842	ISAba44_unknown_IS630_ORF_2	IS630	ab initio prediction:Prodigal:002006,similar to AA sequence:IS.faa:ISAba44
T1051A_9022006_D1_D2	T1	k141_110075	Acinetobacter baumannii AYE (taxid 509173)	136	258	ISAba2_IS51_IS3_ORF_2	IS3	ab initio prediction:Prodigal:002006,similar to AA sequence:IS.faa:ISAba2
T1051A_9022006_D1_D2	T1	k141_110075	Acinetobacter baumannii AYE (taxid 509173)	258	620	ISAba34_IS51_IS3_ORF_3	IS3	ab initio prediction:Prodigal:002006,similar to AA sequence:IS.faa:ISAba34
T1166B_2022006_D1_D2	T1	k141_38275	Acinetobacter baumannii AYE (taxid 509173)	3670	4206	ISAba33_IS10_IS4_ORF_1	IS4	ab initio prediction:Prodigal:002006,similar to AA sequence:IS.faa:ISAba33
T1166B_2022006_D1_D2	T1	k141_38275	Acinetobacter baumannii AYE (taxid 509173)	4203	4763	ISAba33_IS10_IS4_ORF_2	IS4	ab initio prediction:Prodigal:002006,similar to AA sequence:IS.faa:ISAba33
T1284B_16032007_D1_D2	T1	k141_27872	Acinetobacter baumannii AYE (taxid 509173)	2115	2525	ISAjo1_IS903_IS5_ORF	IS5	ab initio prediction:Prodigal:002006,similar to AA sequence:IS.faa:ISAjo1
T1393A_23012007_D1_D2	T1	k141_24095	Acinetobacter baumannii AYE (taxid 509173)	21696	22256	ISAba33_IS10_IS4_ORF_1	IS4	ab initio prediction:Prodigal:002006,similar to AA sequence:IS.faa:ISAba33
T1393A_23012007_D1_D2	T1	k141_24095	Acinetobacter baumannii AYE (taxid 509173)	22253	22789	ISAba33_IS10_IS4_ORF_2	IS4	ab initio prediction:Prodigal:002006,similar to AA sequence:IS.faa:ISAba33
T1447B_15032007_D1_D2	T1	k141_21451	Acinetobacter baumannii AYE (taxid 509173)	15230	16204	ISAba11_ISAba11_IS701_ORF	IS701	ab initio prediction:Prodigal:002006,similar to AA sequence:IS.faa:ISAba11
T1447B_15032007_D1_D2	T1	k141_21451	Acinetobacter baumannii AYE (taxid 509173)	17886	18410	ISAha2_IS903_IS5_ORF	IS5	ab initio prediction:Prodigal:002006,similar to AA sequence:IS.faa:ISAha2
T1447B_15032007_D1_D2	T1	k141_21451	Acinetobacter baumannii AYE (taxid 509173)	2323	2658	ISAlw22_IS1202_ISNCY_ORF_2	ISNCY	ab initio prediction:Prodigal:002006,similar to AA sequence:IS.faa:ISAlw22
T1447B_15032007_D1_D2	T1	k141_21451	Acinetobacter baumannii AYE (taxid 509173)	8695	8979	ISAba34_IS51_IS3_ORF_3	IS3	ab initio prediction:Prodigal:002006,similar to AA sequence:IS.faa:ISAba34
T1447B_15032007_D1_D2	T1	k141_21451	Acinetobacter baumannii AYE (taxid 509173)	9506	9712	ISAlw4_IS51_IS3_ORF_4	IS3	ab initio prediction:Prodigal:002006,similar to AA sequence:IS.faa:ISAlw4
T1567B_07062007_D1_D2	T1	k141_20620	Acinetobacter baumannii AYE (taxid 509173)	17066	17329	ISAba37_IS1031_IS5_ORF_1	IS5	ab initio prediction:Prodigal:002006,similar to AA sequence:IS.faa:ISAba37
T1567B_07062007_D1_D2	T1	k141_20620	Acinetobacter baumannii AYE (taxid 509173)	37550	37867	ISAlw4_IS51_IS3_ORF_3	IS3	ab initio prediction:Prodigal:002006,similar to AA sequence:IS.faa:ISAlw4
T1447A_15032007_D1_D2	T1	k141_27739	Acinetobacter baumannii BJAB0715 (taxid 1096996)	327	641	ISAlw14_ISL2_IS5_ORF_1	IS5	ab initio prediction:Prodigal:002006,similar to AA sequence:IS.faa:ISAlw14
T1447A_15032007_D1_D2	T1	k141_27739	Acinetobacter baumannii BJAB0715 (taxid 1096996)	589	1059	ISAlw14_ISL2_IS5_ORF_2	IS5	ab initio prediction:Prodigal:002006,similar to AA sequence:IS.faa:ISAlw14
T1447B_15032007_D1_D2	T1	k141_21697	Acinetobacter baumannii BJAB0715 (taxid 1096996)	246	641	ISAlw14_ISL2_IS5_ORF_1	IS5	ab initio prediction:Prodigal:002006,similar to AA sequence:IS.faa:ISAlw14
T1447B_15032007_D1_D2	T1	k141_21697	Acinetobacter baumannii BJAB0715 (taxid 1096996)	589	1059	ISAlw14_ISL2_IS5_ORF_2	IS5	ab initio prediction:Prodigal:002006,similar to AA sequence:IS.faa:ISAlw14
T1671B_22032010_D1_D2	T1	k141_80640	Acinetobacter baumannii BJAB0868 (taxid 1096997)	24545	25399	ISAba22_IS3_IS3_ORF_2	IS3	ab initio prediction:Prodigal:002006,similar to AA sequence:IS.faa:ISAba22
T1671B_22032010_D1_D2	T1	k141_80640	Acinetobacter baumannii BJAB0868 (taxid 1096997)	25411	25710	ISAba22_IS3_IS3_ORF_3	IS3	ab initio prediction:Prodigal:002006,similar to AA sequence:IS.faa:ISAba22
T1447A_15032007_D1_D2	T1	k141_29995	Acinetobacter baumannii D1279779 (taxid 945556)	5720	6109	ISAlw15_ISL2_IS5_ORF_1	IS5	ab initio prediction:Prodigal:002006,similar to AA sequence:IS.faa:ISAlw15
T1447A_15032007_D1_D2	T1	k141_29995	Acinetobacter baumannii D1279779 (taxid 945556)	6150	6554	ISAlw15_ISL2_IS5_ORF_2	IS5	ab initio prediction:Prodigal:002006,similar to AA sequence:IS.faa:ISAlw15
T1447B_15032007_D1_D2	T1	k141_12661	Acinetobacter baumannii D1279779 (taxid 945556)	2244	2633	ISAlw15_ISL2_IS5_ORF_1	IS5	ab initio prediction:Prodigal:002006,similar to AA sequence:IS.faa:ISAlw15
T1447B_15032007_D1_D2	T1	k141_12661	Acinetobacter baumannii D1279779 (taxid 945556)	2674	3078	ISAlw15_ISL2_IS5_ORF_2	IS5	ab initio prediction:Prodigal:002006,similar to AA sequence:IS.faa:ISAlw15
T1447B_15032007_D1_D2	T1	k141_37489	Acinetobacter baumannii DU202 (taxid 1370126)	103	237	ISAba125_unknown_IS30_ORF_3	IS30	ab initio prediction:Prodigal:002006,similar to AA sequence:IS.faa:ISAba125
T1512A_10042007_D1_D2	T1	k141_114575	Acinetobacter baumannii DU202 (taxid 1370126)	1523	2548	ISAba125_unknown_IS30_ORF_3	IS30	ab initio prediction:Prodigal:002006,similar to AA sequence:IS.faa:ISAba125
T1567B_07062007_D1_D2	T1	k141_11214	Acinetobacter baumannii DU202 (taxid 1370126)	60	761	ISPa14_unknown_IS1_ORF	IS1	ab initio prediction:Prodigal:002006,similar to AA sequence:IS.faa:ISPa14
T1393B_23012007_D1_D2	T1	k141_16221	Acinetobacter baumannii ZW85-1 (taxid 1400867)	67	354	ISArsp3_unknown_IS110_ORF	IS110	ab initio prediction:Prodigal:002006,similar to AA sequence:IS.faa:ISArsp3
T1447A_15032007_D1_D2	T1	k141_11371	Acinetobacter baumannii ZW85-1 (taxid 1400867)	32642	33058	ISAba45_IS150_IS3_ORF_3	IS3	ab initio prediction:Prodigal:002006,similar to AA sequence:IS.faa:ISAba45
T1447A_15032007_D1_D2	T1	k141_19687	Acinetobacter baumannii ZW85-1 (taxid 1400867)	16427	16936	ISAba45_IS150_IS3_ORF_1	IS3	ab initio prediction:Prodigal:002006,similar to AA sequence:IS.faa:ISAba45
T1447A_15032007_D1_D2	T1	k141_19687	Acinetobacter baumannii ZW85-1 (taxid 1400867)	17050	17811	ISAba45_IS150_IS3_ORF_2	IS3	ab initio prediction:Prodigal:002006,similar to AA sequence:IS.faa:ISAba45
T1447A_15032007_D1_D2	T1	k141_19687	Acinetobacter baumannii ZW85-1 (taxid 1400867)	53	985	ISAba13_IS903_IS5_ORF	IS5	ab initio prediction:Prodigal:002006,similar to AA sequence:IS.faa:ISAba13
T1447A_15032007_D1_D2	T1	k141_7739	Acinetobacter baumannii ZW85-1 (taxid 1400867)	4457	5389	ISAha2_IS903_IS5_ORF_2	IS5	ab initio prediction:Prodigal:002006,similar to AA sequence:IS.faa:ISAha2
T1447A_15032007_D1_D2	T1	k141_7739	Acinetobacter baumannii ZW85-1 (taxid 1400867)	54249	54398	ISAba44_unknown_IS630_ORF_3	IS630	ab initio prediction:Prodigal:002006,similar to AA sequence:IS.faa:ISAba44
T1447B_15032007_D1_D2	T1	k141_14429	Acinetobacter baumannii ZW85-1 (taxid 1400867)	32642	33058	ISAba45_IS150_IS3_ORF_1	IS3	ab initio prediction:Prodigal:002006,similar to AA sequence:IS.faa:ISAba45
T1447B_15032007_D1_D2	T1	k141_37051	Acinetobacter baumannii ZW85-1 (taxid 1400867)	17363	18124	ISAba45_IS150_IS3_ORF_3	IS3	ab initio prediction:Prodigal:002006,similar to AA sequence:IS.faa:ISAba45
T1447B_15032007_D1_D2	T1	k141_37051	Acinetobacter baumannii ZW85-1 (taxid 1400867)	18238	18747	ISAba45_IS150_IS3_ORF_4	IS3	ab initio prediction:Prodigal:002006,similar to AA sequence:IS.faa:ISAba45
T1512B_10042007_D1_D2	T1	k141_50697	Acinetobacter baumannii ZW85-1 (taxid 1400867)	11587	11736	ISAba44_unknown_IS630_ORF_2	IS630	ab initio prediction:Prodigal:002006,similar to AA sequence:IS.faa:ISAba44
T1567B_07062007_D1_D2	T1	k141_21089	Acinetobacter baumannii ZW85-1 (taxid 1400867)	38	232	ISAba125_unknown_IS30_ORF_6	IS30	ab initio prediction:Prodigal:002006,similar to AA sequence:IS.faa:ISAba125
T1567B_07062007_D1_D2	T1	k141_22013	Acinetobacter baumannii ZW85-1 (taxid 1400867)	2840	3256	ISAba45_IS150_IS3_ORF_3	IS3	ab initio prediction:Prodigal:002006,similar to AA sequence:IS.faa:ISAba45
T1567B_07062007_D1_D2	T1	k141_4078	Acinetobacter baumannii ZW85-1 (taxid 1400867)	83316	83954	ISSpn4_IS150_IS3_ORF_4	IS3	ab initio prediction:Prodigal:002006,similar to AA sequence:IS.faa:ISSpn4
T1567B_07062007_D1_D2	T1	k141_4078	Acinetobacter baumannii ZW85-1 (taxid 1400867)	84152	84655	ISStin7_IS150_IS3_ORF_1	IS3	ab initio prediction:Prodigal:002006,similar to AA sequence:IS.faa:ISStin7
T1671A_22032010_D1_D2	T1	k141_47356	Acinetobacter baumannii ZW85-1 (taxid 1400867)	2	754	IS17_IS903_IS5_ORF	IS5	ab initio prediction:Prodigal:002006,similar to AA sequence:IS.faa:IS17
T1671B_22032010_D1_D2	T1	k141_993	Acinetobacter baumannii ZW85-1 (taxid 1400867)	17667	18536	IS17_IS903_IS5_ORF	IS5	ab initio prediction:Prodigal:002006,similar to AA sequence:IS.faa:IS17
T1366B_21122006_D1_D2	T1	k141_30854	Acinetobacter baylyi ADP1 (taxid 62977)	9911	11350	ISRso21_unknown_ISL3_ORF_2	ISL3	ab initio prediction:Prodigal:002006,similar to AA sequence:IS.faa:ISRso21
T1051A_9022006_D1_D2	T1	k141_102888	Acinetobacter bereziniae (taxid 106648)	138	233	ISShes13_IS3_IS3_ORF_1	IS3	ab initio prediction:Prodigal:002006,similar to AA sequence:IS.faa:ISShes13
T1051A_9022006_D1_D2	T1	k141_109900	Acinetobacter bereziniae (taxid 106648)	137	289	ISAbe16_IS150_IS3_ORF_3	IS3	ab initio prediction:Prodigal:002006,similar to AA sequence:IS.faa:ISAbe16
T1051A_9022006_D1_D2	T1	k141_135077	Acinetobacter bereziniae (taxid 106648)	54	443	ISPa57_IS3_IS3_ORF_1	IS3	ab initio prediction:Prodigal:002006,similar to AA sequence:IS.faa:ISPa57
T1366B_21122006_D1_D2	T1	k141_24401	Acinetobacter bereziniae (taxid 106648)	1086	1475	ISPa57_IS3_IS3_ORF_1	IS3	ab initio prediction:Prodigal:002006,similar to AA sequence:IS.faa:ISPa57
T1366B_21122006_D1_D2	T1	k141_24401	Acinetobacter bereziniae (taxid 106648)	259	957	ISShes13_IS3_IS3_ORF_2	IS3	ab initio prediction:Prodigal:002006,similar to AA sequence:IS.faa:ISShes13
T1366B_21122006_D1_D2	T1	k141_47219	Acinetobacter bereziniae (taxid 106648)	388	900	ISAbe16_IS150_IS3_ORF_1	IS3	ab initio prediction:Prodigal:002006,similar to AA sequence:IS.faa:ISAbe16
T1366B_21122006_D1_D2	T1	k141_47219	Acinetobacter bereziniae (taxid 106648)	909	1742	ISAbe16_IS150_IS3_ORF_2	IS3	ab initio prediction:Prodigal:002006,similar to AA sequence:IS.faa:ISAbe16
T1051B_9022006_D1_D2	T1	k141_19651	Acinetobacter calcoaceticus/baumannii complex (taxid 909768)	1804	3012	ISAba26_unknown_IS256_ORF	IS256	ab initio prediction:Prodigal:002006,similar to AA sequence:IS.faa:ISAba26
T1056A_26072005_D1_S7	T1	k141_2696	Acinetobacter calcoaceticus/baumannii complex (taxid 909768)	161	730	ISAba1_IS10_IS4_ORF_1	IS4	ab initio prediction:Prodigal:002006,similar to AA sequence:IS.faa:ISAba1
T1121B_9032006_D1_D2	T1	k141_104100	Acinetobacter calcoaceticus/baumannii complex (taxid 909768)	76	1284	ISAba26_unknown_IS256_ORF_1	IS256	ab initio prediction:Prodigal:002006,similar to AA sequence:IS.faa:ISAba26
T1121B_9032006_D1_D2	T1	k141_1737	Acinetobacter calcoaceticus/baumannii complex (taxid 909768)	38	460	ISAba2_IS51_IS3_ORF_4	IS3	ab initio prediction:Prodigal:002006,similar to AA sequence:IS.faa:ISAba2
T1121B_9032006_D1_D2	T1	k141_1737	Acinetobacter calcoaceticus/baumannii complex (taxid 909768)	670	1656	ISEch1_IS1111_IS110_ORF	IS110	ab initio prediction:Prodigal:002006,similar to AA sequence:IS.faa:ISEch1
T1121B_9032006_D1_D2	T1	k141_17460	Acinetobacter calcoaceticus/baumannii complex (taxid 909768)	17	253	ISAba11_ISAba11_IS701_ORF_4	IS701	ab initio prediction:Prodigal:002006,similar to AA sequence:IS.faa:ISAba11
T1166A_2022006_D1_D2	T1	k141_41426	Acinetobacter calcoaceticus/baumannii complex (taxid 909768)	40	255	ISAlw27_IS150_IS3_ORF_3	IS3	ab initio prediction:Prodigal:002006,similar to AA sequence:IS.faa:ISAlw27
T1284B_16032007_D1_D2	T1	k141_126603	Acinetobacter calcoaceticus/baumannii complex (taxid 909768)	4	243	IS1006_unknown_IS6_ORF	IS6	ab initio prediction:Prodigal:002006,similar to AA sequence:IS.faa:IS1006
T1366B_21122006_D1_D2	T1	k141_51243	Acinetobacter calcoaceticus/baumannii complex (taxid 909768)	738	1043	ISAba14_IS150_IS3_ORF_1	IS3	ab initio prediction:Prodigal:002006,similar to AA sequence:IS.faa:ISAba14
T1366B_21122006_D1_D2	T1	k141_54240	Acinetobacter calcoaceticus/baumannii complex (taxid 909768)	77	187	ISAlw26_IS3_IS3_ORF_2	IS3	ab initio prediction:Prodigal:002006,similar to AA sequence:IS.faa:ISAlw26
T1393A_23012007_D1_D2	T1	k141_82366	Acinetobacter calcoaceticus/baumannii complex (taxid 909768)	64	756	ISAlw27_IS150_IS3_ORF_2	IS3	ab initio prediction:Prodigal:002006,similar to AA sequence:IS.faa:ISAlw27
T1447B_15032007_D1_D2	T1	k141_24222	Acinetobacter calcoaceticus/baumannii complex (taxid 909768)	42	185	ISAba44_unknown_IS630_ORF_1	IS630	ab initio prediction:Prodigal:002006,similar to AA sequence:IS.faa:ISAba44
T1447B_15032007_D1_D2	T1	k141_24952	Acinetobacter calcoaceticus/baumannii complex (taxid 909768)	377	787	IS17_IS903_IS5_ORF_3	IS5	ab initio prediction:Prodigal:002006,similar to AA sequence:IS.faa:IS17
T1447B_15032007_D1_D2	T1	k141_43422	Acinetobacter calcoaceticus/baumannii complex (taxid 909768)	239	853	ISEc18_unknown_IS481_ORF	IS481	ab initio prediction:Prodigal:002006,similar to AA sequence:IS.faa:ISEc18
T1447B_15032007_D1_D2	T1	k141_45339	Acinetobacter calcoaceticus/baumannii complex (taxid 909768)	191	511	ISAba13_IS903_IS5_ORF_4	IS5	ab initio prediction:Prodigal:002006,similar to AA sequence:IS.faa:ISAba13
T1447B_15032007_D1_D2	T1	k141_50228	Acinetobacter calcoaceticus/baumannii complex (taxid 909768)	348	842	ISAba44_unknown_IS630_ORF_2	IS630	ab initio prediction:Prodigal:002006,similar to AA sequence:IS.faa:ISAba44
T1447B_15032007_D1_D2	T1	k141_50637	Acinetobacter calcoaceticus/baumannii complex (taxid 909768)	52	369	ISAlw4_IS51_IS3_ORF_2	IS3	ab initio prediction:Prodigal:002006,similar to AA sequence:IS.faa:ISAlw4
T1459B_7032007_D1_D2	T1	k141_35003	Acinetobacter calcoaceticus/baumannii complex (taxid 909768)	51	389	ISAlw15_ISL2_IS5_ORF_2	IS5	ab initio prediction:Prodigal:002006,similar to AA sequence:IS.faa:ISAlw15
T1459B_7032007_D1_D2	T1	k141_51704	Acinetobacter calcoaceticus/baumannii complex (taxid 909768)	264	626	ISAba34_IS51_IS3_ORF_1	IS3	ab initio prediction:Prodigal:002006,similar to AA sequence:IS.faa:ISAba34
T1512A_10042007_D1_D2	T1	k141_16520	Acinetobacter calcoaceticus/baumannii complex (taxid 909768)	738	1043	ISAba14_IS150_IS3_ORF_1	IS3	ab initio prediction:Prodigal:002006,similar to AA sequence:IS.faa:ISAba14
T1512B_10042007_D1_D2	T1	k141_35747	Acinetobacter calcoaceticus/baumannii complex (taxid 909768)	137	355	ISAba49_unknown_IS66_ORF_4	IS66	ab initio prediction:Prodigal:002006,similar to AA sequence:IS.faa:ISAba49
T1512B_10042007_D1_D2	T1	k141_73957	Acinetobacter calcoaceticus/baumannii complex (taxid 909768)	25	414	ISAlw15_ISL2_IS5_ORF_2	IS5	ab initio prediction:Prodigal:002006,similar to AA sequence:IS.faa:ISAlw15
T1512B_10042007_D1_D2	T1	k141_9135	Acinetobacter calcoaceticus/baumannii complex (taxid 909768)	62	754	ISAba14_IS150_IS3_ORF_2	IS3	ab initio prediction:Prodigal:002006,similar to AA sequence:IS.faa:ISAba14
T1512B_10042007_D1_D2	T1	k141_9154	Acinetobacter calcoaceticus/baumannii complex (taxid 909768)	963	1232	ISAlw27_IS150_IS3_ORF_2	IS3	ab initio prediction:Prodigal:002006,similar to AA sequence:IS.faa:ISAlw27
T1567B_07062007_D1_D2	T1	k141_15326	Acinetobacter calcoaceticus/baumannii complex (taxid 909768)	2	154	ISAba44_unknown_IS630_ORF_5	IS630	ab initio prediction:Prodigal:002006,similar to AA sequence:IS.faa:ISAba44
T1567B_07062007_D1_D2	T1	k141_20275	Acinetobacter calcoaceticus/baumannii complex (taxid 909768)	8	298	IS17_IS903_IS5_ORF	IS5	ab initio prediction:Prodigal:002006,similar to AA sequence:IS.faa:IS17
T1567B_07062007_D1_D2	T1	k141_39654	Acinetobacter calcoaceticus/baumannii complex (taxid 909768)	46	312	ISAba34_IS51_IS3_ORF_1	IS3	ab initio prediction:Prodigal:002006,similar to AA sequence:IS.faa:ISAba34
T1657A_22072008_D1_D2	T1	k141_42800	Acinetobacter calcoaceticus/baumannii complex (taxid 909768)	34	741	ISAba14_IS150_IS3_ORF_2	IS3	ab initio prediction:Prodigal:002006,similar to AA sequence:IS.faa:ISAba14
T1657A_22072008_D1_D2	T1	k141_42800	Acinetobacter calcoaceticus/baumannii complex (taxid 909768)	861	1166	ISAba14_IS150_IS3_ORF_3	IS3	ab initio prediction:Prodigal:002006,similar to AA sequence:IS.faa:ISAba14
T1671A_22032010_D1_D2	T1	k141_14803	Acinetobacter calcoaceticus/baumannii complex (taxid 909768)	134	355	ISAlw26_IS3_IS3_ORF_1	IS3	ab initio prediction:Prodigal:002006,similar to AA sequence:IS.faa:ISAlw26
T1671B_22032010_D1_D2	T1	k141_11789	Acinetobacter calcoaceticus/baumannii complex (taxid 909768)	1512	2312	ISAba26_unknown_IS256_ORF_3	IS256	ab initio prediction:Prodigal:002006,similar to AA sequence:IS.faa:ISAba26
T1671B_22032010_D1_D2	T1	k141_23286	Acinetobacter calcoaceticus/baumannii complex (taxid 909768)	34	252	ISAba46_unknown_IS66_ORF_2	IS66	ab initio prediction:Prodigal:002006,similar to AA sequence:IS.faa:ISAba46
T1671B_22032010_D1_D2	T1	k141_30189	Acinetobacter calcoaceticus/baumannii complex (taxid 909768)	215	883	ISAlw4_IS51_IS3_ORF_3	IS3	ab initio prediction:Prodigal:002006,similar to AA sequence:IS.faa:ISAlw4
T1671B_22032010_D1_D2	T1	k141_35216	Acinetobacter calcoaceticus/baumannii complex (taxid 909768)	142	441	ISAlw4_IS51_IS3_ORF_5	IS3	ab initio prediction:Prodigal:002006,similar to AA sequence:IS.faa:ISAlw4
T1671B_22032010_D1_D2	T1	k141_6530	Acinetobacter calcoaceticus/baumannii complex (taxid 909768)	89	394	ISAba14_IS150_IS3_ORF_1	IS3	ab initio prediction:Prodigal:002006,similar to AA sequence:IS.faa:ISAba14
T1671B_22032010_D1_D2	T1	k141_67831	Acinetobacter calcoaceticus/baumannii complex (taxid 909768)	164	889	ISAlw4_IS51_IS3_ORF_6	IS3	ab initio prediction:Prodigal:002006,similar to AA sequence:IS.faa:ISAlw4
T1671B_22032010_D1_D2	T1	k141_67831	Acinetobacter calcoaceticus/baumannii complex (taxid 909768)	889	1206	ISAlw4_IS51_IS3_ORF_7	IS3	ab initio prediction:Prodigal:002006,similar to AA sequence:IS.faa:ISAlw4
T1366B_21122006_D1_D2	T1	k141_16679	Acinetobacter cumulans (taxid 2136182)	93	200	ISAlw23_IS51_IS3_ORF_2	IS3	ab initio prediction:Prodigal:002006,similar to AA sequence:IS.faa:ISAlw23
T1459B_7032007_D1_D2	T1	k141_176	Acinetobacter cumulans (taxid 2136182)	53	343	IS17_IS903_IS5_ORF_1	IS5	ab initio prediction:Prodigal:002006,similar to AA sequence:IS.faa:IS17
T1567B_07062007_D1_D2	T1	k141_32062	Acinetobacter cumulans (taxid 2136182)	5294	5593	ISAba22_IS3_IS3_ORF_1	IS3	ab initio prediction:Prodigal:002006,similar to AA sequence:IS.faa:ISAba22
T1567B_07062007_D1_D2	T1	k141_32062	Acinetobacter cumulans (taxid 2136182)	5605	6459	ISAba22_IS3_IS3_ORF_2	IS3	ab initio prediction:Prodigal:002006,similar to AA sequence:IS.faa:ISAba22
T1593B_2092007_D1_D2	T1	k141_15119	Acinetobacter cumulans (taxid 2136182)	14560	14871	ISAlw14_ISL2_IS5_ORF_3	IS5	ab initio prediction:Prodigal:002006,similar to AA sequence:IS.faa:ISAlw14
T1636B_7012008_D1_D2	T1	k141_39115	Acinetobacter equi (taxid 1324350)	489	2204	ISSeq4_unknown_IS1634_ORF_1	IS1634	ab initio prediction:Prodigal:002006,similar to AA sequence:IS.faa:ISSeq4
T1051A_9022006_D1_D2	T1	k141_102927	Acinetobacter guillouiae (taxid 106649)	55	1080	ISAba125_unknown_IS30_ORF_1	IS30	ab initio prediction:Prodigal:002006,similar to AA sequence:IS.faa:ISAba125
T1051A_9022006_D1_D2	T1	k141_109106	Acinetobacter guillouiae (taxid 106649)	12	464	ISAcsp5_IS150_IS3_ORF_4	IS3	ab initio prediction:Prodigal:002006,similar to AA sequence:IS.faa:ISAcsp5
T1051A_9022006_D1_D2	T1	k141_119261	Acinetobacter guillouiae (taxid 106649)	28168	29532	ISAbe14_unknown_ISL3_ORF_15	ISL3	ab initio prediction:Prodigal:002006,similar to AA sequence:IS.faa:ISAbe14
T1051A_9022006_D1_D2	T1	k141_129531	Acinetobacter guillouiae (taxid 106649)	51848	52165	ISAba34_IS51_IS3_ORF_2	IS3	ab initio prediction:Prodigal:002006,similar to AA sequence:IS.faa:ISAba34
T1051A_9022006_D1_D2	T1	k141_138788	Acinetobacter guillouiae (taxid 106649)	316	666	ISAbe9_unknown_IS630_ORF_2	IS630	ab initio prediction:Prodigal:002006,similar to AA sequence:IS.faa:ISAbe9
T1051A_9022006_D1_D2	T1	k141_14307	Acinetobacter guillouiae (taxid 106649)	17	919	ISAba2_IS51_IS3_ORF_1	IS3	ab initio prediction:Prodigal:002006,similar to AA sequence:IS.faa:ISAba2
T1051A_9022006_D1_D2	T1	k141_14307	Acinetobacter guillouiae (taxid 106649)	6698	7399	ISAlw4_IS51_IS3_ORF_2	IS3	ab initio prediction:Prodigal:002006,similar to AA sequence:IS.faa:ISAlw4
T1051A_9022006_D1_D2	T1	k141_15458	Acinetobacter guillouiae (taxid 106649)	14544	14876	IS1663_unknown_IS110_ORF_1	IS110	ab initio prediction:Prodigal:002006,similar to AA sequence:IS.faa:IS1663
T1051A_9022006_D1_D2	T1	k141_15458	Acinetobacter guillouiae (taxid 106649)	14999	15502	ISEch1_IS1111_IS110_ORF	IS110	ab initio prediction:Prodigal:002006,similar to AA sequence:IS.faa:ISEch1
T1051A_9022006_D1_D2	T1	k141_15469	Acinetobacter guillouiae (taxid 106649)	33	335	IS1663_unknown_IS110_ORF_2	IS110	ab initio prediction:Prodigal:002006,similar to AA sequence:IS.faa:IS1663
T1051A_9022006_D1_D2	T1	k141_158325	Acinetobacter guillouiae (taxid 106649)	115655	116674	ISAba8_unknown_IS21_ORF_2	IS21	ab initio prediction:Prodigal:002006,similar to AA sequence:IS.faa:ISAba8
T1051A_9022006_D1_D2	T1	k141_158325	Acinetobacter guillouiae (taxid 106649)	125661	126542	ISAba9_unknown_IS982_ORF	IS982	ab initio prediction:Prodigal:002006,similar to AA sequence:IS.faa:ISAba9
T1051A_9022006_D1_D2	T1	k141_22280	Acinetobacter guillouiae (taxid 106649)	34	339	ISAcsp5_IS150_IS3_ORF_5	IS3	ab initio prediction:Prodigal:002006,similar to AA sequence:IS.faa:ISAcsp5
T1051A_9022006_D1_D2	T1	k141_55940	Acinetobacter guillouiae (taxid 106649)	14226	15263	ISBmo1_ISNha5_IS1595_ORF_1	IS1595	ab initio prediction:Prodigal:002006,similar to AA sequence:IS.faa:ISBmo1
T1051A_9022006_D1_D2	T1	k141_62179	Acinetobacter guillouiae (taxid 106649)	962	1864	ISAba19_IS51_IS3_ORF_2	IS3	ab initio prediction:Prodigal:002006,similar to AA sequence:IS.faa:ISAba19
T1051A_9022006_D1_D2	T1	k141_78600	Acinetobacter guillouiae (taxid 106649)	9302	10546	ISAlw8_IS50_IS4_ORF	IS4	ab initio prediction:Prodigal:002006,similar to AA sequence:IS.faa:ISAlw8
T1051B_9022006_D1_D2	T1	k141_30850	Acinetobacter guillouiae (taxid 106649)	550	1794	ISAlw8_IS50_IS4_ORF	IS4	ab initio prediction:Prodigal:002006,similar to AA sequence:IS.faa:ISAlw8
T1051B_9022006_D1_D2	T1	k141_33489	Acinetobacter guillouiae (taxid 106649)	47	436	ISShes13_IS3_IS3_ORF_1	IS3	ab initio prediction:Prodigal:002006,similar to AA sequence:IS.faa:ISShes13
T1051B_9022006_D1_D2	T1	k141_33489	Acinetobacter guillouiae (taxid 106649)	619	1263	ISShes13_IS3_IS3_ORF_2	IS3	ab initio prediction:Prodigal:002006,similar to AA sequence:IS.faa:ISShes13
T1051B_9022006_D1_D2	T1	k141_36723	Acinetobacter guillouiae (taxid 106649)	1737	1937	ISAlw4_IS51_IS3_ORF_4	IS3	ab initio prediction:Prodigal:002006,similar to AA sequence:IS.faa:ISAlw4
T1051B_9022006_D1_D2	T1	k141_41367	Acinetobacter guillouiae (taxid 106649)	501	695	ISAba125_unknown_IS30_ORF_1	IS30	ab initio prediction:Prodigal:002006,similar to AA sequence:IS.faa:ISAba125
T1051B_9022006_D1_D2	T1	k141_41682	Acinetobacter guillouiae (taxid 106649)	14	208	ISAba125_unknown_IS30_ORF_3	IS30	ab initio prediction:Prodigal:002006,similar to AA sequence:IS.faa:ISAba125
T1051B_9022006_D1_D2	T1	k141_45734	Acinetobacter guillouiae (taxid 106649)	835	1035	ISAba2_IS51_IS3_ORF_1	IS3	ab initio prediction:Prodigal:002006,similar to AA sequence:IS.faa:ISAba2
T1051B_9022006_D1_D2	T1	k141_50749	Acinetobacter guillouiae (taxid 106649)	536	766	ISAba34_IS51_IS3_ORF_3	IS3	ab initio prediction:Prodigal:002006,similar to AA sequence:IS.faa:ISAba34
T1051B_9022006_D1_D2	T1	k141_53724	Acinetobacter guillouiae (taxid 106649)	316	666	ISAbe9_unknown_IS630_ORF_2	IS630	ab initio prediction:Prodigal:002006,similar to AA sequence:IS.faa:ISAbe9
T1051B_9022006_D1_D2	T1	k141_56606	Acinetobacter guillouiae (taxid 106649)	27143	27238	ISShes13_IS3_IS3_ORF_3	IS3	ab initio prediction:Prodigal:002006,similar to AA sequence:IS.faa:ISShes13
T1051B_9022006_D1_D2	T1	k141_56606	Acinetobacter guillouiae (taxid 106649)	27354	27533	ISPa57_IS3_IS3_ORF_1	IS3	ab initio prediction:Prodigal:002006,similar to AA sequence:IS.faa:ISPa57
T1051B_9022006_D1_D2	T1	k141_56606	Acinetobacter guillouiae (taxid 106649)	27662	28360	ISShes13_IS3_IS3_ORF_4	IS3	ab initio prediction:Prodigal:002006,similar to AA sequence:IS.faa:ISShes13
T1051B_9022006_D1_D2	T1	k141_59173	Acinetobacter guillouiae (taxid 106649)	1489	2526	ISBmo1_ISNha5_IS1595_ORF_1	IS1595	ab initio prediction:Prodigal:002006,similar to AA sequence:IS.faa:ISBmo1
T1051B_9022006_D1_D2	T1	k141_61749	Acinetobacter guillouiae (taxid 106649)	12182	13162	ISEch1_IS1111_IS110_ORF	IS110	ab initio prediction:Prodigal:002006,similar to AA sequence:IS.faa:ISEch1
T1051B_9022006_D1_D2	T1	k141_63359	Acinetobacter guillouiae (taxid 106649)	1410	1844	ISAba1_IS10_IS4_ORF_2	IS4	ab initio prediction:Prodigal:002006,similar to AA sequence:IS.faa:ISAba1
T1051B_9022006_D1_D2	T1	k141_63359	Acinetobacter guillouiae (taxid 106649)	754	1323	ISAba1_IS10_IS4_ORF_1	IS4	ab initio prediction:Prodigal:002006,similar to AA sequence:IS.faa:ISAba1
T1051B_9022006_D1_D2	T1	k141_8040	Acinetobacter guillouiae (taxid 106649)	2254	2757	ISAbe16_IS150_IS3_ORF_2	IS3	ab initio prediction:Prodigal:002006,similar to AA sequence:IS.faa:ISAbe16
T1051B_9022006_D1_D2	T1	k141_81682	Acinetobacter guillouiae (taxid 106649)	10576	10875	ISAba21_IS3_IS3_ORF_1	IS3	ab initio prediction:Prodigal:002006,similar to AA sequence:IS.faa:ISAba21
T1051B_9022006_D1_D2	T1	k141_82763	Acinetobacter guillouiae (taxid 106649)	2043	3068	ISAba125_unknown_IS30_ORF_2	IS30	ab initio prediction:Prodigal:002006,similar to AA sequence:IS.faa:ISAba125
T1366B_21122006_D1_D2	T1	k141_25579	Acinetobacter guillouiae (taxid 106649)	1075	1524	ISAlw6_IS407_IS3_ORF_3	IS3	ab initio prediction:Prodigal:002006,similar to AA sequence:IS.faa:ISAlw6
T1366B_21122006_D1_D2	T1	k141_25579	Acinetobacter guillouiae (taxid 106649)	446	712	ISAbe6_IS407_IS3_ORF_1	IS3	ab initio prediction:Prodigal:002006,similar to AA sequence:IS.faa:ISAbe6
T1366B_21122006_D1_D2	T1	k141_31467	Acinetobacter guillouiae (taxid 106649)	52	384	ISAlw35_unknown_IS481_ORF	IS481	ab initio prediction:Prodigal:002006,similar to AA sequence:IS.faa:ISAlw35
T1366B_21122006_D1_D2	T1	k141_50718	Acinetobacter guillouiae (taxid 106649)	728	1045	ISAlw4_IS51_IS3_ORF_4	IS3	ab initio prediction:Prodigal:002006,similar to AA sequence:IS.faa:ISAlw4
T1121B_9032006_D1_D2	T1	k141_4626	Acinetobacter haemolyticus (taxid 29430)	19	453	ISAba1_IS10_IS4_ORF_2	IS4	ab initio prediction:Prodigal:002006,similar to AA sequence:IS.faa:ISAba1
T1121B_9032006_D1_D2	T1	k141_4626	Acinetobacter haemolyticus (taxid 29430)	540	932	ISAba1_IS10_IS4_ORF_3	IS4	ab initio prediction:Prodigal:002006,similar to AA sequence:IS.faa:ISAba1
T1121B_9032006_D1_D2	T1	k141_75461	Acinetobacter haemolyticus (taxid 29430)	118	819	ISPa14_unknown_IS1_ORF	IS1	ab initio prediction:Prodigal:002006,similar to AA sequence:IS.faa:ISPa14
T1121B_9032006_D1_D2	T1	k141_82013	Acinetobacter haemolyticus (taxid 29430)	120	530	ISEc18_unknown_IS481_ORF_4	IS481	ab initio prediction:Prodigal:002006,similar to AA sequence:IS.faa:ISEc18
T1121B_9032006_D1_D2	T1	k141_85047	Acinetobacter haemolyticus (taxid 29430)	33	260	ISAcpa1_IS1016_IS1595_ORF	IS1595	ab initio prediction:Prodigal:002006,similar to AA sequence:IS.faa:ISAcpa1
T1121B_9032006_D1_D2	T1	k141_85144	Acinetobacter haemolyticus (taxid 29430)	40	942	ISAba29_IS51_IS3_ORF_3	IS3	ab initio prediction:Prodigal:002006,similar to AA sequence:IS.faa:ISAba29
T1166A_2022006_D1_D2	T1	k141_24260	Acinetobacter haemolyticus (taxid 29430)	525	1085	ISAba33_IS10_IS4_ORF_2	IS4	ab initio prediction:Prodigal:002006,similar to AA sequence:IS.faa:ISAba33
T1166A_2022006_D1_D2	T1	k141_43917	Acinetobacter haemolyticus (taxid 29430)	31	1635	ISAba49_unknown_IS66_ORF_1	IS66	ab initio prediction:Prodigal:002006,similar to AA sequence:IS.faa:ISAba49
T1284B_16032007_D1_D2	T1	k141_124570	Acinetobacter haemolyticus (taxid 29430)	225	362	ISAlw1_IS903_IS5_ORF	IS5	ab initio prediction:Prodigal:002006,similar to AA sequence:IS.faa:ISAlw1
T1366B_21122006_D1_D2	T1	k141_46723	Acinetobacter haemolyticus (taxid 29430)	142	942	ISAba29_IS51_IS3_ORF_1	IS3	ab initio prediction:Prodigal:002006,similar to AA sequence:IS.faa:ISAba29
T1366B_21122006_D1_D2	T1	k141_46723	Acinetobacter haemolyticus (taxid 29430)	942	1049	ISAlw23_IS51_IS3_ORF_3	IS3	ab initio prediction:Prodigal:002006,similar to AA sequence:IS.faa:ISAlw23
T1393A_23012007_D1_D2	T1	k141_198879	Acinetobacter haemolyticus (taxid 29430)	40	942	ISAba29_IS51_IS3_ORF_1	IS3	ab initio prediction:Prodigal:002006,similar to AA sequence:IS.faa:ISAba29
T1393A_23012007_D1_D2	T1	k141_198879	Acinetobacter haemolyticus (taxid 29430)	942	1049	ISAlw23_IS51_IS3_ORF_2	IS3	ab initio prediction:Prodigal:002006,similar to AA sequence:IS.faa:ISAlw23
T1416B_21042007_D1_D2	T1	k141_1425	Acinetobacter haemolyticus (taxid 29430)	40	345	ISAlw4_IS51_IS3_ORF_2	IS3	ab initio prediction:Prodigal:002006,similar to AA sequence:IS.faa:ISAlw4
T1416B_21042007_D1_D2	T1	k141_17108	Acinetobacter haemolyticus (taxid 29430)	34	234	ISAlw23_IS51_IS3_ORF_2	IS3	ab initio prediction:Prodigal:002006,similar to AA sequence:IS.faa:ISAlw23
T1416B_21042007_D1_D2	T1	k141_17108	Acinetobacter haemolyticus (taxid 29430)	3935	4276	ISAca1_IS407_IS3_ORF_1	IS3	ab initio prediction:Prodigal:002006,similar to AA sequence:IS.faa:ISAca1
T1416B_21042007_D1_D2	T1	k141_4818	Acinetobacter haemolyticus (taxid 29430)	99	485	ISAba14_IS150_IS3_ORF_1	IS3	ab initio prediction:Prodigal:002006,similar to AA sequence:IS.faa:ISAba14
T1447B_15032007_D1_D2	T1	k141_33463	Acinetobacter haemolyticus (taxid 29430)	23571	23876	ISAba14_IS150_IS3_ORF_1	IS3	ab initio prediction:Prodigal:002006,similar to AA sequence:IS.faa:ISAba14
T1512B_10042007_D1_D2	T1	k141_111397	Acinetobacter haemolyticus (taxid 29430)	18353	19129	ISAjo2_IS1202_ISNCY_ORF_3	ISNCY	ab initio prediction:Prodigal:002006,similar to AA sequence:IS.faa:ISAjo2
T1567B_07062007_D1_D2	T1	k141_20202	Acinetobacter haemolyticus (taxid 29430)	102	437	ISAlw15_ISL2_IS5_ORF_1	IS5	ab initio prediction:Prodigal:002006,similar to AA sequence:IS.faa:ISAlw15
T1567B_07062007_D1_D2	T1	k141_20202	Acinetobacter haemolyticus (taxid 29430)	478	882	ISAlw15_ISL2_IS5_ORF_2	IS5	ab initio prediction:Prodigal:002006,similar to AA sequence:IS.faa:ISAlw15
T1593B_2092007_D1_D2	T1	k141_15133	Acinetobacter haemolyticus (taxid 29430)	19	504	ISAba1_IS10_IS4_ORF_1	IS4	ab initio prediction:Prodigal:002006,similar to AA sequence:IS.faa:ISAba1
T1593B_2092007_D1_D2	T1	k141_29513	Acinetobacter haemolyticus (taxid 29430)	28	597	ISAba1_IS10_IS4_ORF_2	IS4	ab initio prediction:Prodigal:002006,similar to AA sequence:IS.faa:ISAba1
T1602A_10082007_D1_D2	T1	k141_10406	Acinetobacter haemolyticus (taxid 29430)	496	1065	ISAba1_IS10_IS4_ORF_1	IS4	ab initio prediction:Prodigal:002006,similar to AA sequence:IS.faa:ISAba1
T1602A_10082007_D1_D2	T1	k141_15725	Acinetobacter haemolyticus (taxid 29430)	23	286	ISAba27_ISL2_IS5_ORF_2	IS5	ab initio prediction:Prodigal:002006,similar to AA sequence:IS.faa:ISAba27
T1602A_10082007_D1_D2	T1	k141_15725	Acinetobacter haemolyticus (taxid 29430)	447	845	ISAba27_ISL2_IS5_ORF_3	IS5	ab initio prediction:Prodigal:002006,similar to AA sequence:IS.faa:ISAba27
T1602B_10082007_D1_D2	T1	k141_22137	Acinetobacter haemolyticus (taxid 29430)	171	563	ISAba1_IS10_IS4_ORF_3	IS4	ab initio prediction:Prodigal:002006,similar to AA sequence:IS.faa:ISAba1
T1602B_10082007_D1_D2	T1	k141_38062	Acinetobacter haemolyticus (taxid 29430)	494	886	ISAba1_IS10_IS4_ORF_5	IS4	ab initio prediction:Prodigal:002006,similar to AA sequence:IS.faa:ISAba1
T1602B_10082007_D1_D2	T1	k141_3808	Acinetobacter haemolyticus (taxid 29430)	23	403	ISAba27_ISL2_IS5_ORF_1	IS5	ab initio prediction:Prodigal:002006,similar to AA sequence:IS.faa:ISAba27
T1602B_10082007_D1_D2	T1	k141_3808	Acinetobacter haemolyticus (taxid 29430)	447	845	ISAba27_ISL2_IS5_ORF_2	IS5	ab initio prediction:Prodigal:002006,similar to AA sequence:IS.faa:ISAba27
T1657A_22072008_D1_D2	T1	k141_27934	Acinetobacter haemolyticus (taxid 29430)	292	609	ISAbe15_ISL2_IS5_ORF_1	IS5	ab initio prediction:Prodigal:002006,similar to AA sequence:IS.faa:ISAbe15
T1657A_22072008_D1_D2	T1	k141_53122	Acinetobacter haemolyticus (taxid 29430)	3665	3856	ISAlw4_IS51_IS3_ORF_1	IS3	ab initio prediction:Prodigal:002006,similar to AA sequence:IS.faa:ISAlw4
T1671B_22032010_D1_D2	T1	k141_97822	Acinetobacter haemolyticus (taxid 29430)	551	658	ISAlw23_IS51_IS3_ORF_1	IS3	ab initio prediction:Prodigal:002006,similar to AA sequence:IS.faa:ISAlw23
T1051A_9022006_D1_D2	T1	k141_16623	Acinetobacter indicus (taxid 756892)	43	897	ISAba21_IS3_IS3_ORF_2	IS3	ab initio prediction:Prodigal:002006,similar to AA sequence:IS.faa:ISAba21
T1051A_9022006_D1_D2	T1	k141_16623	Acinetobacter indicus (taxid 756892)	909	1208	ISAba21_IS3_IS3_ORF_3	IS3	ab initio prediction:Prodigal:002006,similar to AA sequence:IS.faa:ISAba21
T1051A_9022006_D1_D2	T1	k141_22711	Acinetobacter indicus (taxid 756892)	13	465	ISAcsp5_IS150_IS3_ORF_7	IS3	ab initio prediction:Prodigal:002006,similar to AA sequence:IS.faa:ISAcsp5
T1051A_9022006_D1_D2	T1	k141_22711	Acinetobacter indicus (taxid 756892)	2359	3690	ISAjo2_IS1202_ISNCY_ORF_1	ISNCY	ab initio prediction:Prodigal:002006,similar to AA sequence:IS.faa:ISAjo2
T1051A_9022006_D1_D2	T1	k141_22711	Acinetobacter indicus (taxid 756892)	870	2204	ISAba32_IS1202_ISNCY_ORF_3	ISNCY	ab initio prediction:Prodigal:002006,similar to AA sequence:IS.faa:ISAba32
T1051B_9022006_D1_D2	T1	k141_87388	Acinetobacter indicus (taxid 756892)	1896	2096	ISAlw4_IS51_IS3_ORF_3	IS3	ab initio prediction:Prodigal:002006,similar to AA sequence:IS.faa:ISAlw4
T1051B_9022006_D1_D2	T1	k141_87388	Acinetobacter indicus (taxid 756892)	36	491	ISAba14_IS150_IS3_ORF_2	IS3	ab initio prediction:Prodigal:002006,similar to AA sequence:IS.faa:ISAba14
T1051B_9022006_D1_D2	T1	k141_9034	Acinetobacter indicus (taxid 756892)	2129	3460	ISAjo2_IS1202_ISNCY_ORF_2	ISNCY	ab initio prediction:Prodigal:002006,similar to AA sequence:IS.faa:ISAjo2
T1051B_9022006_D1_D2	T1	k141_9034	Acinetobacter indicus (taxid 756892)	29	235	ISAcsp5_IS150_IS3_ORF_7	IS3	ab initio prediction:Prodigal:002006,similar to AA sequence:IS.faa:ISAcsp5
T1051B_9022006_D1_D2	T1	k141_9034	Acinetobacter indicus (taxid 756892)	640	1974	ISAba32_IS1202_ISNCY_ORF_1	ISNCY	ab initio prediction:Prodigal:002006,similar to AA sequence:IS.faa:ISAba32
T1121B_9032006_D1_D2	T1	k141_104966	Acinetobacter indicus (taxid 756892)	4923	5120	ISAba14_IS150_IS3_ORF_6	IS3	ab initio prediction:Prodigal:002006,similar to AA sequence:IS.faa:ISAba14
T1166A_2022006_D1_D2	T1	k141_12699	Acinetobacter indicus (taxid 756892)	9052	9672	ISAcsp2_unknown_IS982_ORF_2	IS982	ab initio prediction:Prodigal:002006,similar to AA sequence:IS.faa:ISAcsp2
T1166A_2022006_D1_D2	T1	k141_24652	Acinetobacter indicus (taxid 756892)	193	828	ISAlw22_IS1202_ISNCY_ORF_1	ISNCY	ab initio prediction:Prodigal:002006,similar to AA sequence:IS.faa:ISAlw22
T1166B_2022006_D1_D2	T1	k141_11305	Acinetobacter indicus (taxid 756892)	8494	8712	ISAba49_unknown_IS66_ORF_2	IS66	ab initio prediction:Prodigal:002006,similar to AA sequence:IS.faa:ISAba49
T1366B_21122006_D1_D2	T1	k141_16379	Acinetobacter indicus (taxid 756892)	2759	3064	IS18_unknown_IS30_ORF_1	IS30	ab initio prediction:Prodigal:002006,similar to AA sequence:IS.faa:IS18
T1366B_21122006_D1_D2	T1	k141_16379	Acinetobacter indicus (taxid 756892)	3118	3720	IS18_unknown_IS30_ORF_2	IS30	ab initio prediction:Prodigal:002006,similar to AA sequence:IS.faa:IS18
T1366B_21122006_D1_D2	T1	k141_51839	Acinetobacter indicus (taxid 756892)	41	403	ISAha2_IS903_IS5_ORF_1	IS5	ab initio prediction:Prodigal:002006,similar to AA sequence:IS.faa:ISAha2
T1416B_21042007_D1_D2	T1	k141_42809	Acinetobacter indicus (taxid 756892)	1757	2104	ISAba14_IS150_IS3_ORF_2	IS3	ab initio prediction:Prodigal:002006,similar to AA sequence:IS.faa:ISAba14
T1416B_21042007_D1_D2	T1	k141_42809	Acinetobacter indicus (taxid 756892)	2272	2439	ISAba14_IS150_IS3_ORF_3	IS3	ab initio prediction:Prodigal:002006,similar to AA sequence:IS.faa:ISAba14
T1416B_21042007_D1_D2	T1	k141_42809	Acinetobacter indicus (taxid 756892)	6292	6873	ISOur1_unknown_IS6_ORF	IS6	ab initio prediction:Prodigal:002006,similar to AA sequence:IS.faa:ISOur1
T1416B_21042007_D1_D2	T1	k141_42809	Acinetobacter indicus (taxid 756892)	7324	8589	ISSpu15_unknown_IS21_ORF_1	IS21	ab initio prediction:Prodigal:002006,similar to AA sequence:IS.faa:ISSpu15
T1567A_07062007_D1_D2	T1	k141_21393	Acinetobacter indicus (taxid 756892)	73	396	ISAba11_ISAba11_IS701_ORF_1	IS701	ab initio prediction:Prodigal:002006,similar to AA sequence:IS.faa:ISAba11
T1567B_07062007_D1_D2	T1	k141_19591	Acinetobacter indicus (taxid 756892)	1126	1293	ISAba14_IS150_IS3_ORF_2	IS3	ab initio prediction:Prodigal:002006,similar to AA sequence:IS.faa:ISAba14
T1567B_07062007_D1_D2	T1	k141_19591	Acinetobacter indicus (taxid 756892)	3164	3649	ISAba8_unknown_IS21_ORF_1	IS21	ab initio prediction:Prodigal:002006,similar to AA sequence:IS.faa:ISAba8
T1567B_07062007_D1_D2	T1	k141_19591	Acinetobacter indicus (taxid 756892)	611	958	ISAba14_IS150_IS3_ORF_1	IS3	ab initio prediction:Prodigal:002006,similar to AA sequence:IS.faa:ISAba14
T1593B_2092007_D1_D2	T1	k141_46389	Acinetobacter indicus (taxid 756892)	206	829	ISAlw22_IS1202_ISNCY_ORF	ISNCY	ab initio prediction:Prodigal:002006,similar to AA sequence:IS.faa:ISAlw22
T1593B_2092007_D1_D2	T1	k141_46389	Acinetobacter indicus (taxid 756892)	826	1083	ISAba12_IS903_IS5_ORF	IS5	ab initio prediction:Prodigal:002006,similar to AA sequence:IS.faa:ISAba12
T1602A_10082007_D1_D2	T1	k141_1365	Acinetobacter indicus (taxid 756892)	192	827	ISAlw22_IS1202_ISNCY_ORF	ISNCY	ab initio prediction:Prodigal:002006,similar to AA sequence:IS.faa:ISAlw22
T1602A_10082007_D1_D2	T1	k141_1365	Acinetobacter indicus (taxid 756892)	887	1756	IS17_IS903_IS5_ORF_2	IS5	ab initio prediction:Prodigal:002006,similar to AA sequence:IS.faa:IS17
T1602A_10082007_D1_D2	T1	k141_8794	Acinetobacter indicus (taxid 756892)	40	435	ISAba29_IS51_IS3_ORF_2	IS3	ab initio prediction:Prodigal:002006,similar to AA sequence:IS.faa:ISAba29
T1602B_10082007_D1_D2	T1	k141_4317	Acinetobacter indicus (taxid 756892)	192	827	ISAlw22_IS1202_ISNCY_ORF	ISNCY	ab initio prediction:Prodigal:002006,similar to AA sequence:IS.faa:ISAlw22
T1657A_22072008_D1_D2	T1	k141_15052	Acinetobacter indicus (taxid 756892)	223	465	ISAjo2_IS1202_ISNCY_ORF_1	ISNCY	ab initio prediction:Prodigal:002006,similar to AA sequence:IS.faa:ISAjo2
T1657A_22072008_D1_D2	T1	k141_25053	Acinetobacter indicus (taxid 756892)	40	435	ISAba29_IS51_IS3_ORF_2	IS3	ab initio prediction:Prodigal:002006,similar to AA sequence:IS.faa:ISAba29
T1657A_22072008_D1_D2	T1	k141_48545	Acinetobacter indicus (taxid 756892)	287	1387	ISAjo2_IS1202_ISNCY_ORF_2	ISNCY	ab initio prediction:Prodigal:002006,similar to AA sequence:IS.faa:ISAjo2
T1657A_22072008_D1_D2	T1	k141_5638	Acinetobacter indicus (taxid 756892)	459	1178	ISAba40_IS903_IS5_ORF_2	IS5	ab initio prediction:Prodigal:002006,similar to AA sequence:IS.faa:ISAba40
T1671A_22032010_D1_D2	T1	k141_40209	Acinetobacter indicus (taxid 756892)	41	403	ISAha2_IS903_IS5_ORF_5	IS5	ab initio prediction:Prodigal:002006,similar to AA sequence:IS.faa:ISAha2
T1671A_22032010_D1_D2	T1	k141_64696	Acinetobacter indicus (taxid 756892)	2759	3064	IS18_unknown_IS30_ORF_2	IS30	ab initio prediction:Prodigal:002006,similar to AA sequence:IS.faa:IS18
T1671A_22032010_D1_D2	T1	k141_64696	Acinetobacter indicus (taxid 756892)	3118	3720	IS18_unknown_IS30_ORF_3	IS30	ab initio prediction:Prodigal:002006,similar to AA sequence:IS.faa:IS18
T1671B_22032010_D1_D2	T1	k141_30765	Acinetobacter indicus (taxid 756892)	41	466	ISAha2_IS903_IS5_ORF_5	IS5	ab initio prediction:Prodigal:002006,similar to AA sequence:IS.faa:ISAha2
T1051A_9022006_D1_D2	T1	k141_125544	Acinetobacter johnsonii (taxid 40214)	34	546	ISAlw4_IS51_IS3_ORF_4	IS3	ab initio prediction:Prodigal:002006,similar to AA sequence:IS.faa:ISAlw4
T1051A_9022006_D1_D2	T1	k141_22623	Acinetobacter johnsonii (taxid 40214)	102	512	ISAba12_IS903_IS5_ORF	IS5	ab initio prediction:Prodigal:002006,similar to AA sequence:IS.faa:ISAba12
T1051A_9022006_D1_D2	T1	k141_22623	Acinetobacter johnsonii (taxid 40214)	2722	3672	ISRel12_unknown_IS481_ORF	IS481	ab initio prediction:Prodigal:002006,similar to AA sequence:IS.faa:ISRel12
T1051A_9022006_D1_D2	T1	k141_34516	Acinetobacter johnsonii (taxid 40214)	128	631	ISAba31_IS427_IS5_ORF_1	IS5	ab initio prediction:Prodigal:002006,similar to AA sequence:IS.faa:ISAba31
T1051B_9022006_D1_D2	T1	k141_18924	Acinetobacter johnsonii (taxid 40214)	111	548	ISAba19_IS51_IS3_ORF_2	IS3	ab initio prediction:Prodigal:002006,similar to AA sequence:IS.faa:ISAba19
T1051B_9022006_D1_D2	T1	k141_18924	Acinetobacter johnsonii (taxid 40214)	548	796	ISAba18_IS51_IS3_ORF_1	IS3	ab initio prediction:Prodigal:002006,similar to AA sequence:IS.faa:ISAba18
T1051B_9022006_D1_D2	T1	k141_18924	Acinetobacter johnsonii (taxid 40214)	766	879	ISAba34_IS51_IS3_ORF_1	IS3	ab initio prediction:Prodigal:002006,similar to AA sequence:IS.faa:ISAba34
T1051B_9022006_D1_D2	T1	k141_4041	Acinetobacter johnsonii (taxid 40214)	444	1394	ISRel12_unknown_IS481_ORF	IS481	ab initio prediction:Prodigal:002006,similar to AA sequence:IS.faa:ISRel12
T1051B_9022006_D1_D2	T1	k141_53759	Acinetobacter johnsonii (taxid 40214)	251	613	ISAlw23_IS51_IS3_ORF_2	IS3	ab initio prediction:Prodigal:002006,similar to AA sequence:IS.faa:ISAlw23
T1121B_9032006_D1_D2	T1	k141_101742	Acinetobacter johnsonii (taxid 40214)	9904	10290	ISAzs9_IS427_IS5_ORF_2	IS5	ab initio prediction:Prodigal:002006,similar to AA sequence:IS.faa:ISAzs9
T1121B_9032006_D1_D2	T1	k141_101801	Acinetobacter johnsonii (taxid 40214)	14339	15643	ISAlw10_IS4_IS4_ORF_3	IS4	ab initio prediction:Prodigal:002006,similar to AA sequence:IS.faa:ISAlw10
T1121B_9032006_D1_D2	T1	k141_102010	Acinetobacter johnsonii (taxid 40214)	15897	16280	ISAba31_IS427_IS5_ORF_6	IS5	ab initio prediction:Prodigal:002006,similar to AA sequence:IS.faa:ISAba31
T1121B_9032006_D1_D2	T1	k141_104223	Acinetobacter johnsonii (taxid 40214)	16335	16736	ISAlw10_IS4_IS4_ORF_1	IS4	ab initio prediction:Prodigal:002006,similar to AA sequence:IS.faa:ISAlw10
T1121B_9032006_D1_D2	T1	k141_104884	Acinetobacter johnsonii (taxid 40214)	3173	3469	ISAha3_IS903_IS5_ORF	IS5	ab initio prediction:Prodigal:002006,similar to AA sequence:IS.faa:ISAha3
T1121B_9032006_D1_D2	T1	k141_104884	Acinetobacter johnsonii (taxid 40214)	3527	3925	ISAba40_IS903_IS5_ORF	IS5	ab initio prediction:Prodigal:002006,similar to AA sequence:IS.faa:ISAba40
T1121B_9032006_D1_D2	T1	k141_13921	Acinetobacter johnsonii (taxid 40214)	1688	2140	ISAlw4_IS51_IS3_ORF_2	IS3	ab initio prediction:Prodigal:002006,similar to AA sequence:IS.faa:ISAlw4
T1121B_9032006_D1_D2	T1	k141_13921	Acinetobacter johnsonii (taxid 40214)	2140	2457	ISAlw4_IS51_IS3_ORF_3	IS3	ab initio prediction:Prodigal:002006,similar to AA sequence:IS.faa:ISAlw4
T1121B_9032006_D1_D2	T1	k141_20547	Acinetobacter johnsonii (taxid 40214)	115	405	ISAba12_IS903_IS5_ORF_1	IS5	ab initio prediction:Prodigal:002006,similar to AA sequence:IS.faa:ISAba12
T1121B_9032006_D1_D2	T1	k141_2395	Acinetobacter johnsonii (taxid 40214)	815	1813	ISAlw22_IS1202_ISNCY_ORF_1	ISNCY	ab initio prediction:Prodigal:002006,similar to AA sequence:IS.faa:ISAlw22
T1121B_9032006_D1_D2	T1	k141_27126	Acinetobacter johnsonii (taxid 40214)	19248	19628	ISAba27_ISL2_IS5_ORF_1	IS5	ab initio prediction:Prodigal:002006,similar to AA sequence:IS.faa:ISAba27
T1121B_9032006_D1_D2	T1	k141_27283	Acinetobacter johnsonii (taxid 40214)	14395	15009	ISCfe1_unknown_IS607_ORF_1	IS607	ab initio prediction:Prodigal:002006,similar to AA sequence:IS.faa:ISCfe1
T1121B_9032006_D1_D2	T1	k141_35967	Acinetobacter johnsonii (taxid 40214)	118	900	ISAba25_unknown_IS66_ORF_1	IS66	ab initio prediction:Prodigal:002006,similar to AA sequence:IS.faa:ISAba25
T1121B_9032006_D1_D2	T1	k141_36682	Acinetobacter johnsonii (taxid 40214)	26	262	ISAbe17_IS3_IS3_ORF_2	IS3	ab initio prediction:Prodigal:002006,similar to AA sequence:IS.faa:ISAbe17
T1121B_9032006_D1_D2	T1	k141_37668	Acinetobacter johnsonii (taxid 40214)	23	478	ISAba14_IS150_IS3_ORF_5	IS3	ab initio prediction:Prodigal:002006,similar to AA sequence:IS.faa:ISAba14
T1121B_9032006_D1_D2	T1	k141_38567	Acinetobacter johnsonii (taxid 40214)	36453	37172	ISAha1_IS903_IS5_ORF_2	IS5	ab initio prediction:Prodigal:002006,similar to AA sequence:IS.faa:ISAha1
T1121B_9032006_D1_D2	T1	k141_38982	Acinetobacter johnsonii (taxid 40214)	18314	18550	ISAbe17_IS3_IS3_ORF_3	IS3	ab initio prediction:Prodigal:002006,similar to AA sequence:IS.faa:ISAbe17
T1121B_9032006_D1_D2	T1	k141_38982	Acinetobacter johnsonii (taxid 40214)	25	723	ISAba46_unknown_IS66_ORF_3	IS66	ab initio prediction:Prodigal:002006,similar to AA sequence:IS.faa:ISAba46
T1121B_9032006_D1_D2	T1	k141_47751	Acinetobacter johnsonii (taxid 40214)	94	1158	ISAlw8_IS50_IS4_ORF	IS4	ab initio prediction:Prodigal:002006,similar to AA sequence:IS.faa:ISAlw8
T1121B_9032006_D1_D2	T1	k141_49323	Acinetobacter johnsonii (taxid 40214)	41	241	ISAlw4_IS51_IS3_ORF_8	IS3	ab initio prediction:Prodigal:002006,similar to AA sequence:IS.faa:ISAlw4
T1121B_9032006_D1_D2	T1	k141_4965	Acinetobacter johnsonii (taxid 40214)	160	876	IS18_unknown_IS30_ORF_2	IS30	ab initio prediction:Prodigal:002006,similar to AA sequence:IS.faa:IS18
T1121B_9032006_D1_D2	T1	k141_55965	Acinetobacter johnsonii (taxid 40214)	511	774	ISAcsp5_IS150_IS3_ORF_6	IS3	ab initio prediction:Prodigal:002006,similar to AA sequence:IS.faa:ISAcsp5
T1121B_9032006_D1_D2	T1	k141_55965	Acinetobacter johnsonii (taxid 40214)	62	514	ISAcsp5_IS150_IS3_ORF_5	IS3	ab initio prediction:Prodigal:002006,similar to AA sequence:IS.faa:ISAcsp5
T1121B_9032006_D1_D2	T1	k141_63397	Acinetobacter johnsonii (taxid 40214)	177	590	ISAba30_IS605_IS200/IS605_ORF_1	IS200/IS605	ab initio prediction:Prodigal:002006,similar to AA sequence:IS.faa:ISAba30
T1121B_9032006_D1_D2	T1	k141_67256	Acinetobacter johnsonii (taxid 40214)	18344	19276	ISAha2_IS903_IS5_ORF_3	IS5	ab initio prediction:Prodigal:002006,similar to AA sequence:IS.faa:ISAha2
T1121B_9032006_D1_D2	T1	k141_67380	Acinetobacter johnsonii (taxid 40214)	37	384	ISAzs9_IS427_IS5_ORF_1	IS5	ab initio prediction:Prodigal:002006,similar to AA sequence:IS.faa:ISAzs9
T1121B_9032006_D1_D2	T1	k141_67540	Acinetobacter johnsonii (taxid 40214)	332	721	ISAbe17_IS3_IS3_ORF_1	IS3	ab initio prediction:Prodigal:002006,similar to AA sequence:IS.faa:ISAbe17
T1121B_9032006_D1_D2	T1	k141_69852	Acinetobacter johnsonii (taxid 40214)	5658	6152	ISAba44_unknown_IS630_ORF_1	IS630	ab initio prediction:Prodigal:002006,similar to AA sequence:IS.faa:ISAba44
T1121B_9032006_D1_D2	T1	k141_7334	Acinetobacter johnsonii (taxid 40214)	97	960	ISAlw20_unknown_IS982_ORF	IS982	ab initio prediction:Prodigal:002006,similar to AA sequence:IS.faa:ISAlw20
T1121B_9032006_D1_D2	T1	k141_7664	Acinetobacter johnsonii (taxid 40214)	36	389	ISAba25_unknown_IS66_ORF_5	IS66	ab initio prediction:Prodigal:002006,similar to AA sequence:IS.faa:ISAba25
T1121B_9032006_D1_D2	T1	k141_80085	Acinetobacter johnsonii (taxid 40214)	31716	32048	ISAlw14_ISL2_IS5_ORF_1	IS5	ab initio prediction:Prodigal:002006,similar to AA sequence:IS.faa:ISAlw14
T1121B_9032006_D1_D2	T1	k141_80085	Acinetobacter johnsonii (taxid 40214)	31996	32391	ISAlw14_ISL2_IS5_ORF_2	IS5	ab initio prediction:Prodigal:002006,similar to AA sequence:IS.faa:ISAlw14
T1121B_9032006_D1_D2	T1	k141_83263	Acinetobacter johnsonii (taxid 40214)	8934	9323	ISAlw15_ISL2_IS5_ORF_2	IS5	ab initio prediction:Prodigal:002006,similar to AA sequence:IS.faa:ISAlw15
T1121B_9032006_D1_D2	T1	k141_83263	Acinetobacter johnsonii (taxid 40214)	9364	9555	ISAlw15_ISL2_IS5_ORF_3	IS5	ab initio prediction:Prodigal:002006,similar to AA sequence:IS.faa:ISAlw15
T1121B_9032006_D1_D2	T1	k141_86060	Acinetobacter johnsonii (taxid 40214)	34588	34725	ISAba1_IS10_IS4_ORF_4	IS4	ab initio prediction:Prodigal:002006,similar to AA sequence:IS.faa:ISAba1
T1121B_9032006_D1_D2	T1	k141_91012	Acinetobacter johnsonii (taxid 40214)	2068	2253	ISAha2_IS903_IS5_ORF_2	IS5	ab initio prediction:Prodigal:002006,similar to AA sequence:IS.faa:ISAha2
T1121B_9032006_D1_D2	T1	k141_91012	Acinetobacter johnsonii (taxid 40214)	2214	2786	IS17_IS903_IS5_ORF_2	IS5	ab initio prediction:Prodigal:002006,similar to AA sequence:IS.faa:IS17
T1121B_9032006_D1_D2	T1	k141_91959	Acinetobacter johnsonii (taxid 40214)	62	775	ISAcsp5_IS150_IS3_ORF_4	IS3	ab initio prediction:Prodigal:002006,similar to AA sequence:IS.faa:ISAcsp5
T1121B_9032006_D1_D2	T1	k141_92934	Acinetobacter johnsonii (taxid 40214)	112	606	ISAba25_unknown_IS66_ORF_6	IS66	ab initio prediction:Prodigal:002006,similar to AA sequence:IS.faa:ISAba25
T1121B_9032006_D1_D2	T1	k141_93534	Acinetobacter johnsonii (taxid 40214)	17669	18373	ISOur1_unknown_IS6_ORF	IS6	ab initio prediction:Prodigal:002006,similar to AA sequence:IS.faa:ISOur1
T1121B_9032006_D1_D2	T1	k141_93534	Acinetobacter johnsonii (taxid 40214)	19012	19431	ISAba26_unknown_IS256_ORF_2	IS256	ab initio prediction:Prodigal:002006,similar to AA sequence:IS.faa:ISAba26
T1121B_9032006_D1_D2	T1	k141_93534	Acinetobacter johnsonii (taxid 40214)	19389	20234	ISAba26_unknown_IS256_ORF_3	IS256	ab initio prediction:Prodigal:002006,similar to AA sequence:IS.faa:ISAba26
T1121B_9032006_D1_D2	T1	k141_95201	Acinetobacter johnsonii (taxid 40214)	6369	7301	ISAjo1_IS903_IS5_ORF	IS5	ab initio prediction:Prodigal:002006,similar to AA sequence:IS.faa:ISAjo1
T1121B_9032006_D1_D2	T1	k141_9698	Acinetobacter johnsonii (taxid 40214)	100	618	ISAlw25_unknown_IS1_ORF	IS1	ab initio prediction:Prodigal:002006,similar to AA sequence:IS.faa:ISAlw25
T1121B_9032006_D1_D2	T1	k141_97272	Acinetobacter johnsonii (taxid 40214)	37978	38196	ISAba44_unknown_IS630_ORF_2	IS630	ab initio prediction:Prodigal:002006,similar to AA sequence:IS.faa:ISAba44
T1121B_9032006_D1_D2	T1	k141_99042	Acinetobacter johnsonii (taxid 40214)	19701	20090	ISAlw15_ISL2_IS5_ORF_1	IS5	ab initio prediction:Prodigal:002006,similar to AA sequence:IS.faa:ISAlw15
T1121B_9032006_D1_D2	T1	k141_999	Acinetobacter johnsonii (taxid 40214)	3288	3764	ISAlw18_unknown_IS630_ORF_5	IS630	ab initio prediction:Prodigal:002006,similar to AA sequence:IS.faa:ISAlw18
T1121B_9032006_D1_D2	T1	k141_999	Acinetobacter johnsonii (taxid 40214)	3802	4299	ISAlw18_unknown_IS630_ORF_6	IS630	ab initio prediction:Prodigal:002006,similar to AA sequence:IS.faa:ISAlw18
T1166A_2022006_D1_D2	T1	k141_12099	Acinetobacter johnsonii (taxid 40214)	432	710	ISAlw28_IS407_IS3_ORF_1	IS3	ab initio prediction:Prodigal:002006,similar to AA sequence:IS.faa:ISAlw28
T1166A_2022006_D1_D2	T1	k141_12102	Acinetobacter johnsonii (taxid 40214)	9	287	ISAlw28_IS407_IS3_ORF_2	IS3	ab initio prediction:Prodigal:002006,similar to AA sequence:IS.faa:ISAlw28
T1166A_2022006_D1_D2	T1	k141_12187	Acinetobacter johnsonii (taxid 40214)	303	845	ISAba33_IS10_IS4_ORF_1	IS4	ab initio prediction:Prodigal:002006,similar to AA sequence:IS.faa:ISAba33
T1166A_2022006_D1_D2	T1	k141_12187	Acinetobacter johnsonii (taxid 40214)	68	256	ISAba11_ISAba11_IS701_ORF_2	IS701	ab initio prediction:Prodigal:002006,similar to AA sequence:IS.faa:ISAba11
T1166A_2022006_D1_D2	T1	k141_13035	Acinetobacter johnsonii (taxid 40214)	42482	42898	ISAjo1_IS903_IS5_ORF_1	IS5	ab initio prediction:Prodigal:002006,similar to AA sequence:IS.faa:ISAjo1
T1166A_2022006_D1_D2	T1	k141_13035	Acinetobacter johnsonii (taxid 40214)	42926	43429	ISAjo1_IS903_IS5_ORF_2	IS5	ab initio prediction:Prodigal:002006,similar to AA sequence:IS.faa:ISAjo1
T1166A_2022006_D1_D2	T1	k141_17128	Acinetobacter johnsonii (taxid 40214)	53	757	IS1006_unknown_IS6_ORF	IS6	ab initio prediction:Prodigal:002006,similar to AA sequence:IS.faa:IS1006
T1166A_2022006_D1_D2	T1	k141_18173	Acinetobacter johnsonii (taxid 40214)	108045	108647	ISAlw19_unknown_IS982_ORF_1	IS982	ab initio prediction:Prodigal:002006,similar to AA sequence:IS.faa:ISAlw19
T1166A_2022006_D1_D2	T1	k141_18173	Acinetobacter johnsonii (taxid 40214)	15648	15980	ISAlw14_ISL2_IS5_ORF_3	IS5	ab initio prediction:Prodigal:002006,similar to AA sequence:IS.faa:ISAlw14
T1166A_2022006_D1_D2	T1	k141_18173	Acinetobacter johnsonii (taxid 40214)	15928	16323	ISAlw14_ISL2_IS5_ORF_4	IS5	ab initio prediction:Prodigal:002006,similar to AA sequence:IS.faa:ISAlw14
T1166A_2022006_D1_D2	T1	k141_19602	Acinetobacter johnsonii (taxid 40214)	11	844	ISAlw16_unknown_IS66_ORF_5	IS66	ab initio prediction:Prodigal:002006,similar to AA sequence:IS.faa:ISAlw16
T1166A_2022006_D1_D2	T1	k141_19602	Acinetobacter johnsonii (taxid 40214)	877	1167	ISAha1_IS903_IS5_ORF_5	IS5	ab initio prediction:Prodigal:002006,similar to AA sequence:IS.faa:ISAha1
T1166A_2022006_D1_D2	T1	k141_2049	Acinetobacter johnsonii (taxid 40214)	10322	10504	IS17_IS903_IS5_ORF_1	IS5	ab initio prediction:Prodigal:002006,similar to AA sequence:IS.faa:IS17
T1166A_2022006_D1_D2	T1	k141_2365	Acinetobacter johnsonii (taxid 40214)	8658	8996	ISAba12_IS903_IS5_ORF_4	IS5	ab initio prediction:Prodigal:002006,similar to AA sequence:IS.faa:ISAba12
T1166A_2022006_D1_D2	T1	k141_24242	Acinetobacter johnsonii (taxid 40214)	4617	4910	ISAcsp3_IS3_IS3_ORF_1	IS3	ab initio prediction:Prodigal:002006,similar to AA sequence:IS.faa:ISAcsp3
T1166A_2022006_D1_D2	T1	k141_24242	Acinetobacter johnsonii (taxid 40214)	4925	5578	IS1236_IS3_IS3_ORF_1	IS3	ab initio prediction:Prodigal:002006,similar to AA sequence:IS.faa:IS1236
T1166A_2022006_D1_D2	T1	k141_24242	Acinetobacter johnsonii (taxid 40214)	5575	5790	IS1236_IS3_IS3_ORF_2	IS3	ab initio prediction:Prodigal:002006,similar to AA sequence:IS.faa:IS1236
T1166A_2022006_D1_D2	T1	k141_24732	Acinetobacter johnsonii (taxid 40214)	350	1051	ISAlw3_unknown_IS1_ORF	IS1	ab initio prediction:Prodigal:002006,similar to AA sequence:IS.faa:ISAlw3
T1166A_2022006_D1_D2	T1	k141_25351	Acinetobacter johnsonii (taxid 40214)	254	1000	ISEc18_unknown_IS481_ORF_2	IS481	ab initio prediction:Prodigal:002006,similar to AA sequence:IS.faa:ISEc18
T1166A_2022006_D1_D2	T1	k141_28704	Acinetobacter johnsonii (taxid 40214)	2897	3055	ISAba26_unknown_IS256_ORF_2	IS256	ab initio prediction:Prodigal:002006,similar to AA sequence:IS.faa:ISAba26
T1166A_2022006_D1_D2	T1	k141_30475	Acinetobacter johnsonii (taxid 40214)	11	730	ISAha1_IS903_IS5_ORF_3	IS5	ab initio prediction:Prodigal:002006,similar to AA sequence:IS.faa:ISAha1
T1166A_2022006_D1_D2	T1	k141_41835	Acinetobacter johnsonii (taxid 40214)	267	737	ISAlw32_ISL2_IS5_ORF_1	IS5	ab initio prediction:Prodigal:002006,similar to AA sequence:IS.faa:ISAlw32
T1166A_2022006_D1_D2	T1	k141_41835	Acinetobacter johnsonii (taxid 40214)	685	1080	ISAlw32_ISL2_IS5_ORF_2	IS5	ab initio prediction:Prodigal:002006,similar to AA sequence:IS.faa:ISAlw32
T1166A_2022006_D1_D2	T1	k141_41904	Acinetobacter johnsonii (taxid 40214)	268	516	ISAba18_IS51_IS3_ORF_5	IS3	ab initio prediction:Prodigal:002006,similar to AA sequence:IS.faa:ISAba18
T1166A_2022006_D1_D2	T1	k141_41904	Acinetobacter johnsonii (taxid 40214)	2740	3252	ISAlw23_IS51_IS3_ORF_4	IS3	ab initio prediction:Prodigal:002006,similar to AA sequence:IS.faa:ISAlw23
T1166A_2022006_D1_D2	T1	k141_41904	Acinetobacter johnsonii (taxid 40214)	516	953	ISAlw4_IS51_IS3_ORF_3	IS3	ab initio prediction:Prodigal:002006,similar to AA sequence:IS.faa:ISAlw4
T1166A_2022006_D1_D2	T1	k141_42025	Acinetobacter johnsonii (taxid 40214)	319	585	ISAca1_IS407_IS3_ORF_1	IS3	ab initio prediction:Prodigal:002006,similar to AA sequence:IS.faa:ISAca1
T1166A_2022006_D1_D2	T1	k141_8708	Acinetobacter johnsonii (taxid 40214)	104	697	ISAba12_IS903_IS5_ORF_6	IS5	ab initio prediction:Prodigal:002006,similar to AA sequence:IS.faa:ISAba12
T1166B_2022006_D1_D2	T1	k141_14637	Acinetobacter johnsonii (taxid 40214)	1818	2387	ISAba1_IS10_IS4_ORF_2	IS4	ab initio prediction:Prodigal:002006,similar to AA sequence:IS.faa:ISAba1
T1166B_2022006_D1_D2	T1	k141_16155	Acinetobacter johnsonii (taxid 40214)	21397	22347	ISRel12_unknown_IS481_ORF	IS481	ab initio prediction:Prodigal:002006,similar to AA sequence:IS.faa:ISRel12
T1166B_2022006_D1_D2	T1	k141_16155	Acinetobacter johnsonii (taxid 40214)	24305	24595	ISAba31_IS427_IS5_ORF	IS5	ab initio prediction:Prodigal:002006,similar to AA sequence:IS.faa:ISAba31
T1166B_2022006_D1_D2	T1	k141_16345	Acinetobacter johnsonii (taxid 40214)	3239	4201	ISEc18_unknown_IS481_ORF	IS481	ab initio prediction:Prodigal:002006,similar to AA sequence:IS.faa:ISEc18
T1166B_2022006_D1_D2	T1	k141_16345	Acinetobacter johnsonii (taxid 40214)	7138	7440	ISAba12_IS903_IS5_ORF_2	IS5	ab initio prediction:Prodigal:002006,similar to AA sequence:IS.faa:ISAba12
T1166B_2022006_D1_D2	T1	k141_16345	Acinetobacter johnsonii (taxid 40214)	7531	7716	ISAba12_IS903_IS5_ORF_3	IS5	ab initio prediction:Prodigal:002006,similar to AA sequence:IS.faa:ISAba12
T1166B_2022006_D1_D2	T1	k141_18080	Acinetobacter johnsonii (taxid 40214)	249	608	ISAbe9_unknown_IS630_ORF_1	IS630	ab initio prediction:Prodigal:002006,similar to AA sequence:IS.faa:ISAbe9
T1166B_2022006_D1_D2	T1	k141_18080	Acinetobacter johnsonii (taxid 40214)	7413	7916	ISAba22_IS3_IS3_ORF_2	IS3	ab initio prediction:Prodigal:002006,similar to AA sequence:IS.faa:ISAba22
T1166B_2022006_D1_D2	T1	k141_22027	Acinetobacter johnsonii (taxid 40214)	117	254	ISAba1_IS10_IS4_ORF_3	IS4	ab initio prediction:Prodigal:002006,similar to AA sequence:IS.faa:ISAba1
T1166B_2022006_D1_D2	T1	k141_2273	Acinetobacter johnsonii (taxid 40214)	7513	8664	ISAbe18_IS4Sa_IS4_ORF_2	IS4	ab initio prediction:Prodigal:002006,similar to AA sequence:IS.faa:ISAbe18
T1166B_2022006_D1_D2	T1	k141_23271	Acinetobacter johnsonii (taxid 40214)	69866	70426	ISAba12_IS903_IS5_ORF_1	IS5	ab initio prediction:Prodigal:002006,similar to AA sequence:IS.faa:ISAba12
T1166B_2022006_D1_D2	T1	k141_27140	Acinetobacter johnsonii (taxid 40214)	1328	2005	ISAlw6_IS407_IS3_ORF_1	IS3	ab initio prediction:Prodigal:002006,similar to AA sequence:IS.faa:ISAlw6
T1166B_2022006_D1_D2	T1	k141_27140	Acinetobacter johnsonii (taxid 40214)	2137	2403	ISAlw6_IS407_IS3_ORF_2	IS3	ab initio prediction:Prodigal:002006,similar to AA sequence:IS.faa:ISAlw6
T1166B_2022006_D1_D2	T1	k141_30351	Acinetobacter johnsonii (taxid 40214)	5429	5728	ISAba22_IS3_IS3_ORF_3	IS3	ab initio prediction:Prodigal:002006,similar to AA sequence:IS.faa:ISAba22
T1166B_2022006_D1_D2	T1	k141_30351	Acinetobacter johnsonii (taxid 40214)	5740	6552	ISAba22_IS3_IS3_ORF_4	IS3	ab initio prediction:Prodigal:002006,similar to AA sequence:IS.faa:ISAba22
T1166B_2022006_D1_D2	T1	k141_35342	Acinetobacter johnsonii (taxid 40214)	769	1158	ISAbe17_IS3_IS3_ORF_1	IS3	ab initio prediction:Prodigal:002006,similar to AA sequence:IS.faa:ISAbe17
T1166B_2022006_D1_D2	T1	k141_5521	Acinetobacter johnsonii (taxid 40214)	13305	13562	ISAba18_IS51_IS3_ORF_1	IS3	ab initio prediction:Prodigal:002006,similar to AA sequence:IS.faa:ISAba18
T1166B_2022006_D1_D2	T1	k141_9178	Acinetobacter johnsonii (taxid 40214)	54	986	ISAha3_IS903_IS5_ORF_1	IS5	ab initio prediction:Prodigal:002006,similar to AA sequence:IS.faa:ISAha3
T1166B_2022006_D1_D2	T1	k141_9482	Acinetobacter johnsonii (taxid 40214)	13966	14163	ISAlw27_IS150_IS3_ORF_1	IS3	ab initio prediction:Prodigal:002006,similar to AA sequence:IS.faa:ISAlw27
T1166B_2022006_D1_D2	T1	k141_9482	Acinetobacter johnsonii (taxid 40214)	14176	14697	ISAlw27_IS150_IS3_ORF_2	IS3	ab initio prediction:Prodigal:002006,similar to AA sequence:IS.faa:ISAlw27
T1166B_2022006_D1_D2	T1	k141_9482	Acinetobacter johnsonii (taxid 40214)	14808	15113	ISAlw27_IS150_IS3_ORF_3	IS3	ab initio prediction:Prodigal:002006,similar to AA sequence:IS.faa:ISAlw27
T1284B_16032007_D1_D2	T1	k141_114520	Acinetobacter johnsonii (taxid 40214)	492	791	ISAba22_IS3_IS3_ORF_1	IS3	ab initio prediction:Prodigal:002006,similar to AA sequence:IS.faa:ISAba22
T1284B_16032007_D1_D2	T1	k141_34014	Acinetobacter johnsonii (taxid 40214)	501	1886	ISRso21_unknown_ISL3_ORF_7	ISL3	ab initio prediction:Prodigal:002006,similar to AA sequence:IS.faa:ISRso21
T1366B_21122006_D1_D2	T1	k141_14082	Acinetobacter johnsonii (taxid 40214)	40	435	ISAlw4_IS51_IS3_ORF_2	IS3	ab initio prediction:Prodigal:002006,similar to AA sequence:IS.faa:ISAlw4
T1366B_21122006_D1_D2	T1	k141_14082	Acinetobacter johnsonii (taxid 40214)	956	1273	ISAlw4_IS51_IS3_ORF_3	IS3	ab initio prediction:Prodigal:002006,similar to AA sequence:IS.faa:ISAlw4
T1366B_21122006_D1_D2	T1	k141_18079	Acinetobacter johnsonii (taxid 40214)	487	993	IS1301_IS427_IS5_ORF	IS5	ab initio prediction:Prodigal:002006,similar to AA sequence:IS.faa:IS1301
T1366B_21122006_D1_D2	T1	k141_20246	Acinetobacter johnsonii (taxid 40214)	521	781	ISAbe9_unknown_IS630_ORF_2	IS630	ab initio prediction:Prodigal:002006,similar to AA sequence:IS.faa:ISAbe9
T1366B_21122006_D1_D2	T1	k141_25218	Acinetobacter johnsonii (taxid 40214)	5339	5644	ISAba14_IS150_IS3_ORF_2	IS3	ab initio prediction:Prodigal:002006,similar to AA sequence:IS.faa:ISAba14
T1366B_21122006_D1_D2	T1	k141_28422	Acinetobacter johnsonii (taxid 40214)	20	385	ISAba30_IS605_IS200/IS605_ORF_1	IS200/IS605	ab initio prediction:Prodigal:002006,similar to AA sequence:IS.faa:ISAba30
T1366B_21122006_D1_D2	T1	k141_38067	Acinetobacter johnsonii (taxid 40214)	341	1042	ISAlw25_unknown_IS1_ORF	IS1	ab initio prediction:Prodigal:002006,similar to AA sequence:IS.faa:ISAlw25
T1366B_21122006_D1_D2	T1	k141_38067	Acinetobacter johnsonii (taxid 40214)	3577	3834	ISAba18_IS51_IS3_ORF_2	IS3	ab initio prediction:Prodigal:002006,similar to AA sequence:IS.faa:ISAba18
T1366B_21122006_D1_D2	T1	k141_4281	Acinetobacter johnsonii (taxid 40214)	2012	2344	ISAba37_IS1031_IS5_ORF_1	IS5	ab initio prediction:Prodigal:002006,similar to AA sequence:IS.faa:ISAba37
T1366B_21122006_D1_D2	T1	k141_4281	Acinetobacter johnsonii (taxid 40214)	2337	2522	ISAba37_IS1031_IS5_ORF_2	IS5	ab initio prediction:Prodigal:002006,similar to AA sequence:IS.faa:ISAba37
T1366B_21122006_D1_D2	T1	k141_43513	Acinetobacter johnsonii (taxid 40214)	15	335	ISAlw11_IS427_IS5_ORF	IS5	ab initio prediction:Prodigal:002006,similar to AA sequence:IS.faa:ISAlw11
T1366B_21122006_D1_D2	T1	k141_54408	Acinetobacter johnsonii (taxid 40214)	405	563	ISAba26_unknown_IS256_ORF_3	IS256	ab initio prediction:Prodigal:002006,similar to AA sequence:IS.faa:ISAba26
T1366B_21122006_D1_D2	T1	k141_8580	Acinetobacter johnsonii (taxid 40214)	166	1317	ISAbe18_IS4Sa_IS4_ORF_2	IS4	ab initio prediction:Prodigal:002006,similar to AA sequence:IS.faa:ISAbe18
T1393A_23012007_D1_D2	T1	k141_1071	Acinetobacter johnsonii (taxid 40214)	61	261	ISAlw4_IS51_IS3_ORF_1	IS3	ab initio prediction:Prodigal:002006,similar to AA sequence:IS.faa:ISAlw4
T1393B_23012007_D1_D2	T1	k141_100383	Acinetobacter johnsonii (taxid 40214)	94	447	ISAcsp2_unknown_IS982_ORF	IS982	ab initio prediction:Prodigal:002006,similar to AA sequence:IS.faa:ISAcsp2
T1393B_23012007_D1_D2	T1	k141_192494	Acinetobacter johnsonii (taxid 40214)	1039	1341	ISVch1_unknown_IS481_ORF	IS481	ab initio prediction:Prodigal:002006,similar to AA sequence:IS.faa:ISVch1
T1393B_23012007_D1_D2	T1	k141_192494	Acinetobacter johnsonii (taxid 40214)	370	927	ISEc18_unknown_IS481_ORF	IS481	ab initio prediction:Prodigal:002006,similar to AA sequence:IS.faa:ISEc18
T1393B_23012007_D1_D2	T1	k141_215675	Acinetobacter johnsonii (taxid 40214)	234	419	ISAba37_IS1031_IS5_ORF_3	IS5	ab initio prediction:Prodigal:002006,similar to AA sequence:IS.faa:ISAba37
T1416B_21042007_D1_D2	T1	k141_11540	Acinetobacter johnsonii (taxid 40214)	1588	1986	ISAba27_ISL2_IS5_ORF_1	IS5	ab initio prediction:Prodigal:002006,similar to AA sequence:IS.faa:ISAba27
T1416B_21042007_D1_D2	T1	k141_17122	Acinetobacter johnsonii (taxid 40214)	6991	7692	ISAlw25_unknown_IS1_ORF	IS1	ab initio prediction:Prodigal:002006,similar to AA sequence:IS.faa:ISAlw25
T1416B_21042007_D1_D2	T1	k141_19547	Acinetobacter johnsonii (taxid 40214)	312	596	ISEam1_IS51_IS3_ORF_1	IS3	ab initio prediction:Prodigal:002006,similar to AA sequence:IS.faa:ISEam1
T1416B_21042007_D1_D2	T1	k141_22162	Acinetobacter johnsonii (taxid 40214)	1578	1895	ISAba34_IS51_IS3_ORF_3	IS3	ab initio prediction:Prodigal:002006,similar to AA sequence:IS.faa:ISAba34
T1416B_21042007_D1_D2	T1	k141_22162	Acinetobacter johnsonii (taxid 40214)	764	1057	ISAba34_IS51_IS3_ORF_2	IS3	ab initio prediction:Prodigal:002006,similar to AA sequence:IS.faa:ISAba34
T1416B_21042007_D1_D2	T1	k141_2752	Acinetobacter johnsonii (taxid 40214)	16060	17010	ISRel12_unknown_IS481_ORF	IS481	ab initio prediction:Prodigal:002006,similar to AA sequence:IS.faa:ISRel12
T1416B_21042007_D1_D2	T1	k141_36919	Acinetobacter johnsonii (taxid 40214)	257	919	ISAjo2_IS1202_ISNCY_ORF_2	ISNCY	ab initio prediction:Prodigal:002006,similar to AA sequence:IS.faa:ISAjo2
T1416B_21042007_D1_D2	T1	k141_36919	Acinetobacter johnsonii (taxid 40214)	888	1205	ISAba29_IS51_IS3_ORF_2	IS3	ab initio prediction:Prodigal:002006,similar to AA sequence:IS.faa:ISAba29
T1416B_21042007_D1_D2	T1	k141_38280	Acinetobacter johnsonii (taxid 40214)	1821	2219	ISAba40_IS903_IS5_ORF	IS5	ab initio prediction:Prodigal:002006,similar to AA sequence:IS.faa:ISAba40
T1416B_21042007_D1_D2	T1	k141_41155	Acinetobacter johnsonii (taxid 40214)	243	401	ISAba26_unknown_IS256_ORF_2	IS256	ab initio prediction:Prodigal:002006,similar to AA sequence:IS.faa:ISAba26
T1416B_21042007_D1_D2	T1	k141_46604	Acinetobacter johnsonii (taxid 40214)	1460	2161	ISAlw2_unknown_IS1_ORF	IS1	ab initio prediction:Prodigal:002006,similar to AA sequence:IS.faa:ISAlw2
T1416B_21042007_D1_D2	T1	k141_4825	Acinetobacter johnsonii (taxid 40214)	208	678	ISAha2_IS903_IS5_ORF_1	IS5	ab initio prediction:Prodigal:002006,similar to AA sequence:IS.faa:ISAha2
T1416B_21042007_D1_D2	T1	k141_8914	Acinetobacter johnsonii (taxid 40214)	18459	18896	ISAjo2_IS1202_ISNCY_ORF_1	ISNCY	ab initio prediction:Prodigal:002006,similar to AA sequence:IS.faa:ISAjo2
T1416B_21042007_D1_D2	T1	k141_9890	Acinetobacter johnsonii (taxid 40214)	3967	4272	ISAba14_IS150_IS3_ORF_4	IS3	ab initio prediction:Prodigal:002006,similar to AA sequence:IS.faa:ISAba14
T1416B_21042007_D1_D2	T1	k141_9890	Acinetobacter johnsonii (taxid 40214)	8982	9119	ISAlw1_IS903_IS5_ORF	IS5	ab initio prediction:Prodigal:002006,similar to AA sequence:IS.faa:ISAlw1
T1447A_15032007_D1_D2	T1	k141_8768	Acinetobacter johnsonii (taxid 40214)	166	693	ISSod10_unknown_IS630_ORF_1	IS630	ab initio prediction:Prodigal:002006,similar to AA sequence:IS.faa:ISSod10
T1447B_15032007_D1_D2	T1	k141_2078	Acinetobacter johnsonii (taxid 40214)	50	181	ISAba52_unknown_IS6_ORF_2	IS6	ab initio prediction:Prodigal:002006,similar to AA sequence:IS.faa:ISAba52
T1447B_15032007_D1_D2	T1	k141_28699	Acinetobacter johnsonii (taxid 40214)	5165	6544	ISAba25_unknown_IS66_ORF_3	IS66	ab initio prediction:Prodigal:002006,similar to AA sequence:IS.faa:ISAba25
T1447B_15032007_D1_D2	T1	k141_28699	Acinetobacter johnsonii (taxid 40214)	86	223	ISAlw1_IS903_IS5_ORF	IS5	ab initio prediction:Prodigal:002006,similar to AA sequence:IS.faa:ISAlw1
T1447B_15032007_D1_D2	T1	k141_54967	Acinetobacter johnsonii (taxid 40214)	13400	13798	ISAba27_ISL2_IS5_ORF_1	IS5	ab initio prediction:Prodigal:002006,similar to AA sequence:IS.faa:ISAba27
T1459B_7032007_D1_D2	T1	k141_111267	Acinetobacter johnsonii (taxid 40214)	519	905	ISAzs9_IS427_IS5_ORF_1	IS5	ab initio prediction:Prodigal:002006,similar to AA sequence:IS.faa:ISAzs9
T1459B_7032007_D1_D2	T1	k141_111267	Acinetobacter johnsonii (taxid 40214)	923	1270	ISAzs9_IS427_IS5_ORF_2	IS5	ab initio prediction:Prodigal:002006,similar to AA sequence:IS.faa:ISAzs9
T1459B_7032007_D1_D2	T1	k141_12725	Acinetobacter johnsonii (taxid 40214)	170	469	ISAjo1_IS903_IS5_ORF_1	IS5	ab initio prediction:Prodigal:002006,similar to AA sequence:IS.faa:ISAjo1
T1459B_7032007_D1_D2	T1	k141_23654	Acinetobacter johnsonii (taxid 40214)	286	723	ISAca1_IS407_IS3_ORF_3	IS3	ab initio prediction:Prodigal:002006,similar to AA sequence:IS.faa:ISAca1
T1459B_7032007_D1_D2	T1	k141_2625	Acinetobacter johnsonii (taxid 40214)	648	848	ISAlw4_IS51_IS3_ORF_2	IS3	ab initio prediction:Prodigal:002006,similar to AA sequence:IS.faa:ISAlw4
T1459B_7032007_D1_D2	T1	k141_27819	Acinetobacter johnsonii (taxid 40214)	1096	1758	ISAcra1_IS1016_IS1595_ORF	IS1595	ab initio prediction:Prodigal:002006,similar to AA sequence:IS.faa:ISAcra1
T1459B_7032007_D1_D2	T1	k141_32608	Acinetobacter johnsonii (taxid 40214)	2457	3161	IS1008_unknown_IS6_ORF	IS6	ab initio prediction:Prodigal:002006,similar to AA sequence:IS.faa:IS1008
T1459B_7032007_D1_D2	T1	k141_33976	Acinetobacter johnsonii (taxid 40214)	39	236	ISAba32_IS1202_ISNCY_ORF	ISNCY	ab initio prediction:Prodigal:002006,similar to AA sequence:IS.faa:ISAba32
T1459B_7032007_D1_D2	T1	k141_40503	Acinetobacter johnsonii (taxid 40214)	76	474	ISAba27_ISL2_IS5_ORF_1	IS5	ab initio prediction:Prodigal:002006,similar to AA sequence:IS.faa:ISAba27
T1459B_7032007_D1_D2	T1	k141_46237	Acinetobacter johnsonii (taxid 40214)	486	872	ISAba33_IS10_IS4_ORF_1	IS4	ab initio prediction:Prodigal:002006,similar to AA sequence:IS.faa:ISAba33
T1459B_7032007_D1_D2	T1	k141_51094	Acinetobacter johnsonii (taxid 40214)	6	290	ISAlw19_unknown_IS982_ORF_1	IS982	ab initio prediction:Prodigal:002006,similar to AA sequence:IS.faa:ISAlw19
T1459B_7032007_D1_D2	T1	k141_53280	Acinetobacter johnsonii (taxid 40214)	1237	1737	ISAba19_IS51_IS3_ORF_3	IS3	ab initio prediction:Prodigal:002006,similar to AA sequence:IS.faa:ISAba19
T1459B_7032007_D1_D2	T1	k141_56516	Acinetobacter johnsonii (taxid 40214)	2	382	ISAlw14_ISL2_IS5_ORF_1	IS5	ab initio prediction:Prodigal:002006,similar to AA sequence:IS.faa:ISAlw14
T1459B_7032007_D1_D2	T1	k141_63095	Acinetobacter johnsonii (taxid 40214)	1328	1738	ISAlw32_ISL2_IS5_ORF_3	IS5	ab initio prediction:Prodigal:002006,similar to AA sequence:IS.faa:ISAlw32
T1459B_7032007_D1_D2	T1	k141_86488	Acinetobacter johnsonii (taxid 40214)	1754	2338	ISAba33_IS10_IS4_ORF_2	IS4	ab initio prediction:Prodigal:002006,similar to AA sequence:IS.faa:ISAba33
T1459B_7032007_D1_D2	T1	k141_87963	Acinetobacter johnsonii (taxid 40214)	317	553	ISAjo1_IS903_IS5_ORF_2	IS5	ab initio prediction:Prodigal:002006,similar to AA sequence:IS.faa:ISAjo1
T1459B_7032007_D1_D2	T1	k141_89308	Acinetobacter johnsonii (taxid 40214)	343	648	ISAba44_unknown_IS630_ORF_1	IS630	ab initio prediction:Prodigal:002006,similar to AA sequence:IS.faa:ISAba44
T1512A_10042007_D1_D2	T1	k141_21394	Acinetobacter johnsonii (taxid 40214)	6696	7001	ISAba14_IS150_IS3_ORF_2	IS3	ab initio prediction:Prodigal:002006,similar to AA sequence:IS.faa:ISAba14
T1512B_10042007_D1_D2	T1	k141_58604	Acinetobacter johnsonii (taxid 40214)	920	1219	ISAba22_IS3_IS3_ORF_1	IS3	ab initio prediction:Prodigal:002006,similar to AA sequence:IS.faa:ISAba22
T1512B_10042007_D1_D2	T1	k141_89185	Acinetobacter johnsonii (taxid 40214)	176	559	ISEc18_unknown_IS481_ORF_2	IS481	ab initio prediction:Prodigal:002006,similar to AA sequence:IS.faa:ISEc18
T1567B_07062007_D1_D2	T1	k141_32130	Acinetobacter johnsonii (taxid 40214)	13396	14325	ISAba10_IS903_IS5_ORF	IS5	ab initio prediction:Prodigal:002006,similar to AA sequence:IS.faa:ISAba10
T1593A_2092007_D1_D2	T1	k141_110347	Acinetobacter johnsonii (taxid 40214)	29	220	IS17_IS903_IS5_ORF_2	IS5	ab initio prediction:Prodigal:002006,similar to AA sequence:IS.faa:IS17
T1593B_2092007_D1_D2	T1	k141_72264	Acinetobacter johnsonii (taxid 40214)	103	456	ISAba25_unknown_IS66_ORF_3	IS66	ab initio prediction:Prodigal:002006,similar to AA sequence:IS.faa:ISAba25
T1602A_10082007_D1_D2	T1	k141_10650	Acinetobacter johnsonii (taxid 40214)	26	889	ISAlw19_unknown_IS982_ORF	IS982	ab initio prediction:Prodigal:002006,similar to AA sequence:IS.faa:ISAlw19
T1602B_10082007_D1_D2	T1	k141_13417	Acinetobacter johnsonii (taxid 40214)	26	889	ISAlw19_unknown_IS982_ORF	IS982	ab initio prediction:Prodigal:002006,similar to AA sequence:IS.faa:ISAlw19
T1602B_10082007_D1_D2	T1	k141_25661	Acinetobacter johnsonii (taxid 40214)	1087	1404	ISAlw4_IS51_IS3_ORF_5	IS3	ab initio prediction:Prodigal:002006,similar to AA sequence:IS.faa:ISAlw4
T1657A_22072008_D1_D2	T1	k141_50927	Acinetobacter johnsonii (taxid 40214)	393	710	ISAba34_IS51_IS3_ORF_1	IS3	ab initio prediction:Prodigal:002006,similar to AA sequence:IS.faa:ISAba34
T1657A_22072008_D1_D2	T1	k141_59119	Acinetobacter johnsonii (taxid 40214)	25	117	IS1006_unknown_IS6_ORF_3	IS6	ab initio prediction:Prodigal:002006,similar to AA sequence:IS.faa:IS1006
T1657B_22072008_D1_D2	T1	k141_38031	Acinetobacter johnsonii (taxid 40214)	1530	2144	ISCfe1_unknown_IS607_ORF_3	IS607	ab initio prediction:Prodigal:002006,similar to AA sequence:IS.faa:ISCfe1
T1657B_22072008_D1_D2	T1	k141_50249	Acinetobacter johnsonii (taxid 40214)	6	416	ISAlw32_ISL2_IS5_ORF_2	IS5	ab initio prediction:Prodigal:002006,similar to AA sequence:IS.faa:ISAlw32
T1671B_22032010_D1_D2	T1	k141_90349	Acinetobacter johnsonii (taxid 40214)	100	258	ISAba26_unknown_IS256_ORF_4	IS256	ab initio prediction:Prodigal:002006,similar to AA sequence:IS.faa:ISAba26
T1051A_9022006_D1_D2	T1	k141_100229	Acinetobacter johnsonii XBB1 (taxid 1242245)	32	250	ISAba49_unknown_IS66_ORF_1	IS66	ab initio prediction:Prodigal:002006,similar to AA sequence:IS.faa:ISAba49
T1051A_9022006_D1_D2	T1	k141_8472	Acinetobacter johnsonii XBB1 (taxid 1242245)	3731	4480	IS18_unknown_IS30_ORF_2	IS30	ab initio prediction:Prodigal:002006,similar to AA sequence:IS.faa:IS18
T1051B_9022006_D1_D2	T1	k141_19742	Acinetobacter johnsonii XBB1 (taxid 1242245)	1676	2425	IS18_unknown_IS30_ORF	IS30	ab initio prediction:Prodigal:002006,similar to AA sequence:IS.faa:IS18
T1051B_9022006_D1_D2	T1	k141_63636	Acinetobacter johnsonii XBB1 (taxid 1242245)	12972	13853	ISAba9_unknown_IS982_ORF	IS982	ab initio prediction:Prodigal:002006,similar to AA sequence:IS.faa:ISAba9
T1051B_9022006_D1_D2	T1	k141_63636	Acinetobacter johnsonii XBB1 (taxid 1242245)	2966	3985	ISAba8_unknown_IS21_ORF_2	IS21	ab initio prediction:Prodigal:002006,similar to AA sequence:IS.faa:ISAba8
T1121B_9032006_D1_D2	T1	k141_103958	Acinetobacter johnsonii XBB1 (taxid 1242245)	112	894	ISAba25_unknown_IS66_ORF_4	IS66	ab initio prediction:Prodigal:002006,similar to AA sequence:IS.faa:ISAba25
T1121B_9032006_D1_D2	T1	k141_2002	Acinetobacter johnsonii XBB1 (taxid 1242245)	7318	7926	ISAba2_IS51_IS3_ORF_5	IS3	ab initio prediction:Prodigal:002006,similar to AA sequence:IS.faa:ISAba2
T1121B_9032006_D1_D2	T1	k141_30151	Acinetobacter johnsonii XBB1 (taxid 1242245)	24250	24717	IS606_IS605_IS200/IS605_ORF_1	IS200/IS605	ab initio prediction:Prodigal:002006,similar to AA sequence:IS.faa:IS606
T1121B_9032006_D1_D2	T1	k141_30151	Acinetobacter johnsonii XBB1 (taxid 1242245)	43132	43329	ISAba14_IS150_IS3_ORF_4	IS3	ab initio prediction:Prodigal:002006,similar to AA sequence:IS.faa:ISAba14
T1121B_9032006_D1_D2	T1	k141_34885	Acinetobacter johnsonii XBB1 (taxid 1242245)	136	453	ISAba29_IS51_IS3_ORF_1	IS3	ab initio prediction:Prodigal:002006,similar to AA sequence:IS.faa:ISAba29
T1121B_9032006_D1_D2	T1	k141_40754	Acinetobacter johnsonii XBB1 (taxid 1242245)	15110	15469	ISAbe9_unknown_IS630_ORF_1	IS630	ab initio prediction:Prodigal:002006,similar to AA sequence:IS.faa:ISAbe9
T1121B_9032006_D1_D2	T1	k141_41100	Acinetobacter johnsonii XBB1 (taxid 1242245)	81984	82886	ISAba2_IS51_IS3_ORF_1	IS3	ab initio prediction:Prodigal:002006,similar to AA sequence:IS.faa:ISAba2
T1121B_9032006_D1_D2	T1	k141_41100	Acinetobacter johnsonii XBB1 (taxid 1242245)	82886	83203	ISAba2_IS51_IS3_ORF_2	IS3	ab initio prediction:Prodigal:002006,similar to AA sequence:IS.faa:ISAba2
T1121B_9032006_D1_D2	T1	k141_41100	Acinetobacter johnsonii XBB1 (taxid 1242245)	86595	87527	ISAha2_IS903_IS5_ORF_1	IS5	ab initio prediction:Prodigal:002006,similar to AA sequence:IS.faa:ISAha2
T1121B_9032006_D1_D2	T1	k141_46986	Acinetobacter johnsonii XBB1 (taxid 1242245)	23189	24064	ISAba825_unknown_IS982_ORF	IS982	ab initio prediction:Prodigal:002006,similar to AA sequence:IS.faa:ISAba825
T1121B_9032006_D1_D2	T1	k141_46986	Acinetobacter johnsonii XBB1 (taxid 1242245)	37659	38621	IS18_unknown_IS30_ORF_4	IS30	ab initio prediction:Prodigal:002006,similar to AA sequence:IS.faa:IS18
T1121B_9032006_D1_D2	T1	k141_56967	Acinetobacter johnsonii XBB1 (taxid 1242245)	17242	18030	ISAca1_IS407_IS3_ORF_1	IS3	ab initio prediction:Prodigal:002006,similar to AA sequence:IS.faa:ISAca1
T1121B_9032006_D1_D2	T1	k141_56967	Acinetobacter johnsonii XBB1 (taxid 1242245)	18051	18317	ISAca1_IS407_IS3_ORF_2	IS3	ab initio prediction:Prodigal:002006,similar to AA sequence:IS.faa:ISAca1
T1121B_9032006_D1_D2	T1	k141_57655	Acinetobacter johnsonii XBB1 (taxid 1242245)	396	680	ISEc15_IS51_IS3_ORF_2	IS3	ab initio prediction:Prodigal:002006,similar to AA sequence:IS.faa:ISEc15
T1121B_9032006_D1_D2	T1	k141_61040	Acinetobacter johnsonii XBB1 (taxid 1242245)	14	295	ISSau8_unknown_ISL3_ORF	ISL3	ab initio prediction:Prodigal:002006,similar to AA sequence:IS.faa:ISSau8
T1121B_9032006_D1_D2	T1	k141_61672	Acinetobacter johnsonii XBB1 (taxid 1242245)	57	1007	ISRel12_unknown_IS481_ORF	IS481	ab initio prediction:Prodigal:002006,similar to AA sequence:IS.faa:ISRel12
T1121B_9032006_D1_D2	T1	k141_65101	Acinetobacter johnsonii XBB1 (taxid 1242245)	121	375	IS18_unknown_IS30_ORF_1	IS30	ab initio prediction:Prodigal:002006,similar to AA sequence:IS.faa:IS18
T1121B_9032006_D1_D2	T1	k141_65101	Acinetobacter johnsonii XBB1 (taxid 1242245)	26226	27107	ISAba9_unknown_IS982_ORF	IS982	ab initio prediction:Prodigal:002006,similar to AA sequence:IS.faa:ISAba9
T1121B_9032006_D1_D2	T1	k141_65101	Acinetobacter johnsonii XBB1 (taxid 1242245)	54460	55377	ISSpn3_unknown_ISL3_ORF_1	ISL3	ab initio prediction:Prodigal:002006,similar to AA sequence:IS.faa:ISSpn3
T1121B_9032006_D1_D2	T1	k141_70579	Acinetobacter johnsonii XBB1 (taxid 1242245)	14783	15547	ISAlw11_IS427_IS5_ORF_2	IS5	ab initio prediction:Prodigal:002006,similar to AA sequence:IS.faa:ISAlw11
T1121B_9032006_D1_D2	T1	k141_70579	Acinetobacter johnsonii XBB1 (taxid 1242245)	15836	16699	ISAlw19_unknown_IS982_ORF	IS982	ab initio prediction:Prodigal:002006,similar to AA sequence:IS.faa:ISAlw19
T1121B_9032006_D1_D2	T1	k141_7114	Acinetobacter johnsonii XBB1 (taxid 1242245)	18334	18831	ISAlw18_unknown_IS630_ORF_3	IS630	ab initio prediction:Prodigal:002006,similar to AA sequence:IS.faa:ISAlw18
T1121B_9032006_D1_D2	T1	k141_7114	Acinetobacter johnsonii XBB1 (taxid 1242245)	18869	19345	ISAlw18_unknown_IS630_ORF_4	IS630	ab initio prediction:Prodigal:002006,similar to AA sequence:IS.faa:ISAlw18
T1121B_9032006_D1_D2	T1	k141_77185	Acinetobacter johnsonii XBB1 (taxid 1242245)	6116	7417	ISAlw10_IS4_IS4_ORF_2	IS4	ab initio prediction:Prodigal:002006,similar to AA sequence:IS.faa:ISAlw10
T1121B_9032006_D1_D2	T1	k141_94284	Acinetobacter johnsonii XBB1 (taxid 1242245)	17658	18059	ISAba125_unknown_IS30_ORF_1	IS30	ab initio prediction:Prodigal:002006,similar to AA sequence:IS.faa:ISAba125
T1121B_9032006_D1_D2	T1	k141_98230	Acinetobacter johnsonii XBB1 (taxid 1242245)	13673	15058	ISAzvi6_IS4_IS4_ORF	IS4	ab initio prediction:Prodigal:002006,similar to AA sequence:IS.faa:ISAzvi6
T1166A_2022006_D1_D2	T1	k141_1199	Acinetobacter johnsonii XBB1 (taxid 1242245)	32	442	IS17_IS903_IS5_ORF_5	IS5	ab initio prediction:Prodigal:002006,similar to AA sequence:IS.faa:IS17
T1166A_2022006_D1_D2	T1	k141_24441	Acinetobacter johnsonii XBB1 (taxid 1242245)	71201	71590	ISAbe17_IS3_IS3_ORF_1	IS3	ab initio prediction:Prodigal:002006,similar to AA sequence:IS.faa:ISAbe17
T1166A_2022006_D1_D2	T1	k141_24441	Acinetobacter johnsonii XBB1 (taxid 1242245)	71614	72447	ISAbe17_IS3_IS3_ORF_2	IS3	ab initio prediction:Prodigal:002006,similar to AA sequence:IS.faa:ISAbe17
T1166A_2022006_D1_D2	T1	k141_41183	Acinetobacter johnsonii XBB1 (taxid 1242245)	49048	49407	ISAbe9_unknown_IS630_ORF_1	IS630	ab initio prediction:Prodigal:002006,similar to AA sequence:IS.faa:ISAbe9
T1166A_2022006_D1_D2	T1	k141_41527	Acinetobacter johnsonii XBB1 (taxid 1242245)	9	314	IS18_unknown_IS30_ORF	IS30	ab initio prediction:Prodigal:002006,similar to AA sequence:IS.faa:IS18
T1166A_2022006_D1_D2	T1	k141_46520	Acinetobacter johnsonii XBB1 (taxid 1242245)	141799	142023	ISRel12_unknown_IS481_ORF	IS481	ab initio prediction:Prodigal:002006,similar to AA sequence:IS.faa:ISRel12
T1166A_2022006_D1_D2	T1	k141_6632	Acinetobacter johnsonii XBB1 (taxid 1242245)	47044	47166	ISAba5_IS903_IS5_ORF	IS5	ab initio prediction:Prodigal:002006,similar to AA sequence:IS.faa:ISAba5
T1166A_2022006_D1_D2	T1	k141_7382	Acinetobacter johnsonii XBB1 (taxid 1242245)	52648	53529	ISAba9_unknown_IS982_ORF	IS982	ab initio prediction:Prodigal:002006,similar to AA sequence:IS.faa:ISAba9
T1166B_2022006_D1_D2	T1	k141_15597	Acinetobacter johnsonii XBB1 (taxid 1242245)	327	632	ISAcsp5_IS150_IS3_ORF_6	IS3	ab initio prediction:Prodigal:002006,similar to AA sequence:IS.faa:ISAcsp5
T1166B_2022006_D1_D2	T1	k141_23320	Acinetobacter johnsonii XBB1 (taxid 1242245)	349	1068	ISAba13_IS903_IS5_ORF_1	IS5	ab initio prediction:Prodigal:002006,similar to AA sequence:IS.faa:ISAba13
T1166B_2022006_D1_D2	T1	k141_23320	Acinetobacter johnsonii XBB1 (taxid 1242245)	4588	4842	ISAba125_unknown_IS30_ORF	IS30	ab initio prediction:Prodigal:002006,similar to AA sequence:IS.faa:ISAba125
T1166B_2022006_D1_D2	T1	k141_25151	Acinetobacter johnsonii XBB1 (taxid 1242245)	2122	2535	ISAba30_IS605_IS200/IS605_ORF_1	IS200/IS605	ab initio prediction:Prodigal:002006,similar to AA sequence:IS.faa:ISAba30
T1166B_2022006_D1_D2	T1	k141_27806	Acinetobacter johnsonii XBB1 (taxid 1242245)	126	704	ISAlw2_unknown_IS1_ORF	IS1	ab initio prediction:Prodigal:002006,similar to AA sequence:IS.faa:ISAlw2
T1166B_2022006_D1_D2	T1	k141_35813	Acinetobacter johnsonii XBB1 (taxid 1242245)	153469	154623	ISAbe18_IS4Sa_IS4_ORF_1	IS4	ab initio prediction:Prodigal:002006,similar to AA sequence:IS.faa:ISAbe18
T1166B_2022006_D1_D2	T1	k141_38268	Acinetobacter johnsonii XBB1 (taxid 1242245)	34	339	ISAcsp5_IS150_IS3_ORF_5	IS3	ab initio prediction:Prodigal:002006,similar to AA sequence:IS.faa:ISAcsp5
T1166B_2022006_D1_D2	T1	k141_38268	Acinetobacter johnsonii XBB1 (taxid 1242245)	4447	4764	ISAba34_IS51_IS3_ORF_1	IS3	ab initio prediction:Prodigal:002006,similar to AA sequence:IS.faa:ISAba34
T1166B_2022006_D1_D2	T1	k141_38268	Acinetobacter johnsonii XBB1 (taxid 1242245)	598	1560	IS18_unknown_IS30_ORF	IS30	ab initio prediction:Prodigal:002006,similar to AA sequence:IS.faa:IS18
T1166B_2022006_D1_D2	T1	k141_39933	Acinetobacter johnsonii XBB1 (taxid 1242245)	24008	24238	ISAlw27_IS150_IS3_ORF_4	IS3	ab initio prediction:Prodigal:002006,similar to AA sequence:IS.faa:ISAlw27
T1284B_16032007_D1_D2	T1	k141_122290	Acinetobacter johnsonii XBB1 (taxid 1242245)	471	1469	ISAba8_unknown_IS21_ORF_1	IS21	ab initio prediction:Prodigal:002006,similar to AA sequence:IS.faa:ISAba8
T1366A_21122006_D1_D2	T1	k141_22669	Acinetobacter johnsonii XBB1 (taxid 1242245)	97	690	ISAba36_IS1016_IS1595_ORF	IS1595	ab initio prediction:Prodigal:002006,similar to AA sequence:IS.faa:ISAba36
T1366B_21122006_D1_D2	T1	k141_15328	Acinetobacter johnsonii XBB1 (taxid 1242245)	670	969	ISAba22_IS3_IS3_ORF_3	IS3	ab initio prediction:Prodigal:002006,similar to AA sequence:IS.faa:ISAba22
T1366B_21122006_D1_D2	T1	k141_42822	Acinetobacter johnsonii XBB1 (taxid 1242245)	3260	3961	ISAlw2_unknown_IS1_ORF	IS1	ab initio prediction:Prodigal:002006,similar to AA sequence:IS.faa:ISAlw2
T1366B_21122006_D1_D2	T1	k141_7964	Acinetobacter johnsonii XBB1 (taxid 1242245)	5038	5598	ISAba33_IS10_IS4_ORF_1	IS4	ab initio prediction:Prodigal:002006,similar to AA sequence:IS.faa:ISAba33
T1366B_21122006_D1_D2	T1	k141_7964	Acinetobacter johnsonii XBB1 (taxid 1242245)	5595	6131	ISAba33_IS10_IS4_ORF_2	IS4	ab initio prediction:Prodigal:002006,similar to AA sequence:IS.faa:ISAba33
T1366B_21122006_D1_D2	T1	k141_9390	Acinetobacter johnsonii XBB1 (taxid 1242245)	233	931	ISAba49_unknown_IS66_ORF_1	IS66	ab initio prediction:Prodigal:002006,similar to AA sequence:IS.faa:ISAba49
T1393A_23012007_D1_D2	T1	k141_102174	Acinetobacter johnsonii XBB1 (taxid 1242245)	3320	4021	ISAlw2_unknown_IS1_ORF	IS1	ab initio prediction:Prodigal:002006,similar to AA sequence:IS.faa:ISAlw2
T1393A_23012007_D1_D2	T1	k141_102718	Acinetobacter johnsonii XBB1 (taxid 1242245)	237	578	IS18_unknown_IS30_ORF_1	IS30	ab initio prediction:Prodigal:002006,similar to AA sequence:IS.faa:IS18
T1393A_23012007_D1_D2	T1	k141_50217	Acinetobacter johnsonii XBB1 (taxid 1242245)	4470	5189	ISAba13_IS903_IS5_ORF	IS5	ab initio prediction:Prodigal:002006,similar to AA sequence:IS.faa:ISAba13
T1393A_23012007_D1_D2	T1	k141_50217	Acinetobacter johnsonii XBB1 (taxid 1242245)	696	950	ISAba125_unknown_IS30_ORF_3	IS30	ab initio prediction:Prodigal:002006,similar to AA sequence:IS.faa:ISAba125
T1393B_23012007_D1_D2	T1	k141_144388	Acinetobacter johnsonii XBB1 (taxid 1242245)	740	1027	ISAba8_unknown_IS21_ORF_5	IS21	ab initio prediction:Prodigal:002006,similar to AA sequence:IS.faa:ISAba8
T1393B_23012007_D1_D2	T1	k141_161577	Acinetobacter johnsonii XBB1 (taxid 1242245)	1625	2119	ISAba31_IS427_IS5_ORF_3	IS5	ab initio prediction:Prodigal:002006,similar to AA sequence:IS.faa:ISAba31
T1393B_23012007_D1_D2	T1	k141_173842	Acinetobacter johnsonii XBB1 (taxid 1242245)	2492	2998	IS1301_IS427_IS5_ORF	IS5	ab initio prediction:Prodigal:002006,similar to AA sequence:IS.faa:IS1301
T1393B_23012007_D1_D2	T1	k141_173842	Acinetobacter johnsonii XBB1 (taxid 1242245)	3488	4093	ISAha1_IS903_IS5_ORF_1	IS5	ab initio prediction:Prodigal:002006,similar to AA sequence:IS.faa:ISAha1
T1393B_23012007_D1_D2	T1	k141_173842	Acinetobacter johnsonii XBB1 (taxid 1242245)	7282	7440	ISAba26_unknown_IS256_ORF_1	IS256	ab initio prediction:Prodigal:002006,similar to AA sequence:IS.faa:ISAba26
T1393B_23012007_D1_D2	T1	k141_194003	Acinetobacter johnsonii XBB1 (taxid 1242245)	2383	2619	IS17_IS903_IS5_ORF_1	IS5	ab initio prediction:Prodigal:002006,similar to AA sequence:IS.faa:IS17
T1393B_23012007_D1_D2	T1	k141_194003	Acinetobacter johnsonii XBB1 (taxid 1242245)	4975	5907	ISAha1_IS903_IS5_ORF_2	IS5	ab initio prediction:Prodigal:002006,similar to AA sequence:IS.faa:ISAha1
T1416B_21042007_D1_D2	T1	k141_16538	Acinetobacter johnsonii XBB1 (taxid 1242245)	30129	30518	ISAbe17_IS3_IS3_ORF_1	IS3	ab initio prediction:Prodigal:002006,similar to AA sequence:IS.faa:ISAbe17
T1416B_21042007_D1_D2	T1	k141_16538	Acinetobacter johnsonii XBB1 (taxid 1242245)	30590	31366	ISAbe17_IS3_IS3_ORF_2	IS3	ab initio prediction:Prodigal:002006,similar to AA sequence:IS.faa:ISAbe17
T1416B_21042007_D1_D2	T1	k141_22248	Acinetobacter johnsonii XBB1 (taxid 1242245)	849	1868	ISAba8_unknown_IS21_ORF_2	IS21	ab initio prediction:Prodigal:002006,similar to AA sequence:IS.faa:ISAba8
T1416B_21042007_D1_D2	T1	k141_34353	Acinetobacter johnsonii XBB1 (taxid 1242245)	1480	1764	ISEc15_IS51_IS3_ORF_1	IS3	ab initio prediction:Prodigal:002006,similar to AA sequence:IS.faa:ISEc15
T1416B_21042007_D1_D2	T1	k141_34353	Acinetobacter johnsonii XBB1 (taxid 1242245)	16	357	ISAca1_IS407_IS3_ORF_3	IS3	ab initio prediction:Prodigal:002006,similar to AA sequence:IS.faa:ISAca1
T1416B_21042007_D1_D2	T1	k141_34353	Acinetobacter johnsonii XBB1 (taxid 1242245)	1812	2618	ISEc15_IS51_IS3_ORF_2	IS3	ab initio prediction:Prodigal:002006,similar to AA sequence:IS.faa:ISEc15
T1416B_21042007_D1_D2	T1	k141_40009	Acinetobacter johnsonii XBB1 (taxid 1242245)	34552	34911	ISAbe9_unknown_IS630_ORF_2	IS630	ab initio prediction:Prodigal:002006,similar to AA sequence:IS.faa:ISAbe9
T1416B_21042007_D1_D2	T1	k141_9699	Acinetobacter johnsonii XBB1 (taxid 1242245)	1368	2087	ISAba13_IS903_IS5_ORF_1	IS5	ab initio prediction:Prodigal:002006,similar to AA sequence:IS.faa:ISAba13
T1447B_15032007_D1_D2	T1	k141_27020	Acinetobacter johnsonii XBB1 (taxid 1242245)	3234	3470	IS17_IS903_IS5_ORF_2	IS5	ab initio prediction:Prodigal:002006,similar to AA sequence:IS.faa:IS17
T1459B_7032007_D1_D2	T1	k141_85603	Acinetobacter johnsonii XBB1 (taxid 1242245)	38	526	ISAlw19_unknown_IS982_ORF_2	IS982	ab initio prediction:Prodigal:002006,similar to AA sequence:IS.faa:ISAlw19
T1512A_10042007_D1_D2	T1	k141_101478	Acinetobacter johnsonii XBB1 (taxid 1242245)	667	1686	ISAba8_unknown_IS21_ORF_1	IS21	ab initio prediction:Prodigal:002006,similar to AA sequence:IS.faa:ISAba8
T1512A_10042007_D1_D2	T1	k141_11042	Acinetobacter johnsonii XBB1 (taxid 1242245)	1531	2250	ISAba13_IS903_IS5_ORF_2	IS5	ab initio prediction:Prodigal:002006,similar to AA sequence:IS.faa:ISAba13
T1512A_10042007_D1_D2	T1	k141_11042	Acinetobacter johnsonii XBB1 (taxid 1242245)	40	435	ISAlw4_IS51_IS3_ORF_3	IS3	ab initio prediction:Prodigal:002006,similar to AA sequence:IS.faa:ISAlw4
T1512A_10042007_D1_D2	T1	k141_11042	Acinetobacter johnsonii XBB1 (taxid 1242245)	5770	6024	ISAba125_unknown_IS30_ORF_1	IS30	ab initio prediction:Prodigal:002006,similar to AA sequence:IS.faa:ISAba125
T1512A_10042007_D1_D2	T1	k141_11042	Acinetobacter johnsonii XBB1 (taxid 1242245)	956	1273	ISAba34_IS51_IS3_ORF_1	IS3	ab initio prediction:Prodigal:002006,similar to AA sequence:IS.faa:ISAba34
T1512A_10042007_D1_D2	T1	k141_82061	Acinetobacter johnsonii XBB1 (taxid 1242245)	2675	3376	ISAlw2_unknown_IS1_ORF	IS1	ab initio prediction:Prodigal:002006,similar to AA sequence:IS.faa:ISAlw2
T1512B_10042007_D1_D2	T1	k141_38330	Acinetobacter johnsonii XBB1 (taxid 1242245)	89	1108	ISAba8_unknown_IS21_ORF_1	IS21	ab initio prediction:Prodigal:002006,similar to AA sequence:IS.faa:ISAba8
T1512B_10042007_D1_D2	T1	k141_44426	Acinetobacter johnsonii XBB1 (taxid 1242245)	905	1063	ISAba26_unknown_IS256_ORF_1	IS256	ab initio prediction:Prodigal:002006,similar to AA sequence:IS.faa:ISAba26
T1512B_10042007_D1_D2	T1	k141_46801	Acinetobacter johnsonii XBB1 (taxid 1242245)	11863	12081	ISAcsp2_unknown_IS982_ORF_2	IS982	ab initio prediction:Prodigal:002006,similar to AA sequence:IS.faa:ISAcsp2
T1512B_10042007_D1_D2	T1	k141_46801	Acinetobacter johnsonii XBB1 (taxid 1242245)	12139	12768	ISAcsp2_unknown_IS982_ORF_3	IS982	ab initio prediction:Prodigal:002006,similar to AA sequence:IS.faa:ISAcsp2
T1512B_10042007_D1_D2	T1	k141_46801	Acinetobacter johnsonii XBB1 (taxid 1242245)	76	474	ISAba27_ISL2_IS5_ORF_1	IS5	ab initio prediction:Prodigal:002006,similar to AA sequence:IS.faa:ISAba27
T1512B_10042007_D1_D2	T1	k141_46801	Acinetobacter johnsonii XBB1 (taxid 1242245)	8699	9451	ISAha1_IS903_IS5_ORF	IS5	ab initio prediction:Prodigal:002006,similar to AA sequence:IS.faa:ISAha1
T1567A_07062007_D1_D2	T1	k141_29554	Acinetobacter johnsonii XBB1 (taxid 1242245)	93	278	ISAba12_IS903_IS5_ORF_1	IS5	ab initio prediction:Prodigal:002006,similar to AA sequence:IS.faa:ISAba12
T1602B_10082007_D1_D2	T1	k141_28883	Acinetobacter johnsonii XBB1 (taxid 1242245)	190	432	ISAba46_unknown_IS66_ORF_4	IS66	ab initio prediction:Prodigal:002006,similar to AA sequence:IS.faa:ISAba46
T1657B_22072008_D1_D2	T1	k141_18968	Acinetobacter johnsonii XBB1 (taxid 1242245)	381	518	ISAha2_IS903_IS5_ORF_2	IS5	ab initio prediction:Prodigal:002006,similar to AA sequence:IS.faa:ISAha2
T1657B_22072008_D1_D2	T1	k141_19312	Acinetobacter johnsonii XBB1 (taxid 1242245)	63	302	ISAba32_IS1202_ISNCY_ORF_2	ISNCY	ab initio prediction:Prodigal:002006,similar to AA sequence:IS.faa:ISAba32
T1671B_22032010_D1_D2	T1	k141_101281	Acinetobacter johnsonii XBB1 (taxid 1242245)	65	355	ISAha1_IS903_IS5_ORF	IS5	ab initio prediction:Prodigal:002006,similar to AA sequence:IS.faa:ISAha1
T1051B_9022006_D1_D2	T1	k141_65571	Acinetobacter junii (taxid 40215)	419	541	ISAba2_IS51_IS3_ORF_2	IS3	ab initio prediction:Prodigal:002006,similar to AA sequence:IS.faa:ISAba2
T1051B_9022006_D1_D2	T1	k141_65571	Acinetobacter junii (taxid 40215)	57	419	ISAba34_IS51_IS3_ORF_4	IS3	ab initio prediction:Prodigal:002006,similar to AA sequence:IS.faa:ISAba34
T1166A_2022006_D1_D2	T1	k141_17882	Acinetobacter junii (taxid 40215)	783	1055	ISVch1_unknown_IS481_ORF	IS481	ab initio prediction:Prodigal:002006,similar to AA sequence:IS.faa:ISVch1
T1284B_16032007_D1_D2	T1	k141_23914	Acinetobacter junii (taxid 40215)	204	509	ISAba14_IS150_IS3_ORF_1	IS3	ab initio prediction:Prodigal:002006,similar to AA sequence:IS.faa:ISAba14
T1366B_21122006_D1_D2	T1	k141_15440	Acinetobacter junii (taxid 40215)	114	338	ISAba22_IS3_IS3_ORF_4	IS3	ab initio prediction:Prodigal:002006,similar to AA sequence:IS.faa:ISAba22
T1366B_21122006_D1_D2	T1	k141_32322	Acinetobacter junii (taxid 40215)	1922	2317	ISAlw14_ISL2_IS5_ORF_1	IS5	ab initio prediction:Prodigal:002006,similar to AA sequence:IS.faa:ISAlw14
T1366B_21122006_D1_D2	T1	k141_32322	Acinetobacter junii (taxid 40215)	2265	2735	ISAlw14_ISL2_IS5_ORF_2	IS5	ab initio prediction:Prodigal:002006,similar to AA sequence:IS.faa:ISAlw14
T1366B_21122006_D1_D2	T1	k141_32322	Acinetobacter junii (taxid 40215)	2821	3162	ISAba34_IS51_IS3_ORF_1	IS3	ab initio prediction:Prodigal:002006,similar to AA sequence:IS.faa:ISAba34
T1459B_7032007_D1_D2	T1	k141_109878	Acinetobacter junii (taxid 40215)	30	242	ISEc24_IS51_IS3_ORF_2	IS3	ab initio prediction:Prodigal:002006,similar to AA sequence:IS.faa:ISEc24
T1512A_10042007_D1_D2	T1	k141_42258	Acinetobacter junii (taxid 40215)	115	477	ISAlw14_ISL2_IS5_ORF_1	IS5	ab initio prediction:Prodigal:002006,similar to AA sequence:IS.faa:ISAlw14
T1567A_07062007_D1_D2	T1	k141_10511	Acinetobacter junii (taxid 40215)	12514	12936	ISAba11_ISAba11_IS701_ORF_4	IS701	ab initio prediction:Prodigal:002006,similar to AA sequence:IS.faa:ISAba11
T1567A_07062007_D1_D2	T1	k141_11107	Acinetobacter junii (taxid 40215)	5253	5573	ISAba44_unknown_IS630_ORF_1	IS630	ab initio prediction:Prodigal:002006,similar to AA sequence:IS.faa:ISAba44
T1567A_07062007_D1_D2	T1	k141_11107	Acinetobacter junii (taxid 40215)	5926	6273	ISAba44_unknown_IS630_ORF_2	IS630	ab initio prediction:Prodigal:002006,similar to AA sequence:IS.faa:ISAba44
T1567A_07062007_D1_D2	T1	k141_11367	Acinetobacter junii (taxid 40215)	6	368	ISAlw14_ISL2_IS5_ORF_2	IS5	ab initio prediction:Prodigal:002006,similar to AA sequence:IS.faa:ISAlw14
T1567A_07062007_D1_D2	T1	k141_11459	Acinetobacter junii (taxid 40215)	156	536	ISAba11_ISAba11_IS701_ORF_2	IS701	ab initio prediction:Prodigal:002006,similar to AA sequence:IS.faa:ISAba11
T1567A_07062007_D1_D2	T1	k141_12001	Acinetobacter junii (taxid 40215)	105	278	ISAlw16_unknown_IS66_ORF_1	IS66	ab initio prediction:Prodigal:002006,similar to AA sequence:IS.faa:ISAlw16
T1567A_07062007_D1_D2	T1	k141_12575	Acinetobacter junii (taxid 40215)	41	178	ISAba10_IS903_IS5_ORF_3	IS5	ab initio prediction:Prodigal:002006,similar to AA sequence:IS.faa:ISAba10
T1567A_07062007_D1_D2	T1	k141_12921	Acinetobacter junii (taxid 40215)	37	600	ISAlw7_IS4Sa_IS4_ORF	IS4	ab initio prediction:Prodigal:002006,similar to AA sequence:IS.faa:ISAlw7
T1567A_07062007_D1_D2	T1	k141_13934	Acinetobacter junii (taxid 40215)	17587	18516	ISAba10_IS903_IS5_ORF_2	IS5	ab initio prediction:Prodigal:002006,similar to AA sequence:IS.faa:ISAba10
T1567A_07062007_D1_D2	T1	k141_15481	Acinetobacter junii (taxid 40215)	145	270	ISAca1_IS407_IS3_ORF_1	IS3	ab initio prediction:Prodigal:002006,similar to AA sequence:IS.faa:ISAca1
T1567A_07062007_D1_D2	T1	k141_15481	Acinetobacter junii (taxid 40215)	291	1079	ISAca1_IS407_IS3_ORF_2	IS3	ab initio prediction:Prodigal:002006,similar to AA sequence:IS.faa:ISAca1
T1567A_07062007_D1_D2	T1	k141_15659	Acinetobacter junii (taxid 40215)	105	665	ISAba33_IS10_IS4_ORF_3	IS4	ab initio prediction:Prodigal:002006,similar to AA sequence:IS.faa:ISAba33
T1567A_07062007_D1_D2	T1	k141_15659	Acinetobacter junii (taxid 40215)	662	952	ISAba33_IS10_IS4_ORF_4	IS4	ab initio prediction:Prodigal:002006,similar to AA sequence:IS.faa:ISAba33
T1567A_07062007_D1_D2	T1	k141_16086	Acinetobacter junii (taxid 40215)	88	471	ISAlw16_unknown_IS66_ORF_2	IS66	ab initio prediction:Prodigal:002006,similar to AA sequence:IS.faa:ISAlw16
T1567A_07062007_D1_D2	T1	k141_16505	Acinetobacter junii (taxid 40215)	60	761	ISPa14_unknown_IS1_ORF	IS1	ab initio prediction:Prodigal:002006,similar to AA sequence:IS.faa:ISPa14
T1567A_07062007_D1_D2	T1	k141_17908	Acinetobacter junii (taxid 40215)	9951	10883	ISAha3_IS903_IS5_ORF_2	IS5	ab initio prediction:Prodigal:002006,similar to AA sequence:IS.faa:ISAha3
T1567A_07062007_D1_D2	T1	k141_2	Acinetobacter junii (taxid 40215)	18454	19191	ISEc18_unknown_IS481_ORF	IS481	ab initio prediction:Prodigal:002006,similar to AA sequence:IS.faa:ISEc18
T1567A_07062007_D1_D2	T1	k141_2	Acinetobacter junii (taxid 40215)	20579	21394	ISAha3_IS903_IS5_ORF_1	IS5	ab initio prediction:Prodigal:002006,similar to AA sequence:IS.faa:ISAha3
T1567A_07062007_D1_D2	T1	k141_20124	Acinetobacter junii (taxid 40215)	81	236	ISAba11_ISAba11_IS701_ORF_3	IS701	ab initio prediction:Prodigal:002006,similar to AA sequence:IS.faa:ISAba11
T1567A_07062007_D1_D2	T1	k141_21725	Acinetobacter junii (taxid 40215)	22457	23134	ISAba125_unknown_IS30_ORF_1	IS30	ab initio prediction:Prodigal:002006,similar to AA sequence:IS.faa:ISAba125
T1567A_07062007_D1_D2	T1	k141_21725	Acinetobacter junii (taxid 40215)	30299	30646	ISAju1_IS1016_IS1595_ORF_2	IS1595	ab initio prediction:Prodigal:002006,similar to AA sequence:IS.faa:ISAju1
T1567A_07062007_D1_D2	T1	k141_2260	Acinetobacter junii (taxid 40215)	284	844	ISAba33_IS10_IS4_ORF_5	IS4	ab initio prediction:Prodigal:002006,similar to AA sequence:IS.faa:ISAba33
T1567A_07062007_D1_D2	T1	k141_24428	Acinetobacter junii (taxid 40215)	1855	2139	ISAlw27_IS150_IS3_ORF_2	IS3	ab initio prediction:Prodigal:002006,similar to AA sequence:IS.faa:ISAlw27
T1567A_07062007_D1_D2	T1	k141_28086	Acinetobacter junii (taxid 40215)	1104	2723	ISAba17_unknown_IS66_ORF_3	IS66	ab initio prediction:Prodigal:002006,similar to AA sequence:IS.faa:ISAba17
T1567A_07062007_D1_D2	T1	k141_29723	Acinetobacter junii (taxid 40215)	497	934	ISAca1_IS407_IS3_ORF_4	IS3	ab initio prediction:Prodigal:002006,similar to AA sequence:IS.faa:ISAca1
T1567A_07062007_D1_D2	T1	k141_29993	Acinetobacter junii (taxid 40215)	21188	21487	ISAlw14_ISL2_IS5_ORF_3	IS5	ab initio prediction:Prodigal:002006,similar to AA sequence:IS.faa:ISAlw14
T1567A_07062007_D1_D2	T1	k141_30011	Acinetobacter junii (taxid 40215)	679	1398	ISAba125_unknown_IS30_ORF_2	IS30	ab initio prediction:Prodigal:002006,similar to AA sequence:IS.faa:ISAba125
T1567A_07062007_D1_D2	T1	k141_30876	Acinetobacter junii (taxid 40215)	181	378	ISAba11_ISAba11_IS701_ORF_5	IS701	ab initio prediction:Prodigal:002006,similar to AA sequence:IS.faa:ISAba11
T1567A_07062007_D1_D2	T1	k141_31339	Acinetobacter junii (taxid 40215)	1214	1960	ISAba31_IS427_IS5_ORF	IS5	ab initio prediction:Prodigal:002006,similar to AA sequence:IS.faa:ISAba31
T1567A_07062007_D1_D2	T1	k141_486	Acinetobacter junii (taxid 40215)	17866	18735	ISAba12_IS903_IS5_ORF_2	IS5	ab initio prediction:Prodigal:002006,similar to AA sequence:IS.faa:ISAba12
T1567A_07062007_D1_D2	T1	k141_5617	Acinetobacter junii (taxid 40215)	18170	18493	ISAba11_ISAba11_IS701_ORF_6	IS701	ab initio prediction:Prodigal:002006,similar to AA sequence:IS.faa:ISAba11
T1567A_07062007_D1_D2	T1	k141_5803	Acinetobacter junii (taxid 40215)	32336	32671	ISAba33_IS10_IS4_ORF_2	IS4	ab initio prediction:Prodigal:002006,similar to AA sequence:IS.faa:ISAba33
T1567A_07062007_D1_D2	T1	k141_6101	Acinetobacter junii (taxid 40215)	4560	5222	ISAcra1_IS1016_IS1595_ORF	IS1595	ab initio prediction:Prodigal:002006,similar to AA sequence:IS.faa:ISAcra1
T1567A_07062007_D1_D2	T1	k141_70	Acinetobacter junii (taxid 40215)	22526	22759	ISAba33_IS10_IS4_ORF_1	IS4	ab initio prediction:Prodigal:002006,similar to AA sequence:IS.faa:ISAba33
T1567A_07062007_D1_D2	T1	k141_7223	Acinetobacter junii (taxid 40215)	40	828	ISAca1_IS407_IS3_ORF_5	IS3	ab initio prediction:Prodigal:002006,similar to AA sequence:IS.faa:ISAca1
T1567A_07062007_D1_D2	T1	k141_7223	Acinetobacter junii (taxid 40215)	849	1115	ISAca1_IS407_IS3_ORF_6	IS3	ab initio prediction:Prodigal:002006,similar to AA sequence:IS.faa:ISAca1
T1567A_07062007_D1_D2	T1	k141_7486	Acinetobacter junii (taxid 40215)	16	693	ISAju1_IS1016_IS1595_ORF_1	IS1595	ab initio prediction:Prodigal:002006,similar to AA sequence:IS.faa:ISAju1
T1567A_07062007_D1_D2	T1	k141_8416	Acinetobacter junii (taxid 40215)	3349	3480	ISAba2_IS51_IS3_ORF_3	IS3	ab initio prediction:Prodigal:002006,similar to AA sequence:IS.faa:ISAba2
T1567A_07062007_D1_D2	T1	k141_8416	Acinetobacter junii (taxid 40215)	3480	3797	ISAba34_IS51_IS3_ORF_1	IS3	ab initio prediction:Prodigal:002006,similar to AA sequence:IS.faa:ISAba34
T1567A_07062007_D1_D2	T1	k141_9252	Acinetobacter junii (taxid 40215)	6972	7619	IS1663_unknown_IS110_ORF	IS110	ab initio prediction:Prodigal:002006,similar to AA sequence:IS.faa:IS1663
T1567A_07062007_D1_D2	T1	k141_9252	Acinetobacter junii (taxid 40215)	7650	7958	ISEch1_IS1111_IS110_ORF	IS110	ab initio prediction:Prodigal:002006,similar to AA sequence:IS.faa:ISEch1
T1567A_07062007_D1_D2	T1	k141_9411	Acinetobacter junii (taxid 40215)	55723	56280	ISAba49_unknown_IS66_ORF_3	IS66	ab initio prediction:Prodigal:002006,similar to AA sequence:IS.faa:ISAba49
T1567A_07062007_D1_D2	T1	k141_9795	Acinetobacter junii (taxid 40215)	20955	21434	ISEc15_IS51_IS3_ORF_2	IS3	ab initio prediction:Prodigal:002006,similar to AA sequence:IS.faa:ISEc15
T1567B_07062007_D1_D2	T1	k141_3160	Acinetobacter junii (taxid 40215)	264	626	ISAlw14_ISL2_IS5_ORF_3	IS5	ab initio prediction:Prodigal:002006,similar to AA sequence:IS.faa:ISAlw14
T1567B_07062007_D1_D2	T1	k141_4842	Acinetobacter junii (taxid 40215)	63	740	ISAju1_IS1016_IS1595_ORF	IS1595	ab initio prediction:Prodigal:002006,similar to AA sequence:IS.faa:ISAju1
T1567B_07062007_D1_D2	T1	k141_8872	Acinetobacter junii (taxid 40215)	181	1335	ISAbe18_IS4Sa_IS4_ORF	IS4	ab initio prediction:Prodigal:002006,similar to AA sequence:IS.faa:ISAbe18
T1671B_22032010_D1_D2	T1	k141_65954	Acinetobacter junii (taxid 40215)	234	644	ISAha2_IS903_IS5_ORF_4	IS5	ab initio prediction:Prodigal:002006,similar to AA sequence:IS.faa:ISAha2
T1051A_9022006_D1_D2	T1	k141_153734	Acinetobacter lwoffii (taxid 28090)	102	512	IS17_IS903_IS5_ORF	IS5	ab initio prediction:Prodigal:002006,similar to AA sequence:IS.faa:IS17
T1051A_9022006_D1_D2	T1	k141_24275	Acinetobacter lwoffii (taxid 28090)	141	635	ISAba31_IS427_IS5_ORF_2	IS5	ab initio prediction:Prodigal:002006,similar to AA sequence:IS.faa:ISAba31
T1051A_9022006_D1_D2	T1	k141_24275	Acinetobacter lwoffii (taxid 28090)	4771	5184	ISAlw13_IS427_IS5_ORF_3	IS5	ab initio prediction:Prodigal:002006,similar to AA sequence:IS.faa:ISAlw13
T1051A_9022006_D1_D2	T1	k141_68662	Acinetobacter lwoffii (taxid 28090)	6802	7503	ISPa14_unknown_IS1_ORF	IS1	ab initio prediction:Prodigal:002006,similar to AA sequence:IS.faa:ISPa14
T1051A_9022006_D1_D2	T1	k141_68662	Acinetobacter lwoffii (taxid 28090)	7506	7742	ISAba32_IS1202_ISNCY_ORF_1	ISNCY	ab initio prediction:Prodigal:002006,similar to AA sequence:IS.faa:ISAba32
T1051B_9022006_D1_D2	T1	k141_23243	Acinetobacter lwoffii (taxid 28090)	166	579	ISAlw13_IS427_IS5_ORF_3	IS5	ab initio prediction:Prodigal:002006,similar to AA sequence:IS.faa:ISAlw13
T1051B_9022006_D1_D2	T1	k141_23243	Acinetobacter lwoffii (taxid 28090)	4715	5461	ISAba31_IS427_IS5_ORF	IS5	ab initio prediction:Prodigal:002006,similar to AA sequence:IS.faa:ISAba31
T1051B_9022006_D1_D2	T1	k141_49474	Acinetobacter lwoffii (taxid 28090)	252	470	ISAba44_unknown_IS630_ORF_2	IS630	ab initio prediction:Prodigal:002006,similar to AA sequence:IS.faa:ISAba44
T1051B_9022006_D1_D2	T1	k141_54481	Acinetobacter lwoffii (taxid 28090)	6802	7503	ISPa14_unknown_IS1_ORF	IS1	ab initio prediction:Prodigal:002006,similar to AA sequence:IS.faa:ISPa14
T1051B_9022006_D1_D2	T1	k141_54481	Acinetobacter lwoffii (taxid 28090)	7506	7742	ISAba32_IS1202_ISNCY_ORF_3	ISNCY	ab initio prediction:Prodigal:002006,similar to AA sequence:IS.faa:ISAba32
T1056A_26072005_D1_S7	T1	k141_5582	Acinetobacter lwoffii (taxid 28090)	62	289	ISAlw15_ISL2_IS5_ORF_2	IS5	ab initio prediction:Prodigal:002006,similar to AA sequence:IS.faa:ISAlw15
T1121B_9032006_D1_D2	T1	k141_34950	Acinetobacter lwoffii (taxid 28090)	220	648	ISAba31_IS427_IS5_ORF_4	IS5	ab initio prediction:Prodigal:002006,similar to AA sequence:IS.faa:ISAba31
T1121B_9032006_D1_D2	T1	k141_76460	Acinetobacter lwoffii (taxid 28090)	7975	8280	ISAba14_IS150_IS3_ORF_1	IS3	ab initio prediction:Prodigal:002006,similar to AA sequence:IS.faa:ISAba14
T1166A_2022006_D1_D2	T1	k141_1283	Acinetobacter lwoffii (taxid 28090)	21205	22065	ISAlw20_unknown_IS982_ORF	IS982	ab initio prediction:Prodigal:002006,similar to AA sequence:IS.faa:ISAlw20
T1166A_2022006_D1_D2	T1	k141_15174	Acinetobacter lwoffii (taxid 28090)	1326	1442	ISAlw22_IS1202_ISNCY_ORF_2	ISNCY	ab initio prediction:Prodigal:002006,similar to AA sequence:IS.faa:ISAlw22
T1166A_2022006_D1_D2	T1	k141_15535	Acinetobacter lwoffii (taxid 28090)	4118	4516	ISAba27_ISL2_IS5_ORF_8	IS5	ab initio prediction:Prodigal:002006,similar to AA sequence:IS.faa:ISAba27
T1166A_2022006_D1_D2	T1	k141_16008	Acinetobacter lwoffii (taxid 28090)	94	285	ISAlw15_ISL2_IS5_ORF_1	IS5	ab initio prediction:Prodigal:002006,similar to AA sequence:IS.faa:ISAlw15
T1166A_2022006_D1_D2	T1	k141_16701	Acinetobacter lwoffii (taxid 28090)	100	732	ISAba18_IS51_IS3_ORF_2	IS3	ab initio prediction:Prodigal:002006,similar to AA sequence:IS.faa:ISAba18
T1166A_2022006_D1_D2	T1	k141_17964	Acinetobacter lwoffii (taxid 28090)	17	781	ISAlw10_IS4_IS4_ORF_1	IS4	ab initio prediction:Prodigal:002006,similar to AA sequence:IS.faa:ISAlw10
T1166A_2022006_D1_D2	T1	k141_17964	Acinetobacter lwoffii (taxid 28090)	782	1321	ISAlw10_IS4_IS4_ORF_2	IS4	ab initio prediction:Prodigal:002006,similar to AA sequence:IS.faa:ISAlw10
T1166A_2022006_D1_D2	T1	k141_18017	Acinetobacter lwoffii (taxid 28090)	62	667	ISAba11_ISAba11_IS701_ORF_1	IS701	ab initio prediction:Prodigal:002006,similar to AA sequence:IS.faa:ISAba11
T1166A_2022006_D1_D2	T1	k141_18021	Acinetobacter lwoffii (taxid 28090)	11204	11938	ISAba31_IS427_IS5_ORF_1	IS5	ab initio prediction:Prodigal:002006,similar to AA sequence:IS.faa:ISAba31
T1166A_2022006_D1_D2	T1	k141_185	Acinetobacter lwoffii (taxid 28090)	75	1379	ISAlw9_IS4_IS4_ORF_3	IS4	ab initio prediction:Prodigal:002006,similar to AA sequence:IS.faa:ISAlw9
T1166A_2022006_D1_D2	T1	k141_19273	Acinetobacter lwoffii (taxid 28090)	20	1252	ISAlw8_IS50_IS4_ORF	IS4	ab initio prediction:Prodigal:002006,similar to AA sequence:IS.faa:ISAlw8
T1166A_2022006_D1_D2	T1	k141_19300	Acinetobacter lwoffii (taxid 28090)	4502	5122	ISAcsp2_unknown_IS982_ORF_5	IS982	ab initio prediction:Prodigal:002006,similar to AA sequence:IS.faa:ISAcsp2
T1166A_2022006_D1_D2	T1	k141_21705	Acinetobacter lwoffii (taxid 28090)	4913	5785	ISAbo1_IS51_IS3_ORF_1	IS3	ab initio prediction:Prodigal:002006,similar to AA sequence:IS.faa:ISAbo1
T1166A_2022006_D1_D2	T1	k141_21705	Acinetobacter lwoffii (taxid 28090)	5782	6060	ISAbo1_IS51_IS3_ORF_2	IS3	ab initio prediction:Prodigal:002006,similar to AA sequence:IS.faa:ISAbo1
T1166A_2022006_D1_D2	T1	k141_22468	Acinetobacter lwoffii (taxid 28090)	86034	86966	ISAha2_IS903_IS5_ORF_1	IS5	ab initio prediction:Prodigal:002006,similar to AA sequence:IS.faa:ISAha2
T1166A_2022006_D1_D2	T1	k141_22930	Acinetobacter lwoffii (taxid 28090)	114422	114559	ISAba1_IS10_IS4_ORF_4	IS4	ab initio prediction:Prodigal:002006,similar to AA sequence:IS.faa:ISAba1
T1166A_2022006_D1_D2	T1	k141_2318	Acinetobacter lwoffii (taxid 28090)	106	1197	ISAba49_unknown_IS66_ORF_4	IS66	ab initio prediction:Prodigal:002006,similar to AA sequence:IS.faa:ISAba49
T1166A_2022006_D1_D2	T1	k141_23275	Acinetobacter lwoffii (taxid 28090)	31916	32338	ISAzvi6_IS4_IS4_ORF	IS4	ab initio prediction:Prodigal:002006,similar to AA sequence:IS.faa:ISAzvi6
T1166A_2022006_D1_D2	T1	k141_24070	Acinetobacter lwoffii (taxid 28090)	1	486	ISAba25_unknown_IS66_ORF_4	IS66	ab initio prediction:Prodigal:002006,similar to AA sequence:IS.faa:ISAba25
T1166A_2022006_D1_D2	T1	k141_24228	Acinetobacter lwoffii (taxid 28090)	5672	6070	ISAba27_ISL2_IS5_ORF_3	IS5	ab initio prediction:Prodigal:002006,similar to AA sequence:IS.faa:ISAba27
T1166A_2022006_D1_D2	T1	k141_24228	Acinetobacter lwoffii (taxid 28090)	6114	6494	ISAba27_ISL2_IS5_ORF_4	IS5	ab initio prediction:Prodigal:002006,similar to AA sequence:IS.faa:ISAba27
T1166A_2022006_D1_D2	T1	k141_24482	Acinetobacter lwoffii (taxid 28090)	3642	3947	ISAba44_unknown_IS630_ORF_1	IS630	ab initio prediction:Prodigal:002006,similar to AA sequence:IS.faa:ISAba44
T1166A_2022006_D1_D2	T1	k141_24482	Acinetobacter lwoffii (taxid 28090)	3995	4489	ISAba44_unknown_IS630_ORF_2	IS630	ab initio prediction:Prodigal:002006,similar to AA sequence:IS.faa:ISAba44
T1166A_2022006_D1_D2	T1	k141_24736	Acinetobacter lwoffii (taxid 28090)	122	1024	ISAba19_IS51_IS3_ORF_3	IS3	ab initio prediction:Prodigal:002006,similar to AA sequence:IS.faa:ISAba19
T1166A_2022006_D1_D2	T1	k141_26894	Acinetobacter lwoffii (taxid 28090)	17282	17518	ISAlw19_unknown_IS982_ORF_3	IS982	ab initio prediction:Prodigal:002006,similar to AA sequence:IS.faa:ISAlw19
T1166A_2022006_D1_D2	T1	k141_27957	Acinetobacter lwoffii (taxid 28090)	4375	4932	ISAba25_unknown_IS66_ORF_2	IS66	ab initio prediction:Prodigal:002006,similar to AA sequence:IS.faa:ISAba25
T1166A_2022006_D1_D2	T1	k141_28006	Acinetobacter lwoffii (taxid 28090)	119	739	ISAcsp2_unknown_IS982_ORF_1	IS982	ab initio prediction:Prodigal:002006,similar to AA sequence:IS.faa:ISAcsp2
T1166A_2022006_D1_D2	T1	k141_30258	Acinetobacter lwoffii (taxid 28090)	38133	38327	IS17_IS903_IS5_ORF_2	IS5	ab initio prediction:Prodigal:002006,similar to AA sequence:IS.faa:IS17
T1166A_2022006_D1_D2	T1	k141_30546	Acinetobacter lwoffii (taxid 28090)	52	1065	ISAbe18_IS4Sa_IS4_ORF	IS4	ab initio prediction:Prodigal:002006,similar to AA sequence:IS.faa:ISAbe18
T1166A_2022006_D1_D2	T1	k141_30547	Acinetobacter lwoffii (taxid 28090)	10743	11291	ISAlw11_IS427_IS5_ORF	IS5	ab initio prediction:Prodigal:002006,similar to AA sequence:IS.faa:ISAlw11
T1166A_2022006_D1_D2	T1	k141_30889	Acinetobacter lwoffii (taxid 28090)	1072	1227	ISAba12_IS903_IS5_ORF_3	IS5	ab initio prediction:Prodigal:002006,similar to AA sequence:IS.faa:ISAba12
T1166A_2022006_D1_D2	T1	k141_30889	Acinetobacter lwoffii (taxid 28090)	61	516	ISAlw18_unknown_IS630_ORF_1	IS630	ab initio prediction:Prodigal:002006,similar to AA sequence:IS.faa:ISAlw18
T1166A_2022006_D1_D2	T1	k141_30889	Acinetobacter lwoffii (taxid 28090)	689	1072	ISAlw18_unknown_IS630_ORF_2	IS630	ab initio prediction:Prodigal:002006,similar to AA sequence:IS.faa:ISAlw18
T1166A_2022006_D1_D2	T1	k141_32671	Acinetobacter lwoffii (taxid 28090)	1175	2149	ISAba11_ISAba11_IS701_ORF_4	IS701	ab initio prediction:Prodigal:002006,similar to AA sequence:IS.faa:ISAba11
T1166A_2022006_D1_D2	T1	k141_32671	Acinetobacter lwoffii (taxid 28090)	20052	20315	ISAba27_ISL2_IS5_ORF_5	IS5	ab initio prediction:Prodigal:002006,similar to AA sequence:IS.faa:ISAba27
T1166A_2022006_D1_D2	T1	k141_36896	Acinetobacter lwoffii (taxid 28090)	61	1035	ISAba11_ISAba11_IS701_ORF_3	IS701	ab initio prediction:Prodigal:002006,similar to AA sequence:IS.faa:ISAba11
T1166A_2022006_D1_D2	T1	k141_40308	Acinetobacter lwoffii (taxid 28090)	529	744	ISAba2_IS51_IS3_ORF_1	IS3	ab initio prediction:Prodigal:002006,similar to AA sequence:IS.faa:ISAba2
T1166A_2022006_D1_D2	T1	k141_40308	Acinetobacter lwoffii (taxid 28090)	744	851	ISAlw23_IS51_IS3_ORF_1	IS3	ab initio prediction:Prodigal:002006,similar to AA sequence:IS.faa:ISAlw23
T1166A_2022006_D1_D2	T1	k141_40615	Acinetobacter lwoffii (taxid 28090)	21799	22035	ISAlw19_unknown_IS982_ORF_2	IS982	ab initio prediction:Prodigal:002006,similar to AA sequence:IS.faa:ISAlw19
T1166A_2022006_D1_D2	T1	k141_41214	Acinetobacter lwoffii (taxid 28090)	7264	7800	ISAlw2_unknown_IS1_ORF	IS1	ab initio prediction:Prodigal:002006,similar to AA sequence:IS.faa:ISAlw2
T1166A_2022006_D1_D2	T1	k141_41275	Acinetobacter lwoffii (taxid 28090)	21	338	ISAba27_ISL2_IS5_ORF_6	IS5	ab initio prediction:Prodigal:002006,similar to AA sequence:IS.faa:ISAba27
T1166A_2022006_D1_D2	T1	k141_43900	Acinetobacter lwoffii (taxid 28090)	13402	13782	ISAba27_ISL2_IS5_ORF_9	IS5	ab initio prediction:Prodigal:002006,similar to AA sequence:IS.faa:ISAba27
T1166A_2022006_D1_D2	T1	k141_43900	Acinetobacter lwoffii (taxid 28090)	13826	14224	ISAba27_ISL2_IS5_ORF_10	IS5	ab initio prediction:Prodigal:002006,similar to AA sequence:IS.faa:ISAba27
T1166A_2022006_D1_D2	T1	k141_43987	Acinetobacter lwoffii (taxid 28090)	9428	10360	ISAha3_IS903_IS5_ORF	IS5	ab initio prediction:Prodigal:002006,similar to AA sequence:IS.faa:ISAha3
T1166A_2022006_D1_D2	T1	k141_43997	Acinetobacter lwoffii (taxid 28090)	55	1227	ISAba32_IS1202_ISNCY_ORF	ISNCY	ab initio prediction:Prodigal:002006,similar to AA sequence:IS.faa:ISAba32
T1166A_2022006_D1_D2	T1	k141_7292	Acinetobacter lwoffii (taxid 28090)	23	286	ISAba27_ISL2_IS5_ORF_7	IS5	ab initio prediction:Prodigal:002006,similar to AA sequence:IS.faa:ISAba27
T1166A_2022006_D1_D2	T1	k141_906	Acinetobacter lwoffii (taxid 28090)	10903	11307	ISAlw15_ISL2_IS5_ORF_3	IS5	ab initio prediction:Prodigal:002006,similar to AA sequence:IS.faa:ISAlw15
T1166B_2022006_D1_D2	T1	k141_32222	Acinetobacter lwoffii (taxid 28090)	269	523	ISAlw11_IS427_IS5_ORF_1	IS5	ab initio prediction:Prodigal:002006,similar to AA sequence:IS.faa:ISAlw11
T1284A_16032007_D1_D2	T1	k141_194525	Acinetobacter lwoffii (taxid 28090)	29	898	ISAba12_IS903_IS5_ORF	IS5	ab initio prediction:Prodigal:002006,similar to AA sequence:IS.faa:ISAba12
T1393B_23012007_D1_D2	T1	k141_211345	Acinetobacter lwoffii (taxid 28090)	3143	3337	ISAba125_unknown_IS30_ORF_1	IS30	ab initio prediction:Prodigal:002006,similar to AA sequence:IS.faa:ISAba125
T1393B_23012007_D1_D2	T1	k141_211345	Acinetobacter lwoffii (taxid 28090)	8	700	ISAlw27_IS150_IS3_ORF_2	IS3	ab initio prediction:Prodigal:002006,similar to AA sequence:IS.faa:ISAlw27
T1393B_23012007_D1_D2	T1	k141_211345	Acinetobacter lwoffii (taxid 28090)	835	1140	ISAba14_IS150_IS3_ORF_1	IS3	ab initio prediction:Prodigal:002006,similar to AA sequence:IS.faa:ISAba14
T1416B_21042007_D1_D2	T1	k141_50650	Acinetobacter lwoffii (taxid 28090)	18	782	ISAlw11_IS427_IS5_ORF	IS5	ab initio prediction:Prodigal:002006,similar to AA sequence:IS.faa:ISAlw11
T1459B_7032007_D1_D2	T1	k141_78151	Acinetobacter lwoffii (taxid 28090)	272	742	ISAlw14_ISL2_IS5_ORF_2	IS5	ab initio prediction:Prodigal:002006,similar to AA sequence:IS.faa:ISAlw14
T1512A_10042007_D1_D2	T1	k141_10516	Acinetobacter lwoffii (taxid 28090)	11395	12093	ISAba9_unknown_IS982_ORF	IS982	ab initio prediction:Prodigal:002006,similar to AA sequence:IS.faa:ISAba9
T1512A_10042007_D1_D2	T1	k141_117109	Acinetobacter lwoffii (taxid 28090)	470	1147	ISAlw6_IS407_IS3_ORF_2	IS3	ab initio prediction:Prodigal:002006,similar to AA sequence:IS.faa:ISAlw6
T1512A_10042007_D1_D2	T1	k141_117109	Acinetobacter lwoffii (taxid 28090)	72	338	ISAlw6_IS407_IS3_ORF_1	IS3	ab initio prediction:Prodigal:002006,similar to AA sequence:IS.faa:ISAlw6
T1512A_10042007_D1_D2	T1	k141_43523	Acinetobacter lwoffii (taxid 28090)	6597	7067	ISAlw14_ISL2_IS5_ORF_2	IS5	ab initio prediction:Prodigal:002006,similar to AA sequence:IS.faa:ISAlw14
T1512A_10042007_D1_D2	T1	k141_43523	Acinetobacter lwoffii (taxid 28090)	7015	7329	ISAlw14_ISL2_IS5_ORF_3	IS5	ab initio prediction:Prodigal:002006,similar to AA sequence:IS.faa:ISAlw14
T1512B_10042007_D1_D2	T1	k141_102737	Acinetobacter lwoffii (taxid 28090)	200	655	ISAlw18_unknown_IS630_ORF_1	IS630	ab initio prediction:Prodigal:002006,similar to AA sequence:IS.faa:ISAlw18
T1512B_10042007_D1_D2	T1	k141_102737	Acinetobacter lwoffii (taxid 28090)	828	1211	ISAlw18_unknown_IS630_ORF_2	IS630	ab initio prediction:Prodigal:002006,similar to AA sequence:IS.faa:ISAlw18
T1512B_10042007_D1_D2	T1	k141_53047	Acinetobacter lwoffii (taxid 28090)	6551	7021	ISAlw14_ISL2_IS5_ORF_1	IS5	ab initio prediction:Prodigal:002006,similar to AA sequence:IS.faa:ISAlw14
T1512B_10042007_D1_D2	T1	k141_53047	Acinetobacter lwoffii (taxid 28090)	6969	7364	ISAlw14_ISL2_IS5_ORF_2	IS5	ab initio prediction:Prodigal:002006,similar to AA sequence:IS.faa:ISAlw14
T1567B_07062007_D1_D2	T1	k141_2221	Acinetobacter lwoffii (taxid 28090)	431	901	ISAlw14_ISL2_IS5_ORF_2	IS5	ab initio prediction:Prodigal:002006,similar to AA sequence:IS.faa:ISAlw14
T1567B_07062007_D1_D2	T1	k141_2221	Acinetobacter lwoffii (taxid 28090)	88	483	ISAlw14_ISL2_IS5_ORF_1	IS5	ab initio prediction:Prodigal:002006,similar to AA sequence:IS.faa:ISAlw14
T1593A_2092007_D1_D2	T1	k141_104132	Acinetobacter lwoffii (taxid 28090)	251	661	IS17_IS903_IS5_ORF_1	IS5	ab initio prediction:Prodigal:002006,similar to AA sequence:IS.faa:IS17
T1593A_2092007_D1_D2	T1	k141_10571	Acinetobacter lwoffii (taxid 28090)	171	401	ISAba14_IS150_IS3_ORF_1	IS3	ab initio prediction:Prodigal:002006,similar to AA sequence:IS.faa:ISAba14
T1593A_2092007_D1_D2	T1	k141_107932	Acinetobacter lwoffii (taxid 28090)	458	1321	ISAlw20_unknown_IS982_ORF	IS982	ab initio prediction:Prodigal:002006,similar to AA sequence:IS.faa:ISAlw20
T1593A_2092007_D1_D2	T1	k141_15294	Acinetobacter lwoffii (taxid 28090)	316	1062	ISAba31_IS427_IS5_ORF	IS5	ab initio prediction:Prodigal:002006,similar to AA sequence:IS.faa:ISAba31
T1593A_2092007_D1_D2	T1	k141_16300	Acinetobacter lwoffii (taxid 28090)	19	1323	ISAlw10_IS4_IS4_ORF	IS4	ab initio prediction:Prodigal:002006,similar to AA sequence:IS.faa:ISAlw10
T1593A_2092007_D1_D2	T1	k141_17705	Acinetobacter lwoffii (taxid 28090)	285	683	ISAba27_ISL2_IS5_ORF_1	IS5	ab initio prediction:Prodigal:002006,similar to AA sequence:IS.faa:ISAba27
T1593A_2092007_D1_D2	T1	k141_1822	Acinetobacter lwoffii (taxid 28090)	128	379	ISAlw7_IS4Sa_IS4_ORF	IS4	ab initio prediction:Prodigal:002006,similar to AA sequence:IS.faa:ISAlw7
T1593A_2092007_D1_D2	T1	k141_25337	Acinetobacter lwoffii (taxid 28090)	527	1228	ISAlw2_unknown_IS1_ORF	IS1	ab initio prediction:Prodigal:002006,similar to AA sequence:IS.faa:ISAlw2
T1593A_2092007_D1_D2	T1	k141_32306	Acinetobacter lwoffii (taxid 28090)	665	1135	ISAlw14_ISL2_IS5_ORF_2	IS5	ab initio prediction:Prodigal:002006,similar to AA sequence:IS.faa:ISAlw14
T1593A_2092007_D1_D2	T1	k141_53632	Acinetobacter lwoffii (taxid 28090)	38	436	ISAbe15_ISL2_IS5_ORF_1	IS5	ab initio prediction:Prodigal:002006,similar to AA sequence:IS.faa:ISAbe15
T1593A_2092007_D1_D2	T1	k141_56648	Acinetobacter lwoffii (taxid 28090)	244	549	ISAba44_unknown_IS630_ORF_2	IS630	ab initio prediction:Prodigal:002006,similar to AA sequence:IS.faa:ISAba44
T1593A_2092007_D1_D2	T1	k141_56648	Acinetobacter lwoffii (taxid 28090)	597	1091	ISAba44_unknown_IS630_ORF_3	IS630	ab initio prediction:Prodigal:002006,similar to AA sequence:IS.faa:ISAba44
T1593A_2092007_D1_D2	T1	k141_60659	Acinetobacter lwoffii (taxid 28090)	386	1360	ISAba11_ISAba11_IS701_ORF	IS701	ab initio prediction:Prodigal:002006,similar to AA sequence:IS.faa:ISAba11
T1593A_2092007_D1_D2	T1	k141_61446	Acinetobacter lwoffii (taxid 28090)	970	1995	ISAba125_unknown_IS30_ORF	IS30	ab initio prediction:Prodigal:002006,similar to AA sequence:IS.faa:ISAba125
T1593A_2092007_D1_D2	T1	k141_65919	Acinetobacter lwoffii (taxid 28090)	278	415	ISAba1_IS10_IS4_ORF_1	IS4	ab initio prediction:Prodigal:002006,similar to AA sequence:IS.faa:ISAba1
T1593A_2092007_D1_D2	T1	k141_70033	Acinetobacter lwoffii (taxid 28090)	138	455	ISAlw4_IS51_IS3_ORF_2	IS3	ab initio prediction:Prodigal:002006,similar to AA sequence:IS.faa:ISAlw4
T1593A_2092007_D1_D2	T1	k141_71623	Acinetobacter lwoffii (taxid 28090)	248	817	ISAba1_IS10_IS4_ORF_2	IS4	ab initio prediction:Prodigal:002006,similar to AA sequence:IS.faa:ISAba1
T1593A_2092007_D1_D2	T1	k141_77477	Acinetobacter lwoffii (taxid 28090)	234	731	ISAbe18_IS4Sa_IS4_ORF	IS4	ab initio prediction:Prodigal:002006,similar to AA sequence:IS.faa:ISAbe18
T1593A_2092007_D1_D2	T1	k141_84533	Acinetobacter lwoffii (taxid 28090)	121	1425	ISAlw9_IS4_IS4_ORF	IS4	ab initio prediction:Prodigal:002006,similar to AA sequence:IS.faa:ISAlw9
T1593A_2092007_D1_D2	T1	k141_86935	Acinetobacter lwoffii (taxid 28090)	123	1355	ISAlw8_IS50_IS4_ORF	IS4	ab initio prediction:Prodigal:002006,similar to AA sequence:IS.faa:ISAlw8
T1593A_2092007_D1_D2	T1	k141_99226	Acinetobacter lwoffii (taxid 28090)	1113	1517	ISAlw15_ISL2_IS5_ORF_2	IS5	ab initio prediction:Prodigal:002006,similar to AA sequence:IS.faa:ISAlw15
T1593A_2092007_D1_D2	T1	k141_99226	Acinetobacter lwoffii (taxid 28090)	665	1072	ISAlw15_ISL2_IS5_ORF_1	IS5	ab initio prediction:Prodigal:002006,similar to AA sequence:IS.faa:ISAlw15
T1593B_2092007_D1_D2	T1	k141_101120	Acinetobacter lwoffii (taxid 28090)	29	166	ISAba1_IS10_IS4_ORF_4	IS4	ab initio prediction:Prodigal:002006,similar to AA sequence:IS.faa:ISAba1
T1593B_2092007_D1_D2	T1	k141_101993	Acinetobacter lwoffii (taxid 28090)	51062	51568	IS1301_IS427_IS5_ORF_2	IS5	ab initio prediction:Prodigal:002006,similar to AA sequence:IS.faa:IS1301
T1593B_2092007_D1_D2	T1	k141_101993	Acinetobacter lwoffii (taxid 28090)	72749	73612	ISAlw19_unknown_IS982_ORF	IS982	ab initio prediction:Prodigal:002006,similar to AA sequence:IS.faa:ISAlw19
T1593B_2092007_D1_D2	T1	k141_102793	Acinetobacter lwoffii (taxid 28090)	13163	13702	ISAba33_IS10_IS4_ORF_2	IS4	ab initio prediction:Prodigal:002006,similar to AA sequence:IS.faa:ISAba33
T1593B_2092007_D1_D2	T1	k141_102793	Acinetobacter lwoffii (taxid 28090)	5891	6346	ISAlw18_unknown_IS630_ORF_1	IS630	ab initio prediction:Prodigal:002006,similar to AA sequence:IS.faa:ISAlw18
T1593B_2092007_D1_D2	T1	k141_102793	Acinetobacter lwoffii (taxid 28090)	6519	6902	ISAlw18_unknown_IS630_ORF_2	IS630	ab initio prediction:Prodigal:002006,similar to AA sequence:IS.faa:ISAlw18
T1593B_2092007_D1_D2	T1	k141_102793	Acinetobacter lwoffii (taxid 28090)	7716	8177	ISAlw24_unknown_IS481_ORF	IS481	ab initio prediction:Prodigal:002006,similar to AA sequence:IS.faa:ISAlw24
T1593B_2092007_D1_D2	T1	k141_102793	Acinetobacter lwoffii (taxid 28090)	8235	8648	ISAba8_unknown_IS21_ORF_1	IS21	ab initio prediction:Prodigal:002006,similar to AA sequence:IS.faa:ISAba8
T1593B_2092007_D1_D2	T1	k141_102793	Acinetobacter lwoffii (taxid 28090)	8690	9046	ISAba8_unknown_IS21_ORF_2	IS21	ab initio prediction:Prodigal:002006,similar to AA sequence:IS.faa:ISAba8
T1593B_2092007_D1_D2	T1	k141_102793	Acinetobacter lwoffii (taxid 28090)	9083	9256	ISAba8_unknown_IS21_ORF_3	IS21	ab initio prediction:Prodigal:002006,similar to AA sequence:IS.faa:ISAba8
T1593B_2092007_D1_D2	T1	k141_102793	Acinetobacter lwoffii (taxid 28090)	9937	10620	ISAba10_IS903_IS5_ORF	IS5	ab initio prediction:Prodigal:002006,similar to AA sequence:IS.faa:ISAba10
T1593B_2092007_D1_D2	T1	k141_104218	Acinetobacter lwoffii (taxid 28090)	46110	47468	ISRso21_unknown_ISL3_ORF_2	ISL3	ab initio prediction:Prodigal:002006,similar to AA sequence:IS.faa:ISRso21
T1593B_2092007_D1_D2	T1	k141_105035	Acinetobacter lwoffii (taxid 28090)	59	760	ISAlw25_unknown_IS1_ORF_1	IS1	ab initio prediction:Prodigal:002006,similar to AA sequence:IS.faa:ISAlw25
T1593B_2092007_D1_D2	T1	k141_109843	Acinetobacter lwoffii (taxid 28090)	154	564	IS17_IS903_IS5_ORF_2	IS5	ab initio prediction:Prodigal:002006,similar to AA sequence:IS.faa:IS17
T1593B_2092007_D1_D2	T1	k141_14138	Acinetobacter lwoffii (taxid 28090)	14500	15402	ISAlw4_IS51_IS3_ORF_1	IS3	ab initio prediction:Prodigal:002006,similar to AA sequence:IS.faa:ISAlw4
T1593B_2092007_D1_D2	T1	k141_14138	Acinetobacter lwoffii (taxid 28090)	15402	15719	ISAba18_IS51_IS3_ORF_1	IS3	ab initio prediction:Prodigal:002006,similar to AA sequence:IS.faa:ISAba18
T1593B_2092007_D1_D2	T1	k141_20712	Acinetobacter lwoffii (taxid 28090)	17522	18028	IS1301_IS427_IS5_ORF_1	IS5	ab initio prediction:Prodigal:002006,similar to AA sequence:IS.faa:IS1301
T1593B_2092007_D1_D2	T1	k141_27614	Acinetobacter lwoffii (taxid 28090)	4674	4874	ISAlw4_IS51_IS3_ORF_4	IS3	ab initio prediction:Prodigal:002006,similar to AA sequence:IS.faa:ISAlw4
T1593B_2092007_D1_D2	T1	k141_38283	Acinetobacter lwoffii (taxid 28090)	71	472	ISAba125_unknown_IS30_ORF_1	IS30	ab initio prediction:Prodigal:002006,similar to AA sequence:IS.faa:ISAba125
T1593B_2092007_D1_D2	T1	k141_43023	Acinetobacter lwoffii (taxid 28090)	21	1172	ISAbe18_IS4Sa_IS4_ORF	IS4	ab initio prediction:Prodigal:002006,similar to AA sequence:IS.faa:ISAbe18
T1593B_2092007_D1_D2	T1	k141_43870	Acinetobacter lwoffii (taxid 28090)	41522	42424	ISAlw4_IS51_IS3_ORF_2	IS3	ab initio prediction:Prodigal:002006,similar to AA sequence:IS.faa:ISAlw4
T1593B_2092007_D1_D2	T1	k141_46365	Acinetobacter lwoffii (taxid 28090)	2896	3597	ISAlw25_unknown_IS1_ORF_2	IS1	ab initio prediction:Prodigal:002006,similar to AA sequence:IS.faa:ISAlw25
T1593B_2092007_D1_D2	T1	k141_48648	Acinetobacter lwoffii (taxid 28090)	30686	31084	ISAba27_ISL2_IS5_ORF_3	IS5	ab initio prediction:Prodigal:002006,similar to AA sequence:IS.faa:ISAba27
T1593B_2092007_D1_D2	T1	k141_48648	Acinetobacter lwoffii (taxid 28090)	31128	31508	ISAba27_ISL2_IS5_ORF_4	IS5	ab initio prediction:Prodigal:002006,similar to AA sequence:IS.faa:ISAba27
T1593B_2092007_D1_D2	T1	k141_5055	Acinetobacter lwoffii (taxid 28090)	38080	39663	ISAba25_unknown_IS66_ORF_1	IS66	ab initio prediction:Prodigal:002006,similar to AA sequence:IS.faa:ISAba25
T1593B_2092007_D1_D2	T1	k141_53584	Acinetobacter lwoffii (taxid 28090)	929	1810	ISAba9_unknown_IS982_ORF	IS982	ab initio prediction:Prodigal:002006,similar to AA sequence:IS.faa:ISAba9
T1593B_2092007_D1_D2	T1	k141_55984	Acinetobacter lwoffii (taxid 28090)	29	166	ISAba1_IS10_IS4_ORF_5	IS4	ab initio prediction:Prodigal:002006,similar to AA sequence:IS.faa:ISAba1
T1593B_2092007_D1_D2	T1	k141_64935	Acinetobacter lwoffii (taxid 28090)	31528	32079	ISAlw9_IS4_IS4_ORF_4	IS4	ab initio prediction:Prodigal:002006,similar to AA sequence:IS.faa:ISAlw9
T1593B_2092007_D1_D2	T1	k141_66836	Acinetobacter lwoffii (taxid 28090)	875	1849	ISAba11_ISAba11_IS701_ORF_1	IS701	ab initio prediction:Prodigal:002006,similar to AA sequence:IS.faa:ISAba11
T1593B_2092007_D1_D2	T1	k141_68406	Acinetobacter lwoffii (taxid 28090)	198	641	IS17_IS903_IS5_ORF_1	IS5	ab initio prediction:Prodigal:002006,similar to AA sequence:IS.faa:IS17
T1593B_2092007_D1_D2	T1	k141_70481	Acinetobacter lwoffii (taxid 28090)	17190	17579	ISAbe17_IS3_IS3_ORF_1	IS3	ab initio prediction:Prodigal:002006,similar to AA sequence:IS.faa:ISAbe17
T1593B_2092007_D1_D2	T1	k141_70481	Acinetobacter lwoffii (taxid 28090)	17603	18412	ISAbe17_IS3_IS3_ORF_2	IS3	ab initio prediction:Prodigal:002006,similar to AA sequence:IS.faa:ISAbe17
T1593B_2092007_D1_D2	T1	k141_71959	Acinetobacter lwoffii (taxid 28090)	17	568	ISAlw9_IS4_IS4_ORF_3	IS4	ab initio prediction:Prodigal:002006,similar to AA sequence:IS.faa:ISAlw9
T1593B_2092007_D1_D2	T1	k141_76779	Acinetobacter lwoffii (taxid 28090)	438	1130	ISAba14_IS150_IS3_ORF_3	IS3	ab initio prediction:Prodigal:002006,similar to AA sequence:IS.faa:ISAba14
T1593B_2092007_D1_D2	T1	k141_76779	Acinetobacter lwoffii (taxid 28090)	88	303	ISAba14_IS150_IS3_ORF_2	IS3	ab initio prediction:Prodigal:002006,similar to AA sequence:IS.faa:ISAba14
T1593B_2092007_D1_D2	T1	k141_82114	Acinetobacter lwoffii (taxid 28090)	19792	20109	ISAba34_IS51_IS3_ORF_1	IS3	ab initio prediction:Prodigal:002006,similar to AA sequence:IS.faa:ISAba34
T1593B_2092007_D1_D2	T1	k141_82114	Acinetobacter lwoffii (taxid 28090)	20109	20621	ISAba2_IS51_IS3_ORF_2	IS3	ab initio prediction:Prodigal:002006,similar to AA sequence:IS.faa:ISAba2
T1593B_2092007_D1_D2	T1	k141_82114	Acinetobacter lwoffii (taxid 28090)	7370	8302	ISAha3_IS903_IS5_ORF_2	IS5	ab initio prediction:Prodigal:002006,similar to AA sequence:IS.faa:ISAha3
T1593B_2092007_D1_D2	T1	k141_85286	Acinetobacter lwoffii (taxid 28090)	125	604	ISAha2_IS903_IS5_ORF	IS5	ab initio prediction:Prodigal:002006,similar to AA sequence:IS.faa:ISAha2
T1593B_2092007_D1_D2	T1	k141_89021	Acinetobacter lwoffii (taxid 28090)	15921	17054	ISAlw7_IS4Sa_IS4_ORF	IS4	ab initio prediction:Prodigal:002006,similar to AA sequence:IS.faa:ISAlw7
T1593B_2092007_D1_D2	T1	k141_90628	Acinetobacter lwoffii (taxid 28090)	56	550	ISAba31_IS427_IS5_ORF_2	IS5	ab initio prediction:Prodigal:002006,similar to AA sequence:IS.faa:ISAba31
T1593B_2092007_D1_D2	T1	k141_96186	Acinetobacter lwoffii (taxid 28090)	2438	2794	ISAjo2_IS1202_ISNCY_ORF	ISNCY	ab initio prediction:Prodigal:002006,similar to AA sequence:IS.faa:ISAjo2
T1593B_2092007_D1_D2	T1	k141_96186	Acinetobacter lwoffii (taxid 28090)	2862	3077	IS1236_IS3_IS3_ORF_3	IS3	ab initio prediction:Prodigal:002006,similar to AA sequence:IS.faa:IS1236
T1593B_2092007_D1_D2	T1	k141_96186	Acinetobacter lwoffii (taxid 28090)	4122	4322	ISAlw4_IS51_IS3_ORF_3	IS3	ab initio prediction:Prodigal:002006,similar to AA sequence:IS.faa:ISAlw4
T1602A_10082007_D1_D2	T1	k141_11204	Acinetobacter lwoffii (taxid 28090)	82338	82724	ISAzs9_IS427_IS5_ORF_1	IS5	ab initio prediction:Prodigal:002006,similar to AA sequence:IS.faa:ISAzs9
T1602A_10082007_D1_D2	T1	k141_11204	Acinetobacter lwoffii (taxid 28090)	82742	83089	ISAzs9_IS427_IS5_ORF_2	IS5	ab initio prediction:Prodigal:002006,similar to AA sequence:IS.faa:ISAzs9
T1602A_10082007_D1_D2	T1	k141_11757	Acinetobacter lwoffii (taxid 28090)	313	1194	ISAba9_unknown_IS982_ORF_2	IS982	ab initio prediction:Prodigal:002006,similar to AA sequence:IS.faa:ISAba9
T1602A_10082007_D1_D2	T1	k141_12125	Acinetobacter lwoffii (taxid 28090)	207	1172	ISAbe18_IS4Sa_IS4_ORF_2	IS4	ab initio prediction:Prodigal:002006,similar to AA sequence:IS.faa:ISAbe18
T1602A_10082007_D1_D2	T1	k141_131	Acinetobacter lwoffii (taxid 28090)	348	803	ISAlw31_IS427_IS5_ORF_2	IS5	ab initio prediction:Prodigal:002006,similar to AA sequence:IS.faa:ISAlw31
T1602A_10082007_D1_D2	T1	k141_131	Acinetobacter lwoffii (taxid 28090)	56	406	ISAlw13_IS427_IS5_ORF_1	IS5	ab initio prediction:Prodigal:002006,similar to AA sequence:IS.faa:ISAlw13
T1602A_10082007_D1_D2	T1	k141_13633	Acinetobacter lwoffii (taxid 28090)	148	327	ISAbe18_IS4Sa_IS4_ORF_1	IS4	ab initio prediction:Prodigal:002006,similar to AA sequence:IS.faa:ISAbe18
T1602A_10082007_D1_D2	T1	k141_14354	Acinetobacter lwoffii (taxid 28090)	23486	24187	ISAlw3_unknown_IS1_ORF	IS1	ab initio prediction:Prodigal:002006,similar to AA sequence:IS.faa:ISAlw3
T1602A_10082007_D1_D2	T1	k141_14436	Acinetobacter lwoffii (taxid 28090)	38	343	ISAba44_unknown_IS630_ORF_1	IS630	ab initio prediction:Prodigal:002006,similar to AA sequence:IS.faa:ISAba44
T1602A_10082007_D1_D2	T1	k141_14436	Acinetobacter lwoffii (taxid 28090)	391	885	ISAba44_unknown_IS630_ORF_2	IS630	ab initio prediction:Prodigal:002006,similar to AA sequence:IS.faa:ISAba44
T1602A_10082007_D1_D2	T1	k141_14483	Acinetobacter lwoffii (taxid 28090)	6034	7338	ISAlw9_IS4_IS4_ORF	IS4	ab initio prediction:Prodigal:002006,similar to AA sequence:IS.faa:ISAlw9
T1602A_10082007_D1_D2	T1	k141_14703	Acinetobacter lwoffii (taxid 28090)	7196	7600	ISAlw15_ISL2_IS5_ORF_2	IS5	ab initio prediction:Prodigal:002006,similar to AA sequence:IS.faa:ISAlw15
T1602A_10082007_D1_D2	T1	k141_14821	Acinetobacter lwoffii (taxid 28090)	53595	53873	ISAbo1_IS51_IS3_ORF_1	IS3	ab initio prediction:Prodigal:002006,similar to AA sequence:IS.faa:ISAbo1
T1602A_10082007_D1_D2	T1	k141_14821	Acinetobacter lwoffii (taxid 28090)	53870	54742	ISAbo1_IS51_IS3_ORF_2	IS3	ab initio prediction:Prodigal:002006,similar to AA sequence:IS.faa:ISAbo1
T1602A_10082007_D1_D2	T1	k141_1517	Acinetobacter lwoffii (taxid 28090)	193	729	ISAlw2_unknown_IS1_ORF	IS1	ab initio prediction:Prodigal:002006,similar to AA sequence:IS.faa:ISAlw2
T1602A_10082007_D1_D2	T1	k141_16293	Acinetobacter lwoffii (taxid 28090)	500	817	ISAba18_IS51_IS3_ORF_2	IS3	ab initio prediction:Prodigal:002006,similar to AA sequence:IS.faa:ISAba18
T1602A_10082007_D1_D2	T1	k141_17207	Acinetobacter lwoffii (taxid 28090)	54042	54695	ISAba8_unknown_IS21_ORF_4	IS21	ab initio prediction:Prodigal:002006,similar to AA sequence:IS.faa:ISAba8
T1602A_10082007_D1_D2	T1	k141_198	Acinetobacter lwoffii (taxid 28090)	137	709	ISAlw16_unknown_IS66_ORF_1	IS66	ab initio prediction:Prodigal:002006,similar to AA sequence:IS.faa:ISAlw16
T1602A_10082007_D1_D2	T1	k141_19943	Acinetobacter lwoffii (taxid 28090)	61	693	ISAba18_IS51_IS3_ORF_1	IS3	ab initio prediction:Prodigal:002006,similar to AA sequence:IS.faa:ISAba18
T1602A_10082007_D1_D2	T1	k141_21650	Acinetobacter lwoffii (taxid 28090)	32615	33376	ISAbe17_IS3_IS3_ORF_1	IS3	ab initio prediction:Prodigal:002006,similar to AA sequence:IS.faa:ISAbe17
T1602A_10082007_D1_D2	T1	k141_21650	Acinetobacter lwoffii (taxid 28090)	33448	33837	ISAbe17_IS3_IS3_ORF_2	IS3	ab initio prediction:Prodigal:002006,similar to AA sequence:IS.faa:ISAbe17
T1602A_10082007_D1_D2	T1	k141_3253	Acinetobacter lwoffii (taxid 28090)	541	846	ISAba14_IS150_IS3_ORF_1	IS3	ab initio prediction:Prodigal:002006,similar to AA sequence:IS.faa:ISAba14
T1602A_10082007_D1_D2	T1	k141_3598	Acinetobacter lwoffii (taxid 28090)	2912	3874	IS18_unknown_IS30_ORF	IS30	ab initio prediction:Prodigal:002006,similar to AA sequence:IS.faa:IS18
T1602A_10082007_D1_D2	T1	k141_3755	Acinetobacter lwoffii (taxid 28090)	118	435	ISAba34_IS51_IS3_ORF_1	IS3	ab initio prediction:Prodigal:002006,similar to AA sequence:IS.faa:ISAba34
T1602A_10082007_D1_D2	T1	k141_3755	Acinetobacter lwoffii (taxid 28090)	11925	12857	ISAha3_IS903_IS5_ORF	IS5	ab initio prediction:Prodigal:002006,similar to AA sequence:IS.faa:ISAha3
T1602A_10082007_D1_D2	T1	k141_4841	Acinetobacter lwoffii (taxid 28090)	13550	14524	ISAba11_ISAba11_IS701_ORF	IS701	ab initio prediction:Prodigal:002006,similar to AA sequence:IS.faa:ISAba11
T1602A_10082007_D1_D2	T1	k141_6016	Acinetobacter lwoffii (taxid 28090)	156	473	ISAlw4_IS51_IS3_ORF_2	IS3	ab initio prediction:Prodigal:002006,similar to AA sequence:IS.faa:ISAlw4
T1602A_10082007_D1_D2	T1	k141_6732	Acinetobacter lwoffii (taxid 28090)	20927	21796	ISAlw20_unknown_IS982_ORF	IS982	ab initio prediction:Prodigal:002006,similar to AA sequence:IS.faa:ISAlw20
T1602A_10082007_D1_D2	T1	k141_7464	Acinetobacter lwoffii (taxid 28090)	7348	7947	ISCbt3_unknown_IS607_ORF_1	IS607	ab initio prediction:Prodigal:002006,similar to AA sequence:IS.faa:ISCbt3
T1602A_10082007_D1_D2	T1	k141_8474	Acinetobacter lwoffii (taxid 28090)	1187	1342	ISAba12_IS903_IS5_ORF_2	IS5	ab initio prediction:Prodigal:002006,similar to AA sequence:IS.faa:ISAba12
T1602A_10082007_D1_D2	T1	k141_8474	Acinetobacter lwoffii (taxid 28090)	1342	1725	ISAlw18_unknown_IS630_ORF_1	IS630	ab initio prediction:Prodigal:002006,similar to AA sequence:IS.faa:ISAlw18
T1602A_10082007_D1_D2	T1	k141_8474	Acinetobacter lwoffii (taxid 28090)	1898	2152	ISAlw18_unknown_IS630_ORF_2	IS630	ab initio prediction:Prodigal:002006,similar to AA sequence:IS.faa:ISAlw18
T1602A_10082007_D1_D2	T1	k141_8474	Acinetobacter lwoffii (taxid 28090)	24	536	ISAba2_IS51_IS3_ORF_2	IS3	ab initio prediction:Prodigal:002006,similar to AA sequence:IS.faa:ISAba2
T1602A_10082007_D1_D2	T1	k141_8474	Acinetobacter lwoffii (taxid 28090)	504	1064	ISAba12_IS903_IS5_ORF_1	IS5	ab initio prediction:Prodigal:002006,similar to AA sequence:IS.faa:ISAba12
T1602A_10082007_D1_D2	T1	k141_8951	Acinetobacter lwoffii (taxid 28090)	32657	33193	ISAba33_IS10_IS4_ORF_1	IS4	ab initio prediction:Prodigal:002006,similar to AA sequence:IS.faa:ISAba33
T1602A_10082007_D1_D2	T1	k141_8951	Acinetobacter lwoffii (taxid 28090)	33190	33750	ISAba33_IS10_IS4_ORF_2	IS4	ab initio prediction:Prodigal:002006,similar to AA sequence:IS.faa:ISAba33
T1602A_10082007_D1_D2	T1	k141_9479	Acinetobacter lwoffii (taxid 28090)	114	662	ISAlw11_IS427_IS5_ORF	IS5	ab initio prediction:Prodigal:002006,similar to AA sequence:IS.faa:ISAlw11
T1602A_10082007_D1_D2	T1	k141_9667	Acinetobacter lwoffii (taxid 28090)	55	1389	ISAba32_IS1202_ISNCY_ORF	ISNCY	ab initio prediction:Prodigal:002006,similar to AA sequence:IS.faa:ISAba32
T1602B_10082007_D1_D2	T1	k141_12044	Acinetobacter lwoffii (taxid 28090)	18053	18160	ISAlw18_unknown_IS630_ORF_2	IS630	ab initio prediction:Prodigal:002006,similar to AA sequence:IS.faa:ISAlw18
T1602B_10082007_D1_D2	T1	k141_13498	Acinetobacter lwoffii (taxid 28090)	8	508	ISAlw16_unknown_IS66_ORF_5	IS66	ab initio prediction:Prodigal:002006,similar to AA sequence:IS.faa:ISAlw16
T1602B_10082007_D1_D2	T1	k141_15503	Acinetobacter lwoffii (taxid 28090)	55	1389	ISAba32_IS1202_ISNCY_ORF	ISNCY	ab initio prediction:Prodigal:002006,similar to AA sequence:IS.faa:ISAba32
T1602B_10082007_D1_D2	T1	k141_15739	Acinetobacter lwoffii (taxid 28090)	32657	33193	ISAba33_IS10_IS4_ORF_2	IS4	ab initio prediction:Prodigal:002006,similar to AA sequence:IS.faa:ISAba33
T1602B_10082007_D1_D2	T1	k141_15739	Acinetobacter lwoffii (taxid 28090)	33190	33750	ISAba33_IS10_IS4_ORF_3	IS4	ab initio prediction:Prodigal:002006,similar to AA sequence:IS.faa:ISAba33
T1602B_10082007_D1_D2	T1	k141_16269	Acinetobacter lwoffii (taxid 28090)	2861	3076	IS1236_IS3_IS3_ORF_3	IS3	ab initio prediction:Prodigal:002006,similar to AA sequence:IS.faa:IS1236
T1602B_10082007_D1_D2	T1	k141_16269	Acinetobacter lwoffii (taxid 28090)	4121	4321	ISAlw4_IS51_IS3_ORF_11	IS3	ab initio prediction:Prodigal:002006,similar to AA sequence:IS.faa:ISAlw4
T1602B_10082007_D1_D2	T1	k141_17182	Acinetobacter lwoffii (taxid 28090)	32	1072	ISAba25_unknown_IS66_ORF_2	IS66	ab initio prediction:Prodigal:002006,similar to AA sequence:IS.faa:ISAba25
T1602B_10082007_D1_D2	T1	k141_17378	Acinetobacter lwoffii (taxid 28090)	636	923	ISAba8_unknown_IS21_ORF_3	IS21	ab initio prediction:Prodigal:002006,similar to AA sequence:IS.faa:ISAba8
T1602B_10082007_D1_D2	T1	k141_17463	Acinetobacter lwoffii (taxid 28090)	7347	7946	ISCbt3_unknown_IS607_ORF_1	IS607	ab initio prediction:Prodigal:002006,similar to AA sequence:IS.faa:ISCbt3
T1602B_10082007_D1_D2	T1	k141_18022	Acinetobacter lwoffii (taxid 28090)	831	1079	ISAba18_IS51_IS3_ORF_2	IS3	ab initio prediction:Prodigal:002006,similar to AA sequence:IS.faa:ISAba18
T1602B_10082007_D1_D2	T1	k141_20467	Acinetobacter lwoffii (taxid 28090)	38	343	ISAba44_unknown_IS630_ORF_1	IS630	ab initio prediction:Prodigal:002006,similar to AA sequence:IS.faa:ISAba44
T1602B_10082007_D1_D2	T1	k141_20467	Acinetobacter lwoffii (taxid 28090)	391	885	ISAba44_unknown_IS630_ORF_2	IS630	ab initio prediction:Prodigal:002006,similar to AA sequence:IS.faa:ISAba44
T1602B_10082007_D1_D2	T1	k141_21538	Acinetobacter lwoffii (taxid 28090)	6034	7338	ISAlw9_IS4_IS4_ORF	IS4	ab initio prediction:Prodigal:002006,similar to AA sequence:IS.faa:ISAlw9
T1602B_10082007_D1_D2	T1	k141_23475	Acinetobacter lwoffii (taxid 28090)	11227	11406	ISAbe18_IS4Sa_IS4_ORF_1	IS4	ab initio prediction:Prodigal:002006,similar to AA sequence:IS.faa:ISAbe18
T1602B_10082007_D1_D2	T1	k141_23666	Acinetobacter lwoffii (taxid 28090)	10	984	ISAba11_ISAba11_IS701_ORF_3	IS701	ab initio prediction:Prodigal:002006,similar to AA sequence:IS.faa:ISAba11
T1602B_10082007_D1_D2	T1	k141_2479	Acinetobacter lwoffii (taxid 28090)	130	285	ISAba12_IS903_IS5_ORF_1	IS5	ab initio prediction:Prodigal:002006,similar to AA sequence:IS.faa:ISAba12
T1602B_10082007_D1_D2	T1	k141_2479	Acinetobacter lwoffii (taxid 28090)	2182	3114	ISAha2_IS903_IS5_ORF	IS5	ab initio prediction:Prodigal:002006,similar to AA sequence:IS.faa:ISAha2
T1602B_10082007_D1_D2	T1	k141_2479	Acinetobacter lwoffii (taxid 28090)	23	130	ISAlw18_unknown_IS630_ORF_3	IS630	ab initio prediction:Prodigal:002006,similar to AA sequence:IS.faa:ISAlw18
T1602B_10082007_D1_D2	T1	k141_2479	Acinetobacter lwoffii (taxid 28090)	408	968	ISAba12_IS903_IS5_ORF_2	IS5	ab initio prediction:Prodigal:002006,similar to AA sequence:IS.faa:ISAba12
T1602B_10082007_D1_D2	T1	k141_25127	Acinetobacter lwoffii (taxid 28090)	427	681	ISAlw18_unknown_IS630_ORF_1	IS630	ab initio prediction:Prodigal:002006,similar to AA sequence:IS.faa:ISAlw18
T1602B_10082007_D1_D2	T1	k141_25412	Acinetobacter lwoffii (taxid 28090)	16815	17120	ISAba14_IS150_IS3_ORF_1	IS3	ab initio prediction:Prodigal:002006,similar to AA sequence:IS.faa:ISAba14
T1602B_10082007_D1_D2	T1	k141_25412	Acinetobacter lwoffii (taxid 28090)	17240	17539	ISAlw27_IS150_IS3_ORF_2	IS3	ab initio prediction:Prodigal:002006,similar to AA sequence:IS.faa:ISAlw27
T1602B_10082007_D1_D2	T1	k141_2685	Acinetobacter lwoffii (taxid 28090)	224	331	ISAlw18_unknown_IS630_ORF_4	IS630	ab initio prediction:Prodigal:002006,similar to AA sequence:IS.faa:ISAlw18
T1602B_10082007_D1_D2	T1	k141_27107	Acinetobacter lwoffii (taxid 28090)	16279	16665	ISAzs9_IS427_IS5_ORF_1	IS5	ab initio prediction:Prodigal:002006,similar to AA sequence:IS.faa:ISAzs9
T1602B_10082007_D1_D2	T1	k141_27107	Acinetobacter lwoffii (taxid 28090)	16683	17030	ISAzs9_IS427_IS5_ORF_2	IS5	ab initio prediction:Prodigal:002006,similar to AA sequence:IS.faa:ISAzs9
T1602B_10082007_D1_D2	T1	k141_28686	Acinetobacter lwoffii (taxid 28090)	172	363	ISAlw15_ISL2_IS5_ORF_1	IS5	ab initio prediction:Prodigal:002006,similar to AA sequence:IS.faa:ISAlw15
T1602B_10082007_D1_D2	T1	k141_30142	Acinetobacter lwoffii (taxid 28090)	9399	9599	ISAlw23_IS51_IS3_ORF_1	IS3	ab initio prediction:Prodigal:002006,similar to AA sequence:IS.faa:ISAlw23
T1602B_10082007_D1_D2	T1	k141_30476	Acinetobacter lwoffii (taxid 28090)	53595	53873	ISAbo1_IS51_IS3_ORF_3	IS3	ab initio prediction:Prodigal:002006,similar to AA sequence:IS.faa:ISAbo1
T1602B_10082007_D1_D2	T1	k141_30476	Acinetobacter lwoffii (taxid 28090)	53870	54742	ISAbo1_IS51_IS3_ORF_4	IS3	ab initio prediction:Prodigal:002006,similar to AA sequence:IS.faa:ISAbo1
T1602B_10082007_D1_D2	T1	k141_31359	Acinetobacter lwoffii (taxid 28090)	8	370	ISAba18_IS51_IS3_ORF_1	IS3	ab initio prediction:Prodigal:002006,similar to AA sequence:IS.faa:ISAba18
T1602B_10082007_D1_D2	T1	k141_329	Acinetobacter lwoffii (taxid 28090)	18325	18837	ISAlw11_IS427_IS5_ORF_1	IS5	ab initio prediction:Prodigal:002006,similar to AA sequence:IS.faa:ISAlw11
T1602B_10082007_D1_D2	T1	k141_33534	Acinetobacter lwoffii (taxid 28090)	499	969	ISAba11_ISAba11_IS701_ORF_4	IS701	ab initio prediction:Prodigal:002006,similar to AA sequence:IS.faa:ISAba11
T1602B_10082007_D1_D2	T1	k141_33871	Acinetobacter lwoffii (taxid 28090)	20927	21790	ISAlw20_unknown_IS982_ORF	IS982	ab initio prediction:Prodigal:002006,similar to AA sequence:IS.faa:ISAlw20
T1602B_10082007_D1_D2	T1	k141_34835	Acinetobacter lwoffii (taxid 28090)	2912	3874	IS18_unknown_IS30_ORF	IS30	ab initio prediction:Prodigal:002006,similar to AA sequence:IS.faa:IS18
T1602B_10082007_D1_D2	T1	k141_36470	Acinetobacter lwoffii (taxid 28090)	564	737	ISAba11_ISAba11_IS701_ORF_1	IS701	ab initio prediction:Prodigal:002006,similar to AA sequence:IS.faa:ISAba11
T1602B_10082007_D1_D2	T1	k141_36816	Acinetobacter lwoffii (taxid 28090)	11858	12790	ISAha3_IS903_IS5_ORF	IS5	ab initio prediction:Prodigal:002006,similar to AA sequence:IS.faa:ISAha3
T1602B_10082007_D1_D2	T1	k141_36816	Acinetobacter lwoffii (taxid 28090)	51	368	ISAba34_IS51_IS3_ORF_3	IS3	ab initio prediction:Prodigal:002006,similar to AA sequence:IS.faa:ISAba34
T1602B_10082007_D1_D2	T1	k141_38768	Acinetobacter lwoffii (taxid 28090)	21493	21600	ISAlw18_unknown_IS630_ORF_5	IS630	ab initio prediction:Prodigal:002006,similar to AA sequence:IS.faa:ISAlw18
T1602B_10082007_D1_D2	T1	k141_39279	Acinetobacter lwoffii (taxid 28090)	348	803	ISAlw31_IS427_IS5_ORF_2	IS5	ab initio prediction:Prodigal:002006,similar to AA sequence:IS.faa:ISAlw31
T1602B_10082007_D1_D2	T1	k141_39279	Acinetobacter lwoffii (taxid 28090)	56	406	ISAlw13_IS427_IS5_ORF_3	IS5	ab initio prediction:Prodigal:002006,similar to AA sequence:IS.faa:ISAlw13
T1602B_10082007_D1_D2	T1	k141_5229	Acinetobacter lwoffii (taxid 28090)	4547	4765	ISAba16_unknown_IS66_ORF_2	IS66	ab initio prediction:Prodigal:002006,similar to AA sequence:IS.faa:ISAba16
T1602B_10082007_D1_D2	T1	k141_5288	Acinetobacter lwoffii (taxid 28090)	207	731	ISAbe18_IS4Sa_IS4_ORF_2	IS4	ab initio prediction:Prodigal:002006,similar to AA sequence:IS.faa:ISAbe18
T1602B_10082007_D1_D2	T1	k141_5360	Acinetobacter lwoffii (taxid 28090)	313	1194	ISAba9_unknown_IS982_ORF_2	IS982	ab initio prediction:Prodigal:002006,similar to AA sequence:IS.faa:ISAba9
T1602B_10082007_D1_D2	T1	k141_5763	Acinetobacter lwoffii (taxid 28090)	16371	17504	ISAlw7_IS4Sa_IS4_ORF	IS4	ab initio prediction:Prodigal:002006,similar to AA sequence:IS.faa:ISAlw7
T1602B_10082007_D1_D2	T1	k141_5763	Acinetobacter lwoffii (taxid 28090)	43	441	ISAba27_ISL2_IS5_ORF_4	IS5	ab initio prediction:Prodigal:002006,similar to AA sequence:IS.faa:ISAba27
T1602B_10082007_D1_D2	T1	k141_5763	Acinetobacter lwoffii (taxid 28090)	602	865	ISAba27_ISL2_IS5_ORF_5	IS5	ab initio prediction:Prodigal:002006,similar to AA sequence:IS.faa:ISAba27
T1602B_10082007_D1_D2	T1	k141_5882	Acinetobacter lwoffii (taxid 28090)	106	489	ISAlw18_unknown_IS630_ORF_6	IS630	ab initio prediction:Prodigal:002006,similar to AA sequence:IS.faa:ISAlw18
T1602B_10082007_D1_D2	T1	k141_732	Acinetobacter lwoffii (taxid 28090)	32615	33424	ISAbe17_IS3_IS3_ORF_1	IS3	ab initio prediction:Prodigal:002006,similar to AA sequence:IS.faa:ISAbe17
T1602B_10082007_D1_D2	T1	k141_732	Acinetobacter lwoffii (taxid 28090)	33448	33837	ISAbe17_IS3_IS3_ORF_2	IS3	ab initio prediction:Prodigal:002006,similar to AA sequence:IS.faa:ISAbe17
T1602B_10082007_D1_D2	T1	k141_8534	Acinetobacter lwoffii (taxid 28090)	23486	24187	ISAlw3_unknown_IS1_ORF	IS1	ab initio prediction:Prodigal:002006,similar to AA sequence:IS.faa:ISAlw3
T1657A_22072008_D1_D2	T1	k141_1049	Acinetobacter lwoffii (taxid 28090)	156	668	ISAlw11_IS427_IS5_ORF_1	IS5	ab initio prediction:Prodigal:002006,similar to AA sequence:IS.faa:ISAlw11
T1657A_22072008_D1_D2	T1	k141_10844	Acinetobacter lwoffii (taxid 28090)	14	319	ISAlw27_IS150_IS3_ORF_5	IS3	ab initio prediction:Prodigal:002006,similar to AA sequence:IS.faa:ISAlw27
T1657A_22072008_D1_D2	T1	k141_10844	Acinetobacter lwoffii (taxid 28090)	430	1113	ISAba14_IS150_IS3_ORF_4	IS3	ab initio prediction:Prodigal:002006,similar to AA sequence:IS.faa:ISAba14
T1657A_22072008_D1_D2	T1	k141_12548	Acinetobacter lwoffii (taxid 28090)	11	226	ISAlw19_unknown_IS982_ORF_1	IS982	ab initio prediction:Prodigal:002006,similar to AA sequence:IS.faa:ISAlw19
T1657A_22072008_D1_D2	T1	k141_12753	Acinetobacter lwoffii (taxid 28090)	149	367	ISAba16_unknown_IS66_ORF_1	IS66	ab initio prediction:Prodigal:002006,similar to AA sequence:IS.faa:ISAba16
T1657A_22072008_D1_D2	T1	k141_13719	Acinetobacter lwoffii (taxid 28090)	367	1341	ISAba11_ISAba11_IS701_ORF_2	IS701	ab initio prediction:Prodigal:002006,similar to AA sequence:IS.faa:ISAba11
T1657A_22072008_D1_D2	T1	k141_13719	Acinetobacter lwoffii (taxid 28090)	3996	4697	ISAlw2_unknown_IS1_ORF	IS1	ab initio prediction:Prodigal:002006,similar to AA sequence:IS.faa:ISAlw2
T1657A_22072008_D1_D2	T1	k141_14660	Acinetobacter lwoffii (taxid 28090)	1356	2033	ISAha3_IS903_IS5_ORF_4	IS5	ab initio prediction:Prodigal:002006,similar to AA sequence:IS.faa:ISAha3
T1657A_22072008_D1_D2	T1	k141_14840	Acinetobacter lwoffii (taxid 28090)	187	465	ISAbo1_IS51_IS3_ORF_1	IS3	ab initio prediction:Prodigal:002006,similar to AA sequence:IS.faa:ISAbo1
T1657A_22072008_D1_D2	T1	k141_14840	Acinetobacter lwoffii (taxid 28090)	462	1334	ISAbo1_IS51_IS3_ORF_2	IS3	ab initio prediction:Prodigal:002006,similar to AA sequence:IS.faa:ISAbo1
T1657A_22072008_D1_D2	T1	k141_15419	Acinetobacter lwoffii (taxid 28090)	675	1088	ISAs26_IS605_IS200/IS605_ORF_3	IS200/IS605	ab initio prediction:Prodigal:002006,similar to AA sequence:IS.faa:ISAs26
T1657A_22072008_D1_D2	T1	k141_16006	Acinetobacter lwoffii (taxid 28090)	133	918	ISAba8_unknown_IS21_ORF_2	IS21	ab initio prediction:Prodigal:002006,similar to AA sequence:IS.faa:ISAba8
T1657A_22072008_D1_D2	T1	k141_16981	Acinetobacter lwoffii (taxid 28090)	10292	10642	ISAlw31_IS427_IS5_ORF_3	IS5	ab initio prediction:Prodigal:002006,similar to AA sequence:IS.faa:ISAlw31
T1657A_22072008_D1_D2	T1	k141_18255	Acinetobacter lwoffii (taxid 28090)	181	456	ISAbe15_ISL2_IS5_ORF_2	IS5	ab initio prediction:Prodigal:002006,similar to AA sequence:IS.faa:ISAbe15
T1657A_22072008_D1_D2	T1	k141_18255	Acinetobacter lwoffii (taxid 28090)	563	826	ISAbe15_ISL2_IS5_ORF_3	IS5	ab initio prediction:Prodigal:002006,similar to AA sequence:IS.faa:ISAbe15
T1657A_22072008_D1_D2	T1	k141_19549	Acinetobacter lwoffii (taxid 28090)	388	1032	ISAcsp2_unknown_IS982_ORF_3	IS982	ab initio prediction:Prodigal:002006,similar to AA sequence:IS.faa:ISAcsp2
T1657A_22072008_D1_D2	T1	k141_19648	Acinetobacter lwoffii (taxid 28090)	191	403	ISAlw20_unknown_IS982_ORF_2	IS982	ab initio prediction:Prodigal:002006,similar to AA sequence:IS.faa:ISAlw20
T1657A_22072008_D1_D2	T1	k141_21480	Acinetobacter lwoffii (taxid 28090)	146	469	ISAba18_IS51_IS3_ORF_2	IS3	ab initio prediction:Prodigal:002006,similar to AA sequence:IS.faa:ISAba18
T1657A_22072008_D1_D2	T1	k141_21580	Acinetobacter lwoffii (taxid 28090)	693	887	ISAba125_unknown_IS30_ORF_3	IS30	ab initio prediction:Prodigal:002006,similar to AA sequence:IS.faa:ISAba125
T1657A_22072008_D1_D2	T1	k141_22758	Acinetobacter lwoffii (taxid 28090)	1082	1267	ISAlw28_IS407_IS3_ORF_3	IS3	ab initio prediction:Prodigal:002006,similar to AA sequence:IS.faa:ISAlw28
T1657A_22072008_D1_D2	T1	k141_22758	Acinetobacter lwoffii (taxid 28090)	273	710	ISAlw28_IS407_IS3_ORF_2	IS3	ab initio prediction:Prodigal:002006,similar to AA sequence:IS.faa:ISAlw28
T1657A_22072008_D1_D2	T1	k141_2283	Acinetobacter lwoffii (taxid 28090)	23	457	ISAlw31_IS427_IS5_ORF_5	IS5	ab initio prediction:Prodigal:002006,similar to AA sequence:IS.faa:ISAlw31
T1657A_22072008_D1_D2	T1	k141_24697	Acinetobacter lwoffii (taxid 28090)	194	448	ISAlw18_unknown_IS630_ORF_1	IS630	ab initio prediction:Prodigal:002006,similar to AA sequence:IS.faa:ISAlw18
T1657A_22072008_D1_D2	T1	k141_24697	Acinetobacter lwoffii (taxid 28090)	621	1004	ISAlw18_unknown_IS630_ORF_2	IS630	ab initio prediction:Prodigal:002006,similar to AA sequence:IS.faa:ISAlw18
T1657A_22072008_D1_D2	T1	k141_25101	Acinetobacter lwoffii (taxid 28090)	309	548	ISAlw22_IS1202_ISNCY_ORF_1	ISNCY	ab initio prediction:Prodigal:002006,similar to AA sequence:IS.faa:ISAlw22
T1657A_22072008_D1_D2	T1	k141_25347	Acinetobacter lwoffii (taxid 28090)	141	470	ISAlw33_unknown_IS30_ORF_2	IS30	ab initio prediction:Prodigal:002006,similar to AA sequence:IS.faa:ISAlw33
T1657A_22072008_D1_D2	T1	k141_25808	Acinetobacter lwoffii (taxid 28090)	1299	1685	ISAzs9_IS427_IS5_ORF_2	IS5	ab initio prediction:Prodigal:002006,similar to AA sequence:IS.faa:ISAzs9
T1657A_22072008_D1_D2	T1	k141_25808	Acinetobacter lwoffii (taxid 28090)	934	1281	ISAzs9_IS427_IS5_ORF_1	IS5	ab initio prediction:Prodigal:002006,similar to AA sequence:IS.faa:ISAzs9
T1657A_22072008_D1_D2	T1	k141_27016	Acinetobacter lwoffii (taxid 28090)	994	1743	IS18_unknown_IS30_ORF_3	IS30	ab initio prediction:Prodigal:002006,similar to AA sequence:IS.faa:IS18
T1657A_22072008_D1_D2	T1	k141_27195	Acinetobacter lwoffii (taxid 28090)	1670	2047	ISAba26_unknown_IS256_ORF_1	IS256	ab initio prediction:Prodigal:002006,similar to AA sequence:IS.faa:ISAba26
T1657A_22072008_D1_D2	T1	k141_2777	Acinetobacter lwoffii (taxid 28090)	23974	24999	ISAba125_unknown_IS30_ORF_2	IS30	ab initio prediction:Prodigal:002006,similar to AA sequence:IS.faa:ISAba125
T1657A_22072008_D1_D2	T1	k141_27879	Acinetobacter lwoffii (taxid 28090)	3802	4197	ISAba26_unknown_IS256_ORF_2	IS256	ab initio prediction:Prodigal:002006,similar to AA sequence:IS.faa:ISAba26
T1657A_22072008_D1_D2	T1	k141_29718	Acinetobacter lwoffii (taxid 28090)	1750	2148	ISAba27_ISL2_IS5_ORF_3	IS5	ab initio prediction:Prodigal:002006,similar to AA sequence:IS.faa:ISAba27
T1657A_22072008_D1_D2	T1	k141_29718	Acinetobacter lwoffii (taxid 28090)	2192	2572	ISAba27_ISL2_IS5_ORF_4	IS5	ab initio prediction:Prodigal:002006,similar to AA sequence:IS.faa:ISAba27
T1657A_22072008_D1_D2	T1	k141_30608	Acinetobacter lwoffii (taxid 28090)	576	1025	ISAlw13_IS427_IS5_ORF_4	IS5	ab initio prediction:Prodigal:002006,similar to AA sequence:IS.faa:ISAlw13
T1657A_22072008_D1_D2	T1	k141_30608	Acinetobacter lwoffii (taxid 28090)	973	1323	ISAlw13_IS427_IS5_ORF_5	IS5	ab initio prediction:Prodigal:002006,similar to AA sequence:IS.faa:ISAlw13
T1657A_22072008_D1_D2	T1	k141_3061	Acinetobacter lwoffii (taxid 28090)	815	1099	ISAlw19_unknown_IS982_ORF_3	IS982	ab initio prediction:Prodigal:002006,similar to AA sequence:IS.faa:ISAlw19
T1657A_22072008_D1_D2	T1	k141_31544	Acinetobacter lwoffii (taxid 28090)	1341	1502	ISAba32_IS1202_ISNCY_ORF_2	ISNCY	ab initio prediction:Prodigal:002006,similar to AA sequence:IS.faa:ISAba32
T1657A_22072008_D1_D2	T1	k141_31823	Acinetobacter lwoffii (taxid 28090)	1806	1946	ISAlw16_unknown_IS66_ORF_7	IS66	ab initio prediction:Prodigal:002006,similar to AA sequence:IS.faa:ISAlw16
T1657A_22072008_D1_D2	T1	k141_33648	Acinetobacter lwoffii (taxid 28090)	115	531	ISAba49_unknown_IS66_ORF_4	IS66	ab initio prediction:Prodigal:002006,similar to AA sequence:IS.faa:ISAba49
T1657A_22072008_D1_D2	T1	k141_34717	Acinetobacter lwoffii (taxid 28090)	1799	2242	ISAcsp2_unknown_IS982_ORF_2	IS982	ab initio prediction:Prodigal:002006,similar to AA sequence:IS.faa:ISAcsp2
T1657A_22072008_D1_D2	T1	k141_3512	Acinetobacter lwoffii (taxid 28090)	723	980	ISAlw31_IS427_IS5_ORF_6	IS5	ab initio prediction:Prodigal:002006,similar to AA sequence:IS.faa:ISAlw31
T1657A_22072008_D1_D2	T1	k141_35696	Acinetobacter lwoffii (taxid 28090)	33	314	ISAba11_ISAba11_IS701_ORF_4	IS701	ab initio prediction:Prodigal:002006,similar to AA sequence:IS.faa:ISAba11
T1657A_22072008_D1_D2	T1	k141_3647	Acinetobacter lwoffii (taxid 28090)	4759	5892	ISAlw7_IS4Sa_IS4_ORF	IS4	ab initio prediction:Prodigal:002006,similar to AA sequence:IS.faa:ISAlw7
T1657A_22072008_D1_D2	T1	k141_36934	Acinetobacter lwoffii (taxid 28090)	3972	4190	ISAba16_unknown_IS66_ORF_2	IS66	ab initio prediction:Prodigal:002006,similar to AA sequence:IS.faa:ISAba16
T1657A_22072008_D1_D2	T1	k141_37230	Acinetobacter lwoffii (taxid 28090)	4116	4658	ISAba32_IS1202_ISNCY_ORF_1	ISNCY	ab initio prediction:Prodigal:002006,similar to AA sequence:IS.faa:ISAba32
T1657A_22072008_D1_D2	T1	k141_37642	Acinetobacter lwoffii (taxid 28090)	374	601	ISAba1_IS10_IS4_ORF_6	IS4	ab initio prediction:Prodigal:002006,similar to AA sequence:IS.faa:ISAba1
T1657A_22072008_D1_D2	T1	k141_37642	Acinetobacter lwoffii (taxid 28090)	941	1378	ISAlw33_unknown_IS30_ORF_1	IS30	ab initio prediction:Prodigal:002006,similar to AA sequence:IS.faa:ISAlw33
T1657A_22072008_D1_D2	T1	k141_39047	Acinetobacter lwoffii (taxid 28090)	408	806	ISAba27_ISL2_IS5_ORF_5	IS5	ab initio prediction:Prodigal:002006,similar to AA sequence:IS.faa:ISAba27
T1657A_22072008_D1_D2	T1	k141_40110	Acinetobacter lwoffii (taxid 28090)	395	964	ISAba1_IS10_IS4_ORF_7	IS4	ab initio prediction:Prodigal:002006,similar to AA sequence:IS.faa:ISAba1
T1657A_22072008_D1_D2	T1	k141_40128	Acinetobacter lwoffii (taxid 28090)	1307	1615	ISAlw14_ISL2_IS5_ORF_3	IS5	ab initio prediction:Prodigal:002006,similar to AA sequence:IS.faa:ISAlw14
T1657A_22072008_D1_D2	T1	k141_40808	Acinetobacter lwoffii (taxid 28090)	2963	3256	ISAba2_IS51_IS3_ORF_1	IS3	ab initio prediction:Prodigal:002006,similar to AA sequence:IS.faa:ISAba2
T1657A_22072008_D1_D2	T1	k141_41022	Acinetobacter lwoffii (taxid 28090)	857	2089	ISAlw8_IS50_IS4_ORF	IS4	ab initio prediction:Prodigal:002006,similar to AA sequence:IS.faa:ISAlw8
T1657A_22072008_D1_D2	T1	k141_42641	Acinetobacter lwoffii (taxid 28090)	555	860	ISAba44_unknown_IS630_ORF_1	IS630	ab initio prediction:Prodigal:002006,similar to AA sequence:IS.faa:ISAba44
T1657A_22072008_D1_D2	T1	k141_42641	Acinetobacter lwoffii (taxid 28090)	908	1402	ISAba44_unknown_IS630_ORF_2	IS630	ab initio prediction:Prodigal:002006,similar to AA sequence:IS.faa:ISAba44
T1657A_22072008_D1_D2	T1	k141_42990	Acinetobacter lwoffii (taxid 28090)	40	942	ISAlw4_IS51_IS3_ORF_6	IS3	ab initio prediction:Prodigal:002006,similar to AA sequence:IS.faa:ISAlw4
T1657A_22072008_D1_D2	T1	k141_42990	Acinetobacter lwoffii (taxid 28090)	942	1049	ISAlw23_IS51_IS3_ORF_3	IS3	ab initio prediction:Prodigal:002006,similar to AA sequence:IS.faa:ISAlw23
T1657A_22072008_D1_D2	T1	k141_43890	Acinetobacter lwoffii (taxid 28090)	2044	2559	ISAlw22_IS1202_ISNCY_ORF_3	ISNCY	ab initio prediction:Prodigal:002006,similar to AA sequence:IS.faa:ISAlw22
T1657A_22072008_D1_D2	T1	k141_43895	Acinetobacter lwoffii (taxid 28090)	1602	1808	ISEc18_unknown_IS481_ORF	IS481	ab initio prediction:Prodigal:002006,similar to AA sequence:IS.faa:ISEc18
T1657A_22072008_D1_D2	T1	k141_43895	Acinetobacter lwoffii (taxid 28090)	3463	4200	ISAba31_IS427_IS5_ORF	IS5	ab initio prediction:Prodigal:002006,similar to AA sequence:IS.faa:ISAba31
T1657A_22072008_D1_D2	T1	k141_44572	Acinetobacter lwoffii (taxid 28090)	4087	4227	ISAlw34_unknown_IS66_ORF_3	IS66	ab initio prediction:Prodigal:002006,similar to AA sequence:IS.faa:ISAlw34
T1657A_22072008_D1_D2	T1	k141_44572	Acinetobacter lwoffii (taxid 28090)	778	1461	ISPst9_unknown_ISL3_ORF_2	ISL3	ab initio prediction:Prodigal:002006,similar to AA sequence:IS.faa:ISPst9
T1657A_22072008_D1_D2	T1	k141_44572	Acinetobacter lwoffii (taxid 28090)	87	809	ISPpu12_unknown_ISL3_ORF_4	ISL3	ab initio prediction:Prodigal:002006,similar to AA sequence:IS.faa:ISPpu12
T1657A_22072008_D1_D2	T1	k141_45012	Acinetobacter lwoffii (taxid 28090)	7865	8746	ISAba9_unknown_IS982_ORF	IS982	ab initio prediction:Prodigal:002006,similar to AA sequence:IS.faa:ISAba9
T1657A_22072008_D1_D2	T1	k141_45150	Acinetobacter lwoffii (taxid 28090)	438	767	ISOur1_unknown_IS6_ORF	IS6	ab initio prediction:Prodigal:002006,similar to AA sequence:IS.faa:ISOur1
T1657A_22072008_D1_D2	T1	k141_45150	Acinetobacter lwoffii (taxid 28090)	64	420	IS1008_unknown_IS6_ORF_2	IS6	ab initio prediction:Prodigal:002006,similar to AA sequence:IS.faa:IS1008
T1657A_22072008_D1_D2	T1	k141_46304	Acinetobacter lwoffii (taxid 28090)	953	1510	ISAba17_unknown_IS66_ORF_5	IS66	ab initio prediction:Prodigal:002006,similar to AA sequence:IS.faa:ISAba17
T1657A_22072008_D1_D2	T1	k141_46998	Acinetobacter lwoffii (taxid 28090)	2535	3686	ISAbe18_IS4Sa_IS4_ORF_1	IS4	ab initio prediction:Prodigal:002006,similar to AA sequence:IS.faa:ISAbe18
T1657A_22072008_D1_D2	T1	k141_47586	Acinetobacter lwoffii (taxid 28090)	1365	1799	ISAba1_IS10_IS4_ORF_8	IS4	ab initio prediction:Prodigal:002006,similar to AA sequence:IS.faa:ISAba1
T1657A_22072008_D1_D2	T1	k141_47587	Acinetobacter lwoffii (taxid 28090)	1359	1574	IS1236_IS3_IS3_ORF_3	IS3	ab initio prediction:Prodigal:002006,similar to AA sequence:IS.faa:IS1236
T1657A_22072008_D1_D2	T1	k141_47587	Acinetobacter lwoffii (taxid 28090)	2672	2959	ISAba34_IS51_IS3_ORF_2	IS3	ab initio prediction:Prodigal:002006,similar to AA sequence:IS.faa:ISAba34
T1657A_22072008_D1_D2	T1	k141_48134	Acinetobacter lwoffii (taxid 28090)	52	357	ISAba14_IS150_IS3_ORF_1	IS3	ab initio prediction:Prodigal:002006,similar to AA sequence:IS.faa:ISAba14
T1657A_22072008_D1_D2	T1	k141_48186	Acinetobacter lwoffii (taxid 28090)	1754	2290	ISAba33_IS10_IS4_ORF_1	IS4	ab initio prediction:Prodigal:002006,similar to AA sequence:IS.faa:ISAba33
T1657A_22072008_D1_D2	T1	k141_48186	Acinetobacter lwoffii (taxid 28090)	2287	2847	ISAba33_IS10_IS4_ORF_2	IS4	ab initio prediction:Prodigal:002006,similar to AA sequence:IS.faa:ISAba33
T1657A_22072008_D1_D2	T1	k141_48360	Acinetobacter lwoffii (taxid 28090)	1403	1801	ISAba27_ISL2_IS5_ORF_2	IS5	ab initio prediction:Prodigal:002006,similar to AA sequence:IS.faa:ISAba27
T1657A_22072008_D1_D2	T1	k141_48360	Acinetobacter lwoffii (taxid 28090)	979	1359	ISAba27_ISL2_IS5_ORF_1	IS5	ab initio prediction:Prodigal:002006,similar to AA sequence:IS.faa:ISAba27
T1657A_22072008_D1_D2	T1	k141_49340	Acinetobacter lwoffii (taxid 28090)	1359	2594	ISAlw10_IS4_IS4_ORF	IS4	ab initio prediction:Prodigal:002006,similar to AA sequence:IS.faa:ISAlw10
T1657A_22072008_D1_D2	T1	k141_49475	Acinetobacter lwoffii (taxid 28090)	1335	1724	ISAbe17_IS3_IS3_ORF_2	IS3	ab initio prediction:Prodigal:002006,similar to AA sequence:IS.faa:ISAbe17
T1657A_22072008_D1_D2	T1	k141_49475	Acinetobacter lwoffii (taxid 28090)	502	1311	ISAbe17_IS3_IS3_ORF_1	IS3	ab initio prediction:Prodigal:002006,similar to AA sequence:IS.faa:ISAbe17
T1657A_22072008_D1_D2	T1	k141_4989	Acinetobacter lwoffii (taxid 28090)	107	355	ISAba18_IS51_IS3_ORF_1	IS3	ab initio prediction:Prodigal:002006,similar to AA sequence:IS.faa:ISAba18
T1657A_22072008_D1_D2	T1	k141_4989	Acinetobacter lwoffii (taxid 28090)	1674	3278	ISAba17_unknown_IS66_ORF_1	IS66	ab initio prediction:Prodigal:002006,similar to AA sequence:IS.faa:ISAba17
T1657A_22072008_D1_D2	T1	k141_50854	Acinetobacter lwoffii (taxid 28090)	20	217	ISAlw27_IS150_IS3_ORF_1	IS3	ab initio prediction:Prodigal:002006,similar to AA sequence:IS.faa:ISAlw27
T1657A_22072008_D1_D2	T1	k141_51272	Acinetobacter lwoffii (taxid 28090)	813	1118	ISAlw27_IS150_IS3_ORF_3	IS3	ab initio prediction:Prodigal:002006,similar to AA sequence:IS.faa:ISAlw27
T1657A_22072008_D1_D2	T1	k141_52388	Acinetobacter lwoffii (taxid 28090)	9930	10862	ISAha2_IS903_IS5_ORF_2	IS5	ab initio prediction:Prodigal:002006,similar to AA sequence:IS.faa:ISAha2
T1657A_22072008_D1_D2	T1	k141_52476	Acinetobacter lwoffii (taxid 28090)	151	657	IS1301_IS427_IS5_ORF_2	IS5	ab initio prediction:Prodigal:002006,similar to AA sequence:IS.faa:IS1301
T1657A_22072008_D1_D2	T1	k141_53367	Acinetobacter lwoffii (taxid 28090)	2390	2875	ISAba25_unknown_IS66_ORF_3	IS66	ab initio prediction:Prodigal:002006,similar to AA sequence:IS.faa:ISAba25
T1657A_22072008_D1_D2	T1	k141_54473	Acinetobacter lwoffii (taxid 28090)	586	1212	ISTko1_unknown_IS607_ORF_2	IS607	ab initio prediction:Prodigal:002006,similar to AA sequence:IS.faa:ISTko1
T1657A_22072008_D1_D2	T1	k141_55593	Acinetobacter lwoffii (taxid 28090)	212	631	ISAba1_IS10_IS4_ORF_2	IS4	ab initio prediction:Prodigal:002006,similar to AA sequence:IS.faa:ISAba1
T1657A_22072008_D1_D2	T1	k141_55593	Acinetobacter lwoffii (taxid 28090)	718	1152	ISAba1_IS10_IS4_ORF_3	IS4	ab initio prediction:Prodigal:002006,similar to AA sequence:IS.faa:ISAba1
T1657A_22072008_D1_D2	T1	k141_56183	Acinetobacter lwoffii (taxid 28090)	512	874	ISAlw31_IS427_IS5_ORF_4	IS5	ab initio prediction:Prodigal:002006,similar to AA sequence:IS.faa:ISAlw31
T1657A_22072008_D1_D2	T1	k141_57023	Acinetobacter lwoffii (taxid 28090)	2058	2363	ISAlw17_unknown_IS630_ORF_1	IS630	ab initio prediction:Prodigal:002006,similar to AA sequence:IS.faa:ISAlw17
T1657A_22072008_D1_D2	T1	k141_57023	Acinetobacter lwoffii (taxid 28090)	2432	2896	ISAlw17_unknown_IS630_ORF_2	IS630	ab initio prediction:Prodigal:002006,similar to AA sequence:IS.faa:ISAlw17
T1657A_22072008_D1_D2	T1	k141_5815	Acinetobacter lwoffii (taxid 28090)	5970	6281	IS1253B_IS605_IS200/IS605_ORF_2	IS200/IS605	ab initio prediction:Prodigal:002006,similar to AA sequence:IS.faa:IS1253B
T1657A_22072008_D1_D2	T1	k141_58481	Acinetobacter lwoffii (taxid 28090)	26866	27585	ISAha2_IS903_IS5_ORF_1	IS5	ab initio prediction:Prodigal:002006,similar to AA sequence:IS.faa:ISAha2
T1657A_22072008_D1_D2	T1	k141_58549	Acinetobacter lwoffii (taxid 28090)	158	628	ISAlw32_ISL2_IS5_ORF_1	IS5	ab initio prediction:Prodigal:002006,similar to AA sequence:IS.faa:ISAlw32
T1657A_22072008_D1_D2	T1	k141_58549	Acinetobacter lwoffii (taxid 28090)	576	986	ISAlw32_ISL2_IS5_ORF_2	IS5	ab initio prediction:Prodigal:002006,similar to AA sequence:IS.faa:ISAlw32
T1657A_22072008_D1_D2	T1	k141_6047	Acinetobacter lwoffii (taxid 28090)	73	423	ISAlw13_IS427_IS5_ORF_3	IS5	ab initio prediction:Prodigal:002006,similar to AA sequence:IS.faa:ISAlw13
T1657A_22072008_D1_D2	T1	k141_6351	Acinetobacter lwoffii (taxid 28090)	1398	1655	ISAlw31_IS427_IS5_ORF_2	IS5	ab initio prediction:Prodigal:002006,similar to AA sequence:IS.faa:ISAlw31
T1657A_22072008_D1_D2	T1	k141_8109	Acinetobacter lwoffii (taxid 28090)	2071	2388	ISAlw4_IS51_IS3_ORF_5	IS3	ab initio prediction:Prodigal:002006,similar to AA sequence:IS.faa:ISAlw4
T1657A_22072008_D1_D2	T1	k141_8151	Acinetobacter lwoffii (taxid 28090)	100	279	ISAbe18_IS4Sa_IS4_ORF_2	IS4	ab initio prediction:Prodigal:002006,similar to AA sequence:IS.faa:ISAbe18
T1657A_22072008_D1_D2	T1	k141_8472	Acinetobacter lwoffii (taxid 28090)	2557	3279	ISAlw11_IS427_IS5_ORF_2	IS5	ab initio prediction:Prodigal:002006,similar to AA sequence:IS.faa:ISAlw11
T1657A_22072008_D1_D2	T1	k141_8723	Acinetobacter lwoffii (taxid 28090)	2055	2489	ISAlw31_IS427_IS5_ORF_1	IS5	ab initio prediction:Prodigal:002006,similar to AA sequence:IS.faa:ISAlw31
T1657B_22072008_D1_D2	T1	k141_11392	Acinetobacter lwoffii (taxid 28090)	17	991	ISAba11_ISAba11_IS701_ORF	IS701	ab initio prediction:Prodigal:002006,similar to AA sequence:IS.faa:ISAba11
T1657B_22072008_D1_D2	T1	k141_17412	Acinetobacter lwoffii (taxid 28090)	43501	43884	ISAlw18_unknown_IS630_ORF_1	IS630	ab initio prediction:Prodigal:002006,similar to AA sequence:IS.faa:ISAlw18
T1657B_22072008_D1_D2	T1	k141_17412	Acinetobacter lwoffii (taxid 28090)	44057	44512	ISAlw18_unknown_IS630_ORF_2	IS630	ab initio prediction:Prodigal:002006,similar to AA sequence:IS.faa:ISAlw18
T1657B_22072008_D1_D2	T1	k141_20500	Acinetobacter lwoffii (taxid 28090)	5789	6106	ISAba34_IS51_IS3_ORF_1	IS3	ab initio prediction:Prodigal:002006,similar to AA sequence:IS.faa:ISAba34
T1657B_22072008_D1_D2	T1	k141_21109	Acinetobacter lwoffii (taxid 28090)	22855	23073	ISAba16_unknown_IS66_ORF_3	IS66	ab initio prediction:Prodigal:002006,similar to AA sequence:IS.faa:ISAba16
T1657B_22072008_D1_D2	T1	k141_22598	Acinetobacter lwoffii (taxid 28090)	23306	23665	ISAcsp2_unknown_IS982_ORF_1	IS982	ab initio prediction:Prodigal:002006,similar to AA sequence:IS.faa:ISAcsp2
T1657B_22072008_D1_D2	T1	k141_24057	Acinetobacter lwoffii (taxid 28090)	167	1108	ISAlw7_IS4Sa_IS4_ORF	IS4	ab initio prediction:Prodigal:002006,similar to AA sequence:IS.faa:ISAlw7
T1657B_22072008_D1_D2	T1	k141_24618	Acinetobacter lwoffii (taxid 28090)	1358	1465	ISAlw18_unknown_IS630_ORF_3	IS630	ab initio prediction:Prodigal:002006,similar to AA sequence:IS.faa:ISAlw18
T1657B_22072008_D1_D2	T1	k141_27722	Acinetobacter lwoffii (taxid 28090)	173	1264	ISAlw16_unknown_IS66_ORF_4	IS66	ab initio prediction:Prodigal:002006,similar to AA sequence:IS.faa:ISAlw16
T1657B_22072008_D1_D2	T1	k141_28079	Acinetobacter lwoffii (taxid 28090)	691	1392	ISAlw3_unknown_IS1_ORF	IS1	ab initio prediction:Prodigal:002006,similar to AA sequence:IS.faa:ISAlw3
T1657B_22072008_D1_D2	T1	k141_28622	Acinetobacter lwoffii (taxid 28090)	43	441	ISAba27_ISL2_IS5_ORF_3	IS5	ab initio prediction:Prodigal:002006,similar to AA sequence:IS.faa:ISAba27
T1657B_22072008_D1_D2	T1	k141_28622	Acinetobacter lwoffii (taxid 28090)	485	865	ISAba27_ISL2_IS5_ORF_4	IS5	ab initio prediction:Prodigal:002006,similar to AA sequence:IS.faa:ISAba27
T1657B_22072008_D1_D2	T1	k141_28708	Acinetobacter lwoffii (taxid 28090)	32797	33729	ISAha2_IS903_IS5_ORF_1	IS5	ab initio prediction:Prodigal:002006,similar to AA sequence:IS.faa:ISAha2
T1657B_22072008_D1_D2	T1	k141_3225	Acinetobacter lwoffii (taxid 28090)	145	1317	ISAba32_IS1202_ISNCY_ORF_1	ISNCY	ab initio prediction:Prodigal:002006,similar to AA sequence:IS.faa:ISAba32
T1657B_22072008_D1_D2	T1	k141_34339	Acinetobacter lwoffii (taxid 28090)	83	643	ISAba12_IS903_IS5_ORF_1	IS5	ab initio prediction:Prodigal:002006,similar to AA sequence:IS.faa:ISAba12
T1657B_22072008_D1_D2	T1	k141_34764	Acinetobacter lwoffii (taxid 28090)	11806	12687	ISAba9_unknown_IS982_ORF	IS982	ab initio prediction:Prodigal:002006,similar to AA sequence:IS.faa:ISAba9
T1657B_22072008_D1_D2	T1	k141_34900	Acinetobacter lwoffii (taxid 28090)	18	566	ISAlw11_IS427_IS5_ORF_2	IS5	ab initio prediction:Prodigal:002006,similar to AA sequence:IS.faa:ISAlw11
T1657B_22072008_D1_D2	T1	k141_36141	Acinetobacter lwoffii (taxid 28090)	17996	18103	ISAlw18_unknown_IS630_ORF_4	IS630	ab initio prediction:Prodigal:002006,similar to AA sequence:IS.faa:ISAlw18
T1657B_22072008_D1_D2	T1	k141_45209	Acinetobacter lwoffii (taxid 28090)	11	226	ISAlw19_unknown_IS982_ORF_2	IS982	ab initio prediction:Prodigal:002006,similar to AA sequence:IS.faa:ISAlw19
T1657B_22072008_D1_D2	T1	k141_45790	Acinetobacter lwoffii (taxid 28090)	6612	7010	ISAba27_ISL2_IS5_ORF_1	IS5	ab initio prediction:Prodigal:002006,similar to AA sequence:IS.faa:ISAba27
T1657B_22072008_D1_D2	T1	k141_45790	Acinetobacter lwoffii (taxid 28090)	7054	7434	ISAba27_ISL2_IS5_ORF_2	IS5	ab initio prediction:Prodigal:002006,similar to AA sequence:IS.faa:ISAba27
T1657B_22072008_D1_D2	T1	k141_45858	Acinetobacter lwoffii (taxid 28090)	58	345	ISAba125_unknown_IS30_ORF_2	IS30	ab initio prediction:Prodigal:002006,similar to AA sequence:IS.faa:ISAba125
T1657B_22072008_D1_D2	T1	k141_46263	Acinetobacter lwoffii (taxid 28090)	40	942	ISAlw4_IS51_IS3_ORF_3	IS3	ab initio prediction:Prodigal:002006,similar to AA sequence:IS.faa:ISAlw4
T1657B_22072008_D1_D2	T1	k141_46663	Acinetobacter lwoffii (taxid 28090)	18	764	ISAba31_IS427_IS5_ORF	IS5	ab initio prediction:Prodigal:002006,similar to AA sequence:IS.faa:ISAba31
T1657B_22072008_D1_D2	T1	k141_47516	Acinetobacter lwoffii (taxid 28090)	58	345	ISAba125_unknown_IS30_ORF_3	IS30	ab initio prediction:Prodigal:002006,similar to AA sequence:IS.faa:ISAba125
T1657B_22072008_D1_D2	T1	k141_48683	Acinetobacter lwoffii (taxid 28090)	19	714	ISAlw9_IS4_IS4_ORF_1	IS4	ab initio prediction:Prodigal:002006,similar to AA sequence:IS.faa:ISAlw9
T1657B_22072008_D1_D2	T1	k141_50957	Acinetobacter lwoffii (taxid 28090)	3355	3777	ISAzvi6_IS4_IS4_ORF	IS4	ab initio prediction:Prodigal:002006,similar to AA sequence:IS.faa:ISAzvi6
T1657B_22072008_D1_D2	T1	k141_51432	Acinetobacter lwoffii (taxid 28090)	17446	17646	ISAba2_IS51_IS3_ORF_2	IS3	ab initio prediction:Prodigal:002006,similar to AA sequence:IS.faa:ISAba2
T1657B_22072008_D1_D2	T1	k141_51432	Acinetobacter lwoffii (taxid 28090)	19	714	ISAlw9_IS4_IS4_ORF_2	IS4	ab initio prediction:Prodigal:002006,similar to AA sequence:IS.faa:ISAlw9
T1657B_22072008_D1_D2	T1	k141_51432	Acinetobacter lwoffii (taxid 28090)	7034	7339	ISAba44_unknown_IS630_ORF_1	IS630	ab initio prediction:Prodigal:002006,similar to AA sequence:IS.faa:ISAba44
T1657B_22072008_D1_D2	T1	k141_51432	Acinetobacter lwoffii (taxid 28090)	7387	7881	ISAba44_unknown_IS630_ORF_2	IS630	ab initio prediction:Prodigal:002006,similar to AA sequence:IS.faa:ISAba44
T1657B_22072008_D1_D2	T1	k141_53168	Acinetobacter lwoffii (taxid 28090)	2792	3142	ISAlw13_IS427_IS5_ORF_3	IS5	ab initio prediction:Prodigal:002006,similar to AA sequence:IS.faa:ISAlw13
T1657B_22072008_D1_D2	T1	k141_53168	Acinetobacter lwoffii (taxid 28090)	3084	3539	ISAlw31_IS427_IS5_ORF_2	IS5	ab initio prediction:Prodigal:002006,similar to AA sequence:IS.faa:ISAlw31
T1657B_22072008_D1_D2	T1	k141_54277	Acinetobacter lwoffii (taxid 28090)	6322	6723	ISAba125_unknown_IS30_ORF_1	IS30	ab initio prediction:Prodigal:002006,similar to AA sequence:IS.faa:ISAba125
T1657B_22072008_D1_D2	T1	k141_5438	Acinetobacter lwoffii (taxid 28090)	4285	4770	ISAlw13_IS427_IS5_ORF_1	IS5	ab initio prediction:Prodigal:002006,similar to AA sequence:IS.faa:ISAlw13
T1657B_22072008_D1_D2	T1	k141_5438	Acinetobacter lwoffii (taxid 28090)	4712	4876	ISAlw13_IS427_IS5_ORF_2	IS5	ab initio prediction:Prodigal:002006,similar to AA sequence:IS.faa:ISAlw13
T1657B_22072008_D1_D2	T1	k141_60074	Acinetobacter lwoffii (taxid 28090)	12465	13616	ISAbe18_IS4Sa_IS4_ORF	IS4	ab initio prediction:Prodigal:002006,similar to AA sequence:IS.faa:ISAbe18
T1657B_22072008_D1_D2	T1	k141_61773	Acinetobacter lwoffii (taxid 28090)	11	226	ISAlw19_unknown_IS982_ORF_1	IS982	ab initio prediction:Prodigal:002006,similar to AA sequence:IS.faa:ISAlw19
T1657B_22072008_D1_D2	T1	k141_61773	Acinetobacter lwoffii (taxid 28090)	35953	36177	ISAlw23_IS51_IS3_ORF_1	IS3	ab initio prediction:Prodigal:002006,similar to AA sequence:IS.faa:ISAlw23
T1657B_22072008_D1_D2	T1	k141_6194	Acinetobacter lwoffii (taxid 28090)	55	246	ISAlw15_ISL2_IS5_ORF_3	IS5	ab initio prediction:Prodigal:002006,similar to AA sequence:IS.faa:ISAlw15
T1657B_22072008_D1_D2	T1	k141_62569	Acinetobacter lwoffii (taxid 28090)	49851	50237	ISAzs9_IS427_IS5_ORF_1	IS5	ab initio prediction:Prodigal:002006,similar to AA sequence:IS.faa:ISAzs9
T1657B_22072008_D1_D2	T1	k141_62569	Acinetobacter lwoffii (taxid 28090)	50255	50602	ISAzs9_IS427_IS5_ORF_2	IS5	ab initio prediction:Prodigal:002006,similar to AA sequence:IS.faa:ISAzs9
T1657B_22072008_D1_D2	T1	k141_6342	Acinetobacter lwoffii (taxid 28090)	1705	1989	ISAlw19_unknown_IS982_ORF_3	IS982	ab initio prediction:Prodigal:002006,similar to AA sequence:IS.faa:ISAlw19
T1657B_22072008_D1_D2	T1	k141_63740	Acinetobacter lwoffii (taxid 28090)	4858	5730	ISAbo1_IS51_IS3_ORF_1	IS3	ab initio prediction:Prodigal:002006,similar to AA sequence:IS.faa:ISAbo1
T1657B_22072008_D1_D2	T1	k141_63740	Acinetobacter lwoffii (taxid 28090)	5727	6005	ISAbo1_IS51_IS3_ORF_2	IS3	ab initio prediction:Prodigal:002006,similar to AA sequence:IS.faa:ISAbo1
T1657B_22072008_D1_D2	T1	k141_64503	Acinetobacter lwoffii (taxid 28090)	21052	22284	ISAlw8_IS50_IS4_ORF	IS4	ab initio prediction:Prodigal:002006,similar to AA sequence:IS.faa:ISAlw8
T1657B_22072008_D1_D2	T1	k141_9234	Acinetobacter lwoffii (taxid 28090)	89	1108	ISAba8_unknown_IS21_ORF_3	IS21	ab initio prediction:Prodigal:002006,similar to AA sequence:IS.faa:ISAba8
T1121B_9032006_D1_D2	T1	k141_17484	Acinetobacter lwoffii WJ10621 (taxid 1046625)	123	509	ISAzs9_IS427_IS5_ORF_3	IS5	ab initio prediction:Prodigal:002006,similar to AA sequence:IS.faa:ISAzs9
T1121B_9032006_D1_D2	T1	k141_29789	Acinetobacter lwoffii WJ10621 (taxid 1046625)	49	522	ISAba33_IS10_IS4_ORF_2	IS4	ab initio prediction:Prodigal:002006,similar to AA sequence:IS.faa:ISAba33
T1121B_9032006_D1_D2	T1	k141_36534	Acinetobacter lwoffii WJ10621 (taxid 1046625)	4081	5091	ISAba125_unknown_IS30_ORF_2	IS30	ab initio prediction:Prodigal:002006,similar to AA sequence:IS.faa:ISAba125
T1121B_9032006_D1_D2	T1	k141_41194	Acinetobacter lwoffii WJ10621 (taxid 1046625)	18	416	ISAba11_ISAba11_IS701_ORF_3	IS701	ab initio prediction:Prodigal:002006,similar to AA sequence:IS.faa:ISAba11
T1121B_9032006_D1_D2	T1	k141_50057	Acinetobacter lwoffii WJ10621 (taxid 1046625)	23	478	ISAba14_IS150_IS3_ORF_2	IS3	ab initio prediction:Prodigal:002006,similar to AA sequence:IS.faa:ISAba14
T1121B_9032006_D1_D2	T1	k141_56567	Acinetobacter lwoffii WJ10621 (taxid 1046625)	17	622	ISAba11_ISAba11_IS701_ORF_2	IS701	ab initio prediction:Prodigal:002006,similar to AA sequence:IS.faa:ISAba11
T1121B_9032006_D1_D2	T1	k141_90119	Acinetobacter lwoffii WJ10621 (taxid 1046625)	1030	1530	ISAba19_IS51_IS3_ORF_2	IS3	ab initio prediction:Prodigal:002006,similar to AA sequence:IS.faa:ISAba19
T1166A_2022006_D1_D2	T1	k141_19585	Acinetobacter lwoffii WJ10621 (taxid 1046625)	5288	5686	ISAba11_ISAba11_IS701_ORF_5	IS701	ab initio prediction:Prodigal:002006,similar to AA sequence:IS.faa:ISAba11
T1166A_2022006_D1_D2	T1	k141_20968	Acinetobacter lwoffii WJ10621 (taxid 1046625)	115	816	ISAlw25_unknown_IS1_ORF_2	IS1	ab initio prediction:Prodigal:002006,similar to AA sequence:IS.faa:ISAlw25
T1166A_2022006_D1_D2	T1	k141_272	Acinetobacter lwoffii WJ10621 (taxid 1046625)	25	426	ISAba125_unknown_IS30_ORF_2	IS30	ab initio prediction:Prodigal:002006,similar to AA sequence:IS.faa:ISAba125
T1166A_2022006_D1_D2	T1	k141_32539	Acinetobacter lwoffii WJ10621 (taxid 1046625)	16688	17182	ISAba31_IS427_IS5_ORF_2	IS5	ab initio prediction:Prodigal:002006,similar to AA sequence:IS.faa:ISAba31
T1166A_2022006_D1_D2	T1	k141_32539	Acinetobacter lwoffii WJ10621 (taxid 1046625)	371	493	ISAba18_IS51_IS3_ORF_3	IS3	ab initio prediction:Prodigal:002006,similar to AA sequence:IS.faa:ISAba18
T1166A_2022006_D1_D2	T1	k141_4018	Acinetobacter lwoffii WJ10621 (taxid 1046625)	20	337	ISAba18_IS51_IS3_ORF_1	IS3	ab initio prediction:Prodigal:002006,similar to AA sequence:IS.faa:ISAba18
T1166A_2022006_D1_D2	T1	k141_8010	Acinetobacter lwoffii WJ10621 (taxid 1046625)	115	816	ISAlw25_unknown_IS1_ORF_1	IS1	ab initio prediction:Prodigal:002006,similar to AA sequence:IS.faa:ISAlw25
T1166B_2022006_D1_D2	T1	k141_19728	Acinetobacter lwoffii WJ10621 (taxid 1046625)	4487	5752	ISSpu15_unknown_IS21_ORF_1	IS21	ab initio prediction:Prodigal:002006,similar to AA sequence:IS.faa:ISSpu15
T1459B_7032007_D1_D2	T1	k141_115281	Acinetobacter lwoffii WJ10621 (taxid 1046625)	94	330	ISAba9_unknown_IS982_ORF	IS982	ab initio prediction:Prodigal:002006,similar to AA sequence:IS.faa:ISAba9
T1593A_2092007_D1_D2	T1	k141_43355	Acinetobacter lwoffii WJ10621 (taxid 1046625)	237	455	ISAlw16_unknown_IS66_ORF_2	IS66	ab initio prediction:Prodigal:002006,similar to AA sequence:IS.faa:ISAlw16
T1593B_2092007_D1_D2	T1	k141_1947	Acinetobacter lwoffii WJ10621 (taxid 1046625)	32	1510	ISAba49_unknown_IS66_ORF_3	IS66	ab initio prediction:Prodigal:002006,similar to AA sequence:IS.faa:ISAba49
T1593B_2092007_D1_D2	T1	k141_21140	Acinetobacter lwoffii WJ10621 (taxid 1046625)	23055	23960	ISAcsp2_unknown_IS982_ORF_2	IS982	ab initio prediction:Prodigal:002006,similar to AA sequence:IS.faa:ISAcsp2
T1593B_2092007_D1_D2	T1	k141_29029	Acinetobacter lwoffii WJ10621 (taxid 1046625)	3353	3775	ISAzvi6_IS4_IS4_ORF	IS4	ab initio prediction:Prodigal:002006,similar to AA sequence:IS.faa:ISAzvi6
T1593B_2092007_D1_D2	T1	k141_29029	Acinetobacter lwoffii WJ10621 (taxid 1046625)	67546	67950	ISAlw15_ISL2_IS5_ORF_1	IS5	ab initio prediction:Prodigal:002006,similar to AA sequence:IS.faa:ISAlw15
T1593B_2092007_D1_D2	T1	k141_29029	Acinetobacter lwoffii WJ10621 (taxid 1046625)	67991	68380	ISAlw15_ISL2_IS5_ORF_2	IS5	ab initio prediction:Prodigal:002006,similar to AA sequence:IS.faa:ISAlw15
T1593B_2092007_D1_D2	T1	k141_29169	Acinetobacter lwoffii WJ10621 (taxid 1046625)	27292	27495	ISAcsp2_unknown_IS982_ORF_1	IS982	ab initio prediction:Prodigal:002006,similar to AA sequence:IS.faa:ISAcsp2
T1593B_2092007_D1_D2	T1	k141_42259	Acinetobacter lwoffii WJ10621 (taxid 1046625)	8895	9758	ISAlw20_unknown_IS982_ORF	IS982	ab initio prediction:Prodigal:002006,similar to AA sequence:IS.faa:ISAlw20
T1593B_2092007_D1_D2	T1	k141_43008	Acinetobacter lwoffii WJ10621 (taxid 1046625)	857	2089	ISAlw8_IS50_IS4_ORF	IS4	ab initio prediction:Prodigal:002006,similar to AA sequence:IS.faa:ISAlw8
T1593B_2092007_D1_D2	T1	k141_47373	Acinetobacter lwoffii WJ10621 (taxid 1046625)	2351	3625	ISAlw16_unknown_IS66_ORF_2	IS66	ab initio prediction:Prodigal:002006,similar to AA sequence:IS.faa:ISAlw16
T1602A_10082007_D1_D2	T1	k141_14210	Acinetobacter lwoffii WJ10621 (taxid 1046625)	20583	20783	ISAlw23_IS51_IS3_ORF_2	IS3	ab initio prediction:Prodigal:002006,similar to AA sequence:IS.faa:ISAlw23
T1602A_10082007_D1_D2	T1	k141_14210	Acinetobacter lwoffii WJ10621 (taxid 1046625)	2861	3076	IS1236_IS3_IS3_ORF_3	IS3	ab initio prediction:Prodigal:002006,similar to AA sequence:IS.faa:IS1236
T1602A_10082007_D1_D2	T1	k141_14210	Acinetobacter lwoffii WJ10621 (taxid 1046625)	4121	4321	ISAlw4_IS51_IS3_ORF_1	IS3	ab initio prediction:Prodigal:002006,similar to AA sequence:IS.faa:ISAlw4
T1602A_10082007_D1_D2	T1	k141_16674	Acinetobacter lwoffii WJ10621 (taxid 1046625)	4682	5098	ISAlw13_IS427_IS5_ORF_2	IS5	ab initio prediction:Prodigal:002006,similar to AA sequence:IS.faa:ISAlw13
T1602A_10082007_D1_D2	T1	k141_16674	Acinetobacter lwoffii WJ10621 (taxid 1046625)	9	503	ISAba31_IS427_IS5_ORF	IS5	ab initio prediction:Prodigal:002006,similar to AA sequence:IS.faa:ISAba31
T1602A_10082007_D1_D2	T1	k141_19157	Acinetobacter lwoffii WJ10621 (taxid 1046625)	14020	14442	ISAzvi6_IS4_IS4_ORF	IS4	ab initio prediction:Prodigal:002006,similar to AA sequence:IS.faa:ISAzvi6
T1602A_10082007_D1_D2	T1	k141_19157	Acinetobacter lwoffii WJ10621 (taxid 1046625)	17695	18237	ISAba19_IS51_IS3_ORF_2	IS3	ab initio prediction:Prodigal:002006,similar to AA sequence:IS.faa:ISAba19
T1602A_10082007_D1_D2	T1	k141_7366	Acinetobacter lwoffii WJ10621 (taxid 1046625)	790	1149	ISAcsp2_unknown_IS982_ORF	IS982	ab initio prediction:Prodigal:002006,similar to AA sequence:IS.faa:ISAcsp2
T1602A_10082007_D1_D2	T1	k141_8032	Acinetobacter lwoffii WJ10621 (taxid 1046625)	31	516	ISAba25_unknown_IS66_ORF_1	IS66	ab initio prediction:Prodigal:002006,similar to AA sequence:IS.faa:ISAba25
T1602A_10082007_D1_D2	T1	k141_9772	Acinetobacter lwoffii WJ10621 (taxid 1046625)	15627	16760	ISAlw7_IS4Sa_IS4_ORF	IS4	ab initio prediction:Prodigal:002006,similar to AA sequence:IS.faa:ISAlw7
T1602A_10082007_D1_D2	T1	k141_9772	Acinetobacter lwoffii WJ10621 (taxid 1046625)	24445	25677	ISAlw8_IS50_IS4_ORF	IS4	ab initio prediction:Prodigal:002006,similar to AA sequence:IS.faa:ISAlw8
T1602B_10082007_D1_D2	T1	k141_11587	Acinetobacter lwoffii WJ10621 (taxid 1046625)	64735	65124	ISAlw15_ISL2_IS5_ORF_2	IS5	ab initio prediction:Prodigal:002006,similar to AA sequence:IS.faa:ISAlw15
T1602B_10082007_D1_D2	T1	k141_11587	Acinetobacter lwoffii WJ10621 (taxid 1046625)	65165	65356	ISAlw15_ISL2_IS5_ORF_3	IS5	ab initio prediction:Prodigal:002006,similar to AA sequence:IS.faa:ISAlw15
T1602B_10082007_D1_D2	T1	k141_13497	Acinetobacter lwoffii WJ10621 (taxid 1046625)	8	493	ISAba49_unknown_IS66_ORF_1	IS66	ab initio prediction:Prodigal:002006,similar to AA sequence:IS.faa:ISAba49
T1602B_10082007_D1_D2	T1	k141_20233	Acinetobacter lwoffii WJ10621 (taxid 1046625)	790	1149	ISAcsp2_unknown_IS982_ORF	IS982	ab initio prediction:Prodigal:002006,similar to AA sequence:IS.faa:ISAcsp2
T1602B_10082007_D1_D2	T1	k141_30558	Acinetobacter lwoffii WJ10621 (taxid 1046625)	16987	17187	ISAlw4_IS51_IS3_ORF_3	IS3	ab initio prediction:Prodigal:002006,similar to AA sequence:IS.faa:ISAlw4
T1602B_10082007_D1_D2	T1	k141_33879	Acinetobacter lwoffii WJ10621 (taxid 1046625)	5626	6858	ISAlw8_IS50_IS4_ORF	IS4	ab initio prediction:Prodigal:002006,similar to AA sequence:IS.faa:ISAlw8
T1602B_10082007_D1_D2	T1	k141_36618	Acinetobacter lwoffii WJ10621 (taxid 1046625)	10636	10983	ISAba31_IS427_IS5_ORF_2	IS5	ab initio prediction:Prodigal:002006,similar to AA sequence:IS.faa:ISAba31
T1602B_10082007_D1_D2	T1	k141_38520	Acinetobacter lwoffii WJ10621 (taxid 1046625)	38035	38253	ISAlw16_unknown_IS66_ORF_6	IS66	ab initio prediction:Prodigal:002006,similar to AA sequence:IS.faa:ISAlw16
T1602B_10082007_D1_D2	T1	k141_39093	Acinetobacter lwoffii WJ10621 (taxid 1046625)	126	326	ISAba31_IS427_IS5_ORF_4	IS5	ab initio prediction:Prodigal:002006,similar to AA sequence:IS.faa:ISAba31
T1602B_10082007_D1_D2	T1	k141_9854	Acinetobacter lwoffii WJ10621 (taxid 1046625)	14020	14442	ISAzvi6_IS4_IS4_ORF	IS4	ab initio prediction:Prodigal:002006,similar to AA sequence:IS.faa:ISAzvi6
T1602B_10082007_D1_D2	T1	k141_9854	Acinetobacter lwoffii WJ10621 (taxid 1046625)	17695	18597	ISAba19_IS51_IS3_ORF_7	IS3	ab initio prediction:Prodigal:002006,similar to AA sequence:IS.faa:ISAba19
T1657A_22072008_D1_D2	T1	k141_12113	Acinetobacter lwoffii WJ10621 (taxid 1046625)	31	249	ISAlw16_unknown_IS66_ORF_5	IS66	ab initio prediction:Prodigal:002006,similar to AA sequence:IS.faa:ISAlw16
T1657A_22072008_D1_D2	T1	k141_32155	Acinetobacter lwoffii WJ10621 (taxid 1046625)	3461	4348	ISAbo1_IS51_IS3_ORF_3	IS3	ab initio prediction:Prodigal:002006,similar to AA sequence:IS.faa:ISAbo1
T1657A_22072008_D1_D2	T1	k141_32155	Acinetobacter lwoffii WJ10621 (taxid 1046625)	4345	4623	ISAbo1_IS51_IS3_ORF_4	IS3	ab initio prediction:Prodigal:002006,similar to AA sequence:IS.faa:ISAbo1
T1657A_22072008_D1_D2	T1	k141_35793	Acinetobacter lwoffii WJ10621 (taxid 1046625)	280	603	ISAba11_ISAba11_IS701_ORF_1	IS701	ab initio prediction:Prodigal:002006,similar to AA sequence:IS.faa:ISAba11
T1657A_22072008_D1_D2	T1	k141_38817	Acinetobacter lwoffii WJ10621 (taxid 1046625)	9394	10344	ISRel12_unknown_IS481_ORF	IS481	ab initio prediction:Prodigal:002006,similar to AA sequence:IS.faa:ISRel12
T1657A_22072008_D1_D2	T1	k141_44431	Acinetobacter lwoffii WJ10621 (taxid 1046625)	4812	5513	ISAlw3_unknown_IS1_ORF	IS1	ab initio prediction:Prodigal:002006,similar to AA sequence:IS.faa:ISAlw3
T1657B_22072008_D1_D2	T1	k141_24887	Acinetobacter lwoffii WJ10621 (taxid 1046625)	1066	1266	ISAlw4_IS51_IS3_ORF_4	IS3	ab initio prediction:Prodigal:002006,similar to AA sequence:IS.faa:ISAlw4
T1657B_22072008_D1_D2	T1	k141_24887	Acinetobacter lwoffii WJ10621 (taxid 1046625)	17529	17729	ISAlw23_IS51_IS3_ORF_2	IS3	ab initio prediction:Prodigal:002006,similar to AA sequence:IS.faa:ISAlw23
T1657B_22072008_D1_D2	T1	k141_27706	Acinetobacter lwoffii WJ10621 (taxid 1046625)	9258	9743	ISAba25_unknown_IS66_ORF_5	IS66	ab initio prediction:Prodigal:002006,similar to AA sequence:IS.faa:ISAba25
T1657B_22072008_D1_D2	T1	k141_30930	Acinetobacter lwoffii WJ10621 (taxid 1046625)	16398	16709	IS1253B_IS605_IS200/IS605_ORF_1	IS200/IS605	ab initio prediction:Prodigal:002006,similar to AA sequence:IS.faa:IS1253B
T1657B_22072008_D1_D2	T1	k141_64747	Acinetobacter lwoffii WJ10621 (taxid 1046625)	36362	37126	ISAlw11_IS427_IS5_ORF_1	IS5	ab initio prediction:Prodigal:002006,similar to AA sequence:IS.faa:ISAlw11
T1657B_22072008_D1_D2	T1	k141_64747	Acinetobacter lwoffii WJ10621 (taxid 1046625)	41336	42268	ISAha3_IS903_IS5_ORF_1	IS5	ab initio prediction:Prodigal:002006,similar to AA sequence:IS.faa:ISAha3
T1051A_9022006_D1_D2	T1	k141_28666	Acinetobacter nosocomialis (taxid 106654)	52	369	ISAlw23_IS51_IS3_ORF_1	IS3	ab initio prediction:Prodigal:002006,similar to AA sequence:IS.faa:ISAlw23
T1051B_9022006_D1_D2	T1	k141_70866	Acinetobacter nosocomialis (taxid 106654)	5632	5949	ISAlw23_IS51_IS3_ORF_1	IS3	ab initio prediction:Prodigal:002006,similar to AA sequence:IS.faa:ISAlw23
T1121B_9032006_D1_D2	T1	k141_50052	Acinetobacter nosocomialis (taxid 106654)	4124	4480	ISAba36_IS1016_IS1595_ORF	IS1595	ab initio prediction:Prodigal:002006,similar to AA sequence:IS.faa:ISAba36
T1284A_16032007_D1_D2	T1	k141_94260	Acinetobacter nosocomialis (taxid 106654)	173	490	ISAba19_IS51_IS3_ORF_1	IS3	ab initio prediction:Prodigal:002006,similar to AA sequence:IS.faa:ISAba19
T1284B_16032007_D1_D2	T1	k141_32217	Acinetobacter nosocomialis (taxid 106654)	556	936	ISAba49_unknown_IS66_ORF_3	IS66	ab initio prediction:Prodigal:002006,similar to AA sequence:IS.faa:ISAba49
T1284B_16032007_D1_D2	T1	k141_56178	Acinetobacter nosocomialis (taxid 106654)	36	353	ISAba34_IS51_IS3_ORF_1	IS3	ab initio prediction:Prodigal:002006,similar to AA sequence:IS.faa:ISAba34
T1284B_16032007_D1_D2	T1	k141_65438	Acinetobacter nosocomialis (taxid 106654)	244	903	ISAba36_IS1016_IS1595_ORF	IS1595	ab initio prediction:Prodigal:002006,similar to AA sequence:IS.faa:ISAba36
T1284B_16032007_D1_D2	T1	k141_83353	Acinetobacter nosocomialis (taxid 106654)	269	766	IS1301_IS427_IS5_ORF	IS5	ab initio prediction:Prodigal:002006,similar to AA sequence:IS.faa:IS1301
T1366B_21122006_D1_D2	T1	k141_38073	Acinetobacter nosocomialis (taxid 106654)	10786	11445	ISAba36_IS1016_IS1595_ORF	IS1595	ab initio prediction:Prodigal:002006,similar to AA sequence:IS.faa:ISAba36
T1366B_21122006_D1_D2	T1	k141_38073	Acinetobacter nosocomialis (taxid 106654)	4838	4975	ISAlw1_IS903_IS5_ORF	IS5	ab initio prediction:Prodigal:002006,similar to AA sequence:IS.faa:ISAlw1
T1393A_23012007_D1_D2	T1	k141_105060	Acinetobacter nosocomialis (taxid 106654)	1851	2870	ISAba8_unknown_IS21_ORF_2	IS21	ab initio prediction:Prodigal:002006,similar to AA sequence:IS.faa:ISAba8
T1393A_23012007_D1_D2	T1	k141_105060	Acinetobacter nosocomialis (taxid 106654)	27891	28115	ISAbe15_ISL2_IS5_ORF_1	IS5	ab initio prediction:Prodigal:002006,similar to AA sequence:IS.faa:ISAbe15
T1393A_23012007_D1_D2	T1	k141_105060	Acinetobacter nosocomialis (taxid 106654)	28152	28838	ISAba14_IS150_IS3_ORF_2	IS3	ab initio prediction:Prodigal:002006,similar to AA sequence:IS.faa:ISAba14
T1393A_23012007_D1_D2	T1	k141_105060	Acinetobacter nosocomialis (taxid 106654)	7162	7515	ISAba18_IS51_IS3_ORF_2	IS3	ab initio prediction:Prodigal:002006,similar to AA sequence:IS.faa:ISAba18
T1393A_23012007_D1_D2	T1	k141_225654	Acinetobacter nosocomialis (taxid 106654)	108	254	ISAba27_ISL2_IS5_ORF_1	IS5	ab initio prediction:Prodigal:002006,similar to AA sequence:IS.faa:ISAba27
T1393B_23012007_D1_D2	T1	k141_224598	Acinetobacter nosocomialis (taxid 106654)	35	580	ISAha2_IS903_IS5_ORF_2	IS5	ab initio prediction:Prodigal:002006,similar to AA sequence:IS.faa:ISAha2
T1416B_21042007_D1_D2	T1	k141_51432	Acinetobacter nosocomialis (taxid 106654)	1705	2364	ISAba36_IS1016_IS1595_ORF	IS1595	ab initio prediction:Prodigal:002006,similar to AA sequence:IS.faa:ISAba36
T1447A_15032007_D1_D2	T1	k141_4436	Acinetobacter nosocomialis (taxid 106654)	192	1130	ISAha3_IS903_IS5_ORF	IS5	ab initio prediction:Prodigal:002006,similar to AA sequence:IS.faa:ISAha3
T1447B_15032007_D1_D2	T1	k141_31160	Acinetobacter nosocomialis (taxid 106654)	12468	13400	ISAha3_IS903_IS5_ORF	IS5	ab initio prediction:Prodigal:002006,similar to AA sequence:IS.faa:ISAha3
T1512A_10042007_D1_D2	T1	k141_26125	Acinetobacter nosocomialis (taxid 106654)	556	774	ISAba49_unknown_IS66_ORF_3	IS66	ab initio prediction:Prodigal:002006,similar to AA sequence:IS.faa:ISAba49
T1512A_10042007_D1_D2	T1	k141_81816	Acinetobacter nosocomialis (taxid 106654)	4839	4976	ISAlw1_IS903_IS5_ORF	IS5	ab initio prediction:Prodigal:002006,similar to AA sequence:IS.faa:ISAlw1
T1567B_07062007_D1_D2	T1	k141_6584	Acinetobacter nosocomialis (taxid 106654)	3477	4292	ISAba46_unknown_IS66_ORF_2	IS66	ab initio prediction:Prodigal:002006,similar to AA sequence:IS.faa:ISAba46
T1602B_10082007_D1_D2	T1	k141_29246	Acinetobacter nosocomialis (taxid 106654)	60	551	ISAlw25_unknown_IS1_ORF	IS1	ab initio prediction:Prodigal:002006,similar to AA sequence:IS.faa:ISAlw25
T1671A_22032010_D1_D2	T1	k141_71931	Acinetobacter nosocomialis (taxid 106654)	6338	6562	ISAba22_IS3_IS3_ORF_2	IS3	ab initio prediction:Prodigal:002006,similar to AA sequence:IS.faa:ISAba22
T1671A_22032010_D1_D2	T1	k141_77511	Acinetobacter nosocomialis (taxid 106654)	16140	16955	ISAba46_unknown_IS66_ORF_3	IS66	ab initio prediction:Prodigal:002006,similar to AA sequence:IS.faa:ISAba46
T1671B_22032010_D1_D2	T1	k141_85760	Acinetobacter nosocomialis (taxid 106654)	29	322	IS1236_IS3_IS3_ORF_1	IS3	ab initio prediction:Prodigal:002006,similar to AA sequence:IS.faa:IS1236
T1051A_9022006_D1_D2	T1	k141_21320	Acinetobacter pittii (taxid 48296)	10498	10611	ISAba34_IS51_IS3_ORF_1	IS3	ab initio prediction:Prodigal:002006,similar to AA sequence:IS.faa:ISAba34
T1051A_9022006_D1_D2	T1	k141_21320	Acinetobacter pittii (taxid 48296)	10581	10829	ISAba18_IS51_IS3_ORF_1	IS3	ab initio prediction:Prodigal:002006,similar to AA sequence:IS.faa:ISAba18
T1051B_9022006_D1_D2	T1	k141_41904	Acinetobacter pittii (taxid 48296)	340	588	ISAba18_IS51_IS3_ORF_3	IS3	ab initio prediction:Prodigal:002006,similar to AA sequence:IS.faa:ISAba18
T1121B_9032006_D1_D2	T1	k141_10653	Acinetobacter pittii (taxid 48296)	2804	3052	IS1236_IS3_IS3_ORF_6	IS3	ab initio prediction:Prodigal:002006,similar to AA sequence:IS.faa:IS1236
T1121B_9032006_D1_D2	T1	k141_57661	Acinetobacter pittii (taxid 48296)	51	785	ISAbe18_IS4Sa_IS4_ORF_1	IS4	ab initio prediction:Prodigal:002006,similar to AA sequence:IS.faa:ISAbe18
T1166A_2022006_D1_D2	T1	k141_1334	Acinetobacter pittii (taxid 48296)	72	641	ISAba1_IS10_IS4_ORF_3	IS4	ab initio prediction:Prodigal:002006,similar to AA sequence:IS.faa:ISAba1
T1166A_2022006_D1_D2	T1	k141_36273	Acinetobacter pittii (taxid 48296)	165	296	ISAba52_unknown_IS6_ORF	IS6	ab initio prediction:Prodigal:002006,similar to AA sequence:IS.faa:ISAba52
T1166A_2022006_D1_D2	T1	k141_44467	Acinetobacter pittii (taxid 48296)	12088	12387	ISAba22_IS3_IS3_ORF_1	IS3	ab initio prediction:Prodigal:002006,similar to AA sequence:IS.faa:ISAba22
T1166A_2022006_D1_D2	T1	k141_44467	Acinetobacter pittii (taxid 48296)	12399	13253	ISAba22_IS3_IS3_ORF_2	IS3	ab initio prediction:Prodigal:002006,similar to AA sequence:IS.faa:ISAba22
T1166B_2022006_D1_D2	T1	k141_38622	Acinetobacter pittii (taxid 48296)	2820	4145	ISAjo2_IS1202_ISNCY_ORF_2	ISNCY	ab initio prediction:Prodigal:002006,similar to AA sequence:IS.faa:ISAjo2
T1284B_16032007_D1_D2	T1	k141_11965	Acinetobacter pittii (taxid 48296)	99	800	ISPa14_unknown_IS1_ORF	IS1	ab initio prediction:Prodigal:002006,similar to AA sequence:IS.faa:ISPa14
T1284B_16032007_D1_D2	T1	k141_120006	Acinetobacter pittii (taxid 48296)	31	225	ISAba125_unknown_IS30_ORF_2	IS30	ab initio prediction:Prodigal:002006,similar to AA sequence:IS.faa:ISAba125
T1284B_16032007_D1_D2	T1	k141_122627	Acinetobacter pittii (taxid 48296)	111	1085	ISAba11_ISAba11_IS701_ORF	IS701	ab initio prediction:Prodigal:002006,similar to AA sequence:IS.faa:ISAba11
T1284B_16032007_D1_D2	T1	k141_137857	Acinetobacter pittii (taxid 48296)	104	865	ISAba45_IS150_IS3_ORF_2	IS3	ab initio prediction:Prodigal:002006,similar to AA sequence:IS.faa:ISAba45
T1284B_16032007_D1_D2	T1	k141_137857	Acinetobacter pittii (taxid 48296)	979	1488	ISAba45_IS150_IS3_ORF_3	IS3	ab initio prediction:Prodigal:002006,similar to AA sequence:IS.faa:ISAba45
T1284B_16032007_D1_D2	T1	k141_141707	Acinetobacter pittii (taxid 48296)	472	1809	ISAjo2_IS1202_ISNCY_ORF	ISNCY	ab initio prediction:Prodigal:002006,similar to AA sequence:IS.faa:ISAjo2
T1284B_16032007_D1_D2	T1	k141_24245	Acinetobacter pittii (taxid 48296)	957	2165	ISAba26_unknown_IS256_ORF_1	IS256	ab initio prediction:Prodigal:002006,similar to AA sequence:IS.faa:ISAba26
T1284B_16032007_D1_D2	T1	k141_26529	Acinetobacter pittii (taxid 48296)	608	1540	ISAba12_IS903_IS5_ORF	IS5	ab initio prediction:Prodigal:002006,similar to AA sequence:IS.faa:ISAba12
T1284B_16032007_D1_D2	T1	k141_42021	Acinetobacter pittii (taxid 48296)	317	790	ISAlw15_ISL2_IS5_ORF_1	IS5	ab initio prediction:Prodigal:002006,similar to AA sequence:IS.faa:ISAlw15
T1284B_16032007_D1_D2	T1	k141_42021	Acinetobacter pittii (taxid 48296)	763	1152	ISAlw15_ISL2_IS5_ORF_2	IS5	ab initio prediction:Prodigal:002006,similar to AA sequence:IS.faa:ISAlw15
T1284B_16032007_D1_D2	T1	k141_45662	Acinetobacter pittii (taxid 48296)	1337	2983	ISAba17_unknown_IS66_ORF_3	IS66	ab initio prediction:Prodigal:002006,similar to AA sequence:IS.faa:ISAba17
T1284B_16032007_D1_D2	T1	k141_54054	Acinetobacter pittii (taxid 48296)	432	749	ISAba19_IS51_IS3_ORF_1	IS3	ab initio prediction:Prodigal:002006,similar to AA sequence:IS.faa:ISAba19
T1284B_16032007_D1_D2	T1	k141_54054	Acinetobacter pittii (taxid 48296)	749	1651	ISAba19_IS51_IS3_ORF_2	IS3	ab initio prediction:Prodigal:002006,similar to AA sequence:IS.faa:ISAba19
T1284B_16032007_D1_D2	T1	k141_59307	Acinetobacter pittii (taxid 48296)	21	305	ISAju1_IS1016_IS1595_ORF	IS1595	ab initio prediction:Prodigal:002006,similar to AA sequence:IS.faa:ISAju1
T1284B_16032007_D1_D2	T1	k141_79048	Acinetobacter pittii (taxid 48296)	55	1080	ISAba125_unknown_IS30_ORF_3	IS30	ab initio prediction:Prodigal:002006,similar to AA sequence:IS.faa:ISAba125
T1284B_16032007_D1_D2	T1	k141_81633	Acinetobacter pittii (taxid 48296)	1059	1199	ISAcsp3_IS3_IS3_ORF_1	IS3	ab initio prediction:Prodigal:002006,similar to AA sequence:IS.faa:ISAcsp3
T1284B_16032007_D1_D2	T1	k141_81633	Acinetobacter pittii (taxid 48296)	1219	1329	ISAlw26_IS3_IS3_ORF_3	IS3	ab initio prediction:Prodigal:002006,similar to AA sequence:IS.faa:ISAlw26
T1284B_16032007_D1_D2	T1	k141_85393	Acinetobacter pittii (taxid 48296)	1796	2332	ISAba33_IS10_IS4_ORF_1	IS4	ab initio prediction:Prodigal:002006,similar to AA sequence:IS.faa:ISAba33
T1284B_16032007_D1_D2	T1	k141_85393	Acinetobacter pittii (taxid 48296)	2329	2889	ISAba33_IS10_IS4_ORF_2	IS4	ab initio prediction:Prodigal:002006,similar to AA sequence:IS.faa:ISAba33
T1393B_23012007_D1_D2	T1	k141_185582	Acinetobacter pittii (taxid 48296)	142751	143788	ISBmo1_ISNha5_IS1595_ORF_1	IS1595	ab initio prediction:Prodigal:002006,similar to AA sequence:IS.faa:ISBmo1
T1393B_23012007_D1_D2	T1	k141_47648	Acinetobacter pittii (taxid 48296)	296	691	ISAlw14_ISL2_IS5_ORF_1	IS5	ab initio prediction:Prodigal:002006,similar to AA sequence:IS.faa:ISAlw14
T1393B_23012007_D1_D2	T1	k141_47648	Acinetobacter pittii (taxid 48296)	639	1109	ISAlw14_ISL2_IS5_ORF_2	IS5	ab initio prediction:Prodigal:002006,similar to AA sequence:IS.faa:ISAlw14
T1393B_23012007_D1_D2	T1	k141_47660	Acinetobacter pittii (taxid 48296)	116	655	ISAba33_IS10_IS4_ORF_2	IS4	ab initio prediction:Prodigal:002006,similar to AA sequence:IS.faa:ISAba33
T1393B_23012007_D1_D2	T1	k141_47660	Acinetobacter pittii (taxid 48296)	3198	3881	ISAba10_IS903_IS5_ORF	IS5	ab initio prediction:Prodigal:002006,similar to AA sequence:IS.faa:ISAba10
T1393B_23012007_D1_D2	T1	k141_47660	Acinetobacter pittii (taxid 48296)	4562	4735	ISAba8_unknown_IS21_ORF_2	IS21	ab initio prediction:Prodigal:002006,similar to AA sequence:IS.faa:ISAba8
T1393B_23012007_D1_D2	T1	k141_47660	Acinetobacter pittii (taxid 48296)	4772	5128	ISAba8_unknown_IS21_ORF_3	IS21	ab initio prediction:Prodigal:002006,similar to AA sequence:IS.faa:ISAba8
T1393B_23012007_D1_D2	T1	k141_47660	Acinetobacter pittii (taxid 48296)	5170	5583	ISAba8_unknown_IS21_ORF_4	IS21	ab initio prediction:Prodigal:002006,similar to AA sequence:IS.faa:ISAba8
T1393B_23012007_D1_D2	T1	k141_47660	Acinetobacter pittii (taxid 48296)	5641	6102	ISAlw24_unknown_IS481_ORF	IS481	ab initio prediction:Prodigal:002006,similar to AA sequence:IS.faa:ISAlw24
T1393B_23012007_D1_D2	T1	k141_53479	Acinetobacter pittii (taxid 48296)	471	812	ISAba12_IS903_IS5_ORF_1	IS5	ab initio prediction:Prodigal:002006,similar to AA sequence:IS.faa:ISAba12
T1416B_21042007_D1_D2	T1	k141_17402	Acinetobacter pittii (taxid 48296)	1795	2499	IS1236_IS3_IS3_ORF_2	IS3	ab initio prediction:Prodigal:002006,similar to AA sequence:IS.faa:IS1236
T1416B_21042007_D1_D2	T1	k141_20174	Acinetobacter pittii (taxid 48296)	427	1101	ISAba11_ISAba11_IS701_ORF_2	IS701	ab initio prediction:Prodigal:002006,similar to AA sequence:IS.faa:ISAba11
T1447A_15032007_D1_D2	T1	k141_25974	Acinetobacter pittii (taxid 48296)	1101	1241	ISEc18_unknown_IS481_ORF_3	IS481	ab initio prediction:Prodigal:002006,similar to AA sequence:IS.faa:ISEc18
T1447A_15032007_D1_D2	T1	k141_25974	Acinetobacter pittii (taxid 48296)	21919	22212	IS1236_IS3_IS3_ORF_1	IS3	ab initio prediction:Prodigal:002006,similar to AA sequence:IS.faa:IS1236
T1447A_15032007_D1_D2	T1	k141_25974	Acinetobacter pittii (taxid 48296)	22227	22733	ISAlw26_IS3_IS3_ORF_2	IS3	ab initio prediction:Prodigal:002006,similar to AA sequence:IS.faa:ISAlw26
T1447A_15032007_D1_D2	T1	k141_25974	Acinetobacter pittii (taxid 48296)	263	877	ISEc18_unknown_IS481_ORF_1	IS481	ab initio prediction:Prodigal:002006,similar to AA sequence:IS.faa:ISEc18
T1447A_15032007_D1_D2	T1	k141_25974	Acinetobacter pittii (taxid 48296)	855	1094	ISEc18_unknown_IS481_ORF_2	IS481	ab initio prediction:Prodigal:002006,similar to AA sequence:IS.faa:ISEc18
T1447B_15032007_D1_D2	T1	k141_19431	Acinetobacter pittii (taxid 48296)	385	678	IS1236_IS3_IS3_ORF_1	IS3	ab initio prediction:Prodigal:002006,similar to AA sequence:IS.faa:IS1236
T1459B_7032007_D1_D2	T1	k141_20501	Acinetobacter pittii (taxid 48296)	132	428	ISEc18_unknown_IS481_ORF_1	IS481	ab initio prediction:Prodigal:002006,similar to AA sequence:IS.faa:ISEc18
T1459B_7032007_D1_D2	T1	k141_83939	Acinetobacter pittii (taxid 48296)	1762	2541	ISAcsp3_IS3_IS3_ORF_1	IS3	ab initio prediction:Prodigal:002006,similar to AA sequence:IS.faa:ISAcsp3
T1512A_10042007_D1_D2	T1	k141_100581	Acinetobacter pittii (taxid 48296)	17	361	ISAcsp2_unknown_IS982_ORF_4	IS982	ab initio prediction:Prodigal:002006,similar to AA sequence:IS.faa:ISAcsp2
T1512A_10042007_D1_D2	T1	k141_62998	Acinetobacter pittii (taxid 48296)	3846	4607	ISAba45_IS150_IS3_ORF_1	IS3	ab initio prediction:Prodigal:002006,similar to AA sequence:IS.faa:ISAba45
T1512A_10042007_D1_D2	T1	k141_62998	Acinetobacter pittii (taxid 48296)	4721	5230	ISAba45_IS150_IS3_ORF_2	IS3	ab initio prediction:Prodigal:002006,similar to AA sequence:IS.faa:ISAba45
T1512A_10042007_D1_D2	T1	k141_83482	Acinetobacter pittii (taxid 48296)	194	457	ISAba27_ISL2_IS5_ORF_3	IS5	ab initio prediction:Prodigal:002006,similar to AA sequence:IS.faa:ISAba27
T1512B_10042007_D1_D2	T1	k141_79778	Acinetobacter pittii (taxid 48296)	502	1539	ISBmo1_ISNha5_IS1595_ORF_1	IS1595	ab initio prediction:Prodigal:002006,similar to AA sequence:IS.faa:ISBmo1
T1567B_07062007_D1_D2	T1	k141_5953	Acinetobacter pittii (taxid 48296)	1085	1225	ISEc18_unknown_IS481_ORF_3	IS481	ab initio prediction:Prodigal:002006,similar to AA sequence:IS.faa:ISEc18
T1567B_07062007_D1_D2	T1	k141_5953	Acinetobacter pittii (taxid 48296)	247	861	ISEc18_unknown_IS481_ORF_1	IS481	ab initio prediction:Prodigal:002006,similar to AA sequence:IS.faa:ISEc18
T1567B_07062007_D1_D2	T1	k141_5953	Acinetobacter pittii (taxid 48296)	839	1078	ISEc18_unknown_IS481_ORF_2	IS481	ab initio prediction:Prodigal:002006,similar to AA sequence:IS.faa:ISEc18
T1567B_07062007_D1_D2	T1	k141_7513	Acinetobacter pittii (taxid 48296)	430	696	ISAba20_IS407_IS3_ORF_1	IS3	ab initio prediction:Prodigal:002006,similar to AA sequence:IS.faa:ISAba20
T1567B_07062007_D1_D2	T1	k141_7513	Acinetobacter pittii (taxid 48296)	759	1505	ISAba20_IS407_IS3_ORF_2	IS3	ab initio prediction:Prodigal:002006,similar to AA sequence:IS.faa:ISAba20
T1567B_07062007_D1_D2	T1	k141_907	Acinetobacter pittii (taxid 48296)	24	197	ISSsu10_unknown_IS110_ORF_2	IS110	ab initio prediction:Prodigal:002006,similar to AA sequence:IS.faa:ISSsu10
T1593A_2092007_D1_D2	T1	k141_79943	Acinetobacter pittii (taxid 48296)	268	468	ISAlw4_IS51_IS3_ORF_1	IS3	ab initio prediction:Prodigal:002006,similar to AA sequence:IS.faa:ISAlw4
T1602B_10082007_D1_D2	T1	k141_16267	Acinetobacter pittii (taxid 48296)	4784	4984	ISAlw4_IS51_IS3_ORF_10	IS3	ab initio prediction:Prodigal:002006,similar to AA sequence:IS.faa:ISAlw4
T1657A_22072008_D1_D2	T1	k141_17641	Acinetobacter pittii (taxid 48296)	8608	9957	ISAbe14_unknown_ISL3_ORF_6	ISL3	ab initio prediction:Prodigal:002006,similar to AA sequence:IS.faa:ISAbe14
T1657A_22072008_D1_D2	T1	k141_24899	Acinetobacter pittii (taxid 48296)	16843	17136	ISAcsp3_IS3_IS3_ORF_1	IS3	ab initio prediction:Prodigal:002006,similar to AA sequence:IS.faa:ISAcsp3
T1657A_22072008_D1_D2	T1	k141_24899	Acinetobacter pittii (taxid 48296)	17151	17591	ISAlw26_IS3_IS3_ORF_2	IS3	ab initio prediction:Prodigal:002006,similar to AA sequence:IS.faa:ISAlw26
T1657A_22072008_D1_D2	T1	k141_24899	Acinetobacter pittii (taxid 48296)	18045	18515	ISAlw14_ISL2_IS5_ORF_2	IS5	ab initio prediction:Prodigal:002006,similar to AA sequence:IS.faa:ISAlw14
T1657A_22072008_D1_D2	T1	k141_39778	Acinetobacter pittii (taxid 48296)	57	251	ISAba125_unknown_IS30_ORF_1	IS30	ab initio prediction:Prodigal:002006,similar to AA sequence:IS.faa:ISAba125
T1657A_22072008_D1_D2	T1	k141_54073	Acinetobacter pittii (taxid 48296)	7646	8578	ISAha1_IS903_IS5_ORF	IS5	ab initio prediction:Prodigal:002006,similar to AA sequence:IS.faa:ISAha1
T1657B_22072008_D1_D2	T1	k141_43117	Acinetobacter pittii (taxid 48296)	2585	2995	ISAba12_IS903_IS5_ORF_2	IS5	ab initio prediction:Prodigal:002006,similar to AA sequence:IS.faa:ISAba12
T1671A_22032010_D1_D2	T1	k141_24134	Acinetobacter pittii (taxid 48296)	1974	2312	ISAba12_IS903_IS5_ORF_4	IS5	ab initio prediction:Prodigal:002006,similar to AA sequence:IS.faa:ISAba12
T1671A_22032010_D1_D2	T1	k141_93101	Acinetobacter pittii (taxid 48296)	202	903	ISCausp4_ISNha5_IS1595_ORF_2	IS1595	ab initio prediction:Prodigal:002006,similar to AA sequence:IS.faa:ISCausp4
T1671B_22032010_D1_D2	T1	k141_12457	Acinetobacter pittii (taxid 48296)	503	1540	ISBmo1_ISNha5_IS1595_ORF_1	IS1595	ab initio prediction:Prodigal:002006,similar to AA sequence:IS.faa:ISBmo1
T1671B_22032010_D1_D2	T1	k141_83363	Acinetobacter pittii (taxid 48296)	16	309	ISAcsp3_IS3_IS3_ORF_1	IS3	ab initio prediction:Prodigal:002006,similar to AA sequence:IS.faa:ISAcsp3
T1671B_22032010_D1_D2	T1	k141_99768	Acinetobacter pittii (taxid 48296)	5242	6396	ISAbe18_IS4Sa_IS4_ORF	IS4	ab initio prediction:Prodigal:002006,similar to AA sequence:IS.faa:ISAbe18
T1121B_9032006_D1_D2	T1	k141_44716	Acinetobacter radioresistens (taxid 40216)	3562	4896	ISAlw22_IS1202_ISNCY_ORF_2	ISNCY	ab initio prediction:Prodigal:002006,similar to AA sequence:IS.faa:ISAlw22
T1166A_2022006_D1_D2	T1	k141_29761	Acinetobacter radioresistens (taxid 40216)	2014	2244	ISAba29_IS51_IS3_ORF_1	IS3	ab initio prediction:Prodigal:002006,similar to AA sequence:IS.faa:ISAba29
T1284B_16032007_D1_D2	T1	k141_82211	Acinetobacter radioresistens (taxid 40216)	46	639	ISAlw27_IS150_IS3_ORF_2	IS3	ab initio prediction:Prodigal:002006,similar to AA sequence:IS.faa:ISAlw27
T1416B_21042007_D1_D2	T1	k141_25278	Acinetobacter radioresistens (taxid 40216)	4846	5031	ISAba12_IS903_IS5_ORF_3	IS5	ab initio prediction:Prodigal:002006,similar to AA sequence:IS.faa:ISAba12
T1447B_15032007_D1_D2	T1	k141_33703	Acinetobacter radioresistens (taxid 40216)	14	208	IS17_IS903_IS5_ORF_1	IS5	ab initio prediction:Prodigal:002006,similar to AA sequence:IS.faa:IS17
T1594B_23072007_D1_D2	T1	k141_36941	Acinetobacter radioresistens (taxid 40216)	8	241	IS195_unknown_IS982_ORF_1	IS982	ab initio prediction:Prodigal:002006,similar to AA sequence:IS.faa:IS195
T1602A_10082007_D1_D2	T1	k141_21437	Acinetobacter radioresistens (taxid 40216)	105	401	ISAlw27_IS150_IS3_ORF_2	IS3	ab initio prediction:Prodigal:002006,similar to AA sequence:IS.faa:ISAlw27
T1602B_10082007_D1_D2	T1	k141_20735	Acinetobacter radioresistens (taxid 40216)	2528	2824	ISAlw27_IS150_IS3_ORF_3	IS3	ab initio prediction:Prodigal:002006,similar to AA sequence:IS.faa:ISAlw27
T1636A_7012008_D1_D2	T1	k141_42526	Acinetobacter radioresistens (taxid 40216)	108	404	ISAlw27_IS150_IS3_ORF_2	IS3	ab initio prediction:Prodigal:002006,similar to AA sequence:IS.faa:ISAlw27
T1636A_7012008_D1_D2	T1	k141_42526	Acinetobacter radioresistens (taxid 40216)	2799	3200	ISAba125_unknown_IS30_ORF_2	IS30	ab initio prediction:Prodigal:002006,similar to AA sequence:IS.faa:ISAba125
T1657A_22072008_D1_D2	T1	k141_30332	Acinetobacter radioresistens (taxid 40216)	24	248	ISAlw23_IS51_IS3_ORF_2	IS3	ab initio prediction:Prodigal:002006,similar to AA sequence:IS.faa:ISAlw23
T1636A_7012008_D1_D2	T1	k141_14291	Acinetobacter radioresistens DSM 6976 = NBRC 102413 = CIP 103788 (taxid 981334)	85226	85639	ISAba30_IS605_IS200/IS605_ORF_1	IS200/IS605	ab initio prediction:Prodigal:002006,similar to AA sequence:IS.faa:ISAba30
T1636A_7012008_D1_D2	T1	k141_53443	Acinetobacter radioresistens DSM 6976 = NBRC 102413 = CIP 103788 (taxid 981334)	322577	323446	ISAcsp2_unknown_IS982_ORF	IS982	ab initio prediction:Prodigal:002006,similar to AA sequence:IS.faa:ISAcsp2
T1636A_7012008_D1_D2	T1	k141_53443	Acinetobacter radioresistens DSM 6976 = NBRC 102413 = CIP 103788 (taxid 981334)	55	1080	ISAba125_unknown_IS30_ORF_1	IS30	ab initio prediction:Prodigal:002006,similar to AA sequence:IS.faa:ISAba125
T1636A_7012008_D1_D2	T1	k141_56366	Acinetobacter radioresistens DSM 6976 = NBRC 102413 = CIP 103788 (taxid 981334)	40483	41832	ISAbe14_unknown_ISL3_ORF_3	ISL3	ab initio prediction:Prodigal:002006,similar to AA sequence:IS.faa:ISAbe14
T1636A_7012008_D1_D2	T1	k141_57738	Acinetobacter radioresistens DSM 6976 = NBRC 102413 = CIP 103788 (taxid 981334)	41890	42168	ISAbo1_IS51_IS3_ORF_1	IS3	ab initio prediction:Prodigal:002006,similar to AA sequence:IS.faa:ISAbo1
T1636A_7012008_D1_D2	T1	k141_57738	Acinetobacter radioresistens DSM 6976 = NBRC 102413 = CIP 103788 (taxid 981334)	42165	43037	ISAbo1_IS51_IS3_ORF_2	IS3	ab initio prediction:Prodigal:002006,similar to AA sequence:IS.faa:ISAbo1
T1657B_22072008_D1_D2	T1	k141_5840	Acinetobacter radioresistens DSM 6976 = NBRC 102413 = CIP 103788 (taxid 981334)	53	382	ISOur1_unknown_IS6_ORF	IS6	ab initio prediction:Prodigal:002006,similar to AA sequence:IS.faa:ISOur1
T1051A_9022006_D1_D2	T1	k141_22985	Acinetobacter schindleri (taxid 108981)	7	279	ISAcsp5_IS150_IS3_ORF_8	IS3	ab initio prediction:Prodigal:002006,similar to AA sequence:IS.faa:ISAcsp5
T1051A_9022006_D1_D2	T1	k141_63693	Acinetobacter schindleri (taxid 108981)	82	396	ISAcsp5_IS150_IS3_ORF_6	IS3	ab initio prediction:Prodigal:002006,similar to AA sequence:IS.faa:ISAcsp5
T1051B_9022006_D1_D2	T1	k141_22987	Acinetobacter schindleri (taxid 108981)	148	279	ISAba52_unknown_IS6_ORF_1	IS6	ab initio prediction:Prodigal:002006,similar to AA sequence:IS.faa:ISAba52
T1051B_9022006_D1_D2	T1	k141_4581	Acinetobacter schindleri (taxid 108981)	49	324	ISAcsp5_IS150_IS3_ORF_3	IS3	ab initio prediction:Prodigal:002006,similar to AA sequence:IS.faa:ISAcsp5
T1121B_9032006_D1_D2	T1	k141_37624	Acinetobacter schindleri (taxid 108981)	1826	2695	IS17_IS903_IS5_ORF_3	IS5	ab initio prediction:Prodigal:002006,similar to AA sequence:IS.faa:IS17
T1121B_9032006_D1_D2	T1	k141_45862	Acinetobacter schindleri (taxid 108981)	19	453	ISAba33_IS10_IS4_ORF_3	IS4	ab initio prediction:Prodigal:002006,similar to AA sequence:IS.faa:ISAba33
T1121B_9032006_D1_D2	T1	k141_59223	Acinetobacter schindleri (taxid 108981)	11907	12545	ISAba1_IS10_IS4_ORF_6	IS4	ab initio prediction:Prodigal:002006,similar to AA sequence:IS.faa:ISAba1
T1121B_9032006_D1_D2	T1	k141_65318	Acinetobacter schindleri (taxid 108981)	20	520	ISAba19_IS51_IS3_ORF_1	IS3	ab initio prediction:Prodigal:002006,similar to AA sequence:IS.faa:ISAba19
T1121B_9032006_D1_D2	T1	k141_75507	Acinetobacter schindleri (taxid 108981)	8489	8884	ISAlw4_IS51_IS3_ORF_6	IS3	ab initio prediction:Prodigal:002006,similar to AA sequence:IS.faa:ISAlw4
T1121B_9032006_D1_D2	T1	k141_83875	Acinetobacter schindleri (taxid 108981)	43	429	ISAcsp5_IS150_IS3_ORF_3	IS3	ab initio prediction:Prodigal:002006,similar to AA sequence:IS.faa:ISAcsp5
T1121B_9032006_D1_D2	T1	k141_87756	Acinetobacter schindleri (taxid 108981)	194	442	ISAlw4_IS51_IS3_ORF_1	IS3	ab initio prediction:Prodigal:002006,similar to AA sequence:IS.faa:ISAlw4
T1121B_9032006_D1_D2	T1	k141_87756	Acinetobacter schindleri (taxid 108981)	412	525	ISAba34_IS51_IS3_ORF_1	IS3	ab initio prediction:Prodigal:002006,similar to AA sequence:IS.faa:ISAba34
T1166A_2022006_D1_D2	T1	k141_10132	Acinetobacter schindleri (taxid 108981)	4470	4955	ISAlw13_IS427_IS5_ORF_1	IS5	ab initio prediction:Prodigal:002006,similar to AA sequence:IS.faa:ISAlw13
T1166A_2022006_D1_D2	T1	k141_10132	Acinetobacter schindleri (taxid 108981)	4897	5061	ISAlw13_IS427_IS5_ORF_2	IS5	ab initio prediction:Prodigal:002006,similar to AA sequence:IS.faa:ISAlw13
T1166A_2022006_D1_D2	T1	k141_10132	Acinetobacter schindleri (taxid 108981)	6869	7081	ISAlw14_ISL2_IS5_ORF_2	IS5	ab initio prediction:Prodigal:002006,similar to AA sequence:IS.faa:ISAlw14
T1166A_2022006_D1_D2	T1	k141_10132	Acinetobacter schindleri (taxid 108981)	7144	7347	ISAlw9_IS4_IS4_ORF_1	IS4	ab initio prediction:Prodigal:002006,similar to AA sequence:IS.faa:ISAlw9
T1166A_2022006_D1_D2	T1	k141_10132	Acinetobacter schindleri (taxid 108981)	7350	7643	ISAlw9_IS4_IS4_ORF_2	IS4	ab initio prediction:Prodigal:002006,similar to AA sequence:IS.faa:ISAlw9
T1166A_2022006_D1_D2	T1	k141_16118	Acinetobacter schindleri (taxid 108981)	8303	8608	ISAlw27_IS150_IS3_ORF_1	IS3	ab initio prediction:Prodigal:002006,similar to AA sequence:IS.faa:ISAlw27
T1166A_2022006_D1_D2	T1	k141_16118	Acinetobacter schindleri (taxid 108981)	8719	9435	ISAlw27_IS150_IS3_ORF_2	IS3	ab initio prediction:Prodigal:002006,similar to AA sequence:IS.faa:ISAlw27
T1166A_2022006_D1_D2	T1	k141_17362	Acinetobacter schindleri (taxid 108981)	100	462	ISAlw4_IS51_IS3_ORF_1	IS3	ab initio prediction:Prodigal:002006,similar to AA sequence:IS.faa:ISAlw4
T1166A_2022006_D1_D2	T1	k141_17362	Acinetobacter schindleri (taxid 108981)	4050	4475	IS17_IS903_IS5_ORF_3	IS5	ab initio prediction:Prodigal:002006,similar to AA sequence:IS.faa:IS17
T1166A_2022006_D1_D2	T1	k141_17362	Acinetobacter schindleri (taxid 108981)	4747	4941	IS17_IS903_IS5_ORF_4	IS5	ab initio prediction:Prodigal:002006,similar to AA sequence:IS.faa:IS17
T1166A_2022006_D1_D2	T1	k141_17362	Acinetobacter schindleri (taxid 108981)	9780	9986	ISEc18_unknown_IS481_ORF_1	IS481	ab initio prediction:Prodigal:002006,similar to AA sequence:IS.faa:ISEc18
T1166A_2022006_D1_D2	T1	k141_19196	Acinetobacter schindleri (taxid 108981)	11716	12435	ISAha2_IS903_IS5_ORF_2	IS5	ab initio prediction:Prodigal:002006,similar to AA sequence:IS.faa:ISAha2
T1166A_2022006_D1_D2	T1	k141_22476	Acinetobacter schindleri (taxid 108981)	581	766	ISAba12_IS903_IS5_ORF_2	IS5	ab initio prediction:Prodigal:002006,similar to AA sequence:IS.faa:ISAba12
T1166A_2022006_D1_D2	T1	k141_23443	Acinetobacter schindleri (taxid 108981)	1200	1415	IS1236_IS3_IS3_ORF_3	IS3	ab initio prediction:Prodigal:002006,similar to AA sequence:IS.faa:IS1236
T1166A_2022006_D1_D2	T1	k141_29947	Acinetobacter schindleri (taxid 108981)	175	552	ISAba26_unknown_IS256_ORF_1	IS256	ab initio prediction:Prodigal:002006,similar to AA sequence:IS.faa:ISAba26
T1166A_2022006_D1_D2	T1	k141_29947	Acinetobacter schindleri (taxid 108981)	892	1182	ISAba12_IS903_IS5_ORF_1	IS5	ab initio prediction:Prodigal:002006,similar to AA sequence:IS.faa:ISAba12
T1166A_2022006_D1_D2	T1	k141_40442	Acinetobacter schindleri (taxid 108981)	222	929	ISAba14_IS150_IS3_ORF_2	IS3	ab initio prediction:Prodigal:002006,similar to AA sequence:IS.faa:ISAba14
T1166A_2022006_D1_D2	T1	k141_46905	Acinetobacter schindleri (taxid 108981)	320	442	ISAha1_IS903_IS5_ORF_4	IS5	ab initio prediction:Prodigal:002006,similar to AA sequence:IS.faa:ISAha1
T1166A_2022006_D1_D2	T1	k141_46905	Acinetobacter schindleri (taxid 108981)	403	729	ISAba12_IS903_IS5_ORF_5	IS5	ab initio prediction:Prodigal:002006,similar to AA sequence:IS.faa:ISAba12
T1166A_2022006_D1_D2	T1	k141_5574	Acinetobacter schindleri (taxid 108981)	81	392	ISAba12_IS903_IS5_ORF_7	IS5	ab initio prediction:Prodigal:002006,similar to AA sequence:IS.faa:ISAba12
T1166B_2022006_D1_D2	T1	k141_22684	Acinetobacter schindleri (taxid 108981)	3089	3469	ISAba19_IS51_IS3_ORF_1	IS3	ab initio prediction:Prodigal:002006,similar to AA sequence:IS.faa:ISAba19
T1166B_2022006_D1_D2	T1	k141_22684	Acinetobacter schindleri (taxid 108981)	69	440	ISAcsp5_IS150_IS3_ORF_7	IS3	ab initio prediction:Prodigal:002006,similar to AA sequence:IS.faa:ISAcsp5
T1166B_2022006_D1_D2	T1	k141_22684	Acinetobacter schindleri (taxid 108981)	9818	10156	ISAha3_IS903_IS5_ORF_2	IS5	ab initio prediction:Prodigal:002006,similar to AA sequence:IS.faa:ISAha3
T1166B_2022006_D1_D2	T1	k141_26715	Acinetobacter schindleri (taxid 108981)	2374	3237	ISAlw19_unknown_IS982_ORF	IS982	ab initio prediction:Prodigal:002006,similar to AA sequence:IS.faa:ISAlw19
T1166B_2022006_D1_D2	T1	k141_29441	Acinetobacter schindleri (taxid 108981)	1890	2558	ISEc15_IS51_IS3_ORF_2	IS3	ab initio prediction:Prodigal:002006,similar to AA sequence:IS.faa:ISEc15
T1166B_2022006_D1_D2	T1	k141_29441	Acinetobacter schindleri (taxid 108981)	26	286	ISAcsp5_IS150_IS3_ORF_2	IS3	ab initio prediction:Prodigal:002006,similar to AA sequence:IS.faa:ISAcsp5
T1166B_2022006_D1_D2	T1	k141_29441	Acinetobacter schindleri (taxid 108981)	2606	2890	ISEam1_IS51_IS3_ORF_1	IS3	ab initio prediction:Prodigal:002006,similar to AA sequence:IS.faa:ISEam1
T1166B_2022006_D1_D2	T1	k141_29441	Acinetobacter schindleri (taxid 108981)	327	845	ISAcsp5_IS150_IS3_ORF_3	IS3	ab initio prediction:Prodigal:002006,similar to AA sequence:IS.faa:ISAcsp5
T1166B_2022006_D1_D2	T1	k141_29441	Acinetobacter schindleri (taxid 108981)	948	1154	ISAcsp5_IS150_IS3_ORF_4	IS3	ab initio prediction:Prodigal:002006,similar to AA sequence:IS.faa:ISAcsp5
T1166B_2022006_D1_D2	T1	k141_33202	Acinetobacter schindleri (taxid 108981)	247	657	ISAba12_IS903_IS5_ORF_4	IS5	ab initio prediction:Prodigal:002006,similar to AA sequence:IS.faa:ISAba12
T1166B_2022006_D1_D2	T1	k141_8542	Acinetobacter schindleri (taxid 108981)	4729	6237	ISPst3_unknown_IS21_ORF_1	IS21	ab initio prediction:Prodigal:002006,similar to AA sequence:IS.faa:ISPst3
T1284B_16032007_D1_D2	T1	k141_56910	Acinetobacter schindleri (taxid 108981)	275	592	ISAlw23_IS51_IS3_ORF_1	IS3	ab initio prediction:Prodigal:002006,similar to AA sequence:IS.faa:ISAlw23
T1393A_23012007_D1_D2	T1	k141_211868	Acinetobacter schindleri (taxid 108981)	1800	2453	ISAba31_IS427_IS5_ORF_2	IS5	ab initio prediction:Prodigal:002006,similar to AA sequence:IS.faa:ISAba31
T1416B_21042007_D1_D2	T1	k141_13495	Acinetobacter schindleri (taxid 108981)	32	250	ISAba49_unknown_IS66_ORF_6	IS66	ab initio prediction:Prodigal:002006,similar to AA sequence:IS.faa:ISAba49
T1416B_21042007_D1_D2	T1	k141_47384	Acinetobacter schindleri (taxid 108981)	29	589	ISAba12_IS903_IS5_ORF_1	IS5	ab initio prediction:Prodigal:002006,similar to AA sequence:IS.faa:ISAba12
T1416B_21042007_D1_D2	T1	k141_53035	Acinetobacter schindleri (taxid 108981)	12031	13539	ISPst3_unknown_IS21_ORF_2	IS21	ab initio prediction:Prodigal:002006,similar to AA sequence:IS.faa:ISPst3
T1416B_21042007_D1_D2	T1	k141_53035	Acinetobacter schindleri (taxid 108981)	19	156	ISAba1_IS10_IS4_ORF_1	IS4	ab initio prediction:Prodigal:002006,similar to AA sequence:IS.faa:ISAba1
T1416B_21042007_D1_D2	T1	k141_8300	Acinetobacter schindleri (taxid 108981)	953	1291	ISAha3_IS903_IS5_ORF	IS5	ab initio prediction:Prodigal:002006,similar to AA sequence:IS.faa:ISAha3
T1447A_15032007_D1_D2	T1	k141_4098	Acinetobacter schindleri (taxid 108981)	362	1066	ISOur1_unknown_IS6_ORF	IS6	ab initio prediction:Prodigal:002006,similar to AA sequence:IS.faa:ISOur1
T1447B_15032007_D1_D2	T1	k141_29121	Acinetobacter schindleri (taxid 108981)	3041	3886	ISAba26_unknown_IS256_ORF_2	IS256	ab initio prediction:Prodigal:002006,similar to AA sequence:IS.faa:ISAba26
T1447B_15032007_D1_D2	T1	k141_29121	Acinetobacter schindleri (taxid 108981)	3844	4263	ISAba26_unknown_IS256_ORF_3	IS256	ab initio prediction:Prodigal:002006,similar to AA sequence:IS.faa:ISAba26
T1447B_15032007_D1_D2	T1	k141_55025	Acinetobacter schindleri (taxid 108981)	2167	2868	ISAlw3_unknown_IS1_ORF	IS1	ab initio prediction:Prodigal:002006,similar to AA sequence:IS.faa:ISAlw3
T1447B_15032007_D1_D2	T1	k141_55025	Acinetobacter schindleri (taxid 108981)	3001	3114	ISAba34_IS51_IS3_ORF_4	IS3	ab initio prediction:Prodigal:002006,similar to AA sequence:IS.faa:ISAba34
T1447B_15032007_D1_D2	T1	k141_55025	Acinetobacter schindleri (taxid 108981)	3084	3332	ISAlw4_IS51_IS3_ORF_5	IS3	ab initio prediction:Prodigal:002006,similar to AA sequence:IS.faa:ISAlw4
T1447B_15032007_D1_D2	T1	k141_55025	Acinetobacter schindleri (taxid 108981)	3332	3634	ISAlw4_IS51_IS3_ORF_6	IS3	ab initio prediction:Prodigal:002006,similar to AA sequence:IS.faa:ISAlw4
T1447B_15032007_D1_D2	T1	k141_55025	Acinetobacter schindleri (taxid 108981)	3839	4234	ISAlw4_IS51_IS3_ORF_7	IS3	ab initio prediction:Prodigal:002006,similar to AA sequence:IS.faa:ISAlw4
T1447B_15032007_D1_D2	T1	k141_55025	Acinetobacter schindleri (taxid 108981)	49	459	IS17_IS903_IS5_ORF_4	IS5	ab initio prediction:Prodigal:002006,similar to AA sequence:IS.faa:IS17
T1447B_15032007_D1_D2	T1	k141_55025	Acinetobacter schindleri (taxid 108981)	5181	5810	ISAlw11_IS427_IS5_ORF_2	IS5	ab initio prediction:Prodigal:002006,similar to AA sequence:IS.faa:ISAlw11
T1459B_7032007_D1_D2	T1	k141_116982	Acinetobacter schindleri (taxid 108981)	1127	1711	ISEc18_unknown_IS481_ORF_3	IS481	ab initio prediction:Prodigal:002006,similar to AA sequence:IS.faa:ISEc18
T1459B_7032007_D1_D2	T1	k141_16090	Acinetobacter schindleri (taxid 108981)	380	697	ISAlw4_IS51_IS3_ORF_1	IS3	ab initio prediction:Prodigal:002006,similar to AA sequence:IS.faa:ISAlw4
T1512A_10042007_D1_D2	T1	k141_34528	Acinetobacter schindleri (taxid 108981)	278	376	ISAlw23_IS51_IS3_ORF_1	IS3	ab initio prediction:Prodigal:002006,similar to AA sequence:IS.faa:ISAlw23
T1512B_10042007_D1_D2	T1	k141_35743	Acinetobacter schindleri (taxid 108981)	1572	1790	ISAba49_unknown_IS66_ORF_3	IS66	ab initio prediction:Prodigal:002006,similar to AA sequence:IS.faa:ISAba49
T1567B_07062007_D1_D2	T1	k141_1822	Acinetobacter schindleri (taxid 108981)	4000	4338	ISAba12_IS903_IS5_ORF_1	IS5	ab initio prediction:Prodigal:002006,similar to AA sequence:IS.faa:ISAba12
T1567B_07062007_D1_D2	T1	k141_41331	Acinetobacter schindleri (taxid 108981)	40	423	ISAlw4_IS51_IS3_ORF_2	IS3	ab initio prediction:Prodigal:002006,similar to AA sequence:IS.faa:ISAlw4
T1567B_07062007_D1_D2	T1	k141_41331	Acinetobacter schindleri (taxid 108981)	523	1530	ISAba49_unknown_IS66_ORF_1	IS66	ab initio prediction:Prodigal:002006,similar to AA sequence:IS.faa:ISAba49
T1567B_07062007_D1_D2	T1	k141_8046	Acinetobacter schindleri (taxid 108981)	15	407	ISAba1_IS10_IS4_ORF_6	IS4	ab initio prediction:Prodigal:002006,similar to AA sequence:IS.faa:ISAba1
T1593B_2092007_D1_D2	T1	k141_5400	Acinetobacter schindleri (taxid 108981)	6490	6777	ISAlw9_IS4_IS4_ORF_1	IS4	ab initio prediction:Prodigal:002006,similar to AA sequence:IS.faa:ISAlw9
T1593B_2092007_D1_D2	T1	k141_5400	Acinetobacter schindleri (taxid 108981)	6780	6983	ISAlw9_IS4_IS4_ORF_2	IS4	ab initio prediction:Prodigal:002006,similar to AA sequence:IS.faa:ISAlw9
T1593B_2092007_D1_D2	T1	k141_5400	Acinetobacter schindleri (taxid 108981)	7046	7258	ISAlw14_ISL2_IS5_ORF_1	IS5	ab initio prediction:Prodigal:002006,similar to AA sequence:IS.faa:ISAlw14
T1593B_2092007_D1_D2	T1	k141_5400	Acinetobacter schindleri (taxid 108981)	9066	9230	ISAlw13_IS427_IS5_ORF_1	IS5	ab initio prediction:Prodigal:002006,similar to AA sequence:IS.faa:ISAlw13
T1593B_2092007_D1_D2	T1	k141_5400	Acinetobacter schindleri (taxid 108981)	9172	9657	ISAlw13_IS427_IS5_ORF_2	IS5	ab initio prediction:Prodigal:002006,similar to AA sequence:IS.faa:ISAlw13
T1593B_2092007_D1_D2	T1	k141_89569	Acinetobacter schindleri (taxid 108981)	810	1058	ISAba18_IS51_IS3_ORF_2	IS3	ab initio prediction:Prodigal:002006,similar to AA sequence:IS.faa:ISAba18
T1593B_2092007_D1_D2	T1	k141_91214	Acinetobacter schindleri (taxid 108981)	2990	3367	ISAba26_unknown_IS256_ORF	IS256	ab initio prediction:Prodigal:002006,similar to AA sequence:IS.faa:ISAba26
T1593B_2092007_D1_D2	T1	k141_94095	Acinetobacter schindleri (taxid 108981)	2066	2272	ISEc18_unknown_IS481_ORF	IS481	ab initio prediction:Prodigal:002006,similar to AA sequence:IS.faa:ISEc18
T1593B_2092007_D1_D2	T1	k141_94095	Acinetobacter schindleri (taxid 108981)	52	411	ISAba31_IS427_IS5_ORF_1	IS5	ab initio prediction:Prodigal:002006,similar to AA sequence:IS.faa:ISAba31
T1602A_10082007_D1_D2	T1	k141_11459	Acinetobacter schindleri (taxid 108981)	389	481	IS1007_unknown_IS6_ORF_1	IS6	ab initio prediction:Prodigal:002006,similar to AA sequence:IS.faa:IS1007
T1602A_10082007_D1_D2	T1	k141_19919	Acinetobacter schindleri (taxid 108981)	16511	16849	ISNwi5_unknown_IS481_ORF	IS481	ab initio prediction:Prodigal:002006,similar to AA sequence:IS.faa:ISNwi5
T1602A_10082007_D1_D2	T1	k141_20598	Acinetobacter schindleri (taxid 108981)	16556	16861	ISAcsp5_IS150_IS3_ORF_1	IS3	ab initio prediction:Prodigal:002006,similar to AA sequence:IS.faa:ISAcsp5
T1602A_10082007_D1_D2	T1	k141_20598	Acinetobacter schindleri (taxid 108981)	27	119	IS1007_unknown_IS6_ORF_2	IS6	ab initio prediction:Prodigal:002006,similar to AA sequence:IS.faa:IS1007
T1602A_10082007_D1_D2	T1	k141_2982	Acinetobacter schindleri (taxid 108981)	2790	4127	ISAjo2_IS1202_ISNCY_ORF	ISNCY	ab initio prediction:Prodigal:002006,similar to AA sequence:IS.faa:ISAjo2
T1602A_10082007_D1_D2	T1	k141_3473	Acinetobacter schindleri (taxid 108981)	5347	5838	ISAlw25_unknown_IS1_ORF	IS1	ab initio prediction:Prodigal:002006,similar to AA sequence:IS.faa:ISAlw25
T1602A_10082007_D1_D2	T1	k141_9475	Acinetobacter schindleri (taxid 108981)	4119	4313	IS17_IS903_IS5_ORF_1	IS5	ab initio prediction:Prodigal:002006,similar to AA sequence:IS.faa:IS17
T1602A_10082007_D1_D2	T1	k141_9475	Acinetobacter schindleri (taxid 108981)	9149	9496	ISEc18_unknown_IS481_ORF	IS481	ab initio prediction:Prodigal:002006,similar to AA sequence:IS.faa:ISEc18
T1602B_10082007_D1_D2	T1	k141_10243	Acinetobacter schindleri (taxid 108981)	3422	3847	IS17_IS903_IS5_ORF_1	IS5	ab initio prediction:Prodigal:002006,similar to AA sequence:IS.faa:IS17
T1602B_10082007_D1_D2	T1	k141_10243	Acinetobacter schindleri (taxid 108981)	4119	4313	IS17_IS903_IS5_ORF_2	IS5	ab initio prediction:Prodigal:002006,similar to AA sequence:IS.faa:IS17
T1602B_10082007_D1_D2	T1	k141_10243	Acinetobacter schindleri (taxid 108981)	9149	9493	ISEc18_unknown_IS481_ORF_2	IS481	ab initio prediction:Prodigal:002006,similar to AA sequence:IS.faa:ISEc18
T1602B_10082007_D1_D2	T1	k141_1262	Acinetobacter schindleri (taxid 108981)	2790	4127	ISAjo2_IS1202_ISNCY_ORF	ISNCY	ab initio prediction:Prodigal:002006,similar to AA sequence:IS.faa:ISAjo2
T1602B_10082007_D1_D2	T1	k141_131	Acinetobacter schindleri (taxid 108981)	312	656	ISAlw16_unknown_IS66_ORF_1	IS66	ab initio prediction:Prodigal:002006,similar to AA sequence:IS.faa:ISAlw16
T1602B_10082007_D1_D2	T1	k141_131	Acinetobacter schindleri (taxid 108981)	938	1030	IS1007_unknown_IS6_ORF_1	IS6	ab initio prediction:Prodigal:002006,similar to AA sequence:IS.faa:IS1007
T1602B_10082007_D1_D2	T1	k141_15707	Acinetobacter schindleri (taxid 108981)	16621	16959	ISNwi5_unknown_IS481_ORF	IS481	ab initio prediction:Prodigal:002006,similar to AA sequence:IS.faa:ISNwi5
T1602B_10082007_D1_D2	T1	k141_21065	Acinetobacter schindleri (taxid 108981)	40	942	ISAlw4_IS51_IS3_ORF_9	IS3	ab initio prediction:Prodigal:002006,similar to AA sequence:IS.faa:ISAlw4
T1602B_10082007_D1_D2	T1	k141_24166	Acinetobacter schindleri (taxid 108981)	2992	3369	ISAba26_unknown_IS256_ORF	IS256	ab initio prediction:Prodigal:002006,similar to AA sequence:IS.faa:ISAba26
T1602B_10082007_D1_D2	T1	k141_27275	Acinetobacter schindleri (taxid 108981)	2032	2322	ISPsma1_unknown_IS982_ORF_3	IS982	ab initio prediction:Prodigal:002006,similar to AA sequence:IS.faa:ISPsma1
T1602B_10082007_D1_D2	T1	k141_27275	Acinetobacter schindleri (taxid 108981)	7839	8144	ISAcsp5_IS150_IS3_ORF_1	IS3	ab initio prediction:Prodigal:002006,similar to AA sequence:IS.faa:ISAcsp5
T1602B_10082007_D1_D2	T1	k141_30941	Acinetobacter schindleri (taxid 108981)	27	119	IS1007_unknown_IS6_ORF_2	IS6	ab initio prediction:Prodigal:002006,similar to AA sequence:IS.faa:IS1007
T1602B_10082007_D1_D2	T1	k141_35837	Acinetobacter schindleri (taxid 108981)	282	467	ISAba12_IS903_IS5_ORF_3	IS5	ab initio prediction:Prodigal:002006,similar to AA sequence:IS.faa:ISAba12
T1602B_10082007_D1_D2	T1	k141_8663	Acinetobacter schindleri (taxid 108981)	160	633	ISPa14_unknown_IS1_ORF_1	IS1	ab initio prediction:Prodigal:002006,similar to AA sequence:IS.faa:ISPa14
T1636A_7012008_D1_D2	T1	k141_53495	Acinetobacter schindleri (taxid 108981)	2637	3032	ISAlw4_IS51_IS3_ORF_1	IS3	ab initio prediction:Prodigal:002006,similar to AA sequence:IS.faa:ISAlw4
T1636A_7012008_D1_D2	T1	k141_53495	Acinetobacter schindleri (taxid 108981)	3237	3539	ISAlw4_IS51_IS3_ORF_2	IS3	ab initio prediction:Prodigal:002006,similar to AA sequence:IS.faa:ISAlw4
T1636A_7012008_D1_D2	T1	k141_53495	Acinetobacter schindleri (taxid 108981)	3539	3787	ISAlw4_IS51_IS3_ORF_3	IS3	ab initio prediction:Prodigal:002006,similar to AA sequence:IS.faa:ISAlw4
T1636A_7012008_D1_D2	T1	k141_53495	Acinetobacter schindleri (taxid 108981)	3757	3870	ISAba34_IS51_IS3_ORF_1	IS3	ab initio prediction:Prodigal:002006,similar to AA sequence:IS.faa:ISAba34
T1636A_7012008_D1_D2	T1	k141_53495	Acinetobacter schindleri (taxid 108981)	675	1715	ISAlw35_unknown_IS481_ORF	IS481	ab initio prediction:Prodigal:002006,similar to AA sequence:IS.faa:ISAlw35
T1636A_7012008_D1_D2	T1	k141_92403	Acinetobacter schindleri (taxid 108981)	1822	2691	IS17_IS903_IS5_ORF	IS5	ab initio prediction:Prodigal:002006,similar to AA sequence:IS.faa:IS17
T1636A_7012008_D1_D2	T1	k141_92403	Acinetobacter schindleri (taxid 108981)	5631	6476	ISAba26_unknown_IS256_ORF_1	IS256	ab initio prediction:Prodigal:002006,similar to AA sequence:IS.faa:ISAba26
T1636A_7012008_D1_D2	T1	k141_92403	Acinetobacter schindleri (taxid 108981)	6434	6853	ISAba26_unknown_IS256_ORF_2	IS256	ab initio prediction:Prodigal:002006,similar to AA sequence:IS.faa:ISAba26
T1657A_22072008_D1_D2	T1	k141_11026	Acinetobacter schindleri (taxid 108981)	832	1194	ISAlw4_IS51_IS3_ORF_7	IS3	ab initio prediction:Prodigal:002006,similar to AA sequence:IS.faa:ISAlw4
T1657A_22072008_D1_D2	T1	k141_25689	Acinetobacter schindleri (taxid 108981)	33	596	ISAba40_IS903_IS5_ORF_1	IS5	ab initio prediction:Prodigal:002006,similar to AA sequence:IS.faa:ISAba40
T1657A_22072008_D1_D2	T1	k141_37349	Acinetobacter schindleri (taxid 108981)	3577	3990	ISAca1_IS407_IS3_ORF_3	IS3	ab initio prediction:Prodigal:002006,similar to AA sequence:IS.faa:ISAca1
T1657A_22072008_D1_D2	T1	k141_37349	Acinetobacter schindleri (taxid 108981)	4128	4457	ISAlw28_IS407_IS3_ORF_1	IS3	ab initio prediction:Prodigal:002006,similar to AA sequence:IS.faa:ISAlw28
T1657A_22072008_D1_D2	T1	k141_37349	Acinetobacter schindleri (taxid 108981)	439	945	IS1301_IS427_IS5_ORF_1	IS5	ab initio prediction:Prodigal:002006,similar to AA sequence:IS.faa:IS1301
T1657A_22072008_D1_D2	T1	k141_40818	Acinetobacter schindleri (taxid 108981)	117	317	ISAlw4_IS51_IS3_ORF_2	IS3	ab initio prediction:Prodigal:002006,similar to AA sequence:IS.faa:ISAlw4
T1657A_22072008_D1_D2	T1	k141_43040	Acinetobacter schindleri (taxid 108981)	10	123	ISAba34_IS51_IS3_ORF_3	IS3	ab initio prediction:Prodigal:002006,similar to AA sequence:IS.faa:ISAba34
T1657A_22072008_D1_D2	T1	k141_49477	Acinetobacter schindleri (taxid 108981)	947	1390	ISAba12_IS903_IS5_ORF	IS5	ab initio prediction:Prodigal:002006,similar to AA sequence:IS.faa:ISAba12
T1657A_22072008_D1_D2	T1	k141_53213	Acinetobacter schindleri (taxid 108981)	6556	7041	ISAlw13_IS427_IS5_ORF_1	IS5	ab initio prediction:Prodigal:002006,similar to AA sequence:IS.faa:ISAlw13
T1657A_22072008_D1_D2	T1	k141_53213	Acinetobacter schindleri (taxid 108981)	6983	7147	ISAlw13_IS427_IS5_ORF_2	IS5	ab initio prediction:Prodigal:002006,similar to AA sequence:IS.faa:ISAlw13
T1657A_22072008_D1_D2	T1	k141_53213	Acinetobacter schindleri (taxid 108981)	8955	9167	ISAlw14_ISL2_IS5_ORF_1	IS5	ab initio prediction:Prodigal:002006,similar to AA sequence:IS.faa:ISAlw14
T1657A_22072008_D1_D2	T1	k141_53213	Acinetobacter schindleri (taxid 108981)	9230	9433	ISAlw9_IS4_IS4_ORF_1	IS4	ab initio prediction:Prodigal:002006,similar to AA sequence:IS.faa:ISAlw9
T1657A_22072008_D1_D2	T1	k141_53213	Acinetobacter schindleri (taxid 108981)	9436	9723	ISAlw9_IS4_IS4_ORF_2	IS4	ab initio prediction:Prodigal:002006,similar to AA sequence:IS.faa:ISAlw9
T1657A_22072008_D1_D2	T1	k141_5629	Acinetobacter schindleri (taxid 108981)	385	519	ISEc24_IS51_IS3_ORF_1	IS3	ab initio prediction:Prodigal:002006,similar to AA sequence:IS.faa:ISEc24
T1657B_22072008_D1_D2	T1	k141_14334	Acinetobacter schindleri (taxid 108981)	12780	12872	IS1007_unknown_IS6_ORF_1	IS6	ab initio prediction:Prodigal:002006,similar to AA sequence:IS.faa:IS1007
T1657B_22072008_D1_D2	T1	k141_14334	Acinetobacter schindleri (taxid 108981)	84	716	ISAlw4_IS51_IS3_ORF_1	IS3	ab initio prediction:Prodigal:002006,similar to AA sequence:IS.faa:ISAlw4
T1657B_22072008_D1_D2	T1	k141_15558	Acinetobacter schindleri (taxid 108981)	5	112	ISAlw23_IS51_IS3_ORF_3	IS3	ab initio prediction:Prodigal:002006,similar to AA sequence:IS.faa:ISAlw23
T1657B_22072008_D1_D2	T1	k141_23157	Acinetobacter schindleri (taxid 108981)	504	848	ISEc18_unknown_IS481_ORF	IS481	ab initio prediction:Prodigal:002006,similar to AA sequence:IS.faa:ISEc18
T1657B_22072008_D1_D2	T1	k141_23940	Acinetobacter schindleri (taxid 108981)	1147	1362	IS1236_IS3_IS3_ORF_3	IS3	ab initio prediction:Prodigal:002006,similar to AA sequence:IS.faa:IS1236
T1657B_22072008_D1_D2	T1	k141_23940	Acinetobacter schindleri (taxid 108981)	1430	1786	ISAjo2_IS1202_ISNCY_ORF	ISNCY	ab initio prediction:Prodigal:002006,similar to AA sequence:IS.faa:ISAjo2
T1657B_22072008_D1_D2	T1	k141_23940	Acinetobacter schindleri (taxid 108981)	2238	2423	ISAba12_IS903_IS5_ORF_3	IS5	ab initio prediction:Prodigal:002006,similar to AA sequence:IS.faa:ISAba12
T1657B_22072008_D1_D2	T1	k141_34000	Acinetobacter schindleri (taxid 108981)	2960	3337	ISAba26_unknown_IS256_ORF	IS256	ab initio prediction:Prodigal:002006,similar to AA sequence:IS.faa:ISAba26
T1657B_22072008_D1_D2	T1	k141_4233	Acinetobacter schindleri (taxid 108981)	2920	3225	ISAcsp5_IS150_IS3_ORF_1	IS3	ab initio prediction:Prodigal:002006,similar to AA sequence:IS.faa:ISAcsp5
T1657B_22072008_D1_D2	T1	k141_43721	Acinetobacter schindleri (taxid 108981)	2186	2524	ISNwi5_unknown_IS481_ORF	IS481	ab initio prediction:Prodigal:002006,similar to AA sequence:IS.faa:ISNwi5
T1657B_22072008_D1_D2	T1	k141_49499	Acinetobacter schindleri (taxid 108981)	769	1452	ISPst9_unknown_ISL3_ORF_3	ISL3	ab initio prediction:Prodigal:002006,similar to AA sequence:IS.faa:ISPst9
T1657B_22072008_D1_D2	T1	k141_49499	Acinetobacter schindleri (taxid 108981)	78	800	ISPpu12_unknown_ISL3_ORF_28	ISL3	ab initio prediction:Prodigal:002006,similar to AA sequence:IS.faa:ISPpu12
T1657B_22072008_D1_D2	T1	k141_6213	Acinetobacter schindleri (taxid 108981)	27	119	IS1007_unknown_IS6_ORF_2	IS6	ab initio prediction:Prodigal:002006,similar to AA sequence:IS.faa:IS1007
T1657B_22072008_D1_D2	T1	k141_6213	Acinetobacter schindleri (taxid 108981)	401	1492	ISAba25_unknown_IS66_ORF_2	IS66	ab initio prediction:Prodigal:002006,similar to AA sequence:IS.faa:ISAba25
T1166A_2022006_D1_D2	T1	k141_39382	Acinetobacter soli (taxid 487316)	2388	2606	ISAcsp2_unknown_IS982_ORF_3	IS982	ab initio prediction:Prodigal:002006,similar to AA sequence:IS.faa:ISAcsp2
T1166A_2022006_D1_D2	T1	k141_39382	Acinetobacter soli (taxid 487316)	2664	3293	ISAcsp2_unknown_IS982_ORF_4	IS982	ab initio prediction:Prodigal:002006,similar to AA sequence:IS.faa:ISAcsp2
T1366B_21122006_D1_D2	T1	k141_18030	Acinetobacter soli (taxid 487316)	1	396	ISAlw14_ISL2_IS5_ORF_3	IS5	ab initio prediction:Prodigal:002006,similar to AA sequence:IS.faa:ISAlw14
T1366B_21122006_D1_D2	T1	k141_40899	Acinetobacter soli (taxid 487316)	50	397	ISAlw32_ISL2_IS5_ORF_2	IS5	ab initio prediction:Prodigal:002006,similar to AA sequence:IS.faa:ISAlw32
T1512B_10042007_D1_D2	T1	k141_113895	Acinetobacter soli (taxid 487316)	2252	2758	IS1301_IS427_IS5_ORF	IS5	ab initio prediction:Prodigal:002006,similar to AA sequence:IS.faa:IS1301
[truncated: 405,430+ more rows]
