# Supplementary material for: Development of the oral resistome during the first decade of life
Source: Nat Commun. 2023 Mar 9;14:1291. doi: 10.1038/s41467-023-36781-w (PMC9998430; doi:10.1038/s41467-023-36781-w)
Supplement: Supplementary file 10 — Supplementary Dataset 7 [file 41467_2023_36781_MOESM10_ESM.csv]

SD7: Contigs carrying ARG/s and Tn916 within 30kb.
Sample	Gene	Species	Genus	Contig	Start	End	Name	distance_to_IS(bp)
T1198A_15052006_D1_D2	tet(M)	Streptococcus sp. oral taxon 431 (taxid 712633)	Streptococcus	k141_62255	22782	24701	Int-Tn_1	7870
T1644A_21042008_D1_D2	tet(M)	Streptococcus pneumoniae (taxid 1313)	Streptococcus	k141_41432	16229	18148	Int-Tn_3	7867
T1644B_21042008_D1_D2	tet(M)	Streptococcus pneumoniae (taxid 1313)	Streptococcus	k141_34279	9662	11581	Int-Tn_2	7867
T1018A_1032005_D1_D2	erm(B)	Streptococcus agalactiae (taxid 1311)	Streptococcus	k141_101638	7418	8180	Int-Tn_2	6026
T1636B_7012008_D1_D2	erm(B)	Streptococcus oralis subsp. tigurinus (taxid 1077464)	Streptococcus	k141_18239	1628	2390	Int-Tn_6	6026
T1636A_7012008_D1_D2	erm(B)	Streptococcus pyogenes (taxid 1314)	Streptococcus	k141_80001	7407	8169	Int-Tn_6	6026
T1198A_15052006_D1_D2	erm(B)	Streptococcus sp. oral taxon 431 (taxid 712633)	Streptococcus	k141_62255	25783	26545	Int-Tn_1	6026
T1644A_21042008_D1_D2	erm(B)	Streptococcus pneumoniae (taxid 1313)	Streptococcus	k141_41432	19230	19992	Int-Tn_3	6023
T1644B_21042008_D1_D2	erm(B)	Streptococcus pneumoniae (taxid 1313)	Streptococcus	k141_34279	7818	8580	Int-Tn_2	6023
T1513A_19042007_D1_D2	erm(B)	Streptococcus sp. I-G2 (taxid 1156431)	Streptococcus	k141_9869	9264	10026	Int-Tn_10	6014
T1513B_19042007_D1_D2	erm(B)	Streptococcus sp. oral taxon 431 (taxid 712633)	Streptococcus	k141_18451	9497	10259	Int-Tn_6	6014
T1230A_8062006_D1_D2	tet(M)	Enterococcus faecalis ARO1/DG (taxid 565651)	Enterococcus	k141_26798	147823	149742	Int-Tn_1	2603
T1230B_8062006_D1_D2	tet(M)	Enterococcus faecalis ARO1/DG (taxid 565651)	Enterococcus	k141_14863	147823	149742	Int-Tn_4	2603
T1291A_26082006_D1_D2	tet(M)	Enterococcus faecalis D32 (taxid 1206105)	Enterococcus	k141_8855	147823	149742	Int-Tn_1	2603
T1291B_26082006_D1_D2	tet(M)	Enterococcus faecalis D32 (taxid 1206105)	Enterococcus	k141_14342	147823	149742	Int-Tn_2	2603
T1121A_9032006_D1_D2	tet(M)	Gemella haemolysans (taxid 1379)	Gemella	k141_28301	1	1794	Int-Tn_1	2600
T1190B_30032006_D1_D2	tet(M)	Enterococcus faecalis (taxid 1351)	Enterococcus	k141_2406	1	1435	Int-Tn_2	2599
T1135A_22122005_D1_D2	tet(M)	Enterococcus faecalis ATCC 29212 (taxid 1201292)	Enterococcus	k141_35652	9584	11503	Int-Tn_3	2599
T1066A_1112005_D1_D2	tet(M)	Enterococcus faecalis R712 (taxid 699186)	Enterococcus	k141_25985	17896	19815	Int-Tn_6	2599
T1066B_1112005_D1_D2	tet(M)	Enterococcus faecalis R712 (taxid 699186)	Enterococcus	k141_36369	79653	81572	Int-Tn_2	2599
T1247A_30102006_D1_D2	tet(M)	Enterococcus sp. HSIEG1 (taxid 1316414)	Enterococcus	k141_42764	1	1886	Int-Tn_3	2599
T1393B_23012007_D1_D2	tet(M)	Enterococcus sp. HSIEG1 (taxid 1316414)	Enterococcus	k141_31282	8421	10340	Int-Tn_6	2599
T1074B_31072005_D1_D2	tet(M)	Gemella haemolysans (taxid 1379)	Gemella	k141_14259	4979	6898	Int-Tn_1	2599
T1337A_15112006_D1_D2	tet(M)	Leuconostoc mesenteroides subsp. mesenteroides (taxid 33967)	Leuconostoc	k141_22124	35653	37572	Int-Tn_1	2599
T1469A_8072007_D1_D2	tet(M)	Streptococcus (taxid 1301)	Streptococcus	k141_20790	9890	11809	Int-Tn_4	2599
T1246B_12062006_D1_D2	tet(M)	Streptococcus cristatus (taxid 45634)	Streptococcus	k141_8572	9835	11754	Int-Tn_2	2599
T1026B_28042005_D1_D2	tet(M)	Streptococcus cristatus AS 1.3089 (taxid 1302863)	Streptococcus	k141_7451	36305	38224	Int-Tn_1	2599
T1028B_21072005_D1_D2	tet(M)	Streptococcus cristatus AS 1.3089 (taxid 1302863)	Streptococcus	k141_29567	12128	14047	Int-Tn	2599
T1166B_2022006_D1_D2	tet(M)	Streptococcus cristatus AS 1.3089 (taxid 1302863)	Streptococcus	k141_41882	21498	23417	Int-Tn	2599
T1664A_04122008_D1_D2	tet(M)	Streptococcus intermedius C270 (taxid 862966)	Streptococcus	k141_91880	3992	5911	Int-Tn_5	2599
T1026A_28042005_D1_D2	tet(M)	Streptococcus milleri (taxid 33040)	Streptococcus	k141_70129	4536	6455	Int-Tn_4	2599
T1594B_23072007_D1_D2	tet(M)	Streptococcus mitis (taxid 28037)	Streptococcus	k141_8347	62112	64031	Int-Tn_3	2599
T1074A_31072005_D1_D2	tet(M)	Streptococcus mitis B6 (taxid 365659)	Streptococcus	k141_11701	9835	11754	Int-Tn_1	2599
T1261B_19072006_D1_D2	tet(M)	Streptococcus mitis B6 (taxid 365659)	Streptococcus	k141_13542	9832	11751	Int-Tn	2599
T1420A_25022007_D1_D2	tet(M)	Streptococcus mitis B6 (taxid 365659)	Streptococcus	k141_9188	16238	18157	Int-Tn_7	2599
T1420B_25022007_D1_D2	tet(M)	Streptococcus mitis B6 (taxid 365659)	Streptococcus	k141_4905	9960	11879	Int-Tn_1	2599
T1529A_13042007_D1_D2	tet(M)	Streptococcus mitis B6 (taxid 365659)	Streptococcus	k141_1801	16527	18446	Int-Tn	2599
T1529B_13042007_D1_D2	tet(M)	Streptococcus mitis B6 (taxid 365659)	Streptococcus	k141_12026	14393	16312	Int-Tn	2599
T1535B_29042007_D1_D2	tet(M)	Streptococcus mitis B6 (taxid 365659)	Streptococcus	k141_12911	9835	11754	Int-Tn_1	2599
T1567A_07062007_D1_D2	tet(M)	Streptococcus mitis B6 (taxid 365659)	Streptococcus	k141_22895	13320	15239	Int-Tn_3	2599
T1593A_2092007_D1_D2	tet(M)	Streptococcus mitis B6 (taxid 365659)	Streptococcus	k141_19841	8457	10376	Int-Tn_1	2599
T1593B_2092007_D1_D2	tet(M)	Streptococcus mitis B6 (taxid 365659)	Streptococcus	k141_21063	4876	6795	Int-Tn_2	2599
T1653A_12082008_D1_D2	tet(M)	Streptococcus mitis B6 (taxid 365659)	Streptococcus	k141_44132	4769	6688	Int-Tn_2	2599
T1653B_12082008_D1_D2	tet(M)	Streptococcus mitis B6 (taxid 365659)	Streptococcus	k141_3013	4769	6688	Int-Tn_2	2599
T1512A_10042007_D1_D2	tet(M)	Streptococcus oralis subsp. dentisani (taxid 1458253)	Streptococcus	k141_56562	17507	19426	Int-Tn_4	2599
T1023A_1082005_D1_D2	tet(M)	Streptococcus parasanguinis FW213 (taxid 1114965)	Streptococcus	k141_80495	4790	6709	Int-Tn_1	2599
T1662B_31102008_D1_D2	tet(M)	Streptococcus pneumoniae (taxid 1313)	Streptococcus	k141_8020	4217	6136	Int-Tn_2	2599
T1409B_20052007_D1_D2	tet(M)	Streptococcus pneumoniae G54 (taxid 512566)	Streptococcus	k141_25776	4382	6301	Int-Tn_4	2599
T1016B_28042005_D1_D2	tet(M)	Streptococcus sanguinis (taxid 1305)	Streptococcus	k141_14408	4417	6336	Int-Tn_1	2599
T1056A_26072005_D1_S7	tet(M)	Streptococcus sanguinis (taxid 1305)	Streptococcus	k141_1963	4428	6347	Int-Tn_3	2599
T1056B_26072005_D1_D2	tet(M)	Streptococcus sanguinis SK36 (taxid 388919)	Streptococcus	k141_36619	4406	6325	Int-Tn_1	2599
T1535A_29042007_D1_D2	tet(M)	Streptococcus sp. 116-D4 (taxid 2598453)	Streptococcus	k141_24190	4239	6158	Int-Tn_2	2599
T1447B_15032007_D1_D2	tet(M)	Streptococcus sp. ChDC B345 (taxid 1433513)	Streptococcus	k141_37457	25580	27499	Int-Tn_2	2599
T1060A_1072005_D1_D2	tet(M)	Streptococcus sp. CNU 77-61 (taxid 2684658)	Streptococcus	k141_10167	1407	3326	Int-Tn_2	2599
T1236A_6072006_D1_D2	tet(M)	Streptococcus sp. HSISM1 (taxid 1316408)	Streptococcus	k141_32709	2062	3981	Int-Tn_1	2599
T1261A_19072006_D1_D2	tet(M)	Streptococcus sp. HSISM1 (taxid 1316408)	Streptococcus	k141_18016	9832	11751	Int-Tn	2599
T1327B_13112006_D1_D2	tet(M)	Streptococcus sp. HSISM1 (taxid 1316408)	Streptococcus	k141_6972	12368	14287	Int-Tn	2599
T1658B_6012009_D1_D2	tet(M)	Streptococcus sp. HSISM1 (taxid 1316408)	Streptococcus	k141_4721	34265	36184	Int-Tn_1	2599
T1018B_1032005_D1_D2	tet(M)	Streptococcus sp. I-G2 (taxid 1156431)	Streptococcus	k141_2460	3172	5091	Int-Tn_1	2599
T1236B_6072006_D1_D2	tet(M)	Streptococcus sp. JS71 (taxid 2382163)	Streptococcus	k141_18021	10187	12106	Int-Tn_3	2599
T1525B_10052007_D1_D2	tet(M)	Streptococcus sp. JS71 (taxid 2382163)	Streptococcus	k141_67368	15845	17764	Int-Tn_2	2599
T1657A_22072008_D1_D2	tet(M)	Streptococcus sp. oral taxon 431 (taxid 712633)	Streptococcus	k141_32380	17574	19493	Int-Tn_1	2599
T1006A_1032005_D1_D2	tet(M)	Veillonella dispar (taxid 39778)	Veillonella	k141_13178	5581	7500	Int-Tn_1	2599
T1338A_05012007_D1_D2	tet(M)	Enterococcus faecalis (taxid 1351)	Enterococcus	k141_40449	3990	5715	Int-Tn_4	2598
T1345B_22012007_D1_D2	tet(M)	Enterococcus faecalis (taxid 1351)	Enterococcus	k141_79960	3992	5911	Int-Tn_4	2598
T1654A_08092008_D1_D2	tet(M)	Enterococcus faecalis (taxid 1351)	Enterococcus	k141_11150	6471	8390	Int-Tn_2	2598
T1648B_14042008_D1_D2	tet(M)	Streptococcus mitis B6 (taxid 365659)	Streptococcus	k141_6632	9834	11753	Int-Tn_2	2598
T1671A_22032010_D1_D2	tet(M)	Streptococcus sp. JS71 (taxid 2382163)	Streptococcus	k141_82698	7171	9090	Int-Tn_3	2598
T1671B_22032010_D1_D2	tet(M)	Streptococcus sp. JS71 (taxid 2382163)	Streptococcus	k141_62910	9256	11175	Int-Tn_4	2598
T1338B_05012007_D1_D2	tet(M)	Streptococcus sp. oral taxon 431 (taxid 712633)	Streptococcus	k141_157687	3990	5909	Int-Tn_5	2598
T1345A_22012007_D1_D2	tet(M)	Veillonella dispar (taxid 39778)	Veillonella	k141_53467	4128	6047	Int-Tn_2	2598
T1357B_29112006_D1_D2	tet(M)	Streptococcus pneumoniae (taxid 1313)	Streptococcus	k141_37678	12666	14585	Int-Tn_1	2595
T1394A_15102007_D1_D2	tet(M)	Streptococcus sp. I-G2 (taxid 1156431)	Streptococcus	k141_47134	10025	11944	Int-Tn_1	7870
T1349B_30042007_D1_D2	erm(B)	Streptococcus (taxid 1301)	Streptococcus	k141_24317	8093	8855	Int-Tn_1	6027
T1087B_06112006_D1_D2	erm(B)	Streptococcus oralis Uo5 (taxid 927666)	Streptococcus	k141_441794	1514	2276	Int-Tn_4	6026
T1087B_06112006_D1_D2	erm(B)	Streptococcus oralis Uo5 (taxid 927666)	Streptococcus	k141_441794	1539	2276	Int-Tn_4	6026
T1185B_22102007_D1_D2	erm(B)	Streptococcus agalactiae (taxid 1311)	Streptococcus	k141_16052	575	1337	Int-Tn_5	6026
T1349A_30042007_D1_D2	erm(B)	Bacillus sp. FJAT-22090 (taxid 1581038)	Bacillus	k141_13764	403	1165	Int-Tn_2	6026
T1394A_15102007_D1_D2	erm(B)	Streptococcus sp. I-G2 (taxid 1156431)	Streptococcus	k141_47134	8181	8943	Int-Tn_1	6026
T1553B_30052008_D1_D2	erm(B)	Streptococcus australis (taxid 113107)	Streptococcus	k141_58714	13847	14609	Int-Tn_9	6026
T1623A_14042008_D1_D2	erm(B)	Enterococcus faecalis (taxid 1351)	Enterococcus	k141_116832	1516	2278	Int-Tn_3	6026
T1623B_14042008_D1_D2	erm(B)	Streptococcus pyogenes (taxid 1314)	Streptococcus	k141_57159	9495	10257	Int-Tn_7	6026
T1412B_4012008_D1_D2	msr(D)	Streptococcus dysgalactiae (taxid 1334)	Streptococcus	k141_135682	2359	3822	Int-Tn_1	4919
T1412B_4012008_D1_D2	mef(A)	Streptococcus dysgalactiae (taxid 1334)	Streptococcus	k141_135682	3942	5159	Int-Tn_1	3582
T1662B_1022010_D1_D2	mef(A)	Streptococcus cristatus ATCC 51100 (taxid 889201)	Streptococcus	k141_103773	16	1233	Int-Tn_3	3582
T1056B_07032007_D1_D2	tet(M)	Enterococcus sp. HSIEG1 (taxid 1316414)	Enterococcus	k141_230914	9521	11439	Int-Tn_6	2606
T1525A_20042008_D1_D2	tet(M)	Streptococcus mitis B6 (taxid 365659)	Streptococcus	k141_66240	12851	14769	Int-Tn_3	2606
T1525B_20042008_D1_D2	tet(M)	Lachnoanaerobaculum umeaense (taxid 617123)	Lachnoanaerobaculum	k141_312540	136891	138809	Int-Tn_6	2606
T1327B_28082007_D1_D2	tet(M)	Enterococcus faecalis (taxid 1351)	Enterococcus	k141_2765	1	1429	Int-Tn_1	2603
T1556B_17122007_D1_D2	tet(M)	Streptococcus mitis B6 (taxid 365659)	Streptococcus	k141_123237	14443	16362	Int-Tn_2	2603
T1121A_21092006_D1_D2	tet(M)	Gemella haemolysans (taxid 1379)	Gemella	k141_148311	5133	7054	Int-Tn_2	2600
T1018A_26112006_D1_D2	tet(M)	Mogibacterium diversum (taxid 114527)	Mogibacterium	k141_83833	20440	22359	Int-Tn_7	2599
T1023A_30102006_D1_D2	tet(M)	Streptococcus sp. ChDC B345 (taxid 1433513)	Streptococcus	k141_44533	4144	6063	Int-Tn_7	2599
T1044B_23012007_D1_D2	tet(M)	Streptococcus pneumoniae (taxid 1313)	Streptococcus	k141_262367	1	1416	Int-Tn_3	2599
T1051B_15052006_D1_D2	tet(M)	Streptococcus sp. I-P16 (taxid 1156433)	Streptococcus	k141_26057	4884	6803	Int-Tn_4	2599
T1056B_07032007_D1_D2	tet(M)	Enterococcus sp. HSIEG1 (taxid 1316414)	Enterococcus	k141_147820	3991	5910	Int-Tn_13	2599
T1060A_14022007_D1_D2	tet(M)	Streptococcus pneumoniae (taxid 1313)	Streptococcus	k141_28898	3840	5759	Int-Tn_6	2599
T1062A_01062006_D1_D2	tet(M)	Streptococcus australis (taxid 113107)	Streptococcus	k141_96220	4534	6453	Int-Tn_2	2599
T1117B_16102006_D1_D2	tet(M)	Streptococcus (taxid 1301)	Streptococcus	k141_244874	4154	6073	Int-Tn_7	2599
T1135B_9052007_D1_D2	tet(M)	Streptococcus mitis B6 (taxid 365659)	Streptococcus	k141_208101	4407	6326	Int-Tn_2	2599
T1183B_11032008_D1_D2	tet(M)	Streptococcus porcinus (taxid 1340)	Streptococcus	k141_14872	753	2672	Int-Tn_4	2599
T1190A_01022008_D1_D2	tet(M)	Streptococcus sp. A12 (taxid 1759399)	Streptococcus	k141_154381	9984	11903	Int-Tn_1	2599
T1229A_14032007_D1_D2	tet(M)	Veillonella parvula HSIVP1 (taxid 1316254)	Veillonella	k141_23984	6229	8148	Int-Tn_3	2599
T1246B_7032008_D1_D2	tet(M)	Streptococcus cristatus AS 1.3089 (taxid 1302863)	Streptococcus	k141_224344	3992	5911	Int-Tn_12	2599
T1247A_6082007_D1_D2	tet(M)	Streptococcus parasanguinis FW213 (taxid 1114965)	Streptococcus	k141_207669	1	1493	Int-Tn_3	2599
T1291A_16032008_D1_D2	tet(M)	Streptococcus oralis ATCC 35037 (taxid 655813)	Streptococcus	k141_94137	3991	5910	Int-Tn_3	2599
T1310B_30042007_D1_D2	tet(M)	Streptococcus sp. oral taxon 431 (taxid 712633)	Streptococcus	k141_165951	5154	7073	Int-Tn_3	2599
T1317B_15012007_D1_D2	tet(M)	Streptococcus intermedius B196 (taxid 862967)	Streptococcus	k141_108953	1	1791	Int-Tn_1	2599
T1327A_28082007_D1_D2	tet(M)	Streptococcus pneumoniae G54 (taxid 512566)	Streptococcus	k141_24632	48341	50260	Int-Tn_1	2599
T1329A_23112007_D1_D2	tet(M)	Streptococcus pneumoniae (taxid 1313)	Streptococcus	k141_148833	3992	5442	Int-Tn_8	2599
T1337A_22102007_D1_D2	tet(M)	Streptococcus gordonii (taxid 1302)	Streptococcus	k141_8057	20171	22090	Int-Tn_7	2599
T1338A_04022008_D1_D2	tet(M)	Enterococcus faecalis (taxid 1351)	Enterococcus	k141_231750	1	1435	Int-Tn_5	2599
T1338B_04022008_D1_D2	tet(M)	Enterococcus faecalis (taxid 1351)	Enterococcus	k141_59698	3992	5407	Int-Tn_5	2599
T1345B_08012008_D1_D2	tet(M)	Mogibacterium diversum (taxid 114527)	Mogibacterium	k141_6030	12812	14731	Int-Tn_1	2599
T1389B_23072007_D1_D2	tet(M)	Streptococcus cristatus AS 1.3089 (taxid 1302863)	Streptococcus	k141_51818	12220	14139	Int-Tn_8	2599
T1412A_4012008_D1_D2	tet(M)	Streptococcus sp. JS71 (taxid 2382163)	Streptococcus	k141_84476	12127	14046	Int-Tn_3	2599
T1420B_11092007_D1_D2	tet(M)	Streptococcus (taxid 1301)	Streptococcus	k141_183211	3991	5910	Int-Tn_5	2599
T1444A_21112007_D1_D2	tet(M)	Enterococcus sp. HSIEG1 (taxid 1316414)	Enterococcus	k141_84106	1	1560	Int-Tn_4	2599
T1447A_4082008_D1_D2	tet(M)	Streptococcus mitis B6 (taxid 365659)	Streptococcus	k141_111281	13391	15310	Int-Tn_3	2599
T1469A_12122007_D1_D2	tet(M)	Veillonella atypica (taxid 39777)	Veillonella	k141_169938	3991	5910	Int-Tn_2	2599
T1469B_12122007_D1_D2	tet(M)	Streptococcus cristatus AS 1.3089 (taxid 1302863)	Streptococcus	k141_3376	19596	21515	Int-Tn_1	2599
T1472B_22062008_D1_D2	tet(M)	Streptococcus oralis ATCC 35037 (taxid 655813)	Streptococcus	k141_65210	14011	15930	Int-Tn_3	2599
T1488A_25102007_D1_D2	tet(M)	Streptococcus oralis subsp. tigurinus (taxid 1077464)	Streptococcus	k141_35905	4683	6602	Int-Tn_6	2599
T1500B_21012008_D1_D2	tet(M)	Streptococcus sp. I-G2 (taxid 1156431)	Streptococcus	k141_108405	4545	6464	Int-Tn_3	2599
T1525A_20042008_D1_D2	tet(M)	Streptococcus oralis (taxid 1303)	Streptococcus	k141_277494	4133	6052	Int-Tn_5	2599
T1560B_21012008_D1_D2	tet(M)	Streptococcus pneumoniae (taxid 1313)	Streptococcus	k141_35273	3002	4921	Int-Tn_3	2599
T1594A_4072008_D1_D2	tet(M)	Streptococcus (taxid 1301)	Streptococcus	k141_491241	9586	11505	Int-Tn_12	2599
T1602A_28032008_D1_D2	tet(M)	Enterococcus faecalis ATCC 29212 (taxid 1201292)	Enterococcus	k141_131767	55296	57215	Int-Tn_9	2599
T1644B_11082009_D1_D2	tet(M)	Streptococcus sp. I-G2 (taxid 1156431)	Streptococcus	k141_215495	5094	7013	Int-Tn_5	2599
T1657B_30092010_D1_D2	tet(M)	Streptococcus sanguinis SK36 (taxid 388919)	Streptococcus	k141_87461	16340	18259	Int-Tn_5	2599
T1659B_17072009_D1_D2	tet(M)	Enterococcus faecalis (taxid 1351)	Enterococcus	k141_193612	4423	6342	Int-Tn_4	2599
T1669A_26092010_D1_D2	tet(M)	Streptococcus sp. HSISM1 (taxid 1316408)	Streptococcus	k141_184326	1067	2986	Int-Tn_6	2599
T1261A_7082007_D1_D2	tet(M)	Streptococcus cristatus AS 1.3089 (taxid 1302863)	Streptococcus	k141_75540	5338	7257	Int-Tn_1	2598
T1529B_08052008_D1_D2	tet(M)	Streptococcus pneumoniae G54 (taxid 512566)	Streptococcus	k141_125702	7094	9013	Int-Tn_5	2598
T1135B_7072015_Q2_Q3	tet(M)	Streptococcus oralis ATCC 35037 (taxid 655813)	Streptococcus	k141_80703	14973	16892	Int-Tn_1	151766
T1319B_03102014_Q2_Q3	tet(M)	Streptococcus oralis Uo5 (taxid 927666)	Streptococcus	k141_48665	10583	12502	Int-Tn_4	87798
T1117B_14042014_Q2_Q3	tet(M)	Streptococcus sanguinis SK36 (taxid 388919)	Streptococcus	k141_6436	58005	59924	Int-Tn_3	40143
T1634A_01102014_Q2_Q3	lsa(C)	Streptococcus oralis ATCC 35037 (taxid 655813)	Streptococcus	k141_20873	21543	23021	Int-Tn_2	17773
T1615B_02102014_Q2_Q3	erm(B)	Streptococcus oralis subsp. tigurinus (taxid 1077464)	Streptococcus	k141_11862	162471	163233	Int-Tn_3	14316
T1121A_3072015_Q2_Q3	tet(M)	Streptococcus cristatus AS 1.3089 (taxid 1302863)	Streptococcus	k141_155960	12127	14046	Int-Tn_2	9702
T1329A_02102014_Q2_Q3	tet(M)	Streptococcus sanguinis SK36 (taxid 388919)	Streptococcus	k141_45240	89503	91422	Int-Tn_4	8878
T1006A_16042014_Q2_Q3	tet(M)	Streptococcus sanguinis SK36 (taxid 388919)	Streptococcus	k141_716	9349	11268	Int-Tn_1	7872
T1351B_03102014_Q2_Q3	tet(M)	Streptococcus sanguinis SK36 (taxid 388919)	Streptococcus	k141_43632	1	1435	Int-Tn	7871
T1420B_16042014_Q2_Q3	tet(M)	Streptococcus intermedius C270 (taxid 862966)	Streptococcus	k141_76439	12459	14378	Int-Tn_1	7871
T1044A_15072014_Q2_Q3	tet(M)	Streptococcus sp. FDAARGOS_522 (taxid 2420310)	Streptococcus	k141_150249	17552	19471	Int-Tn_4	7870
T1051A_2072015_Q2_Q3	tet(M)	Streptococcus cristatus AS 1.3089 (taxid 1302863)	Streptococcus	k141_79522	9262	11181	Int-Tn_1	7870
T1317B_15042014_Q2_Q3	tet(M)	Streptococcus sp. A12 (taxid 1759399)	Streptococcus	k141_104537	11750	13669	Int-Tn_4	7870
T1329A_02102014_Q2_Q3	tet(M)	Streptococcus sanguinis SK36 (taxid 388919)	Streptococcus	k141_45240	89503	91422	Int-Tn_3	7870
T1535A_14042014_Q2_Q3	tet(M)	Streptococcus sanguinis SK36 (taxid 388919)	Streptococcus	k141_93284	47927	49846	Int-Tn_2	7870
T1016B_03102014_Q2_Q3	tet(M)	Streptococcus cristatus AS 1.3089 (taxid 1302863)	Streptococcus	k141_78095	12872	14791	Int-Tn_12	7865
T1329B_02102014_Q2_Q3	erm(B)	Streptococcus pneumoniae G54 (taxid 512566)	Streptococcus	k141_46161	1715	2477	Int-Tn_2	7034
T1329B_02102014_Q2_Q3	erm(B)	Streptococcus pneumoniae G54 (taxid 512566)	Streptococcus	k141_46161	1715	2477	Int-Tn_2	7034
T1006A_16042014_Q2_Q3	erm(B)	Streptococcus sanguinis SK36 (taxid 388919)	Streptococcus	k141_716	7503	8265	Int-Tn_1	6026
T1018A_15042014_Q2_Q3	erm(B)	Streptococcus agalactiae (taxid 1311)	Streptococcus	k141_25357	377	1139	Int-Tn_18	6026
T1044A_15072014_Q2_Q3	erm(B)	Streptococcus sp. FDAARGOS_522 (taxid 2420310)	Streptococcus	k141_150249	20553	21315	Int-Tn_4	6026
T1044B_15072014_Q2_Q3	erm(B)	Streptococcus sanguinis SK36 (taxid 388919)	Streptococcus	k141_113434	12812	13574	Int-Tn_5	6026
T1051A_2072015_Q2_Q3	erm(B)	Streptococcus cristatus AS 1.3089 (taxid 1302863)	Streptococcus	k141_79522	7418	8180	Int-Tn_1	6026
T1062A_30092014_Q2_Q3	erm(B)	Streptococcus oralis subsp. tigurinus (taxid 1077464)	Streptococcus	k141_192162	585	1347	Int-Tn_7	6026
T1117B_14042014_Q2_Q3	erm(B)	Streptococcus sanguinis SK36 (taxid 388919)	Streptococcus	k141_6436	61006	61768	Int-Tn_5	6026
T1136B_02102014_Q2_Q3	erm(B)	Streptococcus agalactiae (taxid 1311)	Streptococcus	k141_101335	7418	8180	Int-Tn_4	6026
T1297A_01102014_Q2_Q3	erm(B)	Streptococcus agalactiae (taxid 1311)	Streptococcus	k141_79930	7548	8310	Int-Tn_2	6026
T1317B_15042014_Q2_Q3	erm(B)	Streptococcus sp. A12 (taxid 1759399)	Streptococcus	k141_104537	14751	15513	Int-Tn_4	6026
T1319B_03102014_Q2_Q3	erm(B)	Streptococcus oralis Uo5 (taxid 927666)	Streptococcus	k141_48665	8739	9501	Int-Tn_2	6026
T1329A_02102014_Q2_Q3	erm(B)	Streptococcus sanguinis SK36 (taxid 388919)	Streptococcus	k141_45240	92504	93266	Int-Tn_3	6026
T1329A_02102014_Q2_Q3	erm(B)	Streptococcus sanguinis SK36 (taxid 388919)	Streptococcus	k141_45240	92504	93266	Int-Tn_3	6026
T1329B_02102014_Q2_Q3	erm(B)	Streptococcus pneumoniae G54 (taxid 512566)	Streptococcus	k141_46161	1715	2477	Int-Tn_1	6026
T1329B_02102014_Q2_Q3	erm(B)	Streptococcus pneumoniae G54 (taxid 512566)	Streptococcus	k141_46161	1715	2477	Int-Tn_1	6026
T1351B_03102014_Q2_Q3	erm(B)	Streptococcus sanguinis SK36 (taxid 388919)	Streptococcus	k141_43632	2518	3280	Int-Tn	6026
T1393B_3072015_Q2_Q3	erm(B)	Streptococcus pneumoniae G54 (taxid 512566)	Streptococcus	k141_31606	11052	11814	Int-Tn_6	6026
T1416A_15042014_Q2_Q3	erm(B)	Enterococcus faecalis (taxid 1351)	Enterococcus	k141_103300	1294	2056	Int-Tn_1	6026
T1420B_16042014_Q2_Q3	erm(B)	Streptococcus intermedius C270 (taxid 862966)	Streptococcus	k141_76439	10614	11376	Int-Tn_1	6026
T1535A_14042014_Q2_Q3	erm(B)	Streptococcus sanguinis SK36 (taxid 388919)	Streptococcus	k141_93284	46083	46845	Int-Tn_2	6026
T1594B_24042015_Q2_Q3	erm(B)	Streptococcus pneumoniae (taxid 1313)	Streptococcus	k141_107013	9912	10674	Int-Tn_2	6026
T1604A_15042014_Q2_Q3	erm(B)	Streptococcus agalactiae (taxid 1311)	Streptococcus	k141_73300	405	1167	Int-Tn_2	6026
T1604B_15042014_Q2_Q3	erm(B)	Streptococcus oralis subsp. dentisani (taxid 1458253)	Streptococcus	k141_6994	528	1290	Int-Tn_3	6026
T1016A_03102014_Q2_Q3	erm(B)	Enterococcus faecalis (taxid 1351)	Enterococcus	k141_171543	1628	2390	Int-Tn_2	6025
T1016B_03102014_Q2_Q3	erm(B)	Streptococcus cristatus AS 1.3089 (taxid 1302863)	Streptococcus	k141_78095	15869	16631	Int-Tn_12	6025
T1016B_03102014_Q2_Q3	erm(B)	Streptococcus cristatus AS 1.3089 (taxid 1302863)	Streptococcus	k141_78095	15894	16631	Int-Tn_12	6025
T1117A_14042014_Q2_Q3	erm(B)	Streptococcus sanguinis SK36 (taxid 388919)	Streptococcus	k141_12141	1516	2278	Int-Tn_6	6023
T1607A_01102014_Q2_Q3	msr(D)	Streptococcus sanguinis SK36 (taxid 388919)	Streptococcus	k141_21975	1605	3068	Int-Tn_2	4920
T1488B_15072014_Q2_Q3	msr(D)	Streptococcus oralis Uo5 (taxid 927666)	Streptococcus	k141_41768	1605	3068	Int-Tn_5	4918
T1166A_6072015_Q2_Q3	tet(M)	Gemella haemolysans (taxid 1379)	Gemella	k141_135397	6178	8097	Int-Tn_4	4786
T1121B_3072015_Q2_Q3	tet(M)	Streptococcus cristatus AS 1.3089 (taxid 1302863)	Streptococcus	k141_19659	5024	6943	Int-Tn_5	4218
T1607A_01102014_Q2_Q3	mef(A)	Streptococcus sanguinis SK36 (taxid 388919)	Streptococcus	k141_21975	3188	4405	Int-Tn_2	3583
T1488B_15072014_Q2_Q3	mef(A)	Streptococcus oralis Uo5 (taxid 927666)	Streptococcus	k141_41768	3188	4405	Int-Tn_5	3581
T1560A_02102014_Q2_Q3	tet(M)	Streptococcus sp. oral taxon 064 (taxid 712624)	Streptococcus	k141_61402	4468	6387	Int-Tn_4	2842
T1013A_03102014_Q2_Q3	tet(M)	Veillonella parvula HSIVP1 (taxid 1316254)	Veillonella	k141_34023	46526	48445	Int-Tn_1	2731
T1319B_03102014_Q2_Q3	tet(M)	Lachnoanaerobaculum umeaense (taxid 617123)	Lachnoanaerobaculum	k141_160031	4467	6385	Int-Tn_11	2606
T1389B_9042015_Q2_Q3	tet(M)	Filifactor alocis ATCC 35896 (taxid 546269)	Filifactor	k141_141607	10141	12059	Int-Tn_7	2606
T1497B_15042014_Q2_Q3	tet(M)	Filifactor alocis ATCC 35896 (taxid 546269)	Filifactor	k141_125234	4411	6329	Int-Tn_11	2606
T1525B_16042014_Q2_Q3	tet(M)	Filifactor alocis ATCC 35896 (taxid 546269)	Filifactor	k141_67161	5307	7225	Int-Tn_9	2606
T1648A_03102014_Q2_Q3	tet(M)	Streptococcus pyogenes HKU QMH11M0907901 (taxid 1048264)	Streptococcus	k141_97599	40739	42658	Int-Tn_1	2603
T1011B_9042015_Q2_Q3	tet(M)	Streptococcus pneumoniae (taxid 1313)	Streptococcus	k141_31293	22	1941	Int-Tn_5	2599
T1013B_03102014_Q2_Q3	tet(M)	Streptococcus sanguinis SK36 (taxid 388919)	Streptococcus	k141_46449	4361	6280	Int-Tn_1	2599
T1023A_30062015_Q2_Q3	tet(M)	Streptococcus cristatus AS 1.3089 (taxid 1302863)	Streptococcus	k141_5557	3972	5891	Int-Tn_10	2599
T1055B_29092014_Q2_Q3	tet(M)	Veillonella parvula HSIVP1 (taxid 1316254)	Veillonella	k141_20080	52362	54281	Int-Tn_4	2599
T1066A_6072015_Q2_Q3	tet(M)	Streptococcus pneumoniae G54 (taxid 512566)	Streptococcus	k141_155957	40374	42293	Int-Tn_5	2599
T1183B_2072015_Q2_Q3	tet(M)	Streptococcus oralis subsp. dentisani (taxid 1458253)	Streptococcus	k141_74550	4077	5996	Int-Tn_6	2599
T1192A_9042015_Q2_Q3	tet(M)	Streptococcus mitis (taxid 28037)	Streptococcus	k141_119708	8418	10337	Int-Tn_5	2599
T1229A_16042014_Q2_Q3	tet(M)	Enterococcus faecalis (taxid 1351)	Enterococcus	k141_248291	3991	5716	Int-Tn_4	2599
T1229B_16042014_Q2_Q3	tet(M)	Streptococcus cristatus AS 1.3089 (taxid 1302863)	Streptococcus	k141_218429	12103	14020	Int-Tn_13	2599
T1249B_01102014_Q2_Q3	tet(M)	Streptococcus sanguinis SK36 (taxid 388919)	Streptococcus	k141_55518	1368	3287	Int-Tn_2	2599
T1284A_8072015_Q2_Q3	tet(M)	Gemella haemolysans (taxid 1379)	Gemella	k141_19724	2047	3966	Int-Tn_12	2599
T1291A_14042014_Q2_Q3	tet(M)	Streptococcus pneumoniae CGSP14 (taxid 516950)	Streptococcus	k141_89752	1	1532	Int-Tn_7	2599
T1291B_14042014_Q2_Q3	tet(M)	Streptococcus (taxid 1301)	Streptococcus	k141_93883	1	1435	Int-Tn_5	2599
T1296B_02102014_Q2_Q3	tet(M)	Enterococcus sp. HSIEG1 (taxid 1316414)	Enterococcus	k141_96842	3940	5859	Int-Tn_4	2599
T1337B_16042014_Q2_Q3	tet(M)	Streptococcus mitis B6 (taxid 365659)	Streptococcus	k141_108229	5037	6956	Int-Tn_4	2599
T1366B_30062015_Q2_Q3	tet(M)	Streptococcus cristatus AS 1.3089 (taxid 1302863)	Streptococcus	k141_199450	12128	14047	Int-Tn_3	2599
T1398A_01102014_Q2_Q3	tet(M)	Streptococcus oralis subsp. dentisani (taxid 1458253)	Streptococcus	k141_2647	16917	18509	Int-Tn_5	2599
T1398B_01102014_Q2_Q3	tet(M)	Streptococcus mitis B6 (taxid 365659)	Streptococcus	k141_45171	6585	8504	Int-Tn_1	2599
T1412A_14042014_Q2_Q3	tet(M)	Streptococcus australis (taxid 113107)	Streptococcus	k141_103812	4088	6007	Int-Tn_5	2599
T1416B_15042014_Q2_Q3	tet(M)	Enterococcus sp. HSIEG1 (taxid 1316414)	Enterococcus	k141_54613	1	1448	Int-Tn_3	2599
T1468B_30092014_Q2_Q3	tet(M)	Streptococcus mitis B6 (taxid 365659)	Streptococcus	k141_44892	14509	16428	Int-Tn_12	2599
T1472B_15042014_Q2_Q3	tet(M)	Streptococcus intermedius C270 (taxid 862966)	Streptococcus	k141_189279	4866	6785	Int-Tn_6	2599
T1513B_29092014_Q2_Q3	tet(M)	Streptococcus sanguinis SK36 (taxid 388919)	Streptococcus	k141_22959	4982	6901	Int-Tn_4	2599
T1560B_02102014_Q2_Q3	tet(M)	Streptococcus sp. oral taxon 064 (taxid 712624)	Streptococcus	k141_85578	4529	6448	Int-Tn_3	2599
T1567B_01102014_Q2_Q3	tet(M)	Streptococcus cristatus AS 1.3089 (taxid 1302863)	Streptococcus	k141_68849	3992	5911	Int-Tn_1	2599
T1593A_15042014_Q2_Q3	tet(M)	Streptococcus gordonii (taxid 1302)	Streptococcus	k141_11266	1	1557	Int-Tn_6	2599
T1602A_18072014_Q2_Q3	tet(M)	Streptococcus pneumoniae G54 (taxid 512566)	Streptococcus	k141_201636	12785	14702	Int-Tn_9	2599
T1615B_02102014_Q2_Q3	tet(M)	Streptococcus oralis subsp. tigurinus (taxid 1077464)	Streptococcus	k141_11862	173031	174950	Int-Tn_3	2599
T1620A_9042015_Q2_Q3	tet(M)	Streptococcus sp. CNU 77-61 (taxid 2684658)	Streptococcus	k141_82383	4455	6374	Int-Tn_2	2599
T1620B_9042015_Q2_Q3	tet(M)	Enterococcus sp. HSIEG1 (taxid 1316414)	Enterococcus	k141_91811	286	2205	Int-Tn_2	2599
T1629B_17072014_Q2_Q3	tet(M)	Streptococcus gordonii (taxid 1302)	Streptococcus	k141_5829	10586	12505	Int-Tn_2	2599
T1634A_01102014_Q2_Q3	tet(M)	Streptococcus oralis ATCC 35037 (taxid 655813)	Streptococcus	k141_20873	36276	38195	Int-Tn_2	2599
T1657A_14042014_Q2_Q3	tet(M)	Enterococcus faecalis (taxid 1351)	Enterococcus	k141_154106	587	2506	Int-Tn_5	2599
T1658A_16042014_Q2_Q3	tet(M)	Listeria monocytogenes (taxid 1639)	Listeria	k141_32261	4468	6387	Int-Tn_2	2599
T1662A_14042014_Q2_Q3	tet(M)	Streptococcus pneumoniae (taxid 1313)	Streptococcus	k141_134129	5761	7680	Int-Tn_3	2599
T1664B_30092014_Q2_Q3	tet(M)	Streptococcus sanguinis SK36 (taxid 388919)	Streptococcus	k141_17223	12486	14405	Int-Tn_1	2599
T1669A_16042014_Q2_Q3	tet(M)	Streptococcus oralis subsp. dentisani (taxid 1458253)	Streptococcus	k141_92096	25192	27111	Int-Tn_5	2599
T1669B_16042014_Q2_Q3	tet(M)	Streptococcus oralis Uo5 (taxid 927666)	Streptococcus	k141_45205	6099	8018	Int-Tn_1	2599
