# Supplementary material for: Development of the oral resistome during the first decade of life
Source: Nat Commun. 2023 Mar 9;14:1291. doi: 10.1038/s41467-023-36781-w (PMC9998430; doi:10.1038/s41467-023-36781-w)
Supplement: Supplementary file 11 — Supplementary Dataset 8 [file 41467_2023_36781_MOESM11_ESM.csv]

SD8: Complete metadata for the cohort at all time points. This includes calculated metrics and environmental exposure.
Sample	Family_ID	Time point	Age	Sex	Zygosity	Rich_noMDEP	TPM_noMDEP	n_Mech_noMDEP	Species_rich	IS_rich	Percent_resistome	Shannon_ARG	Shannon_sp	Shannon_function	cfxA3	macB	mefA	msrD	patB	penA	RlmA	tetA	tetB	Mode_delivery	Early_Feeding	Ab_exp	Siblings	Diet	SES_cat	Caries_status	Caries_dep	ICDAS_II	Restored
T1006A_1032005_D1_D2	1006	1	0.4	F	DZ	23	822026.8606	5	1495	454	0.078347085	2.224255064	3.554366236	5.751044862	23780.56	463.0887	225348.3	158293	44885.48	647.0272	122762.1	0	0	Caesarean	Combo	Y	0	Above	High	NA	NA	NA	NA
T1013B_12042005_D1_D2	1013	1	0.6	M	MZ	20	606136.7569	4	2151	479	0.087373083	2.168688342	3.45223841	5.672813024	43968.45	7046.601	194124	129389.9	31898.54	8008.505	41071.7	0	0	Caesarean	Combo	Y	2	Below	Low	NA	NA	NA	NA
T1016B_28042005_D1_D2	1016	1	0.5	F	OSDZ	21	513836.9076	5	766	214	0.128382814	2.300796023	3.325886069	5.492934253	3792.009	0	66553.18	43557.87	11966.81	0	23445.61	0	0	Caesarean	Breast	Y	0	Above	High	NA	NA	NA	NA
T1018A_1032005_D1_D2	1018	1	0.4	M	OSDZ	26	875666.7958	5	788	517	0.083491842	1.88973978	3.871696872	5.595958012	5893.035	9178.624	345221.2	233608.5	66354.16	11645.76	47787.99	0	1050.178	Vaginal	Combo	N	0	NA	Low	NA	NA	NA	NA
T1018B_1032005_D1_D2	1018	1	0.4	F	OSDZ	11	899314.1442	4	1744	382	0.105392397	1.629351183	2.804369604	5.092872067	39000.3	2067.232	353537	240183.8	53111.43	3738.111	112339.5	0	0	Vaginal	Combo	N	0	NA	Low	NA	NA	NA	NA
T1026A_28042005_D1_D2	1026	1	0.3	F	DZ	26	817986.9828	5	731	489	0.0823711	2.626431273	3.594235067	5.770097646	0	0	49354.95	32399.25	9966.27	0	19574.05	0	0	Vaginal	N/A	N	1	Below	Low	NA	NA	NA	NA
T1026B_28042005_D1_D2	1026	1	0.3	F	DZ	24	800924.764	5	820	375	0.125213317	2.227331863	3.449672809	5.646378216	0	9385.679	55582.25	39090.4	9474.571	0	36872.97	116.9383	0	Vaginal	N/A	N	1	Below	Low	NA	NA	NA	NA
T1049A_4102005_D1_D2	1049	1	0.5	M	MZ	9	126193.812	3	399	270	0.172871519	1.380871246	2.994321055	5.243465934	2065.524	0	38497.84	0	13798.02	0	19950.7	0	0	Caesarean	Bottle	Y	1	Below	High	NA	NA	NA	NA
T1049B_4102005_D1_D2	1049	1	0.5	M	MZ	13	148336.3372	5	298	171	0.099118478	1.3059404	2.954741966	4.957656079	2124.161	0	29609.09	18983.26	39328.86	0	64690.53	0	0	Caesarean	Bottle	Y	1	Below	High	NA	NA	NA	NA
T1060A_1072005_D1_D2	1060	1	0.3	M	DZ	11	1075253.051	4	1639	142	0.099909606	2.090989131	3.11173132	5.257850733	0	0	0	0	0	0	0	0	0	Caesarean	Breast	Y	1	NA	High	NA	NA	NA	NA
T1060B_1072005_D1_D2	1060	1	0.3	M	DZ	11	162932.0079	4	1529	307	0.121906089	1.825470097	2.40786893	5.317536051	0	0	0	0	0	0	0	0	0	Caesarean	Breast	Y	1	NA	High	NA	NA	NA	NA
T1062A_26092005_D1_D2	1062	1	1.3	F	MZ	16	51415.81515	5	1834	255	0.076773296	1.966566955	3.767791707	6.055528401	0	0	302.2999	0	0	0	0	0	0	Caesarean	Combo	Y	0	NA	Low	NA	NA	NA	NA
T1062B_26092005_D1_D2	1062	1	1.3	F	MZ	3	50022.89984	3	1666	86	0.100792437	0.972162112	1.831576143	5.59113756	0	0	651.7601	506.0237	0	0	0	0	0	Caesarean	Combo	Y	0	NA	Low	NA	NA	NA	NA
T1074A_31072005_D1_D2	1074	1	0.4	F	OSDZ	8	556203.593	4	159	171	0.186426702	1.164338014	1.918161843	4.907830505	0	873.6295	15494.75	8690.542	660.9959	257.4374	3212.868	0	0	Caesarean	Combo	Y	1	Below	High	NA	NA	NA	NA
T1074B_31072005_D1_D2	1074	1	0.4	M	OSDZ	14	861830.4744	5	252	278	0.133766482	1.925102631	2.28210193	4.735560833	1762.467	403.515	0	735.1288	0	416.6143	0	0	0	Caesarean	Combo	Y	1	Below	High	NA	NA	NA	NA
T1117A_24112005_D1_D2	1117	1	0.4	M	DZ	18	522540.4361	4	1224	324	0.052710696	2.501952661	3.625751468	5.125387546	0	0	5405.609	3141.099	376.7303	0	2410.795	0	0	Vaginal	Combo	N	1	Above	High	NA	NA	NA	NA
T1185B_27032006_D1_D2	1185	1	0.5	F	DZ	12	33956.74769	4	1973	183	0.080214333	2.047465918	2.988071357	5.614803298	0	0	24887.15	16495.25	7013.188	0	12126.82	0	0	Caesarean	Combo	Y	0	NA	High	NA	NA	NA	NA
T1190B_30032006_D1_D2	1190	1	0.2	F	MZ	12	72372.96258	4	904	245	0.068658614	2.162314237	3.242321937	5.697525307	0	0	281095.2	187047.8	53320.27	0	131724.1	0	0	Caesarean	Bottle	Y	1	Below	High	NA	NA	NA	NA
T1198A_15052006_D1_D2	1198	1	0.6	M	OSDZ	27	122654.1884	5	1346	795	0.129016978	2.27860007	3.938616924	6.379704731	0	0	11834.2	8403.182	1664.686	0	3093.261	0	0	Caesarean	Combo	Y	1	NA	Low	NA	NA	NA	NA
T1198B_15052006_D1_D2	1198	1	0.6	F	OSDZ	14	176458.8847	4	1935	419	0.072034469	2.126053853	4.000488539	5.960619609	0	0	5516.994	4114.975	0	0	0	0	0	Caesarean	Combo	Y	1	NA	Low	NA	NA	NA	NA
T1229A_2072006_D1_D2	1229	1	0.5	F	MZ	15	203372.7985	4	810	311	0.068235039	1.352083548	2.529459498	5.009975659	0	0	0	0	0	0	0	0	0	Caesarean	Combo	Y	0	NA	Low	NA	NA	NA	NA
T1229B_2072006_D1_D2	1229	1	0.5	F	MZ	14	204168.3858	4	607	227	0.112400958	1.255721347	2.870969465	4.597976835	1861.297	4925.739	0	0	0	4932.223	1873.813	0	0	Caesarean	Combo	Y	0	NA	Low	NA	NA	NA	NA
T1236A_6072006_D1_D2	1236	1	0.5	M	OSDZ	16	184263.4065	4	346	406	0.057511502	1.893276756	3.436716007	5.290897217	0	1960.041	0	0	684.0718	2053.279	1845.202	0	0	Vaginal	Combo	N	1	Below	High	NA	NA	NA	NA
T1236B_6072006_D1_D2	1236	1	0.5	F	OSDZ	14	192190.4728	4	484	378	0.082050243	2.108378729	3.271763521	5.652463619	0	0	74590.76	52749.91	3977.58	0	66086.24	0	0	Vaginal	Combo	N	1	Above	High	NA	NA	NA	NA
T1246A_12062006_D1_D2	1246	1	0.3	M	OSDZ	15	86704.49173	4	832	175	0.146897455	1.401845801	3.19822534	4.744982679	0	0	220932.7	148339.9	0	0	131478.3	0	0	Caesarean	Breast	Y	2	Meet	High	NA	NA	NA	NA
T1246B_12062006_D1_D2	1246	1	0.3	F	OSDZ	13	250703.661	4	897	140	0.120691591	2.003993222	2.703968907	5.166703276	19139.54	28867.99	119670.6	78179.29	9827.408	32910.21	56848.46	0	0	Caesarean	Breast	Y	2	Meet	High	NA	NA	NA	NA
T1296A_18092006_D1_D2	1296	1	0.4	M	DZ	12	252249.6556	4	1304	283	0.098426337	1.91489001	2.92070679	5.812019895	33492.38	362.732	49822.44	35518.37	2090.855	342.0867	22935.52	0	0	Caesarean	Bottle	Y	1	Below	High	NA	NA	NA	NA
T1319B_27102006_D1_D2	1319	1	0.4	M	MZ	17	1002211.953	4	1281	376	0.068424178	1.962659534	3.5782722	5.220343968	4792.924	0	20778.27	13029.82	497.1502	0	4610.72	0	0	Caesarean	Combo	Y	1	Meet	High	NA	NA	NA	NA
T1327A_13112006_D1_D2	1327	1	0.4	F	DZ/OSDZ/DZ	9	220604.5788	4	263	285	0.106371156	1.46845395	3.158138536	5.14099686	0	0	1013.415	1016.397	0	0	0	0	0	Caesarean	Bottle	Y	1	NA	Low	NA	NA	NA	NA
T1327B_13112006_D1_D2	1327	1	0.4	F	DZ/OSDZ/DZ	9	1336933.151	4	1386	316	0.100719424	1.776457787	2.793574557	5.771660847	0	1834.876	32848.65	23765.78	7465.201	2265.481	17327.51	0	0	Caesarean	Bottle	Y	1	NA	Low	NA	NA	NA	NA
T1327C_13112006_D1_D2	1327	1	0.4	F	DZ/OSDZ/DZ	14	218004.1661	4	223	282	0.160688902	1.703286879	2.514688357	5.528816464	0	1066.832	2333.367	1403.364	0	1349.975	927.5773	0	0	Caesarean	Bottle	Y	1	NA	Low	NA	NA	NA	NA
T1329A_06112006_D1_D2	1329	1	0.4	M	DZ	11	553828.7532	4	470	212	0.075996397	1.762967267	2.874983991	5.619847011	0	329.8773	2238.324	1602.529	0	296.8334	613.8494	0	0	Caesarean	Combo	Y	0	Below	Low	NA	NA	NA	NA
T1329B_06112006_D1_D2	1329	1	0.4	M	DZ	9	290359.7928	4	501	290	0.056075028	1.785042301	3.48669976	5.849223093	0	0	2866.476	2014.959	0	0	0	0	0	Caesarean	Combo	Y	0	Meet	Low	NA	NA	NA	NA
T1337A_15112006_D1_D2	1337	1	0.4	M	MZ	15	426146.0264	4	1768	778	0.074780567	1.962830611	4.053694773	5.870978159	0	0	238704.2	158478.1	6689.373	0	12187.79	0	0	Vaginal	Combo	N	0	NA	High	NA	NA	NA	NA
T1337B_15112006_D1_D2	1337	1	0.4	M	MZ	20	391988.7773	4	1560	738	0.065310559	2.055787426	3.860388757	6.012332254	2175.106	992.5622	2500.112	1603.497	364.555	1261.332	3604.357	0	0	Vaginal	Combo	N	0	NA	High	NA	NA	NA	NA
T1338A_05012007_D1_D2	1338	1	0.9	M	MZ	20	522261.664	4	1461	824	0.082427069	2.166653232	3.83235066	6.569601431	0	0	18942.74	12409.21	0	0	7603.823	0	0	Caesarean	Bottle	Y	0	Below	High	NA	NA	NA	NA
T1338B_05012007_D1_D2	1338	1	0.9	M	MZ	18	347620.8726	4	1695	739	0.080360306	2.06229398	3.900208078	6.602337423	377.4095	0	1346.673	486.027	0	0	1020.775	0	0	Caesarean	Bottle	Y	0	Below	High	NA	NA	NA	NA
T1345A_22012007_D1_D2	1345	1	0.9	M	MZ	16	802314.6013	4	2267	508	0.058670458	1.938631699	3.47972753	5.639327817	11691.89	0	15036.93	9640.012	597.3295	0	863.2101	0	0	Vaginal	Combo	N	0	Below	High	NA	NA	NA	NA
T1345B_22012007_D1_D2	1345	1	0.9	M	MZ	15	501050.6037	4	977	618	0.080273747	2.156329192	3.744332371	6.021231819	2815.094	0	5450.158	4248.586	370.5038	171.0324	2011.391	0	0	Vaginal	Combo	N	0	Below	High	NA	NA	NA	NA
T1357A_29112006_D1_D2	1357	1	0.3	F	OSDZ	13	342550.8695	4	457	254	0.077651809	2.061263581	3.08371147	5.55349531	0	0	11506.38	7540.157	1439.998	0	4315.055	0	0	Caesarean	Combo	Y	1	NA	High	NA	NA	NA	NA
T1357B_29112006_D1_D2	1357	1	0.3	M	OSDZ	13	595869.1874	4	1005	457	0.103690957	2.112637428	2.595908355	5.186097119	0	0	1979.142	1794.104	0	0	1139.965	0	0	Caesarean	Combo	Y	1	NA	High	NA	NA	NA	NA
T1409A_20052007_D1_D2	1409	1	0.5	F	MZ	19	666707.6451	5	1718	538	0.093052109	1.563625944	3.798654267	5.118462608	0	0	2562.973	1679.77	317.9347	0	1857.471	0	0	Caesarean	Breast	Y	1	Meet	Low	NA	NA	NA	NA
T1409B_20052007_D1_D2	1409	1	0.5	F	MZ	14	742181.2133	4	1821	544	0.077437156	1.812589697	3.75304862	5.554506472	234.8602	0	1953.373	1420.924	250.5772	0	388.3452	0	0	Caesarean	Breast	Y	1	Below	Low	NA	NA	NA	NA
T1420A_25022007_D1_D2	1420	1	0.5	M	DZ	20	454888.9376	5	2247	291	0.099520036	2.265503534	3.169135909	5.731940699	1199.7	237.6326	6773.586	5529.749	260.6423	187.5202	847.0969	0	0	Vaginal	Combo	N	1	Meet	High	NA	NA	NA	NA
T1420B_25022007_D1_D2	1420	1	0.5	M	DZ	14	241888.6617	4	418	161	0.112943302	2.333304466	2.326572984	5.662675877	946.3711	0	5525.741	3298.487	7715.785	0	15621.84	0	0	Vaginal	Combo	N	1	Below	High	NA	NA	NA	NA
T1444B_08032007_D1_D2	1444	1	0.6	M	OSDZ	17	645427.2688	4	793	395	0.12810424	2.243318894	3.732422398	5.839823528	1289.672	0	11920.58	8669.743	5035.41	0	12620.4	0	0	Caesarean	Combo	Y	0	NA	High	NA	NA	NA	NA
T1469A_8072007_D1_D2	1469	1	0.6	F	MZ	16	765445.778	4	2234	337	0.072552986	1.932847287	3.439198058	5.399508833	0	0	3872.666	2487.477	382.8604	0	469.0146	0	0	Caesarean	Combo	Y	1	Above	Low	NA	NA	NA	NA
T1469B_8072007_D1_D2	1469	1	0.6	F	MZ	16	595464.6361	4	2131	454	0.082354152	2.023940379	3.523792847	5.504471824	0	0	56265.55	35036.36	21012.88	0	30427.64	0	0	Caesarean	Combo	Y	1	Above	Low	NA	NA	NA	NA
T1472A_25022007_D1_D2	1472	1	0.4	F	OSDZ	10	1140113.633	3	1091	219	0.058257275	1.842798128	2.629110104	5.449394619	5047.946	0	108839	68363.95	43345.55	0	81800.29	0	0	Caesarean	Breast	Y	1	NA	Low	NA	NA	NA	NA
T1500A_23042007_D1_D2	1500	1	0.3	F	DZ	33	575169.9327	5	2096	761	0.105492689	2.536667302	3.497967665	6.550099042	0	0	2875.392	1746.468	584.1705	0	2358.53	0	0	Caesarean	Bottle	Y	0	Below	Low	NA	NA	NA	NA
T1513A_19042007_D1_D2	1513	1	0.5	M	MZ	19	551680.2173	4	1661	587	0.064524755	2.220170256	3.704856403	6.180610706	0	0	245354.8	171838.3	0	0	132581.6	0	0	Caesarean	Bottle	Y	0	Below	High	NA	NA	NA	NA
T1513B_19042007_D1_D2	1513	1	0.5	M	MZ	18	517897.122	4	1571	547	0.079263207	1.985956036	3.492124802	5.880652877	0	0	165812.1	118844.6	23445.12	0	102923	0	0	Caesarean	Bottle	Y	0	Below	High	NA	NA	NA	NA
T1525A_10052007_D1_D2	1525	1	0.5	F	MZ	15	241213.8321	4	788	377	0.097032991	1.919377972	3.028720885	5.37059606	7855.951	10420.54	48591.27	33228.16	3679.477	10580.81	35771.16	0	0	Caesarean	Combo	Y	1	NA	High	NA	NA	NA	NA
T1525B_10052007_D1_D2	1525	1	0.5	F	MZ	13	536330.7061	4	1373	536	0.107645656	1.913179264	3.001108015	5.481316148	0	71347.14	104207.9	72714.92	13527.3	72520.64	21015.83	0	0	Caesarean	Combo	Y	1	NA	High	NA	NA	NA	NA
T1529A_13042007_D1_D2	1529	1	0.4	M	MZ	15	650890.6829	5	1273	384	0.069275238	1.66475337	2.504236241	5.102369494	0	0	86523.56	54823.47	11123.09	0	28994.84	0	0	Caesarean	Combo	Y	1	NA	Low	NA	NA	NA	NA
T1529B_13042007_D1_D2	1529	1	0.4	M	MZ	9	826615.099	4	342	206	0.073803332	1.946824691	2.42381816	4.897533597	0	0	54059.11	36999.83	7940.946	0	16195.07	0	0	Caesarean	Combo	Y	1	NA	Low	NA	NA	NA	NA
T1535A_29042007_D1_D2	1535	1	0.3	M	DZ	12	659647.4429	4	518	244	0.180721668	1.657783026	2.336218373	4.507006552	553.6734	0	61045.56	41222.14	21949.59	0	43177.25	0	0	Caesarean	Bottle	Y	1	NA	Low	NA	NA	NA	NA
T1535B_29042007_D1_D2	1535	1	0.3	M	DZ	15	319137.7543	4	228	240	0.133760624	2.132818935	2.050540534	5.162394394	10319.75	1785.229	304870.6	208357.4	87754.35	2278.847	155574.6	0	0	Caesarean	Bottle	Y	1	NA	Low	NA	NA	NA	NA
T1604A_7102007_D1_D2	1604	1	0.4	M	DZ	13	682775.2054	4	1833	325	0.101803916	1.681978204	2.905224241	4.813431582	0	0	19059.45	8199.266	7434.203	0	13387.21	0	0	Caesarean	Bottle	Y	1	NA	Low	NA	NA	NA	NA
T1604B_7102007_D1_D2	1604	1	0.4	M	DZ	18	824151.788	4	2375	503	0.070806241	1.910458052	3.210296054	5.421499371	0	0	379306	254365	59456.15	0	99033.16	0	0	Caesarean	Bottle	Y	1	NA	Low	NA	NA	NA	NA
T1607B_23072007_D1_D2	1607	1	0.5	F	DZ	17	683003.3222	5	1274	350	0.097035715	2.399687802	3.476082284	6.313206137	0	0	23636.02	10869.47	3970.272	0	8634.682	0	0	Caesarean	Combo	Y	0	NA	Low	NA	NA	NA	NA
T1622A_19102007_D1_D2	1622	1	0.5	M	DZ	12	690553.6762	4	1992	429	0.071516142	1.845212913	3.690076454	5.595204976	0	0	165500	122209.1	68508.19	0	97273.88	0	0	Caesarean	Combo	Y	1	NA	Low	NA	NA	NA	NA
T1622B_19102007_D1_D2	1622	1	0.5	M	DZ	18	359847.4111	5	1094	473	0.087935616	2.069585891	3.731806843	5.76348108	1863.766	71258.23	51971.09	32433.53	0	78319.58	28446.92	0	0	Caesarean	Combo	Y	1	NA	Low	NA	NA	NA	NA
T1623A_18102007_D1_D2	1623	1	0.7	F	OSDZ	24	132680.8781	5	1856	438	0.105860051	2.655537044	3.910829825	6.285076202	0	2106.853	72066.4	47963.82	43778.16	2468.947	147961.9	0	0	Caesarean	Combo	Y	0	Below	High	NA	NA	NA	NA
T1623B_18102007_D1_D2	1623	1	0.7	M	OSDZ	25	54709.16338	5	1798	651	0.114038877	2.6028691	3.884318104	5.398419127	0	6400.326	81644.56	54544.44	37779.53	9174.605	125012.5	0	1302.559	Caesarean	Combo	Y	0	Below	High	NA	NA	NA	NA
T1629B_18012008_D1_D2	1629	1	0.3	F	OSDZ	13	547731.0156	4	1058	432	0.093359785	1.756764922	3.019577613	4.849734501	45264.09	1752.096	151098.6	102895	7964.222	22425.89	76228.62	0	0	Caesarean	Combo	Y	1	NA	Low	NA	NA	NA	NA
T1644A_21042008_D1_D2	1644	1	0.7	F	MZ	20	972155.8867	4	1593	519	0.094074793	1.939520521	3.674763628	6.071949455	28956.48	36377.7	114085.8	0	21482.22	36706.58	62457.46	0	1730.06	Caesarean	Bottle	Y	1	NA	High	NA	NA	NA	NA
T1644B_21042008_D1_D2	1644	1	0.7	F	MZ	20	482990.8413	4	2311	360	0.140533635	2.048616778	3.56399295	6.18184303	38268.74	1375.024	261545	179049.6	20394.3	0	147595.5	0	0	Caesarean	Bottle	Y	1	NA	High	NA	NA	NA	NA
T1648B_14042008_D1_D2	1648	1	0.5	F	MZ	14	384204.2784	4	973	305	0.089535748	1.777583486	2.324300236	5.256408887	0	869.8642	62302.15	39696.65	23148.64	881.8815	29732.85	0	0	Caesarean	Combo	Y	1	Below	Low	NA	NA	NA	NA
T1654A_08092008_D1_D2	1654	1	0.5	F	MZ	19	127067.9951	4	280	312	0.091832702	1.629166051	3.084342896	5.206363806	825.8072	0	67828.98	43545.3	43364.93	0	66572.6	0	0	Caesarean	Breast	Y	0	Below	High	NA	NA	NA	NA
T1654B_08092008_D1_D2	1654	1	0.5	F	MZ	23	675399.3978	4	1523	491	0.055178631	2.560084562	3.325462774	6.24314708	6630.879	0	137014.6	89962.98	45242.11	0	119780.9	0	0	Caesarean	Breast	Y	0	Below	High	NA	NA	NA	NA
T1658B_6012009_D1_D2	1658	1	0.5	M	MZ	13	399499.1796	4	392	404	0.137796406	1.498946595	2.046404791	5.182736888	682.3013	0	18967.98	12668.87	2964.778	0	4497.777	0	0	Caesarean	Combo	Y	3	NA	Low	NA	NA	NA	NA
T1659B_29092008_D1_D2	1659	1	0.6	F	MZ	18	846955.2958	4	1814	530	0.060072978	1.962351749	3.7758038	6.208420468	0	0	95148.4	61873.81	44485.49	0	60284.32	0	0	Caesarean	Combo	Y	0	Above	High	NA	NA	NA	NA
T1662A_31102008_D1_D2	1662	1	0.4	M	MZ	14	177238.0724	4	197	158	0.094895758	2.310366696	2.382157007	5.402161756	28571.23	21672.31	111467.7	76031.85	9303.659	28615.07	34538.21	0	0	Vaginal	Breast	N	3	Above	High	NA	NA	NA	NA
T1662B_31102008_D1_D2	1662	1	0.4	M	MZ	17	178700.3275	4	420	260	0.137029829	2.403892705	2.751144814	5.517322038	61358.74	24281.21	192507.7	133020.9	9607.421	22930.41	40748.6	0	0	Vaginal	Breast	N	3	Above	High	NA	NA	NA	NA
T1664A_04122008_D1_D2	1664	1	0.7	F	DZ	15	562259.3328	4	1128	482	0.075776545	2.015506717	3.882222179	5.631367306	15978.26	13262.25	174370.2	117336.4	11211.3	12580.2	82222.17	0	0	Caesarean	Breast	Y	0	Above	High	NA	NA	NA	NA
T1664B_04122008_D1_D2	1664	1	0.7	F	DZ	18	108062.6389	4	743	354	0.10885376	2.243366501	3.674370895	5.124522866	0	14981.29	171533.1	111946.4	28289.96	14350.87	61549.15	0	0	Caesarean	Breast	Y	0	Meet	High	NA	NA	NA	NA
T1669A_8072009_D1_D2	1669	1	0.6	F	MZ	17	871473.4967	5	1116	506	0.067262931	2.179467835	3.550609857	5.495677898	0	1600.875	252906.6	167909.9	2778.394	1372.417	141461.3	0	1166.091	Caesarean	Combo	Y	0	NA	High	NA	NA	NA	NA
T1669B_8072009_D1_D2	1669	1	0.6	F	MZ	16	1129347.413	5	1305	329	0.074842774	2.060834521	3.570276652	5.506875411	0	5058.755	242302.3	159021.3	76795.49	5487.772	148904.3	0	0	Caesarean	Combo	Y	0	NA	High	NA	NA	NA	NA
T1023A_1082005_D1_D2	1023	1	0.9	F	MZ	19	524985.9694	5	2302	646	0.091152192	1.97598603	4.390234078	6.443690908	0	0	12853.27	6588.295	47641.11	0	58212.47	0	0	Caesarean	Breast	Y	1	NA	Low	NA	NA	NA	NA
T1023B_1082005_D1_D2	1023	1	0.9	F	MZ	29	728850.4276	5	3345	680	0.061077045	2.886858573	4.491771173	6.51269124	0	555.893	20033.71	11705.87	74856.59	509.4487	128559.3	0	0	Caesarean	Breast	Y	1	NA	Low	NA	NA	NA	NA
T1028A_21072005_D1_D2	1028	1	0.5	M	OSDZ	7	62586.10261	5	431	247	0.140432472	1.001531274	3.458558962	5.113808603	8912.29	73769.63	79201.08	57561.13	14853.55	83176.05	55549.42	0	0	Caesarean	Bottle	Y	1	Below	High	NA	NA	NA	NA
T1028B_21072005_D1_D2	1028	1	0.5	F	OSDZ	5	72703.63057	3	639	250	0.158741357	0.606068976	3.285556206	4.687031501	0	909.7035	45850.2	29441.87	13429.62	945.8378	28193.33	0	0	Caesarean	Bottle	Y	1	Below	High	NA	NA	NA	NA
T1051A_9022006_D1_D2	1051	1	1.4	F	DZ	19	69694.52086	4	939	694	0.053017334	2.391526621	4.278350089	6.280740078	1118.01	13330.99	145573.8	91637	42217.57	15901.22	89877.53	0	0	Caesarean	Combo	Y	0	Meet	High	NA	NA	NA	NA
T1051B_9022006_D1_D2	1051	1	1.4	F	DZ	21	114124.3995	4	821	519	0.081731981	2.121080942	4.30706324	6.311685748	1967.178	0	8887.319	6079.684	18042.36	0	43427.82	0	0	Caesarean	Combo	Y	0	Meet	High	NA	NA	NA	NA
T1056A_26072005_D1_S7	1056	1	0.5	M	MZ	11	16762.89103	4	366	124	0.115180231	1.981136767	2.668928261	4.989987484	0	0	26106.05	15629.6	31451.16	0	77822.5	0	0	Caesarean	Breast	Y	1	Below	High	NA	NA	NA	NA
T1056B_26072005_D1_D2	1056	1	0.5	M	MZ	14	268264.3756	5	2089	287	0.092697736	2.056581278	3.95735819	5.543321006	39032.48	1400.988	354009.1	259351.6	45167.86	963.8419	82690.87	0	0	Caesarean	Breast	Y	1	Meet	High	NA	NA	NA	NA
T1066A_1112005_D1_D2	1066	1	0.6	M	OSDZ	20	216702.2545	5	607	412	0.076167598	2.565489925	3.805412901	6.224215989	0	1949.133	133440.8	90172.12	28789.2	2243.642	51371.15	0	0	Vaginal	Bottle	N	3	Below	Low	NA	NA	NA	NA
T1066B_1112005_D1_D2	1066	1	0.6	F	OSDZ	18	560629.171	5	1504	478	0.095395816	1.801265212	3.885200693	6.194296287	0	11499.96	183623.2	125957.2	60840.84	14894.65	184038.4	0	0	Vaginal	Bottle	N	3	Below	Low	NA	NA	NA	NA
T1121A_9032006_D1_D2	1121	1	0.7	F	OSDZ	16	213842.6717	4	1334	669	0.087043944	2.058617146	3.784233431	6.236386657	46135.74	2532.032	96611.32	67606.37	109201.3	3123.89	154114	0	0	Caesarean	Combo	Y	1	NA	High	NA	NA	NA	NA
T1121B_9032006_D1_D2	1121	1	0.7	M	OSDZ	16	111126.5355	4	778	734	0.077930175	2.305100123	4.057294269	6.255086293	0	0	357222.3	240875	89119.86	0	205913.4	0	0	Caesarean	Combo	Y	1	NA	High	NA	NA	NA	NA
T1135A_22122005_D1_D2	1135	1	0.6	F	MZ	15	239545.4052	5	349	170	0.056825163	1.424780941	3.386034673	4.99315518	0	14186.52	144688.3	94501.45	12010.92	15611.2	90161.27	0	10762.77	Caesarean	Combo	Y	0	Below	High	NA	NA	NA	NA
T1135B_22122005_D1_D2	1135	1	0.6	F	MZ	21	372757.3818	5	1288	343	0.080094333	2.476023624	3.551809551	6.439164971	10920.86	6436.495	65279.73	43648.49	3470.422	0	40412.41	0	0	Caesarean	Combo	Y	0	Below	High	NA	NA	NA	NA
T1166A_2022006_D1_D2	1166	1	0.5	F	DZ	8	21939.36108	4	590	311	0.062562273	1.549705951	3.626017257	5.343292327	17214.36	20415.47	63932.77	43250.44	13479.85	23642.99	35137.97	0	0	Vaginal	N/A	N	0	Above	Low	NA	NA	NA	NA
T1166B_2022006_D1_D2	1166	1	0.5	F	DZ	11	627616.0315	4	672	295	0.048326688	0.127040217	3.610012999	5.673562304	0	101796.5	90829.42	60079.37	33053.18	108703.7	67415.31	0	0	Vaginal	N/A	N	0	Above	Low	NA	NA	NA	NA
T1183A_15032006_D1_D2	1183	1	0.3	F	MZ	11	232287.9418	5	254	102	0.101978381	1.279774257	2.212649944	4.45501894	0	14327.82	150008.8	103423.9	24147.4	15940.13	108628.4	0	0	Caesarean	Breast	Y	1	NA	Low	NA	NA	NA	NA
T1183B_15032006_D1_D2	1183	1	0.3	F	MZ	18	1130808.931	5	1183	225	0.149538922	1.871141494	3.30310289	5.698690001	937.1214	387.5753	50590	33003.42	13743.05	384.2727	34895.65	0	0	Caesarean	Breast	Y	1	NA	Low	NA	NA	NA	NA
T1215A_31052006_D1_D2	1215	1	0.6	M	DZ	19	209364.1862	5	833	660	0.098167743	1.814274173	3.598110398	6.063485582	12567.32	15707.98	173795.4	114417.9	5161.11	14484.97	89899.84	0	0	Caesarean	Combo	Y	1	Below	Low	NA	NA	NA	NA
T1215B_31052006_D1_D2	1215	1	0.6	M	DZ	23	85422.99505	5	687	556	0.121945908	2.605257766	3.745725307	6.100699319	0	0	82344.51	52259.43	34825.37	0	51080.76	0	0	Caesarean	Combo	Y	1	Below	Low	NA	NA	NA	NA
T1230A_8062006_D1_D2	1230	1	0.4	F	MZ	24	180416.9005	5	357	243	0.186925504	1.767098283	3.176588103	5.394853343	0	0	130841.2	81434.16	109986.5	0	235941.3	0	0	Caesarean	Combo	Y	1	Below	Low	NA	NA	NA	NA
T1230B_8062006_D1_D2	1230	1	0.4	F	MZ	25	217824.9448	5	588	375	0.062205012	2.501121246	3.991527782	6.11998111	0	0	225869.8	146421.9	22276.65	0	159643.6	0	0	Caesarean	Combo	Y	1	Below	Low	NA	NA	NA	NA
T1247A_30102006_D1_D2	1247	1	0.6	M	OSDZ	19	541884.6183	4	1863	407	0.131872864	2.280326513	3.175425301	5.971580031	0	0	58909.67	39792.25	4383.54	0	34010.8	0	0	Caesarean	Breast	Y	2	Below	Low	NA	NA	NA	NA
T1247B_30102006_D1_D2	1247	1	0.6	F	OSDZ	18	67812.89863	5	717	345	0.134539989	1.345635477	3.114748708	6.227038668	0	6681.832	140842.8	89165.33	50882.54	6668.626	71755.21	0	0	Caesarean	Breast	Y	2	Below	Low	NA	NA	NA	NA
T1261A_19072006_D1_D2	1261	1	0.3	F	DZ	11	709065.852	4	1109	180	0.093527871	1.653373849	3.473774194	5.13322416	805.216	3548.493	26208.34	17655.7	7517.598	3474.658	13084.72	0	0	Caesarean	Combo	Y	0	Below	High	NA	NA	NA	NA
T1261B_19072006_D1_D2	1261	1	0.3	F	DZ	10	727093.9849	4	2955	166	0.077624199	1.983430876	2.863835862	5.421322694	24685.11	5870.775	0	57482.99	62683.94	6032.769	71099.39	0	0	Caesarean	Combo	Y	0	Below	High	NA	NA	NA	NA
T1284A_16032007_D1_D2	1284	1	0.9	F	OSDZ	21	265524.2135	4	1132	797	0.130700827	2.314146083	3.726361164	6.170597327	34411.04	4506.033	249407.8	168278.6	93722.19	4728.232	113326.1	0	0	Caesarean	Combo	Y	1	Above	High	NA	NA	NA	NA
T1284B_16032007_D1_D2	1284	1	0.9	M	OSDZ	20	462435.343	4	1349	597	0.097071223	2.297731082	4.028850597	6.211624053	2431.685	0	17053.83	12130.76	6933.634	148.4063	15805.83	0	0	Caesarean	Combo	Y	1	Above	High	NA	NA	NA	NA
T1291A_26082006_D1_D2	1291	1	0.4	F	OSDZ	12	354775.7639	4	835	233	0.070921986	2.084668398	3.109979832	5.845514096	10214.85	0	270521.8	188258.7	24840.89	0	141295.7	0	0	Caesarean	Breast	Y	0	NA	High	NA	NA	NA	NA
T1291B_26082006_D1_D2	1291	1	0.4	M	OSDZ	11	189160.8154	4	518	195	0.082093636	2.087165478	2.670964443	5.613132923	0	4682.837	4176.495	2631.274	3374.146	5025.193	15183.89	0	0	Caesarean	Breast	Y	0	NA	High	NA	NA	NA	NA
T1366A_21122006_D1_D2	1366	1	0.3	F	MZ	17	152314.9756	4	380	444	0.093361574	1.685703769	3.3738113	5.430112676	0	0	6570.512	3797.041	2583.475	0	13614.23	0	0	Caesarean	Combo	Y	0	NA	High	NA	NA	NA	NA
T1366B_21122006_D1_D2	1366	1	0.3	F	MZ	16	402935.7395	4	1217	627	0.08718992	2.2526686	3.546113347	6.216798756	0	867.8103	262683.2	178352.8	72339.04	1252.698	44174.39	0	0	Caesarean	Combo	Y	0	NA	High	NA	NA	NA	NA
T1389A_22012007_D1_D2	1389	1	1.2	F	OSDZ	25	514231.3492	5	1739	1036	0.094066101	2.600692257	3.986817535	6.624048998	14511.09	1993.199	270870.9	185709.4	16865.35	2497.28	125083.4	0	0	Caesarean	Combo	Y	1	Above	Low	NA	NA	NA	NA
T1389B_22012007_D1_D2	1389	1	1.2	M	OSDZ	24	586879.9416	5	2493	990	0.080604766	2.199574406	3.893820409	6.650817194	0	73582.81	141882	92767.72	24200.79	81439.67	57071.06	0	0	Caesarean	Combo	Y	1	Above	Low	NA	NA	NA	NA
T1393A_23012007_D1_D2	1393	1	1.1	F	MZ	22	534261.818	4	1542	918	0.085519465	2.10517591	3.782861873	6.226621061	121914.8	3568.531	199479.4	136252.9	22151.84	4192.912	104305	0	0	Caesarean	Combo	Y	0	Below	High	NA	NA	NA	NA
T1393B_23012007_D1_D2	1393	1	1.1	F	MZ	23	496171.805	4	1927	950	0.084215785	2.057295621	3.7749084	6.203312674	13580.16	959.8973	11237.01	7215.191	4389.329	0	4953.293	0	91671.39	Caesarean	Combo	Y	0	Meet	High	NA	NA	NA	NA
T1416A_21042007_D1_D2	1416	1	0.5	M	OSDZ	6	161381.9631	4	839	376	0.049393082	1.416379875	3.69294099	5.504370018	887.8424	309.2164	19218.64	13796.78	12229.62	326.7224	18658.17	0	0	Caesarean	Combo	Y	0	Below	Low	NA	NA	NA	NA
T1416B_21042007_D1_D2	1416	1	0.5	F	OSDZ	22	385020.9712	4	1324	540	0.138023373	1.966810817	3.413855152	5.43125494	0	0	12448.4	7797.866	2998.437	0	5414.831	0	0	Caesarean	Combo	Y	0	Below	Low	NA	NA	NA	NA
T1447A_15032007_D1_D2	1447	1	0.5	F	DZ	17	249821.5228	5	628	394	0.129648019	2.288036478	2.902209931	4.916198926	4505.782	0	158679.9	103120.8	19414.54	0	148037.5	0	0	Caesarean	Combo	Y	3	NA	Low	NA	NA	NA	NA
T1447B_15032007_D1_D2	1447	1	0.5	F	DZ	12	448174.3093	4	825	428	0.084568804	2.044413096	3.561658771	5.369753327	0	47677.33	143385.4	94787.18	49400.28	50216.34	73226.5	0	0	Caesarean	Combo	Y	3	NA	Low	NA	NA	NA	NA
T1459A_7032007_D1_D2	1459	1	0.7	M	MZ	16	1212280.131	4	1291	368	0.076103501	1.901103253	3.705328344	5.996352501	0	34468.67	175600.8	126047.8	47360.73	34809.97	40650.43	0	0	Vaginal	Combo	N	1	NA	High	NA	NA	NA	NA
T1459B_7032007_D1_D2	1459	1	0.7	M	MZ	34	509634.8159	4	1602	863	0.100581644	2.450544974	4.05951479	6.364439615	8345.147	7187.493	332398.5	219332.7	8080.487	8561.06	175012.2	0	0	Vaginal	Combo	N	1	NA	High	NA	NA	NA	NA
T1512A_10042007_D1_D2	1512	1	0.9	F	MZ	19	266675.1166	4	1492	938	0.096053974	2.242264088	3.984016703	6.423607153	3474.825	4073.256	158511.1	109342.2	15385.52	4880.407	82658.37	0	0	Caesarean	Breast	Y	0	NA	High	NA	NA	NA	NA
T1512B_10042007_D1_D2	1512	1	0.9	F	MZ	19	277917.5093	4	1313	887	0.073365394	2.376896614	4.122016258	6.746898164	0	0	41161.13	27524.4	51859.37	0	156954.3	0	0	Caesarean	Breast	Y	0	NA	High	NA	NA	NA	NA
T1567A_07062007_D1_D2	1567	1	0.6	F	MZ	13	489561.2161	4	396	300	0.084505342	2.072349589	3.576929382	4.650642649	0	0	38779.01	25930	15272.8	0	24551.28	0	0	Caesarean	Combo	Y	0	Above	High	NA	NA	NA	NA
T1567B_07062007_D1_D2	1567	1	0.6	F	MZ	18	457120.0483	4	508	441	0.084237249	1.849054171	3.76773798	5.45798484	0	0	11581.55	8412.247	6144.851	0	9972.696	0	0	Caesarean	Combo	Y	0	Above	High	NA	NA	NA	NA
T1593A_2092007_D1_D2	1593	1	0.7	F	DZ	15	480149.7537	5	1826	639	0.107989373	1.920707392	3.390276932	5.262637207	0	1400.357	10670.15	7290.901	2834.03	1529.504	4436.942	0	0	Caesarean	Combo	Y	0	Below	Low	NA	NA	NA	NA
T1593B_2092007_D1_D2	1593	1	0.7	F	DZ	16	718070.7579	5	1815	733	0.093999782	1.730437888	3.641820853	5.168501046	0	10689.57	158699.9	101926.2	64615.83	13868.85	50768.99	0	0	Caesarean	Combo	Y	0	Below	Low	NA	NA	NA	NA
T1594A_23072007_D1_D2	1594	1	0.5	F	DZ	20	264362.9897	5	640	417	0.113935444	2.169102914	3.1457802	5.687405763	1192.145	762.6099	8302.801	5427.975	2151.032	925.9766	6552.374	0	0	Caesarean	Combo	Y	1	NA	Low	NA	NA	NA	NA
T1594B_23072007_D1_D2	1594	1	0.5	F	DZ	10	736298.912	4	1213	295	0.116119498	1.582769353	2.605998235	4.542121618	3315.8	1714.802	25485.38	17357.13	2333.977	1966.516	18514.83	0	0	Caesarean	Combo	Y	1	NA	Low	NA	NA	NA	NA
T1602A_10082007_D1_D2	1602	1	0.4	F	OSDZ	14	396406.6447	4	1770	222	0.114239387	1.584653427	2.284094458	5.978749136	0	0	40814.78	28362.14	18737.55	0	46688.13	0	0	Caesarean	Combo	Y	1	Below	High	NA	NA	NA	NA
T1602B_10082007_D1_D2	1602	1	0.4	M	OSDZ	12	78656.88384	5	555	475	0.079896667	1.584854287	2.234271098	6.063907564	0	0	292384.5	195245.8	30547.57	0	125424.3	0	0	Caesarean	Combo	Y	1	Below	High	NA	NA	NA	NA
T1636A_7012008_D1_D2	1636	1	0.8	M	DZ	16	593992.1551	4	1748	476	0.057437581	2.244955936	3.999162206	6.189230583	0	0	12178.17	7728.776	2089.581	0	3254.408	0	0	Caesarean	Combo	Y	2	Meet	High	NA	NA	NA	NA
T1636B_7012008_D1_D2	1636	1	0.8	M	DZ	16	603335.9468	4	1578	551	0.075862541	2.15225314	3.894980599	6.16738435	0	0	10456.81	7007.729	4017.014	0	4929.306	0	0	Caesarean	Combo	Y	2	Meet	High	NA	NA	NA	NA
T1653A_12082008_D1_D2	1653	1	0.5	F	MZ	22	230384.2973	5	2005	549	0.120751795	2.617636932	4.121124989	6.077329555	4741.251	46351.38	174225.8	113032.6	44194.31	51018.07	76571	0	0	Caesarean	Combo	Y	0	Below	High	NA	NA	NA	NA
T1653B_12082008_D1_D2	1653	1	0.5	F	MZ	18	101690.1478	4	586	205	0.138701105	2.273732382	3.663902186	5.769410442	2297.064	0	29744.95	18731.68	9737.852	0	17388.34	0	0	Caesarean	Combo	Y	0	Below	High	NA	NA	NA	NA
T1657A_22072008_D1_D2	1657	1	0.4	M	MZ	30	208952.0261	5	391	578	0.100229617	1.860255431	3.440209088	5.27039751	11808.44	16859.89	234344.3	196187.2	6443.521	18355.07	128118	0	0	Caesarean	Combo	Y	0	NA	Low	NA	NA	NA	NA
T1657B_22072008_D1_D2	1657	1	0.4	M	MZ	28	292328.9453	5	515	556	0.086940027	2.240147506	3.529276302	5.709142366	14345.78	6047.46	337808.6	231630.6	105795.3	6870.626	164001.9	0	0	Caesarean	Combo	Y	0	NA	Low	NA	NA	NA	NA
T1671A_22032010_D1_D2	1671	1	0.5	F	MZ	28	509073.7125	5	1663	856	0.091428448	2.009476481	3.59255129	6.287109457	21418.46	136.0038	123762.1	82866.64	11136.15	136.3929	60062.42	0	0	Caesarean	Bottle	Y	0	Below	Low	NA	NA	NA	NA
T1671B_22032010_D1_D2	1671	1	0.5	F	MZ	28	393265.4769	5	1306	844	0.113513734	2.023564007	3.685729651	6.131918801	5708.664	0	107564.7	72683.91	4568.513	0	43542.89	0	0	Caesarean	Bottle	Y	0	Below	Low	NA	NA	NA	NA
T1002A_17102005_D1_D2	1002	2	2	M	MZ	15	91483.75469	4	566	358	0.075713191	1.456175758	4.195891427	5.191968119	0	0	4377.054	2886.003	0	0	0	0	0	Caesarean	Combo	Y	1	Below	Low	NA	NA	NA	NA
T1002B_17102005_D1_D2	1002	2	2	M	MZ	13	91481.77942	4	652	347	0.06632326	1.328568197	4.225751885	5.439126273	0	0	5761.354	4286.382	0	354.1426	0	0	0	Caesarean	Combo	N	1	NA	Low	NA	NA	NA	NA
T1013A_18082006_D1_D2	1013	2	2	M	MZ	19	62295.02835	4	650	627	0.10426842	2.365915782	4.305273619	6.223012608	0	0	8478.797	5632.008	2765.93	0	4195.534	0	0	Caesarean	Combo	N	2	Below	Low	NA	NA	NA	NA
T1013B_18082006_D1_D2	1013	2	2	M	MZ	21	364134.8809	5	1604	897	0.059082083	2.615457563	4.412670841	6.583739176	5814.482	1263.82	52480.1	35790.04	24202.39	0	36961.35	0	0	Caesarean	Combo	N	2	Below	Low	NA	NA	NA	NA
T1016A_14062006_D1_D2	1016	2	1.7	M	OSDZ	14	121630.7316	4	547	313	0.139810962	2.172900694	4.138399558	5.86208668	0	0	538.1891	455.9845	0	0	0	0	0	Caesarean	Breast	N	0	Meet	High	NA	NA	NA	NA
T1016B_14062006_D1_D2	1016	2	1.7	F	OSDZ	17	100864.6535	4	1198	342	0.124945542	1.949105793	4.00627149	6.242348346	0	152.0566	2241.249	1431.584	716.6101	0	1081.476	0	0	Caesarean	Breast	Y	0	Above	High	NA	NA	NA	NA
T1018A_26112006_D1_D2	1018	2	2.1	M	OSDZ	24	446455.6494	5	1638	1206	0.079626274	2.631634972	4.614400689	6.764487097	9688.31	16482.58	85476.17	56184.63	16426.25	15453.96	43841.49	0	0	Vaginal	Combo	N	0	NA	Low	NA	NA	NA	NA
T1018B_26112006_D1_D2	1018	2	2.1	F	OSDZ	32	496441.7772	5	2632	1762	0.082970192	2.540901246	4.851378631	6.927939146	30171.24	29549.13	79514.82	53382.6	17200.64	22069.28	41087.88	57.84487	0	Vaginal	Combo	N	0	NA	Low	NA	NA	NA	NA
T1026A_27022007_D1_D2	1026	2	2.1	F	DZ	20	696244.671	4	1916	999	0.067157624	2.302763119	4.239949003	6.385308669	0	2022.372	24898.45	17404.9	3675.721	294.336	7415.772	0	0	Vaginal	N/A	N	2	Below	Low	NA	NA	NA	NA
T1026B_27022007_D1_D2	1026	2	2.1	F	DZ	28	691199.9404	5	1689	954	0.090851657	2.586462283	3.92110206	6.738350381	0	761.5651	4181.537	3378.884	238.4631	184.0213	2785.43	0	0	Vaginal	N/A	N	2	Below	Low	NA	NA	NA	NA
T1044A_23012007_D1_D2	1044	2	1.8	F	DZ	21	400511.6588	5	1921	984	0.081881466	2.405896166	4.106600331	6.495492064	33026.6	13505.09	163622.8	110569	56749.17	10000.54	129609.9	0	0	Caesarean	Breast	Y	1	Below	High	NA	NA	NA	NA
T1044B_23012007_D1_D2	1044	2	1.8	F	DZ	20	353496.0829	5	2537	1106	0.077614609	2.079777894	4.43076132	6.620776916	25488.17	49596.14	87526.23	58925.29	17038.51	41617.57	47618.79	0	0	Caesarean	Breast	Y	1	Below	High	NA	NA	NA	NA
T1049A_7112006_D1_D2	1049	2	1.6	M	MZ	18	930110.6233	5	3103	995	0.052611068	1.778308576	4.552740376	6.782850507	1824.335	372.4948	9135.443	5973.09	545.3923	324.7666	5537.924	0	0	Caesarean	Bottle	N	1	Below	High	NA	NA	NA	NA
T1049B_7112006_D1_D2	1049	2	1.6	M	MZ	18	456900.7366	6	1786	1052	0.080953592	2.093202805	4.302868382	6.54632515	13955.39	1653.446	77596.31	0	21813.82	1070.864	29248.95	38.77845	884.8595	Caesarean	Bottle	N	1	Below	High	NA	NA	NA	NA
T1055A_25092006_D1_D2	1055	2	1.7	F	OSDZ	16	502469.0002	4	2218	812	0.056180001	2.318449465	4.10205771	6.957022159	34181.26	16477.01	61792.65	41252.14	16882.23	0	78606.99	0	0	Caesarean	Combo	N	0	Below	High	NA	NA	NA	NA
T1055B_25092006_D1_D2	1055	2	1.7	M	OSDZ	13	62042.84553	4	877	574	0.052869315	1.901713554	4.23486643	6.091231626	61323.06	8267.583	96502.13	65050.14	10900.51	3271.481	54789.42	0	0	Caesarean	Combo	N	0	Below	High	NA	NA	NA	NA
T1060A_14022007_D1_D2	1060	2	1.9	M	DZ	25	234137.87	5	1669	1009	0.083198532	2.485781749	4.407215505	6.742075208	85245.58	28395.79	127076.6	84623.16	11646.58	26815.52	38152.21	0	0	Caesarean	Breast	N	1	NA	High	NA	NA	NA	NA
T1060B_14022007_D1_D2	1060	2	1.9	M	DZ	17	262119.9263	4	2526	1222	0.062448806	2.165844023	4.659243278	6.798980473	37371.41	36189.86	129108.1	88450.13	6322.338	30911.46	55919.86	0	0	Caesarean	Breast	N	1	NA	High	NA	NA	NA	NA
T1062A_01062006_D1_D2	1062	2	2	F	MZ	15	100928.5288	4	1986	786	0.117177247	1.837103118	4.273730492	6.320669248	1521.651	0	0	0	0	0	0	0	0	Caesarean	Combo	N	0	NA	Low	NA	NA	NA	NA
T1062B_01062006_D1_D2	1062	2	2	F	MZ	19	125616.9133	4	1621	1194	0.08734739	2.537707222	4.261272007	6.793351432	0	0	0	0	192.871	0	473.8722	0	0	Caesarean	Combo	N	0	NA	Low	NA	NA	NA	NA
T1071A_19102006_D1_D2	1071	2	1.8	F	MZ	20	386419.9026	4	1133	585	0.080616876	1.620049688	4.178000874	6.158335441	0	10824.45	116420.5	74563.77	11574.36	2923.388	27306.23	0	0	Vaginal	Combo	N	0	Below	High	NA	NA	NA	NA
T1071B_19102006_D1_D2	1071	2	1.8	F	MZ	18	562184.6473	4	1129	618	0.076770184	1.721566774	4.241671565	6.110045406	11200.55	1325.785	25115.76	0	720.0405	0	3036.196	0	0	Vaginal	Combo	N	0	Below	High	NA	NA	NA	NA
T1087A_06112006_D1_D2	1087	2	1.7	F	MZ	21	357904.8013	4	2756	1259	0.063088371	2.45735782	4.364654685	6.999202122	0	37572.98	71937.92	57027.96	18662.5	21285.52	80911.65	0	0	Vaginal	Breast	Y	3	Below	High	NA	NA	NA	NA
T1087B_06112006_D1_D2	1087	2	1.7	F	MZ	21	503811.2617	4	2588	1462	0.069768524	2.421764869	4.507970718	6.899461008	47667.35	11556.72	154089.1	110533.7	15301.95	5510.441	80759.05	0	0	Vaginal	Breast	Y	3	Below	High	NA	NA	NA	NA
T1117A_16102006_D1_D2	1117	2	1.3	M	DZ	20	398212.778	5	2272	1005	0.073785206	2.296567701	4.365683327	6.971570498	24621.95	9823.748	36661.57	25055.03	3363.559	3406.581	15503.69	0	0	Vaginal	Combo	N	1	Above	High	NA	NA	NA	NA
T1117B_16102006_D1_D2	1117	2	1.3	M	DZ	21	594827.1365	5	2184	945	0.07282889	2.226245152	4.336917719	6.608984752	0	28868.22	65790.68	43539.78	6744.133	51090.71	17471.9	0	0	Vaginal	Combo	N	1	Meet	High	NA	NA	NA	NA
T1136A_02032007_D1_D2	1136	2	1.6	M	OSDZ	26	495691.4539	4	1085	804	0.095136332	2.465503618	3.777404669	6.206820608	0	0	7438.109	3889.598	1281.817	0	3586.895	0	0	Caesarean	Combo	Y	0	Above	Low	NA	NA	NA	NA
T1136B_02032007_D1_D2	1136	2	1.6	F	OSDZ	26	437778.0201	4	1787	954	0.109669856	2.200150565	4.104063076	6.115584534	1865.904	613.4338	18799.23	12463.29	7542.048	723.0179	12617.18	0	0	Caesarean	Combo	Y	0	Above	Low	NA	NA	NA	NA
T1185A_22102007_D1_D2	1185	2	2.1	F	DZ	21	399252.4459	4	1709	1333	0.081064034	2.207297895	4.24111616	6.662693991	12290.01	6193.015	7535.728	5152.735	1273.347	1534.105	2892.956	0	0	Caesarean	Combo	N	0	NA	High	NA	NA	NA	NA
T1185B_22102007_D1_D2	1185	2	2.1	F	DZ	33	702632.2109	5	1865	1052	0.063554157	2.278162962	4.298308466	6.891311639	77793.31	7986.281	93917.16	62755.1	12358.02	9279.032	24888.45	0	0	Caesarean	Combo	N	0	NA	High	NA	NA	NA	NA
T1190A_01022008_D1_D2	1190	2	2.1	F	MZ	31	239839.9257	5	2131	1269	0.099587707	2.560536357	4.851210388	7.186433468	2044.953	1248.823	9526.38	7328.796	689.4716	526.8366	2956.454	0	0	Caesarean	Bottle	Y	1	Above	High	NA	NA	NA	NA
T1190B_01022008_D1_D2	1190	2	2.1	F	MZ	18	259359.0125	5	1385	460	0.065244668	1.194258224	3.943567562	5.690319793	5286.848	2562.17	20021.56	13753.61	3871.789	0	10718.93	0	0	Caesarean	Bottle	Y	1	Below	High	NA	NA	NA	NA
T1198A_10112006_D1_D2	1198	2	1.1	M	OSDZ	22	61032.17346	5	2455	858	0.09751826	2.420183754	4.256335433	6.452213618	20764.5	29412.87	86323.37	55437	25961.05	0	32568.89	0	0	Caesarean	Combo	Y	1	NA	Low	NA	NA	NA	NA
T1198B_10112006_D1_D2	1198	2	1.1	F	OSDZ	24	229677.2145	5	2293	1042	0.095780344	2.241105932	4.228264056	6.678152442	39338.52	43871.22	124714	82263.51	9513.188	44251.31	49728.62	0	0	Caesarean	Combo	Y	1	NA	Low	NA	NA	NA	NA
T1229A_14032007_D1_D2	1229	2	1.2	F	MZ	16	363463.869	4	2253	572	0.071361972	2.370407471	3.696596197	6.305548206	49080.24	7406.983	111964.7	75685.28	16430.68	5901.46	39545.49	0	0	Caesarean	Combo	Y	0	NA	Low	NA	NA	NA	NA
T1229B_14032007_D1_D2	1229	2	1.2	F	MZ	15	320147.6124	4	714	418	0.085904004	2.028182469	3.459172236	6.091685099	124462.6	7246.81	153993.8	100668.2	10840.71	7342.579	35996.1	0	1610.731	Caesarean	Combo	Y	0	NA	Low	NA	NA	NA	NA
T1236A_26032007_D1_D2	1236	2	1.2	M	OSDZ	25	733395.8235	4	2126	529	0.103494813	2.218057184	3.320168899	6.15211832	147228.8	0	167069.6	115034.4	22254.53	0	80804.94	0	0	Vaginal	Combo	Y	1	Below	High	NA	NA	NA	NA
T1236B_26032007_D1_D2	1236	2	1.2	F	OSDZ	20	158804.6739	4	636	594	0.106285634	2.304726973	3.460165895	5.939878905	28808.37	882.9999	46573.35	27592.55	3236.74	854.4583	10421.05	0	0	Vaginal	Combo	Y	1	Above	High	NA	NA	NA	NA
T1246A_7032008_D1_D2	1246	2	2	M	OSDZ	26	530562.4901	5	1933	1015	0.068517457	2.401956341	4.248304189	6.624347376	28260.68	14615.26	107237.2	69980.77	11436.07	14949.15	83865.49	0	0	Caesarean	Breast	Y	2	Meet	High	NA	NA	NA	NA
T1246B_7032008_D1_D2	1246	2	2	F	OSDZ	25	486155.6935	5	1969	1101	0.057894212	2.409975226	4.494090804	6.81857516	10726.22	1671.93	65605.78	44833.94	7677.338	584.8965	25258.42	0	0	Caesarean	Breast	Y	2	Meet	High	NA	NA	NA	NA
T1249A_02112007_D1_D2	1249	2	1.6	M	OSDZ	21	353254.107	4	2143	1093	0.088389714	2.23344905	4.174578226	6.52833771	10693.2	51682.74	110056.3	76165.9	18429.17	57897.09	53155.1	0	0	Caesarean	Combo	Y	1	Above	High	NA	NA	NA	NA
T1249B_02112007_D1_D2	1249	2	1.6	F	OSDZ	19	338896.0045	5	1771	1144	0.085422696	2.309683698	3.999320683	6.845888108	61318.7	10882.8	121347.7	82467.89	18168.76	7803.447	53434.42	0	0	Caesarean	Combo	Y	1	Above	High	NA	NA	NA	NA
T1281A_04022008_D1_D2	1281	2	2	M	MZ	39	341156.388	5	2769	1647	0.084556168	2.902034766	4.860023118	7.308625909	2219.958	544.3632	8064.334	5179.123	977.0194	0	3465.576	0	0	Caesarean	Combo	Y	1	Meet	High	NA	NA	NA	NA
T1281B_04022008_D1_D2	1281	2	2	M	MZ	39	107011.7401	5	1260	1442	0.121119745	3.104715078	4.762522658	7.029322696	2465.692	3378.105	11780.51	7282.013	1963.207	1137.669	4072.082	0	0	Caesarean	Combo	Y	1	NA	High	NA	NA	NA	NA
T1296A_23042008_D1_D2	1296	2	2	M	DZ	21	176863.3286	5	1025	943	0.093707496	2.659505813	4.22411757	6.612695068	31954.78	91093.35	121000	82994.98	1719.679	93804.11	41842.31	0	0	Caesarean	Bottle	Y	1	Below	High	NA	NA	NA	NA
T1296B_23042008_D1_D2	1296	2	2	M	DZ	20	191897.709	4	1367	1045	0.122069923	2.402860003	3.799166034	6.435370185	50882.3	76550.44	83349.11	58729.79	25546.48	77395.17	67933.75	0	0	Caesarean	Bottle	Y	1	Below	High	NA	NA	NA	NA
T1297A_14052007_D1_D2	1297	2	1.1	M	OSDZ	33	785731.8982	5	2580	1068	0.087045525	2.555410157	4.239213867	7.012975101	10177.42	11688.23	111701.3	72764.8	19036.6	0	66090.32	0	0	Caesarean	Combo	N	1	Below	High	NA	NA	NA	NA
T1297B_14052007_D1_D2	1297	2	1.1	F	OSDZ	29	728646.1959	5	2043	976	0.09275995	2.266842145	3.999903192	6.303868568	6931.977	13496.34	228113.3	159241	47023.73	6645.787	63657.58	680.1391	13041.58	Caesarean	Combo	N	1	Above	High	NA	NA	NA	NA
T1310A_30042007_D1_D2	1310	2	1.2	M	DZ	25	222325.8773	5	1717	1278	0.080772295	2.461495053	4.334723895	6.849966962	0	4635.39	22335.95	14907.13	1403.393	3348.844	3700.925	0	0	Caesarean	Bottle	Y	0	NA	High	NA	NA	NA	NA
T1310B_30042007_D1_D2	1310	2	1.2	M	DZ	35	263763.063	5	1579	1787	0.077391353	2.694061234	4.646912563	7.355713529	1292.857	942.9358	1687.747	1008.768	0	604.6763	348.3981	0	0	Caesarean	Bottle	Y	0	NA	High	NA	NA	NA	NA
T1317A_15012007_D1_D2	1317	2	2	F	MZ	19	564147.1442	4	1155	905	0.058831263	2.33998955	4.052813914	6.131884067	3266.16	737.1676	15647.25	10913.81	3424.925	0	8651.186	55.34724	0	Vaginal	Combo	Y	1	Below	High	NA	NA	NA	NA
T1317B_15012007_D1_D2	1317	2	2	F	MZ	20	221360.0677	4	667	623	0.070159759	2.157397877	4.041732865	5.752294779	4227.903	2076.744	75117.36	49621.4	7266.67	2099.436	24998.01	76.00579	0	Vaginal	Combo	Y	1	Below	High	NA	NA	NA	NA
T1327A_28082007_D1_D2	1327	2	1.2	F	DZ/OSDZ/DZ	19	142351.1422	4	459	476	0.130687104	2.110665538	3.817795872	5.45417491	1781.145	1763.53	35713.61	24795.47	4562.38	1432.11	14168.04	0	1119.584	Caesarean	Bottle	Y	1	NA	Low	NA	NA	NA	NA
T1327B_28082007_D1_D2	1327	2	1.2	F	DZ/OSDZ/DZ	34	172963.6259	5	1897	572	0.085449564	2.813534644	4.137570678	6.329958284	27347.59	0	0	0	12625.46	7042.837	70397.96	0	0	Caesarean	Bottle	N	1	NA	Low	NA	NA	NA	NA
T1327C_28082007_D1_D2	1327	2	1.2	F	DZ/OSDZ/DZ	30	139408.8636	4	1536	630	0.11722233	2.610526966	3.899117433	6.680482792	6049.676	24234.32	58216.11	38497.39	44702.69	22050.4	74615.87	0	0	Caesarean	Bottle	N	1	NA	Low	NA	NA	NA	NA
T1329A_23112007_D1_D2	1329	2	1.5	M	DZ	17	541165.5622	5	1565	745	0.076836321	1.726788981	3.570441677	5.202649549	2120.747	44916.6	40578.02	26517.38	12315.81	4225.341	20771.43	0	0	Caesarean	Combo	Y	0	Below	Low	NA	NA	NA	NA
T1329B_23112007_D1_D2	1329	2	1.5	M	DZ	15	671109.5618	5	1278	840	0.101470624	2.014715136	3.628359447	6.056713084	25224.41	9064.397	104567.4	72141.92	6277.075	0	31323.67	0	492.3664	Caesarean	Combo	Y	0	Meet	Low	NA	NA	NA	NA
T1337A_22102007_D1_D2	1337	2	1.3	M	MZ	18	333779.6098	4	1728	1088	0.070554386	2.213519525	4.40411086	6.312541299	10455.93	8681.34	37798.48	25610.37	5431.631	0	12930.06	0	0	Vaginal	Combo	N	0	NA	High	NA	NA	NA	NA
T1337B_22102007_D1_D2	1337	2	1.3	M	MZ	18	514948.7071	4	1787	1145	0.070345604	1.965413216	4.301620841	5.946953224	99981.41	1388.722	199762.8	133893.1	26057.71	1457.625	86905.25	0	0	Vaginal	Combo	N	0	NA	High	NA	NA	NA	NA
T1338A_04022008_D1_D2	1338	2	1.9	M	MZ	16	383127.8555	4	1825	1238	0.068157303	2.148685641	4.289552919	6.908330216	2755.657	120.8655	11150.3	6859.934	6946.483	0	17648.03	0	0	Caesarean	Bottle	N	0	Below	High	NA	NA	NA	NA
T1338B_04022008_D1_D2	1338	2	1.9	M	MZ	17	444505.9812	4	1827	1022	0.075041011	2.283516728	4.22189274	6.756856144	20034.7	11206.31	106307.9	71084.92	14527.32	13600.63	43910.86	0	0	Caesarean	Bottle	N	0	Below	High	NA	NA	NA	NA
T1345A_08012008_D1_D2	1345	2	1.9	M	MZ	22	605992.3326	5	1160	914	0.075076498	2.580582397	4.176365476	6.603990958	23012.62	13291.25	121612.1	78274.72	38525.39	10528.11	58595.92	0	0	Vaginal	Combo	N	0	Below	High	NA	NA	NA	NA
T1345B_08012008_D1_D2	1345	2	1.9	M	MZ	22	242749.8893	4	2048	772	0.079614816	2.763458206	4.014618365	6.899985335	23180.69	35978.72	131347.2	85215.82	10441.63	37236.05	43220.49	0	0	Vaginal	Combo	N	0	Below	High	NA	NA	NA	NA
T1349A_30042007_D1_D2	1349	2	1.2	F	OSDZ	21	809785.3704	4	1949	866	0.055256875	2.300462488	4.192874944	6.478193039	816.7291	561.38	3159.171	1744.392	78.80574	482.4282	846.3237	0	0	Caesarean	Bottle	N	2	NA	Low	NA	NA	NA	NA
T1349B_30042007_D1_D2	1349	2	1.2	M	OSDZ	23	233083.6925	4	1181	739	0.083544632	2.499755433	3.897101081	6.34874135	27465.48	6062.661	91871.57	65589.88	3351.053	11919.24	48433.65	0	0	Caesarean	Bottle	N	2	NA	Low	NA	NA	NA	NA
T1351A_08022008_D1_D2	1351	2	1.9	M	MZ	32	487652.164	5	3031	1776	0.053779666	2.765922979	4.794546503	7.196295405	29437.02	32739.73	78836.57	50742.25	11368.33	34845.76	39925.07	0	0	Caesarean	Combo	Y	0	NA	High	NA	NA	NA	NA
T1351B_08022008_D1_D2	1351	2	1.9	M	MZ	36	690527.7277	5	3255	1597	0.043554779	2.816989224	4.932474484	7.3134902	8348.58	4228.315	71278.58	53204.22	16366.46	4338.721	31236.07	0	0	Caesarean	Combo	Y	0	NA	High	NA	NA	NA	NA
T1374A_27102008_D1_D2	1374	2	2.2	F	DZ	7	33355.27485	3	1360	209	0.116266963	0.777564845	3.223240175	5.728629396	30122.74	8365.061	257722	179745.7	36095.03	7877.239	131295.5	0	0	Vaginal	Combo	Y	2	NA	Low	NA	NA	NA	NA
T1374B_27102008_D1_D2	1374	2	2.2	F	DZ	28	92647.49707	5	1598	491	0.0929744	2.074151133	3.57954493	6.141472253	17510.42	18538.98	60576.59	41209.8	14140.65	13637.43	19125.18	0	0	Vaginal	Combo	Y	2	NA	Low	NA	NA	NA	NA
T1394A_15102007_D1_D2	1394	2	1.9	M	DZ	19	612296.0054	4	2575	1036	0.078780498	1.991046339	4.076186264	6.484307848	4278.829	3166.447	12196.24	7994.531	433.0188	1281.042	2731.549	0	0	Vaginal	Combo	Y	0	Meet	High	NA	NA	NA	NA
T1394B_15102007_D1_D2	1394	2	1.9	M	DZ	17	272261.6469	4	1146	693	0.094171639	2.083621452	3.832269893	5.728393145	15286.29	1748.088	77368.86	54717.7	17243.15	1324.006	35038.15	0	0	Vaginal	Combo	Y	0	NA	High	NA	NA	NA	NA
T1398A_04022008_D1_D2	1398	2	1.9	M	OSDZ	23	310385.355	5	808	475	0.076334768	2.415117037	3.996934628	6.771328441	37484.07	4112.022	161706	108547.1	2260.591	880.8719	48597.99	0	0	Caesarean	Combo	Y	0	Above	Low	NA	NA	NA	NA
T1398B_04022008_D1_D2	1398	2	1.9	F	OSDZ	22	658828.2754	5	2077	1110	0.064792018	2.37570981	4.481686046	6.836184329	9652.894	2714.579	74008.42	52590.86	14869.25	0	25293.69	0	0	Caesarean	Combo	Y	0	Above	Low	NA	NA	NA	NA
T1409A_16012008_D1_D2	1409	2	1.2	F	MZ	24	388830.2248	4	962	807	0.108239751	2.319062821	3.674384729	6.692508268	12191.98	3973.066	43268.87	31908.18	11269.49	1262.902	20858.31	0	0	Caesarean	Breast	N	1	Meet	Low	NA	NA	NA	NA
T1409B_16012008_D1_D2	1409	2	1.2	F	MZ	19	471641.4666	4	1559	702	0.096116878	1.905927564	3.96164852	6.039514772	2797.529	1399.51	20525.79	14381.5	6124.843	0	8754.651	0	0	Caesarean	Breast	N	1	Below	Low	NA	NA	NA	NA
T1412A_4012008_D1_D2	1412	2	2.1	M	OSDZ	18	422991.2028	4	1546	793	0.071486928	2.462899638	4.269271416	6.42560436	9208.944	630.024	42523.88	27939.58	3904.507	0	16184.62	0	0	Vaginal	Combo	Y	5	NA	Low	NA	NA	NA	NA
T1412B_4012008_D1_D2	1412	2	2.1	F	OSDZ	18	402837.9372	4	1704	792	0.073091709	2.281739343	4.224878379	6.484761128	84342.94	4073.447	146233.7	95558.84	11351.81	21428.05	54200.32	0	4486.176	Vaginal	Combo	Y	5	NA	Low	NA	NA	NA	NA
T1420A_11092007_D1_D2	1420	2	1	M	DZ	35	598728.8418	5	2060	1456	0.095517052	2.323061512	4.062294634	6.599971953	21291.2	13406.58	235270.7	158561.2	34856.07	0	91616.69	0	2725.612	Vaginal	Combo	Y	1	Meet	High	NA	NA	NA	NA
T1420B_11092007_D1_D2	1420	2	1	M	DZ	19	203655.1379	4	2708	698	0.09601787	2.102544648	4.012931736	6.040430496	19441.34	9658.197	56528.15	35945.48	4259.108	0	17169.3	0	3053.96	Vaginal	Combo	Y	1	Below	High	NA	NA	NA	NA
T1444A_21112007_D1_D2	1444	2	1.3	F	OSDZ	19	176500.5472	4	1058	577	0.06914047	2.278834415	4.203311967	6.251411871	41786.89	15725.3	46039.89	31543.4	1764.661	15858.78	12402.8	0	0	Caesarean	Combo	Y	0	NA	High	NA	NA	NA	NA
T1444B_21112007_D1_D2	1444	2	1.3	M	OSDZ	31	210610.8355	5	1874	976	0.090984829	2.557584398	4.670990348	6.797285945	20581.3	48750.73	107798.9	73158.7	48705.97	48462.59	90052.17	0	0	Caesarean	Combo	Y	0	NA	High	NA	NA	NA	NA
T1468A_04122007_D1_D2	1468	2	1.3	M	DZ	27	402650.2227	5	1178	835	0.086138827	2.34102797	4.044480738	6.495686248	9147.245	3275.948	29652.61	18616.91	3686.382	72869.38	31307.19	0	0	Vaginal	Combo	N	1	Above	Low	NA	NA	NA	NA
T1468B_04122007_D1_D2	1468	2	1.3	M	DZ	31	442330.7073	5	1722	1317	0.073645279	2.667536196	4.482812717	7.051914981	1036.876	484.3881	7351.139	5040.739	2375.882	340.3411	3228.722	0	290.1297	Vaginal	Combo	N	1	Above	Low	NA	NA	NA	NA
T1469A_12122007_D1_D2	1469	2	1.1	F	MZ	19	452652.3099	4	2235	892	0.077496983	2.343883299	4.141484746	6.433069632	9586.949	1626.83	9327.447	6248.528	1664.808	609.8754	3151.873	0	227.8195	Caesarean	Combo	Y	1	Above	Low	NA	NA	NA	NA
T1469B_12122007_D1_D2	1469	2	1.1	F	MZ	21	540267.0142	5	2212	913	0.072373895	2.336514261	4.184220839	6.599502361	3227.085	911.8166	5370.454	3354.948	681.5692	491.3878	1942.648	0	1148.598	Caesarean	Combo	Y	1	Above	Low	NA	NA	NA	NA
T1472A_22062008_D1_D2	1472	2	1.8	F	OSDZ	19	602873.9711	5	2449	1322	0.063814558	2.364605555	4.3839473	6.907006125	55925.31	2960.031	167931.3	123548.2	28904.6	1972.88	130333	0	0	Caesarean	Breast	Y	1	NA	Low	NA	NA	NA	NA
T1472B_22062008_D1_D2	1472	2	1.8	M	OSDZ	19	645675.6045	5	2517	1370	0.065789343	2.288541802	4.379047627	6.99440357	16744.68	26811.73	220502.2	149605.9	46719.35	6907.325	34173.3	0	0	Caesarean	Breast	Y	1	NA	Low	NA	NA	NA	NA
T1488A_25102007_D1_D2	1488	2	1.7	F	OSDZ	20	894366.1125	4	996	771	0.07842422	1.458862707	3.888582832	6.05353794	0	13573.87	93565.08	65941.84	15076.12	1413.045	47865.53	0	0	Caesarean	Bottle	N	2	NA	High	NA	NA	NA	NA
T1488B_25102007_D1_D2	1488	2	1.7	M	OSDZ	20	422039.3715	4	892	519	0.074540391	2.464342936	4.004875884	5.923834838	17153.39	4050.845	165972.9	111572.3	13170.3	691.0337	97717.36	0	0	Caesarean	Bottle	N	2	NA	High	NA	NA	NA	NA
T1500A_21012008_D1_D2	1500	2	1.1	F	DZ	34	676054.2393	5	3082	1152	0.100989144	2.243287133	4.436054238	6.598642185	0	74635.96	56645.52	36057	9998.358	48924.57	41286.1	0	0	Caesarean	Bottle	N	0	Below	Low	NA	NA	NA	NA
T1500B_21012008_D1_D2	1500	2	1.1	F	DZ	25	751902.8981	4	2088	884	0.099703209	2.163836852	3.868991898	6.332128701	38229.2	27792.72	82074.45	53241.58	21188.34	19725.95	67385.44	0	0	Caesarean	Bottle	N	0	Below	Low	NA	NA	NA	NA
T1525A_20042008_D1_D2	1525	2	1.4	F	MZ	20	242949.6526	4	1461	1306	0.094358398	2.482024565	4.227610972	6.944259273	13472.5	47567.68	130185	90585.87	31885.4	40851.17	22471.02	0	0	Caesarean	Combo	Y	1	NA	High	NA	NA	NA	NA
T1525B_20042008_D1_D2	1525	2	1.4	F	MZ	22	508584.1255	4	2401	1467	0.077247501	2.444463304	4.334918016	6.90565986	4990.973	17845.48	28714.81	0	8547.511	6757.66	16588.49	0	0	Caesarean	Combo	N	1	NA	High	NA	NA	NA	NA
T1529A_08052008_D1_D2	1529	2	1.5	M	MZ	23	694707.6244	5	1908	1036	0.086628605	2.11181257	3.991663068	6.307106321	49556.82	37849.5	204149.4	138488.2	61131.56	43236.39	111109.4	0	0	Caesarean	Combo	Y	1	NA	Low	NA	NA	NA	NA
T1529B_08052008_D1_D2	1529	2	1.5	M	MZ	26	624279.176	4	1685	860	0.07191295	1.926288209	4.29207477	6.335947267	8079.426	10144.87	40776.17	28763.37	8095.292	11254.8	27133.45	0	0	Caesarean	Combo	Y	1	NA	Low	NA	NA	NA	NA
T1553A_30052008_D1_D2	1553	2	1.9	F	MZ	15	103945.7458	5	1783	754	0.104651572	1.899217643	3.888358815	6.241283784	0	2814.645	56035.83	42593.85	17131.71	3701.623	29285.99	0	4558.414	Caesarean	Bottle	Y	0	Below	High	NA	NA	NA	NA
T1553B_30052008_D1_D2	1553	2	1.9	F	MZ	21	289471.1969	5	1616	1077	0.082010258	1.967725949	4.205183636	6.818251428	29467.53	14374.47	77400.35	54332	16616.24	7235.9	33123.02	0	3530.601	Caesarean	Bottle	Y	0	Below	High	NA	NA	NA	NA
T1556A_17122007_D1_D2	1556	2	1.4	M	DZ	25	201081.6467	4	637	1127	0.076339582	2.294458161	4.397234626	6.824260433	36413.37	14863.1	92726.29	61364.2	19684.23	10214.97	40841.93	0	0	Vaginal	Bottle	N	1	NA	High	NA	NA	NA	NA
T1556B_17122007_D1_D2	1556	2	1.4	M	DZ	31	154232.7795	5	1767	1205	0.067693211	2.478622073	4.540078823	6.785085414	0	1646.786	78063.07	54176.52	14060.03	667.961	26967.85	0	0	Vaginal	Bottle	N	1	Above	High	NA	NA	NA	NA
T1560A_21012008_D1_D2	1560	2	1.7	F	MZ	44	351268.1395	5	1815	1439	0.076399609	3.229770128	4.651117129	7.220314836	0	0	0	0	0	0	0	0	0	Caesarean	Combo	Y	0	Below	High	NA	NA	NA	NA
T1560B_21012008_D1_D2	1560	2	1.7	F	MZ	33	224255.2104	5	1310	1073	0.093091675	2.404328196	4.611762718	6.527162313	0	1845.405	3205.783	1908.909	726.3292	392.9055	1477.047	0	0	Caesarean	Combo	Y	0	Below	High	NA	NA	NA	NA
T1607A_15012009_D1_D2	1607	2	2	F	DZ	26	845125.3459	5	1819	1062	0.059200697	2.316482019	4.516157567	6.639370922	35694.88	4576.796	143339.8	92429.53	5326.819	13072.1	39292.19	0	0	Caesarean	Combo	Y	0	NA	Low	NA	NA	NA	NA
T1607B_15012009_D1_D2	1607	2	2	F	DZ	23	383802.9488	5	1016	827	0.061492496	2.25421753	4.33737116	6.697067636	23673.25	19889.45	67323.17	48102.95	15896.94	25893.21	27618.74	0	0	Caesarean	Combo	Y	0	NA	Low	NA	NA	NA	NA
T1615A_13112008_D1_D2	1615	2	1.9	M	OSDZ	23	900274.5073	5	1250	572	0.080795888	1.742272527	3.976194697	6.104951537	7006.906	11152.31	32450.22	21454.02	6480.822	4730.215	14013.28	39.93669	0	Caesarean	Breast	Y	1	Below	High	NA	NA	NA	NA
T1615B_13112008_D1_D2	1615	2	1.9	F	OSDZ	27	650999.3015	5	540	519	0.062357374	2.222735411	3.824491428	6.027284426	23810.7	31883.42	97406.4	67557.24	15725.33	5528.597	37847.58	0	0	Caesarean	Breast	Y	1	Meet	High	NA	NA	NA	NA
T1623A_14042008_D1_D2	1623	2	1.2	F	OSDZ	29	283679.6267	4	1999	1043	0.070576634	2.83556996	4.343937427	6.874811053	34418.52	18085.32	226756.1	141580.5	24798.48	10204.28	70012	0	0	Caesarean	Combo	Y	0	Below	High	NA	NA	NA	NA
T1623B_14042008_D1_D2	1623	2	1.2	M	OSDZ	28	560564.6347	5	1651	934	0.086152085	2.640208034	4.17118965	6.778119853	2219.317	1373.241	87108.65	55681.26	10289.24	1921.527	39576.37	0	0	Caesarean	Combo	N	0	Below	High	NA	NA	NA	NA
T1644A_11082009_D1_D2	1644	2	2	F	MZ	37	405641.8805	5	1549	960	0.08891631	2.805141266	4.079301873	6.437565383	9195.878	15936.77	19227.29	13378.95	4881.813	17491.22	6788.775	0	0	Caesarean	Bottle	NA	1	NA	High	NA	NA	NA	NA
T1644B_11082009_D1_D2	1644	2	2	F	MZ	37	317823.4608	5	1688	973	0.088883537	3.065887484	3.890524272	6.950607173	0	56957.2	138786.7	92670.14	5348.955	11703.45	60162.92	0	0	Caesarean	Bottle	NA	1	NA	High	NA	NA	NA	NA
T1648A_16062009_D1_D2	1648	2	1.6	F	MZ	28	178212.3904	5	867	791	0.066198426	2.272111075	4.162068054	5.883857251	6698.265	0	45838.88	30281.73	20095.67	8943.698	31088.21	0	0	Caesarean	Combo	Y	1	Meet	Low	NA	NA	NA	NA
T1648B_16062009_D1_D2	1648	2	1.6	F	MZ	24	73260.98746	5	578	305	0.104330307	2.464311104	3.539464867	5.485921328	29473.2	27078.39	179453.5	117500.9	22156.76	30563.53	21425.23	0	0	Caesarean	Combo	Y	1	Below	Low	NA	NA	NA	NA
T1658A_20052010_D1_D2	1658	2	1.8	M	MZ	22	643090.3788	5	1913	941	0.089251562	2.255808187	4.020269616	5.855605695	0	37777.9	61044.08	40163.83	45288.42	14883.09	69182.28	0	0	Caesarean	Combo	Y	3	NA	Low	NA	NA	NA	NA
T1659A_17072009_D1_D2	1659	2	1.3	F	MZ	20	544339.0265	4	1668	921	0.065008563	1.931084541	4.238793923	6.396579815	0	66034.68	81473.23	52186.81	15235.48	8620.406	71522.2	0	0	Caesarean	Combo	N	0	Above	High	NA	NA	NA	NA
T1659B_17072009_D1_D2	1659	2	1.3	F	MZ	23	527241.8895	5	1160	841	0.083132007	2.051762349	4.068968566	6.360226803	17804.77	1261.167	157104.2	110823.2	0	952.954	18256.19	0	0	Caesarean	Combo	N	0	Above	High	NA	NA	NA	NA
T1662A_1022010_D1_D2	1662	2	1.7	M	MZ	26	595911.098	5	1583	890	0.08855315	2.379268086	4.251043336	6.741645713	49166.78	11570.08	210088.4	139719.9	8944.819	11507.17	50218.06	0	0	Vaginal	Breast	N	3	Above	High	NA	NA	NA	NA
T1662B_1022010_D1_D2	1662	2	1.7	M	MZ	33	439461.5241	5	1704	1271	0.110706468	2.501947846	4.440811925	6.836055728	34732.52	24707.53	179965.3	121010.4	9889.904	28306.72	54729.08	0	0	Vaginal	Breast	N	3	Above	High	NA	NA	NA	NA
T1664A_26032009_D1_D2	1664	2	1	F	DZ	17	461717.9128	4	1924	1020	0.078130411	1.844265473	3.984036699	6.166914123	10548.53	5875.251	61350.17	42331.93	9949.22	6312.918	20733.05	0	0	Caesarean	Breast	N	0	Above	High	NA	NA	NA	NA
T1664B_26032009_D1_D2	1664	2	1	F	DZ	22	276667.9077	4	1905	714	0.086875408	1.90589769	3.904982903	6.122674012	14125.3	18167.01	46101.18	0	3063.244	19818.13	16038.81	0	0	Caesarean	Breast	N	0	Meet	High	NA	NA	NA	NA
T1669A_26092010_D1_D2	1669	2	1.8	F	MZ	20	126745.5236	5	761	789	0.077949206	2.367064193	3.998424342	6.483497355	0	3052.958	52932.54	34013.6	10018.92	3606.072	24179.81	0	0	Caesarean	Combo	Y	0	NA	High	NA	NA	NA	NA
T1669B_26092010_D1_D2	1669	2	1.8	F	MZ	23	289804.9601	5	1178	896	0.067291449	2.352145696	4.241338804	6.351614814	0	2565.697	37380.33	25626.48	1938.262	2692.304	15384.51	0	0	Caesarean	Combo	Y	0	NA	High	NA	NA	NA	NA
T1023A_30102006_D1_D2	1023	2	2.1	F	MZ	22	180416.6547	4	1585	1115	0.069174766	2.483694887	4.449229265	6.558843975	0	8622.872	164767.3	114555	55063.37	10582.29	64156.89	0	0	Caesarean	Breast	N	1	NA	Low	NA	NA	NA	NA
T1023B_30102006_D1_D2	1023	2	2.1	F	MZ	18	130282.0692	4	726	702	0.071093571	2.014384729	4.402816009	5.760666165	11404.04	7794.735	22325.97	15251.79	4009.746	6853.311	11110.46	0	0	Caesarean	Breast	N	1	NA	Low	NA	NA	NA	NA
T1028A_3102006_D1_D2	1028	2	1.7	M	OSDZ	23	143473.7227	5	1471	432	0.106554018	2.52047809	3.909425791	6.375465465	5066.593	4977.786	25809.58	17105.99	6972.459	5235.745	11332.96	0	1674.196	Caesarean	Bottle	N	1	Below	High	NA	NA	NA	NA
T1028B_3102006_D1_D2	1028	2	1.7	F	OSDZ	23	225223.6044	5	2106	891	0.06708786	2.352685855	4.390474857	6.912282612	7290.152	5492.166	51043.84	33232.55	1760.934	683.7645	18914.81	0	0	Caesarean	Bottle	N	1	Below	High	NA	NA	NA	NA
T1051A_15052006_D1_D2	1051	2	1.6	F	DZ	13	170086.7673	5	1136	424	0.072632191	1.686942801	3.859681869	6.041902793	28788.25	17242.37	52973.5	36124.31	13840.18	10662.16	28157.59	0	0	Caesarean	Combo	Y	0	Meet	High	NA	NA	NA	NA
T1051B_15052006_D1_D2	1051	2	1.6	F	DZ	23	159697.9757	5	1502	558	0.092725697	2.252395332	4.495385527	6.237627599	50504.06	34924.68	60863.78	39734.1	40600.86	23360.19	104215	0	9710.217	Caesarean	Combo	Y	0	Meet	High	NA	NA	NA	NA
T1056A_07032007_D1_D2	1056	2	2.1	M	MZ	19	416732.7852	5	2674	1281	0.078750796	2.410802592	4.183284282	6.745021508	26990.13	63866.21	85569.07	60074.17	13968.23	65644.45	60805.94	0	6146.336	Caesarean	Breast	Y	1	Below	High	NA	NA	NA	NA
T1056B_07032007_D1_D2	1056	2	2.1	M	MZ	18	556181.0603	5	2523	1516	0.067233517	2.22121583	4.389454635	6.726103991	104951.6	38461.22	123046.6	79733.69	31663.25	28977.18	70204.13	0	0	Caesarean	Breast	Y	1	Meet	High	NA	NA	NA	NA
T1066A_2032007_D1_D2	1066	2	1.9	M	OSDZ	21	93424.03196	5	2407	786	0.0580449	2.36724061	4.541319957	6.804135175	67707.81	28852.69	116599	74605.47	16711.98	25168.2	62949.23	0	0	Vaginal	Bottle	N	3	Below	Low	NA	NA	NA	NA
T1066B_2032007_D1_D2	1066	2	1.9	F	OSDZ	21	351516.4108	5	2889	980	0.061229979	2.109160989	4.128850967	6.847923726	0	11280.27	60240.42	41219.53	32886.54	6319.35	55579.88	134.7278	0	Vaginal	Bottle	N	3	Below	Low	NA	NA	NA	NA
T1121A_21092006_D1_D2	1121	2	1.3	F	OSDZ	15	636096.3793	4	2301	853	0.057790562	1.967948053	4.377637058	6.469844683	6830.253	5111.876	58448	38396.63	21021.23	4824.024	33392.83	0	0	Caesarean	Combo	N	1	NA	High	NA	NA	NA	NA
T1121B_21092006_D1_D2	1121	2	1.3	M	OSDZ	16	152747.3566	5	1225	714	0.07190501	2.067942046	4.055050194	6.050551057	0	24322.93	102498	63520.36	3879.999	24687.16	48726.67	0	0	Caesarean	Combo	N	1	NA	High	NA	NA	NA	NA
T1135A_9052007_D1_D2	1135	2	1.9	F	MZ	18	466974.6384	5	1771	1066	0.093255234	2.313285378	4.035764175	5.907123995	8310.85	35580.63	104616.2	62576.6	3186.479	37601.24	59376.11	0	0	Caesarean	Combo	Y	0	Below	High	NA	NA	NA	NA
T1135B_9052007_D1_D2	1135	2	1.9	F	MZ	25	425044.7014	5	1558	1106	0.111556563	2.492642202	3.766652228	6.418432357	12511.02	17138.08	62878.38	44363.4	4182.119	15543.35	18634	0	0	Caesarean	Combo	Y	0	Below	High	NA	NA	NA	NA
T1166A_29062007_D1_D2	1166	2	1.9	F	DZ	27	145422.8798	5	714	850	0.091596813	1.879380005	4.286805498	5.964935555	11525.72	2709.714	72941.22	48979.61	7402.945	1522.945	26722.37	0	0	Vaginal	N/A	NA	1	Above	Low	NA	NA	NA	NA
T1166B_29062007_D1_D2	1166	2	1.9	F	DZ	34	231635.3371	5	1729	1222	0.063781838	2.819432151	4.734937397	6.718263985	18122.94	17894.1	42299.82	27613.83	2219.902	19336.65	10097.63	0	0	Vaginal	N/A	NA	1	Above	Low	NA	NA	NA	NA
T1183A_11032008_D1_D2	1183	2	2.3	F	MZ	20	515549.5484	5	1214	994	0.076137673	2.113982453	3.969144372	6.577531765	56342.41	64037.79	85797.42	55565.87	5902.66	63111.68	32632.13	0	0	Caesarean	Breast	Y	1	NA	Low	NA	NA	NA	NA
T1183B_11032008_D1_D2	1183	2	2.3	F	MZ	19	522424.6738	5	1597	893	0.085317059	2.359456282	3.77021208	6.498565553	28379.01	10146.87	212857.4	142478.9	2911.026	8951.46	82475.31	0	0	Caesarean	Breast	Y	1	NA	Low	NA	NA	NA	NA
T1215A_31052007_D1_D2	1215	2	1.8	M	DZ	20	153071.9285	4	1861	878	0.115848966	2.231569925	3.843366785	6.53975389	36170.69	1215.446	233280.6	153389.2	9016.462	9301.086	69787.77	0	0	Caesarean	Combo	N	1	Below	Low	NA	NA	NA	NA
T1215B_31052007_D1_D2	1215	2	1.8	M	DZ	19	232987.73	5	2219	768	0.073839706	2.379021723	3.866334796	6.684542394	4908.483	2423.42	40020.94	25525.84	2780.076	0	9564.097	0	0	Caesarean	Combo	N	1	Below	Low	NA	NA	NA	NA
T1230A_14032007_D1_D2	1230	2	1.2	F	MZ	28	390118.1732	5	2258	1283	0.086069868	2.416137039	4.126061763	6.443459103	20161.07	4042.488	54148.92	35826.72	5046.034	452.8376	22893.06	11.55875	0	Caesarean	Combo	Y	1	Below	Low	NA	NA	NA	NA
T1230B_14032007_D1_D2	1230	2	1.2	F	MZ	25	237981.7513	5	1674	913	0.098516557	2.338709722	3.908403959	6.479620534	0	1154.887	9588.405	6447.901	1541.983	627.2687	3417.845	0	0	Caesarean	Combo	Y	1	Below	Low	NA	NA	NA	NA
T1247A_6082007_D1_D2	1247	2	1.4	M	OSDZ	21	441029.3682	4	1554	927	0.092563334	2.2744736	3.921755346	6.745831268	0	2492.088	11640.88	7960.235	1363.145	1116.496	6479.022	0	0	Caesarean	Breast	N	2	Below	Low	NA	NA	NA	NA
T1247B_6082007_D1_D2	1247	2	1.4	F	OSDZ	9	53497.42697	4	1299	224	0.138524065	0.677314198	3.338261207	5.557346183	24807.97	10157.63	31454.08	18824.84	0	8223.029	7699.866	0	0	Caesarean	Breast	Y	2	Below	Low	NA	NA	NA	NA
T1261A_7082007_D1_D2	1261	2	1.4	F	DZ	23	264532.4573	4	2262	1020	0.08861258	2.312761868	4.208430438	6.581201594	15173.66	1507.844	12679.89	7735.944	1189.359	749.6569	2979.817	0	0	Caesarean	Combo	Y	0	Below	High	NA	NA	NA	NA
T1261B_7082007_D1_D2	1261	2	1.4	F	DZ	20	784912.2172	4	2178	1277	0.073722415	1.914469792	4.311205896	6.23211511	0	1777.14	5657.058	2139.017	473.4314	0	1107.093	0	0	Caesarean	Combo	Y	0	Below	High	NA	NA	NA	NA
T1284A_28062007_D1_D2	1284	2	1.1	F	OSDZ	11	212635.6827	4	1205	407	0.08114165	1.674418922	3.92175687	5.872138963	1989.516	2044.274	9465.323	6233.387	1019.19	2033.774	4669.527	0	0	Caesarean	Combo	N	1	Above	High	NA	NA	NA	NA
T1284B_28062007_D1_D2	1284	2	1.1	M	OSDZ	10	423277.5597	4	2188	572	0.070237788	1.618893119	3.805885075	6.161826017	38218.43	13409.48	244393.6	179289.1	32386.4	10125.57	35406.88	0	1636.371	Caesarean	Combo	N	1	Above	High	NA	NA	NA	NA
T1291A_16032008_D1_D2	1291	2	1.9	F	OSDZ	28	315937.2059	4	1628	1450	0.099193872	2.538346343	4.527894128	6.756219671	72785.85	26952.73	191755.5	126066.8	28293.28	32717.52	52034.92	0	0	Caesarean	Breast	Y	0	NA	High	NA	NA	NA	NA
T1291B_16032008_D1_D2	1291	2	1.9	M	OSDZ	32	338950.1672	5	1668	1674	0.100931646	2.563213114	4.373125062	7.03455513	56764.73	4805.788	81149.02	54532.64	2701.803	1733.573	22778.67	0	0	Caesarean	Breast	Y	0	NA	High	NA	NA	NA	NA
T1366A_10122007_D1_D2	1366	2	1.3	F	MZ	15	331657.8828	4	2031	784	0.086798331	2.149387566	4.265548424	6.426516694	5790.391	425.8567	26697.15	18163.43	1484.02	334.8328	12545.79	0	0	Caesarean	Combo	Y	0	NA	High	NA	NA	NA	NA
T1366B_10122007_D1_D2	1366	2	1.3	F	MZ	24	320063.3172	4	1576	955	0.105297345	2.37273999	4.444681193	6.322919882	18392.57	916.0429	21658.29	13288.03	1343.479	5014.719	10253.63	0	0	Caesarean	Combo	Y	0	NA	High	NA	NA	NA	NA
T1389A_23072007_D1_D2	1389	2	1.7	F	OSDZ	23	502428.1644	5	2052	1056	0.06232736	2.346479034	4.421692405	6.903523583	23544.89	33811.18	122747.8	81814.45	11046.34	35813.22	29136.46	0	0	Caesarean	Combo	N	1	Above	Low	NA	NA	NA	NA
T1389B_23072007_D1_D2	1389	2	1.7	M	OSDZ	17	635919.1127	4	1557	925	0.039242858	1.875257931	4.509262285	6.836273099	79753.03	21802.99	202866.7	130235.2	25459.33	15057.49	74107.6	0	0	Caesarean	Combo	N	1	Above	Low	NA	NA	NA	NA
T1393A_3102007_D1_D2	1393	2	1.8	F	MZ	20	221332.4053	5	1332	728	0.071641749	2.418157891	4.041261286	6.531471491	8347.087	2544.639	112469.5	73591.63	31809.82	2990.234	43426.82	0	0	Caesarean	Combo	N	0	Below	High	NA	NA	NA	NA
T1393B_3102007_D1_D2	1393	2	1.8	F	MZ	21	431203.9716	5	2503	865	0.061665306	2.43021282	4.296479147	6.812095199	7051.681	6797.131	380487.3	261169.9	3714.581	3650.216	83910.02	0	0	Caesarean	Combo	Y	0	Meet	High	NA	NA	NA	NA
T1416A_20112007_D1_D2	1416	2	1.1	M	OSDZ	13	675428.5802	4	2275	673	0.113757452	1.683527204	3.582168111	5.516561578	18512.8	2105.242	211918.2	146043.8	28264.5	545.6189	31408.46	0	0	Caesarean	Combo	Y	0	Below	Low	NA	NA	NA	NA
T1416B_20112007_D1_D2	1416	2	1.1	F	OSDZ	19	744610.2833	4	2256	801	0.082979288	2.131948179	3.938896518	5.782521535	20659.04	7942.479	51773.14	34022.45	5770.498	8043.283	23307.14	0	0	Caesarean	Combo	Y	0	Below	Low	NA	NA	NA	NA
T1447A_4082008_D1_D2	1447	2	1.9	F	DZ	33	177745.9534	5	2616	1881	0.074264419	2.753246737	4.892638817	7.347206223	25000.77	20017.83	126857.7	96361.87	16227.84	17273.65	55019.56	0	0	Caesarean	Combo	N	3	NA	Low	NA	NA	NA	NA
T1447B_4082008_D1_D2	1447	2	1.9	F	DZ	19	491158.0093	5	2920	1071	0.068264045	1.964958799	4.436578979	6.65138708	6382.195	4386.443	29368.78	19585.46	2524.385	5102.415	12426.93	0	0	Caesarean	Combo	N	3	NA	Low	NA	NA	NA	NA
T1459A_14112007_D1_D2	1459	2	1.4	M	MZ	27	247798.3036	5	928	1031	0.067161055	2.405931801	4.004159871	6.887290553	10195.62	11378.93	105189.4	73819.41	16811.6	11460.57	39019.01	0	0	Vaginal	Combo	Y	1	NA	High	NA	NA	NA	NA
T1459B_14112007_D1_D2	1459	2	1.4	M	MZ	29	324276.8769	5	1016	1226	0.083420174	2.64129437	4.172915941	6.969441009	6192.815	2316.471	74278.65	49563.15	18836.53	0	28321.09	0	0	Vaginal	Combo	Y	1	NA	High	NA	NA	NA	NA
T1512A_14042008_D1_D2	1512	2	1.9	F	MZ	23	278892.8175	4	2381	1207	0.082150348	2.524481307	4.401302357	6.883655672	6408.977	5389.379	51255.53	32509.18	9621.465	3139.473	16426.24	0	889.1514	Caesarean	Breast	N	0	NA	High	NA	NA	NA	NA
T1512B_14042008_D1_D2	1512	2	1.9	F	MZ	23	393999.3765	4	1438	1334	0.084710347	2.06773896	4.210820868	6.807842156	714.1564	3955.17	5733.569	3375.931	462.3172	1473.513	2495.631	0	0	Caesarean	Breast	Y	0	NA	High	NA	NA	NA	NA
T1567A_26112007_D1_D2	1567	2	1.1	F	MZ	14	227156.0133	4	352	75	0.193819317	2.020744215	2.082842084	5.10795633	592.6957	1476.654	4323.707	3466.372	663.9299	1275.831	2585.472	0	2847.89	Caesarean	Combo	Y	0	Above	High	NA	NA	NA	NA
T1567B_26112007_D1_D2	1567	2	1.1	F	MZ	18	326502.3972	5	522	123	0.230557042	2.282571758	1.916910842	5.398597179	7717.886	884.3495	59055.78	41076.66	6004.893	819.0075	32971.45	0	1339.155	Caesarean	Combo	Y	0	Above	High	NA	NA	NA	NA
T1593A_13052008_D1_D2	1593	2	1.4	F	DZ	19	604586.6216	5	2514	881	0.092530927	1.746570214	4.070313213	6.124805746	5057.79	3316.517	42799.71	35352.5	8777.111	3112.392	23534.33	0	4514.708	Caesarean	Combo	Y	0	Below	Low	NA	NA	NA	NA
T1593B_13052008_D1_D2	1593	2	1.4	F	DZ	22	660648.2448	5	2353	1005	0.062462636	2.258488791	4.267868337	6.721402284	4314.318	5149.998	12264.86	0	1248.413	4443.71	9468.348	0	0	Caesarean	Combo	Y	0	Below	Low	NA	NA	NA	NA
T1594A_4072008_D1_D2	1594	2	1.4	F	DZ	25	429040.3901	5	2263	1763	0.084979107	2.439095847	4.216925545	6.962923086	6867.774	4201.882	34895.23	23077.59	6321.443	3990.916	18304.14	0	0	Caesarean	Combo	Y	1	NA	Low	NA	NA	NA	NA
T1594B_4072008_D1_D2	1594	2	1.4	F	DZ	23	219810.383	5	1262	893	0.128569907	2.411347559	3.635907285	5.807508171	18774.23	7143.781	150153.9	110652.6	36636.09	0	116203.7	0	0	Caesarean	Combo	Y	1	NA	Low	NA	NA	NA	NA
T1602A_28032008_D1_D2	1602	2	1.1	F	OSDZ	31	140536.4211	5	862	777	0.072841528	2.603119171	3.945386249	6.097191554	22013.09	3834.852	197628.6	129495.5	26326.06	2363.248	88922.93	0	0	Caesarean	Combo	Y	1	Below	High	NA	NA	NA	NA
T1602B_28032008_D1_D2	1602	2	1.1	M	OSDZ	26	561370.5057	5	1324	799	0.071860504	2.551978836	3.999894738	6.496883478	11421.92	1589.019	176877.9	120010.8	12180.31	1514.495	71141.5	0	0	Caesarean	Combo	Y	1	Below	High	NA	NA	NA	NA
T1636A_8072008_D1_D2	1636	2	1.3	M	DZ	20	149220.7872	4	1504	587	0.082658902	2.283321725	4.597224396	6.554424983	29516.59	16047.06	79552.75	52913.71	4704.505	12599.07	38860.13	0	0	Caesarean	Combo	Y	2	Meet	High	NA	NA	NA	NA
T1636B_8072008_D1_D2	1636	2	1.3	M	DZ	23	375813.0792	5	1471	651	0.087997184	2.382467163	4.128564268	5.908684362	12070.23	8066.598	65954.85	48231.01	13149.81	583.2491	37919.3	0	0	Caesarean	Combo	Y	2	Meet	High	NA	NA	NA	NA
T1653A_14052009_D1_D2	1653	2	1.2	F	MZ	42	282217.8163	5	3000	1312	0.102416027	2.504706025	4.232745382	6.471163879	0	22995.33	163251.6	114065.3	29564.93	23439.28	65114.95	0	0	Caesarean	Combo	N	0	Below	High	NA	NA	NA	NA
T1653B_14052009_D1_D2	1653	2	1.2	F	MZ	29	361529.4855	5	1966	1090	0.09136693	2.199677873	4.12676023	5.971958326	4357.692	2410.627	92270.29	63702.99	12417.01	2243.11	38046.09	0	0	Caesarean	Combo	Y	0	Below	High	NA	NA	NA	NA
T1657A_30092010_D1_D2	1657	2	2.6	M	MZ	32	219120.764	5	961	666	0.075630518	2.717701927	4.197773212	6.276476969	2763.091	2993.069	25386.85	18158.56	4706.916	2366.159	11560.52	0	495.2982	Caesarean	Combo	Y	0	NA	Low	NA	NA	NA	NA
T1657B_30092010_D1_D2	1657	2	2.6	M	MZ	30	229868.236	4	1185	653	0.065441386	2.85928043	4.130090069	6.51278238	8958.483	8288.529	60200.51	39195.02	3880.514	10685.39	11492.33	0	1299.912	Caesarean	Combo	Y	0	NA	Low	NA	NA	NA	NA
T1671A_15122010_D1_D2	1671	2	1.2	F	MZ	27	268000.4786	4	2547	1213	0.10559635	2.715047419	4.398626362	7.078169124	34387.65	17158.96	45459.06	33400.42	4802.222	15749.68	9678.229	0	1290.187	Caesarean	Bottle	Y	0	Below	Low	NA	NA	NA	NA
T1671B_15122010_D1_D2	1671	2	1.2	F	MZ	23	535086.6492	6	2170	1041	0.069841773	2.255621414	4.189733505	6.783571109	23624.93	31086.39	166104.4	113743.5	25484.03	28000.15	22972.3	0	3186.261	Caesarean	Bottle	Y	0	Below	Low	NA	NA	NA	NA
T1001A_14042014_Q2_Q3	1001	3	10.5	F	DZ	20	309798.143	5	3216	1364	0.044707997	2.353200887	4.628017885	7.301251799	0	0	51842.87	33957.87	16730.39	12983.44	38183.17	0	0	Caesarean	Combo	N	0	Meet	Low	CF	Nil	0	No
T1001B_14042014_Q2_Q3	1001	3	10.5	F	DZ	17	593593.0444	4	1049	750	0.060887143	2.1820408	4.133052398	6.377291465	0	35391.2	139661.9	93783.03	86445.43	28527.4	101538.7	0	0	Caesarean	Combo	N	0	Meet	Low	CF	Nil	0	No
T1002A_14042014_Q2_Q3	1002	3	10.5	M	MZ	14	350021.7033	4	701	563	0.077149551	2.008555404	3.818252093	6.281272492	689.1416	94872.71	25639.59	15904.43	19862.64	95979.72	30156.66	0	0	Caesarean	Combo	N	1	Below	Low	CF	Nil	0	No
T1006A_16042014_Q2_Q3	1006	3	9.5	F	DZ	21	567468.1475	5	705	765	0.062297953	2.614530405	4.093094301	6.557541323	0	56416.45	40264.39	19480.12	53308.68	43287.33	70679.87	0	0	Caesarean	Combo	N	0	Above	High	CF	Nil	0	No
T1006B_16042014_Q2_Q3	1006	3	9.5	F	DZ	23	630748.4904	5	1623	680	0.064407911	2.556788705	4.225879486	6.563657024	0	68472.05	141212.3	91017.43	18587.55	28316.75	33782.63	0	11926.54	Caesarean	Combo	N	0	Above	High	CF	Nil	0	No
T1011A_9042015_Q2_Q3	1011	3	10.6	M	MZ	13	347039.3546	5	2565	910	0.037252827	1.868934726	4.25436583	7.002924543	0	10959.7	10613.51	7920.015	1608.899	3071.478	4387.877	0	0	Caesarean	Combo	Y	0	Above	Low	CF	Nil	0	No
T1011B_9042015_Q2_Q3	1011	3	10.6	M	MZ	12	407886.0576	5	1879	826	0.038626396	1.896790398	4.282028661	6.785353227	0	67920.06	43418.32	27469.75	2079.002	2928.771	9071.856	0	0	Caesarean	Combo	Y	0	Above	Low	CF	Nil	0	Yes
T1013A_03102014_Q2_Q3	1013	3	10.1	M	MZ	12	325002.0207	4	1784	629	0.035342725	1.792506183	4.183283346	6.553827473	0	6817.744	33803.48	19838.36	7237.258	0	9262.958	0	0	Caesarean	Combo	N	2	Below	Low	CF	Nil	0	No
T1013B_03102014_Q2_Q3	1013	3	10.1	M	MZ	14	410016.4202	4	1520	426	0.040603469	2.257052566	4.057875257	6.290982102	0	35369.18	55559.09	39756.53	43134.42	4734.884	75938.25	0	0	Caesarean	Combo	Y	2	Below	Low	CF	Nil	0	No
T1016A_03102014_Q2_Q3	1016	3	10	M	OSDZ	12	223146.8894	4	2143	1038	0.0288635	1.882098206	4.492916934	7.037446	0	12085.58	20423.62	17172.12	4015.795	0	8806.695	0	0	Caesarean	Breast	Y	0	Meet	High	CF	Nil	0	No
T1016B_03102014_Q2_Q3	1016	3	10	F	OSDZ	19	374349.1022	4	3032	881	0.044170769	2.245919432	4.383344649	6.972284562	0	58786.36	37727.16	23344.32	1467.92	1142.962	24990.48	154.0192	0	Caesarean	Breast	Y	0	Above	High	CF	Nil	0	No
T1018A_15042014_Q2_Q3	1018	3	9.5	M	OSDZ	23	390420.1987	5	1625	1276	0.045013047	2.741760719	4.583294397	7.063362206	0	50039.57	33618.87	22280.87	18188.47	58676.29	27866.89	0	17499.73	Vaginal	Combo	N	2	NA	Low	CA	Enamel	1	No
T1018B_15042014_Q2_Q3	1018	3	9.5	F	OSDZ	18	391798.4094	5	1999	913	0.056132801	2.263380431	4.336039243	6.943493435	0	55961.96	86176.21	59703.3	4741.651	21285.83	57418.76	0	0	Vaginal	Combo	N	2	NA	Low	CF	Nil	0	No
T1026A_03102014_Q2_Q3	1026	3	9.7	F	DZ	14	464694.801	4	2373	620	0.055009697	2.137358274	4.106709935	6.786248667	0	7611.281	89515.6	64998.99	42022.15	3410.154	57932.62	0	0	Vaginal	N/A	N	2	Below	Low	CF	Nil	0	No
T1026B_03102014_Q2_Q3	1026	3	9.7	F	DZ	9	280990.4156	4	1197	242	0.046028998	2.017251838	3.80875787	5.432432456	0	3359.623	47339.43	30101.93	11281.46	4529.154	31179.71	0	0	Vaginal	N/A	N	2	Below	Low	CF	Nil	0	No
T1044A_15072014_Q2_Q3	1044	3	9.3	F	DZ	12	633615.6665	4	2515	775	0.035723138	1.974466517	4.391391948	6.808605614	0	17286.78	147228.3	88807.59	25612.99	0	34514.92	0	0	Caesarean	Breast	N	1	Below	High	CF	Nil	0	No
T1044B_15072014_Q2_Q3	1044	3	9.3	F	DZ	11	248635.2702	4	2704	947	0.031149067	1.848572431	4.351655033	7.030327283	0	18560.82	68074.46	51285.65	0	0	20362.31	0	0	Caesarean	Breast	N	1	Below	High	CF	Nil	0	No
T1049A_15042014_Q2_Q3	1049	3	9	M	MZ	15	229879.9439	4	3280	1717	0.040905691	2.335138569	4.557809678	7.476853435	0	76712.93	47690.48	32679.84	27159.59	9560.652	34961.22	0	0	Caesarean	Bottle	N	1	Below	High	CF	Nil	0	No
T1049B_15042014_Q2_Q3	1049	3	9	M	MZ	21	544998.2955	4	2258	1249	0.039611091	2.129467293	4.575673922	6.913700359	0	51881.12	17675.06	13380.55	7604.001	19246.77	15588.5	0	0	Caesarean	Bottle	N	1	Below	High	CF	Nil	0	No
T1055A_29092014_Q2_Q3	1055	3	9.8	F	OSDZ	11	198762.6402	5	1887	726	0.036064059	2.067014446	4.447298073	6.599336865	0	27855.06	177155.4	104286.6	79424.07	0	111347.4	0	13993.05	Caesarean	Combo	N	0	Below	High	CA	Dentine	5	Yes
T1055B_29092014_Q2_Q3	1055	3	9.8	M	OSDZ	10	429638.0978	4	1838	487	0.033638638	1.989814579	4.054801156	6.657800783	0	13656.84	33138.87	0	22994.94	5680.29	26201.67	0	0	Caesarean	Combo	N	0	Below	High	CA	Enamel	3	No
T1060A_16042014_Q2_Q3	1060	3	9	M	DZ	16	380466.6391	5	2085	1287	0.046641791	2.344628233	4.471959697	6.946654603	0	20391.81	28846.28	14639.65	14190.88	32189.66	26581.68	63.58382	0	Caesarean	Breast	N	1	NA	High	CF	Nil	0	Yes
T1060B_16042014_Q2_Q3	1060	3	9	M	DZ	13	362022.6593	4	1901	1190	0.041814363	2.093661081	4.520820796	6.952454356	2633.293	31703.62	158009.9	108384.9	8494.874	15491.91	76195.33	381.1587	0	Caesarean	Breast	N	1	NA	High	CA	Enamel	3	No
T1062A_30092014_Q2_Q3	1062	3	10.3	F	MZ	15	212401.5128	4	3009	1065	0.033413658	2.335145373	4.265102434	7.270443973	0	2275.884	29674.85	20654.19	43583.16	4808.566	75297.99	0	0	Caesarean	Combo	Y	0	NA	Low	CA	Dentine	6	Yes
T1062B_30092014_Q2_Q3	1062	3	10.3	F	MZ	16	333971.19	4	2916	1004	0.031090309	2.210039682	4.413256139	7.257107717	0	12697.4	52369.49	26027.12	22192.66	2299.664	30865.37	0	0	Caesarean	Combo	Y	0	NA	Low	CA	Dentine	5	No
T1071A_01102014_Q2_Q3	1071	3	9.8	F	MZ	11	481302.4207	4	1683	692	0.031361965	2.062776927	4.394379628	6.577370272	0	12403.92	136926.6	83033.11	26294.3	0	45569.48	0	0	Vaginal	Combo	N	0	Below	High	CF	Nil	0	No
T1071B_01102014_Q2_Q3	1071	3	9.8	F	MZ	14	408138.1232	4	1562	725	0.04078832	2.197484499	4.379437797	6.445309154	0	29593.7	11090.84	6391.828	3197.075	1308.216	5606.892	0	0	Vaginal	Combo	N	0	Below	High	CF	Nil	0	Yes
T1074A_15042014_Q2_Q3	1074	3	9.1	F	OSDZ	14	90577.66542	4	2190	1413	0.05162172	2.131128102	4.632039019	7.139973625	0	89331.39	44179.28	33548.88	3623.622	0	6618.224	0	12802.68	Caesarean	Combo	Y	1	Below	High	CF	Nil	0	No
T1074B_15042014_Q2_Q3	1074	3	9.1	M	OSDZ	11	265935.2713	4	2354	1227	0.029577048	1.722756802	4.593942602	7.007531554	0	53292.92	37828.97	24937	45421.15	20494.36	70201.91	0	0	Caesarean	Combo	N	1	Below	High	CA	Enamel	2	Yes
T1087A_03102014_Q2_Q3	1087	3	9.6	F	MZ	6	382971.9711	2	2009	545	0.022946461	0.680000805	4.179457654	6.570190743	0	93401.54	40174.22	27546.13	22755.83	71321.63	43840.64	0	0	Vaginal	Breast	Y	3	Below	High	CF	Nil	0	No
T1087B_03102014_Q2_Q3	1087	3	9.6	F	MZ	5	105708.5726	3	2088	528	0.03067888	0.9107157	4.196373001	5.99919516	0	19908.21	28580.8	19507.7	14431.26	6533.065	20766.17	0	0	Vaginal	Breast	N	3	Below	High	CF	Nil	0	No
T1117A_14042014_Q2_Q3	1117	3	8.8	M	DZ	16	359460.904	4	949	939	0.049510006	1.816834612	4.452795803	6.156729769	0	44687.31	35117.19	22707.86	7469.744	10596.79	24514.02	0	0	Vaginal	Combo	N	1	Above	High	CA	Enamel	1	No
T1117B_14042014_Q2_Q3	1117	3	8.8	M	DZ	16	424543.0344	4	1607	887	0.045585085	2.356514268	4.477342053	6.796523278	0	41662.74	14609.16	11422.18	0	0	0	0	0	Vaginal	Combo	Y	1	Meet	High	CF	Nil	0	No
T1123A_8042015_Q2_Q3	1123	3	9.7	M	DZ	15	287857.1347	4	2809	1134	0.039452098	1.992983251	4.421968742	7.038697541	0	75218.47	17290.9	9412.502	12507.45	2741.422	17993.29	0	0	Caesarean	Combo	N	1	Below	High	CA	Enamel	1	No
T1123B_8042015_Q2_Q3	1123	3	9.7	M	DZ	17	252352.4245	4	2882	1163	0.034419335	2.193694522	4.443377477	7.308331107	0	68280.44	53354.84	39496.5	15480.12	6668.479	29768.88	0	0	Caesarean	Combo	N	1	Below	High	CF	Nil	0	No
T1136B_02102014_Q2_Q3	1136	3	9.2	F	OSDZ	14	296981.2999	5	2654	655	0.053286779	2.320759785	4.260717048	6.894565904	0	89442.14	42222.3	27324.99	1714.883	8057.332	20837.92	0	0	Caesarean	Combo	Y	0	Above	Low	CA	Dentine	6	No
T1185A_02102014_Q2_Q3	1185	3	9	F	DZ	13	334251.8884	4	2275	800	0.038776668	2.217077296	4.485152724	6.815016181	0	9112.859	15768.43	10452.61	3533.057	0	25609.82	0	0	Caesarean	Combo	N	0	NA	High	CA	Dentine	5	Yes
T1185B_02102014_Q2_Q3	1185	3	9	F	DZ	12	234666.5849	4	2364	773	0.048433492	2.333086621	4.454858269	7.11836967	0	90617.09	23463.6	14706.06	6824.962	0	21315.78	0	0	Caesarean	Combo	N	0	NA	High	CF	Nil	0	Yes
T1190A_01102014_Q2_Q3	1190	3	8.7	F	MZ	13	288837.611	5	2279	808	0.033627779	2.236609946	4.501731679	7.038403978	0	0	0	0	0	0	0	0	0	Caesarean	Bottle	N	1	Above	High	CF	Nil	0	No
T1190B_01102014_Q2_Q3	1190	3	8.7	F	MZ	11	274647.3922	4	2165	878	0.032789878	2.206338223	4.37472696	7.002149443	0	0	0	0	4696.972	0	3255.684	0	0	Caesarean	Bottle	N	1	Below	High	CF	Nil	0	No
T1192A_9042015_Q2_Q3	1192	3	9.5	F	MZ	9	323510.1647	4	2171	744	0.047080979	1.973389023	4.228978048	6.825261433	0	7878.004	13242.81	9761.834	59057.68	5774.08	157738.5	0	0	Vaginal	Combo	Y	1	Above	High	CA	Dentine	4	No
T1192B_9042015_Q2_Q3	1192	3	9.5	F	MZ	11	313194.4116	4	1996	852	0.046115889	2.152335331	4.47242733	6.84544678	0	75418.43	63538.45	39351.43	17767.92	45734.68	34867.34	0	0	Vaginal	Combo	Y	1	Above	High	CA	Enamel	1	No
T1198B_15072014_Q2_Q3	1198	3	8.8	F	OSDZ	15	522657.5596	5	3223	1137	0.036007847	1.856626752	4.409310926	6.942680269	0	20542.36	20014.36	12694.44	43212.51	6544.198	67065.93	0	0	Caesarean	Combo	N	1	NA	Low	CF	Nil	0	No
T1229A_16042014_Q2_Q3	1229	3	8.3	F	MZ	11	304969.9469	4	2638	1372	0.038106731	2.068828902	4.548552646	7.396444232	0	26329.79	8179.257	7608.7	11091.28	0	25164.27	0	0	Caesarean	Combo	N	0	NA	Low	CF	Nil	0	No
T1229B_16042014_Q2_Q3	1229	3	8.3	F	MZ	16	302143.6969	4	2281	1363	0.047996426	2.182965636	4.621031299	6.95332267	0	67356.81	12588.89	8913.166	0	712.1947	3414.788	0	0	Caesarean	Combo	N	0	NA	Low	CF	Nil	0	No
T1236A_15042014_Q2_Q3	1236	3	8.2	M	OSDZ	19	398995.4902	5	1461	765	0.035824603	2.245423931	4.226061834	6.76976227	0	42253.09	13878.49	9783.773	9634.607	1979.875	14703.5	76.58459	4038.709	Vaginal	Combo	N	1	Below	High	CF	Nil	0	No
T1236B_15042014_Q2_Q3	1236	3	8.2	F	OSDZ	17	331851.7751	5	2010	1052	0.046676062	2.051266864	4.284007346	6.847850826	0	19153.11	7063.834	4787.907	15225.27	0	24260.44	0	0	Vaginal	Combo	N	1	Above	High	CF	Nil	0	No
T1246A_14042014_Q2_Q3	1246	3	8.1	M	OSDZ	19	314648.8514	4	2404	1028	0.033840466	2.460344356	4.625154134	6.952912211	36962.92	5183.941	9694.561	7680.297	18177.97	0	31811.98	0	0	Caesarean	Breast	Y	2	Meet	High	CF	Nil	0	No
T1246B_14042014_Q2_Q3	1246	3	8.1	F	OSDZ	18	494907.2123	4	1938	1073	0.040029686	2.467315178	4.328527082	6.983966727	0	34070.67	37893.46	24760.57	7947.57	0	22160.9	0	0	Caesarean	Breast	Y	2	Meet	High	CF	Nil	0	No
T1249A_01102014_Q2_Q3	1249	3	8.6	M	OSDZ	11	168907.1617	4	2017	521	0.033386549	2.200139542	4.131889711	6.4212193	0	35125.52	56308.2	37478.07	1189.381	2455.227	26839.47	0	0	Caesarean	Combo	N	1	Above	High	CF	Nil	0	Yes
T1249B_01102014_Q2_Q3	1249	3	8.6	F	OSDZ	9	369771.3102	4	1262	316	0.049363496	2.122931646	3.752746206	5.465619078	0	43199	36460.08	22024.92	6574.584	2218.997	26750.16	0	0	Caesarean	Combo	N	1	Above	High	CF	Nil	0	No
T1270A_8042015_Q2_Q3	1270	3	9.4	M	OSDZ	13	477813.4295	4	1654	667	0.034604785	2.153970825	4.383739183	6.675861512	0	1655.125	23504.35	18155.56	2429.625	1987.093	29070.6	0	0	Vaginal	Combo	N	1	NA	High	CA	Enamel	3	No
T1270B_8042015_Q2_Q3	1270	3	9.4	F	OSDZ	14	329254.7905	4	2458	794	0.030793178	2.316784424	4.391065732	7.194390957	0	3372.732	25761.57	17546.57	16546.44	3450.741	29060.99	0	0	Vaginal	Combo	N	1	NA	High	CF	Nil	0	Yes
T1281A_02102014_Q2_Q3	1281	3	8.7	M	MZ	12	662143.4779	5	2808	911	0.034266408	0.728667266	4.512488964	7.057582583	0	33219.83	62309.75	44921.51	11958.93	0	35908.16	0	0	Caesarean	Combo	N	2	Meet	High	CF	Nil	0	No
T1296A_02102014_Q2_Q3	1296	3	8.4	M	DZ	9	234374.6104	4	1964	702	0.023097253	1.748660746	4.363457424	6.405371779	0	20726.74	20901.33	12138.83	11307.1	6622.774	16670.7	0	0	Caesarean	Bottle	N	1	Below	High	CF	Nil	0	No
T1296B_02102014_Q2_Q3	1296	3	8.4	M	DZ	11	329403.0024	4	1566	711	0.035659155	2.131026744	4.246986634	6.557696755	0	29594.98	43415.25	25200.3	14791.27	0	17419.62	0	0	Caesarean	Bottle	Y	1	Below	High	CA	Enamel	2	No
T1297A_01102014_Q2_Q3	1297	3	8.5	M	OSDZ	17	585378.8704	5	1369	469	0.068644512	2.339997192	3.926029895	6.337674291	0	41803.06	12026.01	8501.454	18487.41	0	35131.21	0	0	Caesarean	Combo	N	1	Below	High	CF	Nil	0	No
T1297B_01102014_Q2_Q3	1297	3	8.5	F	OSDZ	12	366280.2298	5	1363	485	0.050264646	2.077425853	4.070499794	6.23102888	0	12970.8	84919.4	59132.57	35344.87	16273.58	50376.62	0	0	Caesarean	Combo	N	1	Above	High	CF	Nil	0	No
T1310A_30092014_Q2_Q3	1310	3	8.6	M	DZ	13	523859.8633	5	2347	782	0.035311644	2.249408693	4.471575764	7.111514182	0	69427.17	38372.44	28122.86	16998.19	21603.37	16349.1	0	0	Caesarean	Bottle	Y	0	NA	High	CA	Enamel	2	No
T1310B_30092014_Q2_Q3	1310	3	8.6	M	DZ	12	205915.7382	4	3166	1002	0.034373261	2.126961864	4.528327983	6.994279749	0	10613.91	168298.5	107846.7	48835.22	2394.01	91294.93	0	878.7228	Caesarean	Bottle	Y	0	NA	High	CF	Nil	0	No
T1317A_15042014_Q2_Q3	1317	3	9.3	F	MZ	13	633379.1864	5	1527	674	0.035447968	1.991428343	4.42478871	6.770489921	0	18475.67	40991.33	29484.71	26764.27	3063.177	42925.72	44.04541	6216.763	Vaginal	Combo	N	1	Below	High	CF	Nil	0	No
T1317B_15042014_Q2_Q3	1317	3	9.3	F	MZ	17	406795.5043	5	1056	571	0.049598925	2.169329178	4.229680819	6.628098475	0	39448.05	22137.89	17814.95	5966.987	43517.93	33845.27	0	0	Vaginal	Combo	N	1	Below	High	CF	Nil	0	No
T1319A_03102014_Q2_Q3	1319	3	8.3	M	MZ	13	237752.8236	4	2037	1092	0.048226134	2.233432523	4.469863761	6.821110899	0	35884.24	49041.27	25755.07	22076.8	14714.91	31152.99	0	0	Caesarean	Combo	Y	1	Meet	High	CA	Enamel	2	No
T1319B_03102014_Q2_Q3	1319	3	8.3	M	MZ	14	294466.9845	4	2368	1180	0.039985855	2.326885101	4.492070485	7.098781353	0	14349.6	54719.79	25592.95	32826.6	0	48055.91	0	0	Caesarean	Combo	Y	1	Meet	High	CA	Enamel	3	No
T1321A_11042015_Q2_Q3	1321	3	8.9	F	DZ	17	333214.9882	4	1901	1123	0.043103942	2.164635524	4.454863388	6.865699105	0	5149.07	113819.2	74688.04	32112.99	0	42263.81	0	0	Caesarean	Combo	Y	0	Below	High	CF	Nil	0	Yes
T1321B_11042015_Q2_Q3	1321	3	8.9	F	DZ	11	381054.0949	4	1632	738	0.03593938	1.639616064	4.215790646	6.600697837	0	7870.881	14677.51	10453.06	7947.889	0	1139.555	0	0	Caesarean	Combo	Y	0	Below	High	CF	Nil	0	No
T1327A_29092014_Q2_Q3	1327	3	8.3	F	DZ/OSDZ/DZ	14	241508.2397	5	2214	765	0.035485321	2.316963465	4.284008925	7.171421011	0	88038.33	29470.49	19098.97	18951.37	4082.407	34832.42	0	0	Caesarean	Bottle	N	1	NA	Low	CF	Nil	0	No
T1327B_29092014_Q2_Q3	1327	3	8.3	F	DZ/OSDZ/DZ	9	201677.1318	4	2101	651	0.038953451	2.070853796	4.040812688	6.801570436	0	79624.41	44127.24	30303.09	1998.532	958.7148	16912.93	0	0	Caesarean	Bottle	N	1	NA	Low	CF	Nil	0	No
T1327C_29092014_Q2_Q3	1327	3	8.3	F	DZ/OSDZ/DZ	14	233902.3279	5	3177	1123	0.037763637	2.095193209	4.231786974	7.207011274	0	24232.75	42183.75	28845.87	4408.923	65675.66	17404.09	0	0	Caesarean	Bottle	N	1	NA	Low	CF	Nil	0	No
T1329A_02102014_Q2_Q3	1329	3	8.3	M	DZ	15	640764.6617	5	1911	696	0.037319121	2.332089735	4.286973744	6.949409806	0	46099.61	64739.83	42732.3	12481.19	39083.33	41912.05	0	0	Caesarean	Combo	N	0	Below	Low	CF	Nil	0	No
T1329B_02102014_Q2_Q3	1329	3	8.3	M	DZ	8	436664.2979	3	1171	252	0.047036689	1.933607479	3.987546131	5.313713301	0	54723.87	59746.85	34126.47	19760.59	2652.73	26712.81	0	0	Caesarean	Combo	N	0	Meet	Low	CF	Nil	0	No
T1337A_16042014_Q2_Q3	1337	3	7.8	M	MZ	15	169077.802	5	1323	525	0.069944151	1.86402696	3.993716172	6.54977879	0	49098.25	36134.74	24918.28	5643.682	0	30411.33	0	13328.46	Vaginal	Combo	N	0	NA	High	CF	Nil	0	No
T1337B_16042014_Q2_Q3	1337	3	7.8	M	MZ	18	288551.592	4	2765	1346	0.041370649	2.475264042	4.61994277	7.133523129	0	7132.005	30179.05	17890.57	10171.92	0	10790.87	0	0	Vaginal	Combo	N	0	NA	High	CA	Enamel	1	No
T1338A_29092014_Q2_Q3	1338	3	8.6	M	MZ	15	356073.4962	5	2479	640	0.03705308	2.277027601	4.060498221	6.90867836	0	33132.56	41880.57	21641.02	33217.46	0	56986.81	0	0	Caesarean	Bottle	Y	0	Below	High	CF	Nil	0	No
T1338B_29092014_Q2_Q3	1338	3	8.6	M	MZ	18	322122.8697	4	2854	1028	0.040246143	2.291650935	4.411423663	7.236803873	0	26970.69	12755.49	11732.14	0	0	8402.248	206.5496	0	Caesarean	Bottle	Y	0	Below	High	CA	Enamel	3	No
T1345A_29092014_Q2_Q3	1345	3	8.6	M	MZ	11	208505.5497	5	2692	749	0.054470505	1.888645351	4.375437543	6.817681224	0	15023.21	22993.63	14281.72	2949.054	0	11959.71	0	0	Vaginal	Combo	Y	0	Below	High	CF	Nil	0	No
T1345B_29092014_Q2_Q3	1345	3	8.6	M	MZ	11	321927.0752	5	2316	563	0.039606832	1.711032396	4.256916402	6.601291311	0	39308.88	109207.8	68492.06	45921.25	3222.265	61375.56	0	0	Vaginal	Combo	Y	0	Below	High	CF	Nil	0	No
T1349A_30092014_Q2_Q3	1349	3	8.6	F	OSDZ	10	156962.633	5	2252	853	0.032440369	2.049958922	4.448478259	7.014184667	0	60230.49	42259.26	32507.5	18623.1	7133.487	24841.55	0	0	Caesarean	Bottle	Y	2	NA	Low	CF	Nil	0	No
T1349B_30092014_Q2_Q3	1349	3	8.6	M	OSDZ	11	453629.5682	4	1895	516	0.034193149	2.146291007	4.35693439	6.4354337	0	17145.19	3789.465	3335.383	0	2904.751	3726.442	75.36628	0	Caesarean	Bottle	Y	2	NA	Low	CF	Nil	0	No
T1351A_03102014_Q2_Q3	1351	3	8.6	M	MZ	21	347938.2378	5	2364	1176	0.038507734	2.471459306	4.510312613	7.195236414	0	32871.75	33295.02	23910.07	17244.6	3346.776	26394.77	0	0	Caesarean	Combo	N	0	NA	High	CA	Dentine	5	Yes
T1351B_03102014_Q2_Q3	1351	3	8.6	M	MZ	19	392149.3926	5	1929	506	0.044817146	2.358851434	4.351098881	6.71941063	0	25882.31	32179.19	19561.47	2690.333	2347.529	3432.86	0	0	Caesarean	Combo	N	0	NA	High	CA	Dentine	6	No
T1357A_14042014_Q2_Q3	1357	3	7.7	F	OSDZ	15	230831.1029	4	657	444	0.077993483	2.011335269	3.673203278	6.033766333	0	6133.698	11820.13	8642.086	11911.4	999.5664	14942.04	0	0	Caesarean	Combo	N	1	NA	High	CF	Nil	0	No
T1357B_14042014_Q2_Q3	1357	3	7.7	M	OSDZ	19	840123.9674	5	1672	1017	0.03627432	2.07535603	4.469726278	6.892152278	0	37627.58	21342.33	14186.72	4157.446	34952.98	21168.31	0	1919.269	Caesarean	Combo	N	1	NA	High	CF	Nil	0	No
T1374A_02102014_Q2_Q3	1374	3	8.2	F	DZ	11	304674.3582	5	1695	613	0.039601145	2.27971809	4.121822735	6.665645275	0	17512.64	16841.55	10250.99	5652.493	0	6681.14	0	0	Vaginal	Combo	Y	2	NA	Low	CF	Nil	0	No
T1374B_02102014_Q2_Q3	1374	3	8.2	F	DZ	14	377037.5111	5	2099	939	0.031157348	2.06759322	4.536741577	7.075969508	0	35084.23	85631.85	58059.82	10498.98	0	16879.19	0	0	Vaginal	Combo	Y	2	NA	Low	CF	Nil	0	Yes
T1394A_30092014_Q2_Q3	1394	3	8.8	M	DZ	16	389092.5032	5	2475	744	0.042701057	2.475263534	4.393027727	7.174710941	0	75444.42	43495.57	26396.85	8687.607	0	29643.85	0	0	Vaginal	Combo	N	0	Meet	High	CF	Nil	0	No
T1397A_29092014_Q2_Q3	1397	3	8.4	M	MZ	9	433218.9117	4	1610	692	0.056886333	1.839424869	4.157040089	6.823335491	0	0	44075.83	30804.94	2912.564	57625.73	21360.57	0	0	Caesarean	Combo	N	1	NA	High	CF	Nil	0	No
T1397B_29092014_Q2_Q3	1397	3	8.4	M	MZ	8	498842.1374	3	848	381	0.045142782	1.922202568	4.098729331	6.292357592	0	54765.71	71334.86	40024.1	2755.689	8233.317	9059.106	0	0	Caesarean	Combo	N	1	NA	High	CF	Nil	0	No
T1398A_01102014_Q2_Q3	1398	3	8.6	M	OSDZ	14	272755.247	4	1880	745	0.037207853	2.353821215	4.260284567	6.994103575	0	0	25477.69	17661.4	11536.27	2916.936	14910.79	0	0	Caesarean	Combo	N	0	Above	Low	CF	Nil	0	No
T1398B_01102014_Q2_Q3	1398	3	8.6	F	OSDZ	11	246124.2355	4	1508	456	0.047752102	2.002643755	4.019490897	6.380592305	0	38480.9	194705.4	125113.8	45679.69	45031.98	85290.6	0	25671.15	Caesarean	Combo	N	0	Above	Low	CF	Nil	0	No
T1409A_16042014_Q2_Q3	1409	3	7.4	F	MZ	12	62228.42531	4	350	452	0.08280565	1.619387882	3.625508873	5.107259889	0	48444.43	109548.6	68305.12	40856.47	0	54408.64	0	15440.6	Caesarean	Breast	N	1	Meet	Low	CA	Dentine	5	No
T1409B_16042014_Q2_Q3	1409	3	7.4	F	MZ	12	45572.95353	4	328	331	0.076976497	1.240630936	3.651886332	5.000330072	0	7114.32	33384.51	22354.66	0	16298.26	17981.23	0	0	Caesarean	Breast	N	1	Below	Low	CF	Nil	0	Yes
T1412A_14042014_Q2_Q3	1412	3	8.4	M	OSDZ	11	42402.82714	3	1351	733	0.036369082	2.143683699	4.582304471	6.12862441	0	17683.39	39744.49	24591.24	7658.369	11644.3	35555.71	0	0	Vaginal	Combo	N	7	NA	Low	CA	Enamel	1	No
T1412B_14042014_Q2_Q3	1412	3	8.4	F	OSDZ	15	115006.2805	3	1473	1090	0.039452164	2.326209135	4.45698321	6.797013875	0	63523.87	67902.36	44465.12	7505.849	1667.021	16814.68	0	0	Vaginal	Combo	N	7	NA	Low	CF	Nil	0	No
T1420A_16042014_Q2_Q3	1420	3	7.6	M	DZ	15	111565.8507	5	2485	1141	0.033421325	2.312339541	4.633474404	7.068574859	0	74907.01	25033.08	17353.19	5357.917	0	8414.638	0	0	Vaginal	Combo	N	1	Meet	High	CF	Nil	0	No
T1420B_16042014_Q2_Q3	1420	3	7.6	M	DZ	18	396474.9117	4	2329	1412	0.045525752	2.450363396	4.499734377	7.225947393	0	12063.09	26080.48	17808.07	30477.41	0	42753.86	0	0	Vaginal	Combo	N	1	Below	High	CF	Nil	0	No
T1444A_03102014_Q2_Q3	1444	3	8.2	F	OSDZ	16	633300.4919	5	2074	724	0.032296666	1.402913033	4.431035967	6.897601602	0	0	17724.63	9289.433	27741.1	0	37211.35	0	0	Caesarean	Combo	N	0	NA	High	CF	Nil	0	No
T1444B_03102014_Q2_Q3	1444	3	8.2	M	OSDZ	15	390601.4367	5	1847	597	0.046701911	2.537559502	4.368525249	6.736811813	0	5024.364	21098.95	12367.31	3315.196	0	9068.047	0	0	Caesarean	Combo	N	0	NA	High	CF	Nil	0	No
T1468A_30092014_Q2_Q3	1468	3	8.1	M	DZ	13	516321.8867	5	2864	855	0.033741555	1.88362048	4.448178931	7.113764703	0	32160.59	82452.63	58679.35	37481.79	3891.9	49595.34	0	0	Vaginal	Combo	N	1	Above	Low	CF	Nil	0	No
T1468B_30092014_Q2_Q3	1468	3	8.1	M	DZ	14	422833.2227	4	2339	935	0.038257261	2.305623333	4.500179147	6.85185094	0	55812.44	107962.4	77647.2	23665.44	0	29518.71	0	0	Vaginal	Combo	N	1	Above	Low	CF	Nil	0	No
T1469A_16042014_Q2_Q3	1469	3	7.4	F	MZ	22	111097.2131	5	1486	1349	0.041835989	2.369750385	4.741192354	7.00280275	0	14185.41	4129.194	2396.925	2232.278	2801.631	3967.058	0	0	Caesarean	Combo	N	1	Above	Low	CF	Nil	0	No
T1469B_16042014_Q2_Q3	1469	3	7.4	F	MZ	15	164005.3652	5	2870	1666	0.037776023	2.437237389	4.516691163	7.171514614	0	45197.55	31394.64	22004.9	24866.12	25225.06	39280.42	0	0	Caesarean	Combo	N	1	Above	Low	CF	Nil	0	No
T1472A_15042014_Q2_Q3	1472	3	7.6	F	OSDZ	17	349461.6629	5	1024	1106	0.054083736	2.307019234	4.51754865	6.743865647	0	50190.65	23190.69	15094.14	4912.432	0	14946.97	0	0	Caesarean	Breast	Y	1	NA	Low	CA	Enamel	2	Yes
T1472B_15042014_Q2_Q3	1472	3	7.6	M	OSDZ	19	533771.3092	4	2007	994	0.043287594	2.295346531	4.622705996	6.965739929	0	24337.82	61314.88	37852.71	8442.253	9634.422	18003.95	55.0316	0	Caesarean	Breast	N	1	NA	Low	CA	Enamel	3	Yes
T1488A_15072014_Q2_Q3	1488	3	8.4	F	OSDZ	14	240265.723	4	1828	666	0.035402469	2.024637259	4.147694951	6.627371829	0	7637.547	10383.3	5758.25	13661.39	9847.248	6894.972	0	0	Caesarean	Bottle	N	2	NA	High	CF	Nil	0	No
T1488B_15072014_Q2_Q3	1488	3	8.4	M	OSDZ	15	379236.6524	5	2969	1040	0.039439953	2.144304094	4.258555761	7.070165354	0	35406.24	3189.243	0	4876.1	12820.35	8545.566	0	0	Caesarean	Bottle	N	2	NA	High	CF	Nil	0	No
T1497A_15042014_Q2_Q3	1497	3	7.4	F	DZ	15	64127.0958	4	1449	748	0.064321557	2.308542308	4.436647569	6.779759413	0	0	22653.79	17741.75	12281.54	1773.501	22214.37	0	0	Caesarean	Breast	N	0	Below	High	CF	Nil	0	No
T1497B_15042014_Q2_Q3	1497	3	7.4	F	DZ	18	175336.4509	4	2208	1215	0.039509584	2.28010196	4.644488603	7.05322953	14949.99	31629.41	99611.46	66438.92	36332.4	0	66440.14	0	0	Caesarean	Breast	N	0	Below	High	CF	Nil	0	No
T1500A_29092014_Q2_Q3	1500	3	7.8	F	DZ	13	171190.0425	5	1943	727	0.037299121	1.576727697	4.364304057	6.939118784	0	19773.81	9083.444	5226.292	6976.718	8379.451	19097.83	186.2831	7912.49	Caesarean	Bottle	Y	2	Below	Low	CF	Nil	0	No
T1500B_29092014_Q2_Q3	1500	3	7.8	F	DZ	8	321921.7379	4	1213	415	0.039864591	2.056598491	4.023345304	5.746655442	0	77790.17	30766.15	22648.13	2803.415	0	20510.11	990.6984	0	Caesarean	Bottle	Y	2	Below	Low	CF	Nil	0	No
T1513A_29092014_Q2_Q3	1513	3	8	M	MZ	14	306027.6059	4	1706	558	0.053317768	1.927611958	4.173734899	6.681857489	0	0	24497.73	0	11189.75	83360.51	21448.46	0	0	Caesarean	Bottle	N	2	Below	High	CA	Enamel	3	Yes
T1513B_29092014_Q2_Q3	1513	3	8	M	MZ	9	262952.4702	3	2059	557	0.044081173	1.747657796	4.221309585	6.824321147	0	85877.14	36324.12	22272.11	31169.13	65683.24	40122.54	0	4340.298	Caesarean	Bottle	N	2	Below	High	CF	Nil	0	No
T1522A_12042015_Q2_Q3	1522	3	8.2	F	MZ	16	225298.2087	5	3111	1507	0.029852675	2.363416851	4.583259685	7.11432061	0	49266.88	1726.771	1353.273	8929.667	12745.38	15293.7	446.7208	0	Vaginal	Bottle	Y	1	NA	Low	CF	Nil	0	No
T1525A_16042014_Q2_Q3	1525	3	7.4	F	MZ	14	159167.1211	5	2410	1303	0.049426345	2.215431219	4.563149922	7.167949533	0	32315.66	5031.604	3418.201	1678.346	16045.31	6030.826	248.9356	0	Caesarean	Combo	N	1	NA	High	CF	Nil	0	No
T1525B_16042014_Q2_Q3	1525	3	7.4	F	MZ	16	186751.0235	5	3403	1415	0.034326952	2.283847356	4.641316249	7.330807642	0	51531.61	27101.64	18644.45	17971	9272.412	33846.43	0	0	Caesarean	Combo	N	1	NA	High	CF	Nil	0	No
T1529A_01102014_Q2_Q3	1529	3	7.9	M	MZ	15	347880.1873	5	2032	682	0.041246056	2.258676659	4.478519676	6.769678292	0	43546.06	49016.26	31457.59	14356.59	2180.379	20881.34	0	0	Caesarean	Combo	N	2	NA	Low	CF	Nil	0	No
T1529B_01102014_Q2_Q3	1529	3	7.9	M	MZ	11	268075.297	4	2162	442	0.055124512	2.168881924	4.148192595	6.628941358	0	15541.17	49295.7	26264.78	24261.45	4876.56	39913.47	0	0	Caesarean	Combo	N	2	NA	Low	CA	Dentine	4	No
T1535A_14042014_Q2_Q3	1535	3	7.2	M	DZ	23	271247.8964	5	1120	855	0.03241331	1.845990005	4.382182546	6.749902609	0	27804.25	9959.52	6383.997	7545.225	7360.007	10211.49	0	0	Caesarean	Bottle	N	1	NA	Low	CF	Nil	0	No
T1535B_14042014_Q2_Q3	1535	3	7.2	M	DZ	18	230152.1003	4	2078	694	0.037520457	2.491606446	4.371487286	6.681212627	0	26138.22	40335.33	23045.25	11472.28	0	13386.57	0	0	Caesarean	Bottle	Y	1	NA	Low	CF	Nil	0	No
T1553A_02102014_Q2_Q3	1553	3	8.3	F	MZ	9	505383.2585	4	1615	520	0.031384618	1.890008504	4.432426874	6.472439522	0	18974.12	54328.26	34323.87	11884.13	3160.034	22627.23	0	0	Caesarean	Bottle	N	1	Below	High	CF	Nil	0	No
T1553B_02102014_Q2_Q3	1553	3	8.3	F	MZ	9	627383.8255	3	1528	330	0.041977727	1.78536653	3.959731007	6.07167852	0	31432.15	51943.5	33791.9	16549.78	4325.443	23377.42	0	44516	Caesarean	Bottle	N	1	Below	High	CF	Nil	0	No
T1556B_30092014_Q2_Q3	1556	3	8.2	M	DZ	10	212942.0067	4	2225	608	0.034070596	2.125213424	4.287657344	6.874221621	0	22056.04	123342.9	82945.35	9943.941	0	99200.83	0	0	Vaginal	Bottle	N	1	Above	High	CA	Enamel	1	No
T1560A_02102014_Q2_Q3	1560	3	8.4	F	MZ	15	392932.9682	4	1696	508	0.04515752	2.29391485	4.445018238	6.432344646	0	58757	99577.02	58987.4	3337.155	0	64895.8	0	0	Caesarean	Combo	N	0	Below	High	CF	Nil	0	No
T1560B_02102014_Q2_Q3	1560	3	8.4	F	MZ	10	448722.8572	4	1336	458	0.07473113	1.836836918	3.985355483	6.028595303	0	13683.41	38639.16	21283.27	8156.118	16257.76	23668.48	0	0	Caesarean	Combo	N	0	Below	High	CF	Nil	0	No
T1604A_15042014_Q2_Q3	1604	3	7	M	DZ	15	357422.4879	4	1578	987	0.049344442	2.005575819	4.484975287	6.85788484	0	0	54115.77	37751.25	0	1528.226	26726.57	0	0	Caesarean	Bottle	N	1	NA	Low	CF	Nil	0	No
T1604B_15042014_Q2_Q3	1604	3	7	M	DZ	20	319905.9635	4	1833	1101	0.043479809	2.346527099	4.7048043	7.027156512	0	429.8921	10392.08	6954.603	2355.385	194.5753	4533.671	0	0	Caesarean	Bottle	N	1	NA	Low	CF	Nil	0	No
T1607A_01102014_Q2_Q3	1607	3	7.7	F	DZ	7	659323.2185	3	1123	300	0.063637221	1.629961	3.59248812	5.969297261	0	756.124	1290.74	833.3233	2259.777	251.2152	3743.413	0	252.9361	Caesarean	Combo	Y	0	NA	Low	CF	Nil	0	No
T1607B_01102014_Q2_Q3	1607	3	7.7	F	DZ	14	871959.9816	5	1515	402	0.055173501	1.920157132	3.750570399	6.355663363	0	9814.755	2482.15	1287.714	3494.608	0	5489.963	0	0	Caesarean	Combo	Y	0	NA	Low	CA	Enamel	1	No
T1615A_02102014_Q2_Q3	1615	3	7.8	M	OSDZ	10	569635.7167	5	1609	478	0.031867157	1.625965316	3.866665799	6.359539037	0	6121.113	10241.97	7149.29	14442.5	0	20735.48	282.6753	0	Caesarean	Breast	N	1	Below	High	CA	Dentine	6	No
T1615B_02102014_Q2_Q3	1615	3	7.8	F	OSDZ	6	639717.5063	4	1671	230	0.027615023	1.303085986	3.793728053	5.810547116	0	507.8807	75703.55	49796.61	16399.52	400.1796	20935.07	0	126685.4	Caesarean	Breast	N	1	Meet	High	CA	Enamel	1	Yes
T1620A_9042015_Q2_Q3	1620	3	8.2	F	DZ	18	305586.074	5	2237	840	0.035360556	2.461218326	4.281149602	6.9257623	0	1426.491	1174.089	774.7414	1502.122	574.3556	1327.686	0	0	Vaginal	Combo	N	0	NA	Low	CF	Nil	0	No
T1620B_9042015_Q2_Q3	1620	3	8.2	F	DZ	17	200197.1878	5	1980	801	0.036462088	2.406586929	4.157579669	6.603478829	0	8939.328	7134.984	3924.666	6522.577	3644.627	9923.656	0	0	Vaginal	Combo	Y	0	NA	Low	CF	Nil	0	No
T1622A_30092014_Q2_Q3	1622	3	7.4	M	DZ	9	311215.6535	5	1986	735	0.054558401	2.027086537	3.996573805	6.70171515	0	28000.5	45476.39	29718.92	30642.81	45065.19	48749.7	0	0	Caesarean	Combo	N	1	NA	Low	CF	Nil	0	No
T1622B_30092014_Q2_Q3	1622	3	7.4	M	DZ	10	194604.2932	4	1726	662	0.045792681	2.135629459	4.210566759	6.75512153	0	20261.07	16429.86	9357.736	6327.738	8527.79	12448.63	0	0	Caesarean	Combo	N	1	NA	Low	CF	Nil	0	No
T1623A_03102014_Q2_Q3	1623	3	7.7	F	OSDZ	13	320042.049	4	1159	270	0.047968533	2.363481288	3.907351406	5.112416911	0	34616.77	41609.97	29745.85	22187.19	4609.552	23359.06	0	0	Caesarean	Combo	Y	0	Below	High	CF	Nil	0	No
T1623B_03102014_Q2_Q3	1623	3	7.7	M	OSDZ	11	302416.905	4	2074	781	0.027851717	2.027070388	4.353864753	6.544925165	0	8904.83	12089.25	8414.139	4724.607	10503.28	9244.719	0	0	Caesarean	Combo	Y	0	Below	High	CF	Nil	0	No
T1629B_17072014_Q2_Q3	1629	3	6.8	F	OSDZ	14	502352.7324	5	1221	754	0.062810024	1.851298752	4.001332161	6.467706224	0	81396.67	13793.78	9476.363	11059.7	0	19888.22	0	0	Caesarean	Combo	Y	1	NA	Low	CF	Nil	0	No
T1634A_01102014_Q2_Q3	1634	3	7.6	M	MZ	15	338958.3445	4	1954	746	0.046481577	2.277545534	4.178016952	6.85156676	0	39106.2	17681.95	11612.19	14109.09	4389.796	24408.83	0	0	Caesarean	Combo	N	1	NA	Low	CF	Nil	0	No
T1634B_01102014_Q2_Q3	1634	3	7.6	M	MZ	11	286530.3315	4	2494	817	0.028446733	2.120876867	4.445145223	7.019541515	0	45631.89	53562	37063	31952.57	7238.051	52898.85	0	3055.453	Caesarean	Combo	N	1	NA	Low	CF	Nil	0	No
T1644A_30092014_Q2_Q3	1644	3	7.2	F	MZ	12	809124.4135	4	1274	227	0.041509724	1.658168419	3.685992806	5.754457151	0	6917.542	10057.29	6475.191	0	743.1194	8667.928	0	1148.883	Caesarean	Bottle	Y	1	NA	High	CF	Nil	0	No
T1644B_30092014_Q2_Q3	1644	3	7.2	F	MZ	10	564199.6213	4	1409	325	0.047325081	1.808109095	3.708217821	6.142391756	0	15640.98	28375.72	19196.61	5989.207	13790.01	22450.17	0	0	Caesarean	Bottle	Y	1	NA	High	CF	Nil	0	No
T1648A_03102014_Q2_Q3	1648	3	6.9	F	MZ	9	274026.8549	4	1803	658	0.040412515	2.111681079	4.054463659	6.579035359	0	6867.232	66019.33	43780.92	9817.922	4318.952	43792.22	0	0	Caesarean	Combo	Y	1	Meet	Low	CA	Enamel	3	No
T1648B_03102014_Q2_Q3	1648	3	6.9	F	MZ	13	227901.4241	4	2014	783	0.047233468	2.102869461	4.303531795	7.146199064	0	39355.3	52433.16	36426.84	30411.94	31779.25	64596.31	161.3377	0	Caesarean	Combo	Y	1	Below	Low	CF	Nil	0	No
T1654A_29092014_Q2_Q3	1654	3	6.6	F	MZ	11	173127.3139	5	2673	937	0.043783722	2.231213287	4.388607928	7.066450127	0	24758.08	12266.13	7232.421	49671.45	0	70446.79	214.5772	0	Caesarean	Breast	N	0	Below	High	CF	Nil	0	No
T1654B_29092014_Q2_Q3	1654	3	6.6	F	MZ	13	256470.9406	5	1656	699	0.051220417	2.340066093	4.427038569	6.537233538	0	21665.54	36935.19	22218.94	15138.79	0	22439.62	925.1644	3174.444	Caesarean	Breast	N	0	Below	High	CF	Nil	0	No
T1658A_16042014_Q2_Q3	1658	3	5.8	M	MZ	17	476448.0532	5	966	452	0.039790256	2.438402068	3.975314102	6.39524746	0	4309.358	1672.21	941.6216	1318.542	3702.418	5663.782	0	0	Caesarean	Combo	N	3	NA	Low	CF	Nil	0	No
T1658B_16042014_Q2_Q3	1658	3	5.8	M	MZ	16	178551.1177	5	847	486	0.074394698	2.343195225	3.905737841	6.200357995	0	53870.39	4902.332	3277.658	3381.025	19563.65	8961.572	0	0	Caesarean	Combo	N	3	NA	Low	CA	Enamel	2	No
T1659A_29092014_Q2_Q3	1659	3	6.6	F	MZ	17	401377.5127	4	2778	825	0.039060642	2.53923923	4.458154558	7.209381366	0	4602.072	10897.49	7089.375	6691.393	5530.273	11636.49	0	0	Caesarean	Combo	N	0	Above	High	CF	Nil	0	No
T1659B_29092014_Q2_Q3	1659	3	6.6	F	MZ	15	482738.9932	4	2385	860	0.034950926	2.404714361	4.551692747	7.116980053	0	47215.75	52265.23	35835.55	36126.58	0	41822.65	0	0	Caesarean	Combo	N	0	Above	High	CF	Nil	0	No
T1662A_14042014_Q2_Q3	1662	3	5.9	M	MZ	16	306470.0228	4	1548	1010	0.055823158	2.282930074	4.419427429	6.856009677	0	18634.46	27554.3	18807.07	6485.147	0	30321.22	0	0	Vaginal	Breast	N	3	Above	High	CF	Nil	0	No
T1662B_14042014_Q2_Q3	1662	3	5.9	M	MZ	15	163900.217	5	1980	1136	0.046465765	2.234446401	4.415579382	6.790764185	0	14765.17	24864.38	17454.43	14956.71	0	18175.07	0	0	Vaginal	Breast	N	3	Above	High	CF	Nil	0	No
T1664A_30092014_Q2_Q3	1664	3	6.5	F	DZ	16	555410.0027	5	2473	644	0.044745332	2.159828537	4.301740532	7.190973948	0	0	43986.64	27890.01	17178.25	0	25260.84	0	0	Caesarean	Breast	Y	1	Above	High	CF	Nil	0	No
T1664B_30092014_Q2_Q3	1664	3	6.5	F	DZ	16	689693.7145	5	1461	541	0.073100231	2.2205163	3.916995431	6.414963545	0	6343.197	88746.42	65015.9	18515.75	0	24078.97	0	0	Caesarean	Breast	Y	1	Meet	High	CF	Nil	0	No
T1669A_16042014_Q2_Q3	1669	3	5.4	F	MZ	17	238675.8575	5	1943	742	0.059265514	2.217755151	4.207536463	6.752791994	0	34703.15	18940.25	10992.2	7857.127	11592.03	14667.2	767.5446	0	Caesarean	Combo	N	0	NA	High	CF	Nil	0	No
T1669B_16042014_Q2_Q3	1669	3	5.4	F	MZ	22	288376.9996	4	846	564	0.074204291	1.631413811	4.116415922	6.303199867	0	43980	23115.13	13835.25	5473.952	12614.73	12160.81	0	0	Caesarean	Combo	Y	0	NA	High	CF	Nil	0	No
T1023A_30062015_Q2_Q3	1023	3	10.8	F	MZ	14	403278.1814	4	3340	1117	0.02974303	2.137762835	4.403370306	7.126364314	0	39434.64	20834.27	11554.03	3290.762	23540.6	15437.04	0	0	Caesarean	Breast	N	1	NA	Low	CA	Enamel	3	No
T1023B_30062015_Q2_Q3	1023	3	10.8	F	MZ	13	270159.7572	4	3287	1458	0.029225957	2.214015849	4.602420138	7.346067992	0	85004.31	29044.02	18584.88	3851.229	21798.51	16189.06	0	0	Caesarean	Breast	N	1	NA	Low	CA	Enamel	2	No
T1028A_8072015_Q2_Q3	1028	3	10.5	M	OSDZ	13	647310.2056	5	2075	687	0.028776288	2.345109136	4.513107462	6.887821681	0	51745.01	29527.06	18714.03	5409.964	39508.98	14435.48	0	0	Caesarean	Bottle	Y	1	Below	High	CF	Nil	0	No
T1028B_8072015_Q2_Q3	1028	3	10.5	F	OSDZ	11	251231.3299	4	3300	1178	0.034490154	2.000563862	4.546615561	7.454192695	0	13629.1	14128.53	8539.184	4792.119	6967.807	10663.6	0	0	Caesarean	Bottle	Y	1	Below	High	CA	Enamel	3	Yes
T1051A_2072015_Q2_Q3	1051	3	10.8	F	DZ	19	439849.9712	5	2560	1002	0.032575533	2.48753678	4.483224201	7.081161142	0	30201.91	35261.38	23236.22	13141.56	10712.61	38571.98	0	0	Caesarean	Combo	Y	0	Meet	High	CF	Nil	0	No
T1056A_30092014_Q2_Q3	1056	3	9.6	M	MZ	11	236736.5556	4	3189	1013	0.031519471	1.863396722	4.348928153	7.237272037	0	15559.35	134730.1	106913.6	59784.06	0	95477.67	0	0	Caesarean	Breast	Y	1	Below	High	CA	Dentine	5	No
T1056B_30092014_Q2_Q3	1056	3	9.6	M	MZ	16	389950.6459	5	2379	848	0.026007508	2.224231414	4.304200729	6.941197894	0	6398.174	159460.8	107683.8	94816.43	0	135416.2	0	0	Caesarean	Breast	N	1	Meet	High	CA	Dentine	6	No
T1066A_6072015_Q2_Q3	1066	3	10.2	M	OSDZ	11	207716.3308	4	2814	791	0.031222761	2.015822933	4.438393702	7.337702888	0	35403.68	19962.43	10598.43	25575.28	0	35296.93	0	0	Vaginal	Bottle	Y	3	Below	Low	CF	Nil	0	No
T1066B_6072015_Q2_Q3	1066	3	10.2	F	OSDZ	14	252549.4718	4	2359	978	0.032746668	1.984762924	4.501759747	7.071735073	0	52577.66	82222.86	54378.58	16689.4	0	21774.89	0	0	Vaginal	Bottle	Y	3	Below	Low	CA	Dentine	5	Yes
T1121A_3072015_Q2_Q3	1121	3	10	F	OSDZ	14	249144.3744	4	2444	770	0.047443594	2.230502401	4.196720644	6.557219888	0	4792.277	156092	109984.6	0	0	47864.9	0	0	Caesarean	Combo	N	1	NA	High	CF	Nil	0	No
T1121B_3072015_Q2_Q3	1121	3	10	M	OSDZ	9	246430.266	3	2940	851	0.035321184	1.961101434	4.424109731	7.232092973	0	56151.34	27272.05	17999.06	1889.748	22844.82	8811.227	0	0	Caesarean	Combo	Y	1	NA	High	CA	Enamel	2	Yes
T1135A_7072015_Q2_Q3	1135	3	10.1	F	MZ	11	162095.2587	4	2619	632	0.031215377	2.241244737	4.342457713	6.659431449	0	577.8807	12281	8274.624	4025.636	0	5264.57	0	0	Caesarean	Combo	Y	1	Below	High	CA	Enamel	1	No
T1135B_7072015_Q2_Q3	1135	3	10.1	F	MZ	11	186892.2594	4	2391	761	0.033129716	2.175597439	4.166930535	6.78676439	0	13422.21	27622.16	18911.95	7302.502	22336.61	18741.02	0	0	Caesarean	Combo	Y	1	Below	High	CA	Enamel	2	No
T1166A_6072015_Q2_Q3	1166	3	9.9	F	DZ	10	202360.3586	4	1864	1020	0.0552373	1.860719557	4.19736884	7.025367468	0	54214.89	60882.95	42108.11	10041.28	14035.54	22361.1	0	0	Vaginal	N/A	Y	1	Above	Low	CA	Dentine	6	No
T1166B_6072015_Q2_Q3	1166	3	9.9	F	DZ	11	217687.3627	5	2460	962	0.038613412	2.074275561	4.30589518	7.142243691	0	17592.65	16447.46	13588.79	5097.508	0	14727.47	0	0	Vaginal	N/A	Y	1	Above	Low	CF	Nil	0	No
T1183A_2072015_Q2_Q3	1183	3	9.6	F	MZ	11	143783.8129	4	2831	1183	0.041826574	2.010761612	4.435892696	6.854433587	0	22501.02	13053.43	5719.718	31075.67	0	61448.42	0	0	Caesarean	Breast	Y	1	NA	Low	CA	Dentine	5	Yes
T1183B_2072015_Q2_Q3	1183	3	9.6	F	MZ	15	293452.4223	5	3356	1130	0.02646736	2.038505979	4.479537545	7.117238083	0	29733.71	37808.34	24638.79	7393.398	5769.535	28025.65	0	0	Caesarean	Breast	Y	1	NA	Low	CA	Dentine	4	Yes
T1215A_1072015_Q2_Q3	1215	3	9.9	M	DZ	20	302885.4353	5	2708	1096	0.049537008	2.405348375	4.262767278	7.221995574	0	13119.75	22643	14607.22	16298.94	5308.127	33296.65	0	0	Caesarean	Combo	NA	1	Below	Low	CA	Dentine	4	Yes
T1215B_1072015_Q2_Q3	1215	3	9.9	M	DZ	12	229920.6013	4	1854	838	0.045319519	2.161036379	4.085362717	7.001326641	0	59946.37	24499.58	18280.88	12918.98	0	22117.95	0	0	Caesarean	Combo	NA	1	Below	Low	CF	Nil	0	Yes
T1230A_1072015_Q2_Q3	1230	3	9.5	F	MZ	16	387416.3511	5	2308	751	0.050779937	2.120232013	4.108200096	6.984815634	0	36947.47	24387.49	16720.06	15916.88	8737.051	33021.98	0	0	Caesarean	Combo	Y	1	Below	Low	CA	Dentine	4	No
T1230B_1072015_Q2_Q3	1230	3	9.5	F	MZ	14	205138.6637	5	2434	1054	0.032184127	1.978858374	4.074886362	6.509501557	0	10833	242260.6	176569.8	42373.6	0	77368.84	0	0	Caesarean	Combo	Y	1	Below	Low	CF	Nil	0	No
T1247A_9072015_Q2_Q3	1247	3	9.3	M	OSDZ	15	323504.192	5	2028	667	0.031103296	2.224735285	4.311454794	6.767847547	0	36043.56	295467.8	191025.9	26701.33	0	52549.86	0	0	Caesarean	Breast	Y	2	Below	Low	CA	Dentine	6	Yes
T1247B_9072015_Q2_Q3	1247	3	9.3	F	OSDZ	15	267366.2533	4	1675	647	0.047587717	2.227683936	3.962119758	6.594072576	0	41492.82	200216.7	129874.4	0	0	1161.978	0	0	Caesarean	Breast	Y	2	Below	Low	CA	Enamel	3	Yes
T1261A_10072015_Q2_Q3	1261	3	9.3	F	DZ	13	224467.9103	4	3309	1075	0.040800972	2.041219317	4.564908101	7.394686806	0	0	0	0	182671.3	0	240372.5	0	0	Caesarean	Combo	Y	0	Below	High	CA	Dentine	5	No
T1261B_10072015_Q2_Q3	1261	3	9.3	F	DZ	9	135409.7515	4	2757	826	0.037798581	2.026806551	4.2760804	6.976183754	0	52206.75	36218.17	23381.91	9670.767	3801.916	13363.56	0	0	Caesarean	Combo	Y	0	Below	High	CA	Enamel	2	Yes
T1284A_8072015_Q2_Q3	1284	3	9.2	F	OSDZ	13	220285.999	5	3011	1212	0.02415275	2.339942289	4.62047444	7.361632049	0	11419.85	16448.56	10621.33	14712.21	11432.42	20938.98	293.438	0	Caesarean	Combo	Y	1	Above	High	CA	Dentine	6	Yes
T1284B_8072015_Q2_Q3	1284	3	9.2	M	OSDZ	13	232492.6842	4	2761	970	0.027688048	1.973263511	4.751746027	7.269539698	0	8821.143	65816.13	38210.45	12281.9	0	36692.98	0	0	Caesarean	Combo	Y	1	Above	High	CA	Dentine	4	Yes
T1291A_14042014_Q2_Q3	1291	3	8	F	OSDZ	16	214222.0059	4	819	746	0.040791105	2.160145392	4.449938895	6.450185526	0	13685.63	23985.04	15830.47	15209.56	0	19966.31	0	0	Caesarean	Breast	Y	0	NA	High	CF	Nil	0	No
T1291B_14042014_Q2_Q3	1291	3	8	M	OSDZ	15	234772.2748	5	2732	1330	0.037537538	2.368685443	4.495312707	7.030509591	0	21569.03	42791.92	0	7796.98	0	0	0	53332.93	Caesarean	Breast	Y	0	NA	High	CF	Nil	0	No
T1366A_30062015_Q2_Q3	1366	3	8.8	F	MZ	19	311826.8691	5	3087	1271	0.034200775	2.212113912	4.424471383	7.270608673	0	21908.83	26784.51	14853.84	14019.98	0	21146.59	0	0	Caesarean	Combo	Y	1	NA	High	CA	Enamel	1	No
T1366B_30062015_Q2_Q3	1366	3	8.8	F	MZ	13	219743.3609	4	3202	1078	0.034350925	1.736870991	4.556315562	7.434794786	0	20859.69	80837.2	51070.9	42818.97	935.4341	42301.68	0	6861.273	Caesarean	Combo	N	1	NA	High	CA	Dentine	5	Yes
T1389A_9042015_Q2_Q3	1389	3	9.4	F	OSDZ	10	250387.0274	4	2057	689	0.037383868	2.058044732	4.12324969	6.545220024	0	42230.39	62118.64	38639.9	20206.06	3117.588	32189.51	0	0	Caesarean	Combo	N	1	Above	Low	CA	Enamel	1	No
T1389B_9042015_Q2_Q3	1389	3	9.4	M	OSDZ	13	124353.2437	4	2052	1177	0.032457087	2.359826103	4.516721931	6.665702146	0	30043.44	30735.65	18962.58	12880.66	0	25506.25	0	0	Caesarean	Combo	N	1	Above	Low	CA	Enamel	3	No
T1393A_3072015_Q2_Q3	1393	3	9.5	F	MZ	16	256218.6996	5	2177	1058	0.031514168	2.500550029	4.261765682	6.876911487	0	38701.78	49089.65	35362.56	12284.39	14359.1	15046.47	0	0	Caesarean	Combo	Y	0	Below	High	CA	Enamel	2	Yes
T1393B_3072015_Q2_Q3	1393	3	9.5	F	MZ	16	239462.9374	5	2302	740	0.048215177	2.387576886	4.144834986	6.918530808	0	5533.582	38311.98	28279.97	4963.849	7705.327	30583.81	0	0	Caesarean	Combo	Y	0	Meet	High	CF	Nil	0	No
T1416A_15042014_Q2_Q3	1416	3	7.5	M	OSDZ	24	874659.8123	5	1173	581	0.057175232	2.299974153	4.036723242	5.917510025	0	48795.33	29406.6	17001.92	20945.91	0	28328.93	0	0	Caesarean	Combo	N	0	Below	Low	CA	Enamel	2	No
T1416B_15042014_Q2_Q3	1416	3	7.5	F	OSDZ	16	289450.1492	5	476	499	0.050827325	0.412721823	4.243866352	4.968623075	0	30732.39	29318.24	18667.7	17901.75	0	30202.58	0	0	Caesarean	Combo	N	0	Below	Low	CF	Nil	0	No
T1459A_22052015_Q2_Q3	1459	3	8.9	M	MZ	16	110133.7388	4	2991	1484	0.037955176	2.483095422	4.320578787	7.111887332	0	38585.84	50354.5	34019.75	29564.15	0	30684.3	0	0	Vaginal	Combo	Y	1	NA	High	CF	Nil	0	Yes
T1459B_22052015_Q2_Q3	1459	3	8.9	M	MZ	14	537824.1715	5	2932	891	0.038243296	2.004413213	4.150731832	6.919373827	0	26617.43	49169.5	27511.31	15833.63	1345.644	34606.94	0	0	Vaginal	Combo	Y	1	NA	High	CF	Nil	0	Yes
T1512A_29092014_Q2_Q3	1512	3	8.3	F	MZ	7	122293.9288	3	2118	527	0.039934674	1.810338728	4.059581789	6.016713039	0	101875.9	27830	19796.41	2527.876	86760.13	16774.82	0	0	Caesarean	Breast	Y	2	NA	High	CA	Enamel	1	Yes
T1512B_29092014_Q2_Q3	1512	3	8.3	F	MZ	9	140771.0883	3	3083	975	0.031173333	2.145293644	4.546702562	7.170981177	0	80526.36	7447.319	4282.206	4897.488	54318.81	10159.83	0	0	Caesarean	Breast	Y	2	NA	High	CA	Enamel	3	Yes
T1567A_01102014_Q2_Q3	1567	3	7.9	F	MZ	13	233094.0757	4	2721	1018	0.055154887	2.106372872	4.211199606	7.239206974	0	15575.59	14510.03	8298.265	0	0	10628.89	0	0	Caesarean	Combo	Y	0	Above	High	CA	Enamel	2	No
T1567B_01102014_Q2_Q3	1567	3	7.9	F	MZ	11	1207585.005	5	1875	585	0.039067163	0.706311417	3.711570133	6.749092283	0	30912.7	41592.68	24507.6	15419.24	3574.738	25717.24	0	0	Caesarean	Combo	Y	0	Above	High	CF	Nil	0	No
T1593A_15042014_Q2_Q3	1593	3	7.4	F	DZ	20	215956.9937	4	1582	1018	0.0449369	2.539229191	4.449275739	6.873169786	0	57026.2	86473.49	60205.34	30254.8	64912.98	52613.03	0	0	Caesarean	Combo	Y	0	Below	Low	CF	Nil	0	No
T1593B_15042014_Q2_Q3	1593	3	7.4	F	DZ	17	392063.0466	4	1974	1101	0.055785542	2.353929958	4.329023239	6.740528465	0	56930.38	16496.08	10964.87	29400.7	45994.19	44304.01	0	0	Caesarean	Combo	Y	0	Below	Low	CF	Nil	0	Yes
T1594A_24042015_Q2_Q3	1594	3	8.2	F	DZ	11	158685.4904	4	3288	1084	0.02598814	2.141718003	4.362130643	7.106468928	0	23837.99	33493.24	19887.45	9969.617	0	16158.42	0	0	Caesarean	Combo	Y	1	NA	Low	CF	Nil	0	No
T1594B_24042015_Q2_Q3	1594	3	8.2	F	DZ	11	237674.1624	3	2932	894	0.038426361	1.992577003	4.267419654	7.048592621	0	26039	47306.55	36263.49	13514.55	6431.374	39005.78	0	51351.05	Caesarean	Combo	Y	1	NA	Low	CF	Nil	0	No
T1602A_18072014_Q2_Q3	1602	3	7.4	F	OSDZ	18	241869.3848	4	2758	1101	0.071707089	2.283346487	4.306685972	7.2191982	0	30938.71	27867.37	18243.95	49408.59	1369.732	103243.6	0	53444.8	Caesarean	Combo	N	1	Below	High	CF	Nil	0	No
T1602B_18072014_Q2_Q3	1602	3	7.4	M	OSDZ	11	162045.5272	4	2695	1042	0.050865954	2.172501989	4.21914526	7.086712642	0	59843.86	13488.28	8879.339	8514.981	28919.87	31820.9	0	0	Caesarean	Combo	N	1	Below	High	CF	Nil	0	No
T1636A_30062015_Q2_Q3	1636	3	8.3	M	DZ	17	289573.4566	5	2873	1232	0.065080391	2.372545164	4.24257913	7.271550772	0	15869.18	16733.52	10616.59	9132.371	0	21073.31	0	0	Caesarean	Combo	Y	2	Meet	High	CF	Nil	0	No
T1636B_30062015_Q2_Q3	1636	3	8.3	M	DZ	14	208744.389	5	2240	923	0.043242779	2.37129916	4.270320502	6.710528131	58418.06	32207.7	63066.78	42687.62	4181.282	14083.52	6139.488	0	20999.82	Caesarean	Combo	Y	2	Meet	High	CA	Enamel	1	No
T1653A_15042014_Q2_Q3	1653	3	6.1	F	MZ	20	314093.3454	4	1965	1331	0.063014185	1.959081409	4.397891652	6.874056806	0	68067.57	24954.45	15563.55	3153.619	0	22449.8	0	123180.4	Caesarean	Combo	Y	1	Below	High	CF	Nil	0	No
T1653B_15042014_Q2_Q3	1653	3	6.1	F	MZ	14	228472.7114	4	2089	1395	0.046086407	1.862388693	4.437698664	6.955309638	0	19854.93	28577.26	18351.33	9557.563	3556.929	19441.64	0	0	Caesarean	Combo	Y	1	Below	High	CF	Nil	0	No
T1657A_14042014_Q2_Q3	1657	3	6.1	M	MZ	13	418408.9057	4	733	675	0.104494137	2.164800625	3.575141101	6.214968986	0	5627.038	7596.38	4373.613	5987.21	47123.86	8715.44	0	0	Caesarean	Combo	N	1	NA	Low	CF	Nil	0	No
T1671A_20042015_Q2_Q3	1671	3	5.6	F	MZ	16	414795.024	5	1676	818	0.062529145	2.345653509	4.176393552	6.825578288	0	44792.05	76520.99	45762.06	12787.98	12146.14	53857.58	0	1513.466	Caesarean	Bottle	Y	0	Below	Low	CA	Dentine	5	No
T1671B_20042015_Q2_Q3	1671	3	5.6	F	MZ	14	270559.6387	5	2779	1162	0.062862711	2.144849616	4.137125322	7.277050842	0	5820.016	65150.09	45195.32	6915.504	3011.26	25401.81	0	0	Caesarean	Bottle	Y	0	Below	Low	CA	Enamel	2	No
