# Supplementary material for: Development of the oral resistome during the first decade of life
Source: Nat Commun. 2023 Mar 9;14:1291. doi: 10.1038/s41467-023-36781-w (PMC9998430; doi:10.1038/s41467-023-36781-w)
Supplement: Supplementary file 12 — Supplementary Dataset 9 [file 41467_2023_36781_MOESM12_ESM.csv]

SD9 Analysis of association between environmental factors and resistome composition
SD9.1: Association between Shannon ARG (square transformed) and age, gender and environmental factors from linear mixed models.
	Time point 1 (N = 139)			Time point 2 (N = 180)			Time point 3 (N = 211)
	Coef	se	p-value	Coef	se	p-value	Coef	se	p-value		Note: N = Sample size; Coef = regression coefficient; se = standard error; Ref = Reference category; Environmental factors were taken at time 1, except protein where it is taken at time 3; Model of delivery, early feeding, antibiotic, sibling and SES were taken at the baseline.
Age (years)	1.255	0.634	0.048	0.477	0.399	0.231	-0.015	0.074	0.843		Note: p-value (BH) reported are corrected for multiple comparisons using the Benjamini & Hochberg (BH) method.
Gender (Female)	-0.17	0.232	0.465	-0.353	0.229	0.122	-0.291	0.18	0.107
Mode of delivery (Caesarean)	-0.429	0.432	0.321	-0.012	0.312	0.969	-0.102	0.257	0.691
Early Feeding - Bottle	Ref
- Breast	0.587	0.472	0.213	0.485	0.409	0.235	0.132	0.353	0.709
- Both	0.535	0.405	0.187	0.282	0.297	0.343	0.378	0.334	0.258
Antibiotic (Yes)	-0.429	0.432	0.32	0.005	0.264	0.986	0.016	0.18	0.927
Sibling - Zero	Ref
- One	-0.243	0.297	0.414	0.074	0.297	0.805	-0.33	0.195	0.09
- Two or more	0.072	0.414	0.862	-0.127	0.38	0.738	-0.392	0.357	0.273
SES (high)	0.473	0.277	0.088	0.229	0.267	0.391	-0.107	0.182	0.557
Protein - Below	Ref
- Above							0.31	0.266	0.244
- Meet							0.332	0.34	0.329
SD9.2: Association between mefA (log transformed) and age, gender and environmental factors from linear mixed models.
	Time point 1 (N = 131)			Time point 2 (N = 168)			Time point 3 (N =203)
	Coef	se	p-value (BH)	Coef	se	p-value (BH)	Coef	se	p-value (BH)
Age (years)	0.227	0.622	0.905	-0.321	0.244	0.818	0.046	0.053	0.386
Gender (Female)	-0.088	0.271	0.896	0.137	0.177	0.677	0.08	0.12	0.593
Mode of delivery (Caesarean)	0.094	0.519	0.905	0.173	0.224	0.618	0.152	0.185	0.738
Early Feeding - Bottle	Ref
- Breast	0.543	0.475	0.281	-0.77	0.253	0.006	0.057	0.212	0.967
- Both	0.093	0.331	0.818	-0.382	0.169	0.072	0.024	0.19	0.978
Antibiotic (Yes)	0.094	0.519	0.905	0.062	0.16	0.818	-0.154	0.135	0.386
Sibling - Zero	Ref
- One	-0.022	0.342	0.959	-0.255	0.202	0.312	-0.068	0.16	0.672
- Two or more	-0.472	0.48	0.374	0.076	0.205	0.986	-0.132	0.2	0.802
SES (high)	0.158	0.328	0.69	0.1	0.194	0.783	-0.233	0.134	0.143
Protein - Below	Ref
- Above							-0.098	0.169	0.84
- Meet							-0.057	0.241	0.878
SD9.3: Association between msrD (log transformed) and age, gender and environmental factors from linear mixed models.
	Time point 1 (N = 131)			Time point 2 (N = 164)			Time point 3 (N =199)
	Coef	se	p-value (BH)	Coef	se	p-value (BH)	Coef	se	p-value (BH)
Age (years)	-0.16	0.781	0.905	-0.336	0.24	0.818	0.063	0.053	0.393
Gender (Female)	-0.077	0.281	0.896	0.047	0.185	0.801	0.063	0.119	0.593
Mode of delivery (Caesarean)	0.064	0.538	0.905	0.144	0.232	0.618	0.108	0.177	0.738
Early Feeding - Bottle	Ref
- Breast	0.526	0.488	0.281	0.765	0.291	0.014	0.009	0.22	0.967
- Both	0.078	0.338	0.818	0.482	0.259	0.095	0.005	0.193	0.978
Antibiotic (Yes)	0.064	0.538	0.905	0.087	0.169	0.818	-0.114	0.134	0.393
Sibling - Zero	Ref
- One	0.022	0.351	0.959	-0.401	0.209	0.168	-0.078	0.156	0.672
- Two or more	-0.439	0.494	0.374	0.004	0.203	0.986	-0.115	0.193	0.802
SES (high)	0.133	0.335	0.69	0.158	0.204	0.783	-0.213	0.133	0.143
Protein - Below
- Above							-0.158	0.164	0.84
- Meet							-0.036	0.237	0.878
SD9.4: Association between RLmA(II) (log transformed) and age, gender and environmental factors from linear mixed models.
	Time point 1 (N = 127)			Time point 2 (N = 171)			Time point 3 (N =205)
	Coef	se	p-value (BH)	Coef	se	p-value (BH)	Coef	se	p-value (BH)
Age (years)	-0.346	0.606	0.905	-0.227	0.284	0.818	0.027	0.052	0.267
Gender (Female)	-0.03	0.231	0.896	0.13	0.173	0.677	0.167	0.121	0.507
Mode of delivery (Caesarean)	0.4	0.487	0.905	0.134	0.269	0.618	0.051	0.151	0.738
Early Feeding - Bottle	Ref
- Breast	-0.511	0.461	0.281	0.769	0.312	0.014	-0.226	0.246	0.967
- Both	-0.126	0.421	0.818	0.442	0.28	0.114	-0.087	0.144	0.978
Antibiotic (Yes)	0.4	0.487	0.905	-0.04	0.175	0.818	-0.203	0.119	0.267
Sibling - Zero	Ref
- One	-0.016	0.318	0.959	-0.171	0.216	0.43	0.267	0.144	0.192
- Two or more	-0.622	0.515	0.374	0.185	0.296	0.986	0.042	0.166	0.802
SES (high)	0.184	0.32	0.69	0.059	0.214	0.783	-0.18	0.123	0.143
Protein - Below
- Above							-0.033	0.28	0.906
- Meet							-0.039	0.206	0.878
