# Supplementary material for: Development of the oral resistome during the first decade of life
Source: Nat Commun. 2023 Mar 9;14:1291. doi: 10.1038/s41467-023-36781-w (PMC9998430; doi:10.1038/s41467-023-36781-w)
Supplement: Supplementary file 13 — Supplementary Dataset 10 [file 41467_2023_36781_MOESM13_ESM.csv]

SD10: Relative abundance of all ARGs (TPM) identified at T1.
	aac(3)-II	AAC(3)-IId	aac(6')_Serra	AAC(6')-Ic	AAC(6')-Ie-APH(2'')-Ia	AAC(6')-Ii	aac(6')-Iid	AAC(6')-Iih	AAC(6')-Iy	AAC(6')-Iz	aacA-ACI7	aacA-ENT1	aacA-ENT2	aadA1	aadA2	aadA27	aadA5	aadA6	aadS	adeA	adeC	ampC	ampH	amrA	amrB	ant(3'')-IIa	ANT(3'')-IIc	ant(6)-Ia	ant(9)-Ia	APH(2'')-If	aph(2'')-Ih	aph(3')-Ia	APH(3')-Ib	aph(3'')-Ib	APH(3')-IIb	aph(3')-IIc	APH(3')-IIIa	APH(3')-VI	APH(3')-VIa	aph(3')-VIb	APH(6)-Id	arnA	arr	bacA	basS	bla1	bla2	bla-A	blaACC-1a
Sample	Aminoglycoside	Aminoglycoside	Aminoglycoside	Aminoglycoside	Aminoglycoside	Aminoglycoside	Aminoglycoside	Aminoglycoside	Aminoglycoside	Aminoglycoside	Aminoglycoside	Aminoglycoside	Aminoglycoside	Aminoglycoside	Aminoglycoside	Aminoglycoside	Aminoglycoside	Aminoglycoside	Aminoglycoside	Tetracycline	Tetracycline	Beta-Lactam	Beta-Lactam	Aminoglycoside	Aminoglycoside	Aminoglycoside	Aminoglycoside	Aminoglycoside	Aminoglycoside	Aminoglycoside	Aminoglycoside	Aminoglycoside	Aminoglycoside	Aminoglycoside	Aminoglycoside	Aminoglycoside	Aminoglycoside	Aminoglycoside	Aminoglycoside	Aminoglycoside	Aminoglycoside	Peptide	Rifampicin	Peptide	Peptide	Beta-Lactam	Beta-Lactam	Beta-Lactam	Beta-Lactam
T1006A_1032005_D1_D2	0	0	0	0	216.8179191	0	0	0	0	0	0	0	0	0	0	0	0	0	0	0	0	0	0	0	0	0	0	0	0	0	0	0	0	0	0	0	0	0	0	0	0	0	0	0	0	0	0	0	0
T1013B_12042005_D1_D2	0	0	0	0	0	0	0	0	0	0	0	0	0	0	0	0	0	0	0	0	0	0	0	0	0	0	0	0	0	0	0	0	0	0	0	0	0	0	0	0	0	0	0	0	0	6797.597442	16336.15068	0	0
T1016B_28042005_D1_D2	0	0	0	0	620.2288754	0	0	0	0	0	0	0	0	0	0	0	0	0	0	0	0	0	0	0	0	0	0	0	0	0	0	0	0	0	0	0	0	0	0	0	0	0	0	0	0	0	0	0	0
T1018A_1032005_D1_D2	0	0	0	0	0	0	0	0	0	0	0	0	0	0	0	0	0	0	0	0	0	0	0	0	0	0	0	0	0	0	0	0	0	0	0	0	0	0	0	0	0	0	0	0	0	0	0	0	0
T1018B_1032005_D1_D2	0	0	0	0	0	0	0	0	0	0	0	0	0	0	0	0	0	0	0	0	0	0	0	0	0	0	0	0	0	0	0	0	0	0	0	0	0	0	0	0	0	0	0	0	0	0	0	0	0
T1026A_28042005_D1_D2	0	0	0	0	684.9642449	0	0	0	0	0	0	0	0	0	0	0	0	0	0	0	0	0	0	0	0	0	0	0	0	0	0	0	0	0	0	0	0	0	0	0	0	0	0	0	0	0	0	0	0
T1026B_28042005_D1_D2	0	0	0	0	1910.877473	0	0	0	0	0	0	0	0	0	0	0	0	0	0	0	0	0	0	0	0	0	0	0	0	0	0	0	0	0	0	0	0	0	0	0	0	1233.985706	0	0	0	0	0	0	0
T1049A_4102005_D1_D2	0	0	0	0	0	0	0	0	0	0	0	0	0	0	0	0	0	0	0	0	0	0	0	0	0	0	0	0	0	0	0	0	0	0	0	0	0	0	0	0	0	0	0	26432.30105	0	0	0	0	0
T1049B_4102005_D1_D2	0	0	0	0	0	0	0	0	0	0	0	0	0	0	0	0	0	0	0	0	0	0	0	0	0	0	0	0	0	0	0	0	0	0	0	0	0	0	0	0	0	0	0	26970.0951	0	0	0	0	0
T1060A_1072005_D1_D2	0	0	0	0	0	0	0	0	0	0	0	0	0	0	0	0	0	0	0	0	0	0	0	0	0	0	0	0	0	0	0	0	0	0	0	0	0	0	0	0	0	0	0	0	0	0	0	0	0
T1060B_1072005_D1_D2	0	0	0	0	0	0	0	0	0	0	0	0	0	0	0	0	0	0	0	0	0	0	0	0	0	6117.433641	0	0	0	0	0	0	0	0	0	0	0	0	0	0	0	0	0	38195.17807	0	0	0	0	0
T1062A_26092005_D1_D2	0	0	0	0	0	0	0	0	0	0	0	0	0	0	0	0	0	0	0	0	0	0	547.3203637	0	0	215.2964522	0	0	0	0	0	0	0	0	0	240.1796261	0	0	0	0	0	0	0	667.2809913	0	0	0	0	0
T1062B_26092005_D1_D2	0	0	0	0	0	0	0	0	0	0	0	0	0	0	0	0	0	0	0	0	0	0	0	0	0	0	0	0	0	0	0	0	0	0	0	0	0	0	0	0	0	0	0	0	0	0	0	0	0
T1074A_31072005_D1_D2	0	0	0	0	4373.426096	0	0	0	0	0	0	0	0	0	0	0	0	0	0	0	0	0	0	0	0	0	0	0	0	0	0	0	0	0	0	0	0	0	0	0	0	0	0	0	0	0	0	0	0
T1074B_31072005_D1_D2	0	0	0	0	368.9842192	0	0	0	0	0	0	0	0	0	0	0	0	0	0	0	0	0	0	0	0	0	0	0	0	0	0	0	0	150.2797157	0	0	0	0	0	0	12644.85166	0	0	0	0	0	0	0	0
T1117A_24112005_D1_D2	0	0	0	0	0	0	0	0	0	0	0	0	0	0	0	0	0	0	0	0	0	0	0	0	0	0	0	0	0	0	0	0	0	0	0	0	0	0	0	0	0	0	0	0	0	0	0	0	0
T1185B_27032006_D1_D2	0	0	0	0	0	0	0	0	0	0	0	0	0	0	0	0	0	0	0	0	0	0	0	0	0	0	0	0	0	0	0	0	0	0	0	0	0	0	0	0	0	0	0	3244.103092	0	0	0	0	0
T1190B_30032006_D1_D2	0	0	0	0	0	0	0	0	0	0	0	0	0	0	0	0	0	0	0	0	0	0	0	0	0	0	0	0	0	0	0	0	0	0	0	0	0	0	0	0	0	0	0	0	0	0	0	0	0
T1198A_15052006_D1_D2	0	0	0	0	0	0	0	0	0	0	0	0	0	0	0	0	0	0	11233.67513	0	0	0	0	0	0	154.0609851	22.00871215	0	0	0	0	0	0	0	0	0	0	0	0	0	1493.643891	454.9962082	0	5687.914552	0	0	0	0	0
T1198B_15052006_D1_D2	0	0	0	0	0	0	0	0	0	0	0	0	0	0	0	0	0	0	0	0	0	0	0	0	0	0	0	0	0	0	0	0	0	0	0	0	0	0	0	0	0	0	0	17192.20954	0	0	0	0	0
T1229A_2072006_D1_D2	0	0	0	0	0	0	0	0	0	0	0	0	0	0	0	0	0	0	0	0	0	0	0	0	0	0	0	0	0	0	0	0	0	0	0	0	0	0	0	0	0	0	0	30071.02462	0	0	0	0	0
T1229B_2072006_D1_D2	0	0	0	0	0	0	0	0	0	0	0	0	0	0	0	0	0	0	0	0	0	0	0	0	0	0	0	0	0	0	0	0	0	0	0	0	0	0	0	0	0	0	0	34644.04332	0	0	0	0	0
T1236A_6072006_D1_D2	0	0	0	0	0	0	0	0	0	0	0	0	0	0	0	0	0	0	0	0	0	0	0	0	0	0	0	0	0	0	0	0	0	0	0	0	0	0	0	0	0	0	0	28529.52235	0	0	0	0	0
T1236B_6072006_D1_D2	0	0	0	0	0	0	0	0	0	0	0	0	0	0	0	0	0	0	0	0	0	0	0	0	0	0	0	0	0	0	0	0	0	0	0	0	0	0	0	0	0	0	0	24642.88938	0	0	0	0	0
T1246A_12062006_D1_D2	0	0	0	0	0	0	0	0	0	0	0	0	0	0	0	0	0	0	0	0	0	0	0	0	0	0	0	0	0	0	0	0	0	0	0	0	0	0	0	0	0	0	0	1949.866925	0	0	0	0	0
T1246B_12062006_D1_D2	0	0	0	0	336.3884317	0	0	0	0	0	0	0	0	0	0	0	0	0	0	0	0	0	0	0	0	0	0	0	0	0	0	0	0	0	0	0	0	0	0	0	0	0	0	0	0	0	0	0	0
T1296A_18092006_D1_D2	0	0	0	0	0	0	0	0	0	0	0	0	0	0	0	0	0	0	0	0	0	0	0	0	0	0	0	0	0	0	0	0	0	0	0	0	0	0	0	0	0	0	0	43697.4991	0	0	0	0	0
T1319B_27102006_D1_D2	0	0	0	0	0	0	0	0	0	0	0	0	0	0	0	0	0	0	0	0	0	0	0	0	0	0	0	0	0	0	0	0	0	0	0	0	0	0	0	0	0	0	0	0	0	0	0	0	0
T1327A_13112006_D1_D2	0	0	0	0	0	0	0	0	0	0	0	0	0	0	0	0	0	0	0	0	0	0	0	0	0	0	0	0	0	0	0	0	0	0	0	0	0	0	0	0	0	0	0	0	0	0	0	0	0
T1327B_13112006_D1_D2	0	0	0	0	0	0	0	0	0	0	0	0	0	0	0	0	0	0	0	0	0	0	0	0	0	0	0	0	0	0	0	0	0	0	0	0	0	0	0	0	0	0	0	0	0	0	0	0	0
T1327C_13112006_D1_D2	0	0	0	0	0	0	0	0	0	0	0	0	0	0	0	0	0	0	0	0	0	0	724.3598378	0	0	0	0	0	0	0	0	0	0	0	0	0	0	0	0	0	0	0	0	848.2634942	0	0	0	0	0
T1329A_06112006_D1_D2	0	0	0	0	2189.627196	0	0	0	0	0	0	0	0	0	0	0	0	0	0	0	0	0	0	0	0	0	0	0	0	0	0	0	0	0	0	0	0	0	0	0	0	0	0	0	0	0	0	0	0
T1329B_06112006_D1_D2	0	0	0	0	0	0	0	0	0	0	0	0	0	0	0	0	0	0	0	0	0	0	0	0	0	0	0	0	0	0	0	0	0	0	0	0	0	0	0	0	0	0	0	0	0	0	0	0	0
T1337A_15112006_D1_D2	0	0	0	0	0	0	0	0	0	0	0	0	0	0	0	0	0	0	0	0	0	0	0	0	0	0	0	0	0	0	0	0	0	0	0	0	0	0	0	0	0	0	0	0	0	0	0	0	0
T1337B_15112006_D1_D2	0	0	0	0	0	0	0	0	0	0	0	0	0	0	0	0	0	0	0	0	0	0	2103.70875	0	0	0	0	0	0	0	0	0	0	0	0	0	0	0	0	0	0	0	0	2971.906012	0	0	0	0	0
T1338A_05012007_D1_D2	0	0	0	0	0	0	0	0	0	0	0	0	0	0	0	0	0	0	0	0	0	0	0	0	0	0	0	0	0	0	0	0	0	0	0	0	0	0	0	0	0	0	0	0	0	0	0	0	0
T1338B_05012007_D1_D2	0	0	0	0	0	0	0	0	0	0	0	0	0	0	0	0	0	0	0	0	0	0	0	0	0	0	0	0	0	0	0	0	0	0	0	0	0	0	0	0	0	0	0	1335.455893	0	0	0	0	0
T1345A_22012007_D1_D2	0	0	0	0	0	0	0	0	0	0	0	0	0	0	0	0	0	0	0	0	0	0	0	0	0	0	0	0	0	0	0	0	0	0	0	0	0	0	0	0	0	0	0	0	0	0	0	0	0
T1345B_22012007_D1_D2	0	0	0	0	0	0	0	0	0	0	0	0	0	0	0	0	0	0	0	0	0	0	0	0	0	0	0	0	0	0	0	0	0	0	0	0	0	0	0	0	0	0	0	0	0	26072.37032	55869.36497	0	0
T1357A_29112006_D1_D2	0	0	0	0	0	0	0	0	0	0	0	0	0	0	0	0	0	0	0	0	0	0	0	0	0	0	0	0	0	0	0	0	0	0	0	0	0	0	0	0	0	0	0	0	0	0	0	0	0
T1357B_29112006_D1_D2	0	0	0	0	0	0	0	0	0	0	0	0	0	0	0	0	0	0	0	0	0	0	0	0	0	0	0	0	0	0	0	0	0	0	0	0	0	0	0	0	0	0	0	0	0	0	0	0	0
T1409A_20052007_D1_D2	0	0	0	0	0	0	0	0	0	0	0	0	0	0	0	0	0	0	0	0	0	0	0	0	0	0	0	0	0	0	0	0	0	0	0	0	0	0	0	0	884.8133949	0	0	0	0	0	0	0	0
T1409B_20052007_D1_D2	0	0	0	0	0	0	0	0	0	0	0	0	0	0	0	0	0	0	0	0	0	0	0	0	0	0	0	0	0	0	0	0	0	0	0	0	0	0	0	0	0	0	0	0	0	0	0	0	0
T1420A_25022007_D1_D2	0	0	0	0	0	0	0	0	0	0	0	0	0	0	0	0	0	0	0	0	0	0	0	0	0	0	0	0	0	0	0	0	0	0	0	0	0	0	0	0	0	0	0	0	0	0	0	0	0
T1420B_25022007_D1_D2	0	0	0	0	0	0	0	0	0	0	0	0	0	0	0	0	0	0	0	0	0	0	19065.53847	0	0	0	0	0	0	0	0	0	0	0	0	0	0	0	0	0	0	0	0	24463.59105	0	0	0	0	0
T1444B_08032007_D1_D2	0	0	0	0	0	0	0	0	779.6308797	0	0	0	0	0	0	0	0	0	0	0	0	0	9778.769067	0	0	0	0	0	0	0	0	0	0	0	0	0	0	0	0	0	0	0	0	11710.03158	0	0	0	0	0
T1469A_8072007_D1_D2	0	0	0	0	0	0	0	0	0	0	0	0	0	0	0	0	0	0	0	0	0	0	0	0	0	0	0	0	0	0	0	0	0	0	0	0	0	0	0	0	0	0	0	0	0	0	0	0	0
T1469B_8072007_D1_D2	0	0	0	0	0	0	0	0	0	0	0	0	0	0	0	0	0	0	0	0	0	0	0	0	0	0	0	0	0	0	0	0	0	0	0	0	0	0	0	0	0	0	0	0	0	0	0	0	0
T1472A_25022007_D1_D2	0	0	0	0	0	0	0	0	0	0	0	0	0	0	0	0	0	0	0	0	0	0	0	0	0	0	0	0	0	0	0	0	0	0	0	0	0	0	0	0	0	0	0	0	0	0	0	0	0
T1500A_23042007_D1_D2	0	0	0	0	0	0	0	0	0	0	0	0	0	0	0	0	0	0	0	0	0	0	2817.053261	0	0	0	0	0	0	0	0	0	0	0	2808.688411	0	0	0	0	0	0	926.0787192	0	3280.294535	1065.86536	0	0	0	0
T1513A_19042007_D1_D2	0	0	0	0	0	0	0	0	0	0	0	0	0	0	0	0	0	0	0	0	0	0	0	0	0	0	0	0	0	0	0	0	0	0	0	0	0	0	0	0	0	0	0	0	0	0	0	0	0
T1513B_19042007_D1_D2	0	0	0	0	0	0	0	0	0	0	0	0	0	0	0	0	0	0	0	0	0	0	0	0	0	0	0	0	0	0	0	0	0	0	0	0	0	0	0	0	0	0	0	0	0	0	0	0	0
T1525A_10052007_D1_D2	0	0	0	0	0	0	0	0	0	0	0	0	0	0	0	0	0	0	0	0	0	0	0	0	0	0	0	0	0	0	0	0	0	0	0	0	0	0	0	0	0	0	0	33495.96719	0	0	0	0	0
T1525B_10052007_D1_D2	0	0	0	0	0	0	0	0	0	0	0	0	0	0	0	0	0	0	0	0	0	0	0	0	0	0	0	0	0	0	0	0	0	0	0	0	0	0	0	0	0	0	0	0	0	0	0	0	0
T1529A_13042007_D1_D2	0	0	0	0	0	0	0	0	0	0	0	0	0	0	1805.581488	0	0	0	0	0	0	0	0	0	0	0	0	0	0	0	0	0	0	0	0	0	0	0	0	0	0	7447.482965	0	0	0	0	0	0	0
T1529B_13042007_D1_D2	0	0	0	0	0	0	0	0	0	0	0	0	0	0	0	0	0	0	0	0	0	0	0	0	0	0	0	0	0	0	0	0	0	0	0	0	0	0	0	0	0	0	0	0	0	0	0	0	0
T1535A_29042007_D1_D2	0	0	0	0	1608.165655	0	0	0	0	0	0	0	0	0	0	0	0	0	0	0	0	0	0	0	0	0	0	0	0	0	0	0	0	0	0	0	0	0	0	0	0	0	0	1875.572604	0	0	0	0	0
T1535B_29042007_D1_D2	0	0	0	0	1033.255245	0	0	0	0	0	0	0	0	0	0	0	0	0	0	0	0	0	0	0	0	0	0	0	0	0	0	0	0	0	0	0	0	0	0	0	0	0	0	26631.40447	0	0	0	0	0
T1604A_7102007_D1_D2	0	0	0	0	0	0	0	0	0	0	0	0	0	0	0	0	0	0	0	0	0	0	0	0	0	0	0	0	0	0	0	0	0	0	0	0	0	0	0	0	0	0	0	0	0	0	0	0	0
T1604B_7102007_D1_D2	0	0	0	0	0	0	0	0	0	0	0	0	0	0	0	0	0	0	0	0	0	0	0	0	0	0	0	0	0	0	0	0	0	0	0	0	0	0	0	0	0	0	0	0	0	0	0	0	0
T1607B_23072007_D1_D2	0	0	0	0	0	0	0	0	0	0	0	0	0	0	0	0	0	0	0	0	0	0	0	0	0	0	0	0	0	0	0	0	0	0	0	0	0	0	0	0	3253.962813	0	0	0	0	0	0	0	0
T1622A_19102007_D1_D2	0	0	0	0	0	0	0	0	0	0	0	0	0	0	0	0	0	0	0	0	0	0	0	0	0	0	0	0	0	0	0	0	0	0	0	0	0	0	0	0	0	0	0	0	0	0	0	0	0
T1622B_19102007_D1_D2	0	0	0	0	0	0	0	0	0	0	0	0	0	0	0	0	0	0	0	0	0	0	18571.1923	0	0	0	0	0	0	0	0	0	0	0	0	0	0	0	0	0	155.7921596	0	0	22638.47856	0	0	0	0	0
T1623A_18102007_D1_D2	0	0	0	0	0	0	0	0	0	0	0	0	0	0	0	0	0	0	0	0	0	0	6962.754232	0	0	0	0	0	0	0	0	0	0	0	0	0	0	0	0	0	951.3742985	0	0	7971.402467	0	0	0	0	0
T1623B_18102007_D1_D2	0	0	0	0	0	0	0	0	0	0	0	0	0	0	0	0	0	0	0	0	0	0	0	0	0	562.1494566	0	0	0	0	0	0	0	0	0	0	0	0	0	0	0	0	0	348.6348433	0	191.1429436	0	0	0
T1629B_18012008_D1_D2	0	0	0	0	101.0312227	0	0	0	0	0	0	0	0	0	0	0	0	0	0	0	0	0	0	0	0	0	0	0	0	0	0	0	0	0	0	0	0	0	0	0	0	0	0	0	0	0	0	0	0
T1644A_21042008_D1_D2	0	0	0	0	0	0	0	0	0	0	0	0	0	0	0	0	0	0	0	0	0	0	0	0	0	0	0	0	0	0	0	0	0	39.94862168	0	0	0	0	0	0	5823.211347	0	0	0	0	0	0	0	0
T1644B_21042008_D1_D2	0	0	0	0	0	0	0	0	0	0	0	0	0	0	3812.772687	0	0	0	0	0	0	0	0	0	0	0	0	0	0	0	0	0	0	0	0	0	0	0	0	0	9045.742487	0	0	1388.216379	0	0	0	0	0
T1648B_14042008_D1_D2	0	0	0	0	1410.392162	0	0	0	0	0	0	0	0	0	0	0	0	0	0	0	0	0	0	0	0	0	0	0	0	0	0	0	0	0	0	0	0	0	0	0	0	0	0	0	0	0	0	0	0
T1654A_08092008_D1_D2	0	0	0	0	132.7453449	0	0	0	0	0	0	0	0	0	0	0	0	0	0	0	0	0	0	0	0	0	0	0	0	0	0	0	0	0	0	0	1231.769802	0	0	0	0	0	0	0	0	0	0	0	0
T1654B_08092008_D1_D2	0	0	0	0	25377.16646	0	0	0	0	0	0	0	0	0	0	0	0	0	0	0	0	0	0	0	0	0	0	0	0	0	0	0	0	0	0	0	11483.4937	0	0	0	0	0	0	0	0	0	0	0	0
T1658B_6012009_D1_D2	0	0	0	0	0	0	0	0	0	0	0	0	0	0	0	0	0	0	0	0	0	0	0	0	0	0	0	0	0	0	0	0	0	0	0	0	0	0	0	0	0	0	0	0	0	0	0	0	0
T1659B_29092008_D1_D2	0	0	0	0	0	0	0	0	0	0	0	0	0	0	0	0	0	0	0	0	0	0	0	0	0	0	0	0	0	0	0	0	0	0	0	0	0	0	0	0	0	0	0	0	0	0	0	0	0
T1662A_31102008_D1_D2	0	0	0	0	0	0	0	0	0	0	0	0	0	0	0	0	0	0	0	0	0	0	22790.11326	0	0	0	0	0	0	0	0	0	0	0	0	0	0	0	0	0	0	0	0	27487.16683	0	0	0	0	0
T1662B_31102008_D1_D2	0	0	0	0	315.5865459	0	0	0	0	0	0	0	0	0	0	0	0	0	0	0	0	0	21341.00807	0	0	0	0	0	0	0	0	0	0	0	0	0	0	0	0	0	0	0	0	25578.04901	0	0	0	0	0
T1664A_04122008_D1_D2	0	0	0	0	0	0	0	0	0	0	0	0	0	0	0	0	0	0	0	0	0	0	0	0	0	0	0	0	0	0	0	0	0	0	0	0	0	0	0	0	0	0	0	0	0	0	0	0	0
T1664B_04122008_D1_D2	0	0	0	0	0	0	0	0	0	0	0	0	0	0	0	0	0	0	0	0	0	0	0	0	0	0	0	0	0	0	0	0	0	0	0	888.8742508	0	0	0	0	0	0	0	0	0	0	0	0	0
T1669A_8072009_D1_D2	0	0	0	0	0	0	0	0	0	0	0	0	0	0	0	0	0	0	0	0	0	0	0	0	0	0	0	0	0	0	0	0	0	0	0	0	0	0	0	0	25509.70845	0	0	0	0	0	0	0	0
T1669B_8072009_D1_D2	0	0	0	0	0	0	0	0	0	0	0	0	0	0	0	0	0	0	0	0	0	0	0	0	0	0	0	0	0	0	0	0	0	0	0	0	0	0	0	0	24046.39916	0	0	0	0	0	0	0	0
T1023A_1082005_D1_D2	0	0	0	0	0	0	0	0	0	0	0	0	0	0	0	0	0	0	0	0	0	0	673.5100036	0	0	0	0	0	0	0	0	0	0	0	0	0	0	0	0	0	0	0	0	0	0	0	0	0	0
T1023B_1082005_D1_D2	0	0	0	0	0	0	0	0	0	0	0	0	0	0	0	0	0	0	0	0	0	0	0	0	0	0	0	0	0	0	0	0	0	0	0	0	0	0	0	0	1089.674923	0	0	0	0	40695.61072	23891.4902	0	0
T1028A_21072005_D1_D2	0	0	0	0	0	0	0	0	0	0	0	0	0	0	0	0	0	0	0	0	0	0	0	0	0	0	0	0	0	0	0	0	0	0	0	0	0	0	0	0	0	0	0	957.3366575	0	0	0	0	0
T1028B_21072005_D1_D2	0	0	0	0	0	0	0	0	0	0	0	0	0	0	0	0	0	0	0	0	0	0	0	0	0	0	0	0	0	0	0	0	0	0	0	0	0	0	0	0	0	0	0	0	0	0	0	0	0
T1051A_9022006_D1_D2	0	0	0	0	0	0	0	0	0	0	0	0	0	0	0	0	0	0	0	0	0	0	0	0	0	0	0	0	0	0	0	0	0	0	0	0	0	366.7699076	0	0	0	0	0	4944.599649	0	0	0	0	0
T1051B_9022006_D1_D2	0	0	0	0	0	0	0	0	0	0	0	0	0	0	0	0	0	0	0	0	0	0	0	0	0	0	0	0	0	0	0	0	0	0	0	8098.302903	0	1958.536533	0	0	0	0	0	14747.15416	0	0	0	0	0
T1056A_26072005_D1_S7	0	0	0	0	0	0	0	0	0	0	0	0	0	0	0	0	0	0	0	0	0	0	0	0	0	0	0	0	0	0	0	0	0	0	0	0	0	0	0	0	0	0	0	0	0	0	0	0	0
T1056B_26072005_D1_D2	0	0	0	0	0	0	0	0	0	0	0	0	0	0	0	0	0	0	0	0	0	0	0	0	0	0	0	0	0	0	0	0	0	0	0	0	0	0	0	0	0	0	0	0	0	0	0	0	0
T1066A_1112005_D1_D2	0	0	0	0	0	0	0	0	0	0	0	0	0	0	0	0	0	0	0	0	0	0	18051.55389	0	0	0	0	0	0	0	0	0	0	0	0	0	0	0	0	0	0	0	0	22632.82282	0	0	0	0	0
T1066B_1112005_D1_D2	0	0	0	0	0	0	0	0	0	0	0	0	0	0	0	0	0	0	0	0	0	0	3791.458305	0	0	0	0	0	0	0	0	0	0	0	0	0	0	0	0	0	0	0	0	4382.334924	0	0	0	0	0
T1121A_9032006_D1_D2	0	0	0	0	0	0	0	0	0	0	0	0	0	0	0	0	0	0	0	0	0	0	0	0	0	0	0	0	0	0	0	0	0	0	0	0	0	0	0	0	0	0	0	0	0	0	0	0	0
T1121B_9032006_D1_D2	0	0	0	0	0	0	0	0	0	0	0	0	0	0	0	0	0	0	0	0	0	0	0	0	0	630.8348876	0	0	0	0	0	0	0	0	0	0	0	0	0	0	0	0	0	0	0	0	0	0	0
T1135A_22122005_D1_D2	0	0	0	0	0	0	0	0	0	0	0	0	0	0	0	0	0	0	0	0	0	0	0	0	0	0	0	0	0	0	0	0	0	0	0	0	0	0	0	0	0	0	0	33805.36364	0	0	0	0	0
T1135B_22122005_D1_D2	0	0	0	0	0	0	0	0	0	0	0	0	0	0	0	0	0	0	0	0	0	0	17455.75472	0	0	11057.04568	0	0	0	0	0	0	0	0	0	0	0	0	0	0	0	0	0	22000.33574	0	0	0	0	0
T1166A_2022006_D1_D2	0	0	0	0	0	0	0	0	0	0	0	0	0	0	0	0	0	0	0	0	0	0	0	0	0	0	0	0	0	0	0	0	0	0	0	0	0	0	0	0	0	0	0	0	0	0	0	0	0
T1166B_2022006_D1_D2	0	0	0	0	0	0	0	0	0	0	0	0	0	0	0	615997.5859	0	0	0	0	0	0	0	0	0	0	0	0	0	0	0	0	0	0	0	0	0	0	0	0	0	0	0	0	0	0	0	0	0
T1183A_15032006_D1_D2	0	0	0	0	0	0	0	0	0	0	0	0	0	0	0	0	0	0	0	0	0	0	0	0	0	0	0	0	0	0	0	0	0	0	0	0	0	0	0	0	0	0	0	35837.70429	0	0	0	0	0
T1183B_15032006_D1_D2	0	0	0	0	0	0	0	0	0	0	0	0	0	0	0	0	0	0	0	0	0	0	1701.733321	0	0	740.3987789	0	0	0	0	0	0	0	0	0	0	0	0	0	0	0	0	0	3788.17788	0	0	0	0	0
T1215A_31052006_D1_D2	0	0	0	0	0	0	0	0	0	0	0	0	0	0	0	0	0	0	0	0	0	0	787.2074549	0	0	0	0	0	0	0	0	0	0	0	0	0	0	0	0	0	0	0	0	27779.97258	0	0	0	0	0
T1215B_31052006_D1_D2	0	0	0	0	0	0	0	0	0	0	0	0	0	0	0	0	0	0	0	0	0	0	1558.203783	0	0	0	0	0	0	0	0	0	0	0	0	0	0	0	0	0	0	0	0	9675.247388	0	0	0	0	0
T1230A_8062006_D1_D2	0	0	0	0	843.8883988	0	0	0	0	0	0	0	0	0	0	0	0	0	0	0	0	0	27911.51329	0	0	0	0	0	0	0	0	0	0	0	0	0	1568.298298	0	0	0	0	0	0	30909.43029	0	0	0	0	0
T1230B_8062006_D1_D2	0	0	0	0	3305.333687	0	0	0	0	0	0	0	0	0	0	0	0	0	0	0	0	0	17064.68357	0	0	0	0	0	0	0	0	0	0	0	0	0	4497.189496	0	0	0	0	0	0	18120.81372	0	0	0	0	0
T1247A_30102006_D1_D2	0	0	0	0	2088.725504	0	0	0	0	0	0	0	0	0	0	0	0	0	0	0	0	0	0	0	0	0	0	0	0	0	0	0	0	0	0	0	0	0	0	0	0	0	0	0	0	0	0	0	0
T1247B_30102006_D1_D2	0	0	0	0	0	0	2162.346099	0	0	0	0	0	0	0	0	0	0	0	0	0	0	0	0	0	0	0	0	0	0	0	0	0	0	0	0	0	0	0	0	0	0	0	0	390.8991477	0	0	0	0	0
T1261A_19072006_D1_D2	0	0	0	0	1489.686063	0	0	0	0	0	0	0	0	0	0	0	0	0	0	0	0	0	1724.995458	0	0	0	0	0	0	0	0	0	0	0	0	0	0	0	0	0	0	0	0	1997.817563	0	0	0	0	0
T1261B_19072006_D1_D2	0	0	0	0	14434.20357	0	0	0	0	0	0	0	0	0	0	0	0	0	0	0	0	0	0	0	0	0	0	0	0	0	0	0	0	0	0	0	0	0	0	0	0	0	0	0	0	0	0	0	0
T1284A_16032007_D1_D2	0	0	0	0	0	0	0	0	0	0	0	0	0	0	0	0	0	0	0	0	0	0	0	0	0	0	0	0	0	0	0	0	0	0	0	0	0	0	0	0	0	0	0	28805.70305	0	0	0	0	0
T1284B_16032007_D1_D2	0	0	0	0	0	0	0	0	0	0	0	0	0	0	0	0	0	0	0	0	0	0	0	0	0	358.6913359	0	0	0	0	0	0	0	0	0	0	0	0	0	0	0	0	0	4605.583582	0	0	0	0	0
T1291A_26082006_D1_D2	0	0	0	0	0	0	0	0	0	0	0	0	0	0	0	0	0	0	0	0	0	0	0	0	0	0	0	0	0	0	0	0	0	0	0	0	0	0	0	0	0	0	0	0	0	0	0	0	0
T1291B_26082006_D1_D2	0	0	0	0	0	0	0	0	0	0	0	0	0	0	0	0	0	0	0	0	0	0	0	0	0	0	0	0	0	0	0	0	0	0	0	0	0	0	0	0	0	0	0	0	0	0	0	0	0
T1366A_21122006_D1_D2	0	0	0	0	98.5098912	0	0	0	0	0	0	0	0	0	0	0	0	0	0	0	0	0	0	0	0	0	0	0	0	0	0	0	0	0	0	0	0	0	0	0	0	0	0	0	0	0	0	0	0
T1366B_21122006_D1_D2	0	0	0	0	12628.90789	0	0	0	0	0	0	0	0	0	0	0	0	0	0	0	0	0	0	0	0	0	24.22497981	0	0	0	0	0	0	0	0	0	0	0	0	0	0	0	0	0	0	0	0	0	0
T1389A_22012007_D1_D2	0	0	0	0	0	0	0	0	0	0	0	0	0	0	0	0	0	0	0	0	0	0	0	0	0	0	0	0	0	0	0	0	0	0	0	0	0	0	0	0	16300.6525	0	0	735.2557135	0	0	0	0	0
T1389B_22012007_D1_D2	0	0	0	0	0	0	0	0	0	0	0	0	0	0	0	0	0	0	0	0	0	0	0	0	0	0	0	0	0	0	0	0	0	0	0	0	0	0	0	0	2207.205501	0	0	0	0	0	0	0	0
T1393A_23012007_D1_D2	0	0	0	0	0	0	0	0	0	0	0	0	0	0	0	0	0	0	0	0	0	0	0	0	0	0	0	0	0	0	0	0	0	0	0	0	0	0	0	0	0	0	0	5544.725001	0	0	0	0	0
T1393B_23012007_D1_D2	0	0	0	0	0	0	0	0	0	0	0	0	0	0	0	0	0	0	0	0	0	0	0	0	0	0	245.3569264	0	0	0	0	0	0	0	0	0	3940.318745	0	0	0	0	0	0	774.4837306	0	0	0	0	0
T1416A_21042007_D1_D2	0	0	0	0	0	0	0	0	0	0	0	0	0	0	0	0	0	0	0	0	0	0	0	0	0	0	0	0	0	0	0	0	0	0	0	0	0	0	0	0	0	0	0	0	0	0	0	0	0
T1416B_21042007_D1_D2	0	0	0	0	0	0	0	0	0	0	0	0	0	0	0	0	0	0	0	0	0	0	3268.362399	0	0	0	32.53458914	0	0	0	0	0	0	0	0	0	0	0	0	0	0	3101.807619	0	8232.767334	0	0	0	0	0
T1447A_15032007_D1_D2	0	0	0	0	0	0	0	0	0	0	0	0	0	0	0	0	0	0	0	0	0	0	0	0	0	19796.89897	0	0	0	0	0	18.78415189	0	0	0	0	0	0	0	0	0	0	0	9677.727757	0	0	0	0	0
T1447B_15032007_D1_D2	0	0	0	0	0	0	0	0	0	0	0	0	0	0	0	0	0	0	0	0	0	0	0	0	0	47916.25127	0	0	0	0	0	0	0	0	0	0	0	0	0	0	0	0	0	0	0	0	0	0	0
T1459A_7032007_D1_D2	0	0	0	0	0	0	0	0	0	0	0	0	0	0	0	0	0	0	0	0	0	0	0	0	0	0	0	0	0	0	0	0	0	0	0	0	0	0	0	0	1659.340645	0	0	0	0	0	0	0	0
T1459B_7032007_D1_D2	0	0	0	0	0	0	0	0	0	0	0	0	0	0	0	0	0	0	0	0	0	986.4869023	931.0385622	0	0	92.90425946	0	0	0	0	0	0	0	0	0	0	0	0	0	0	5275.812258	0	0	21848.13532	0	0	0	0	0
T1512A_10042007_D1_D2	0	0	0	0	0	0	0	0	0	0	0	0	0	0	0	0	0	0	0	0	0	0	0	0	0	898.627277	207.3755255	0	0	0	0	0	0	0	0	0	0	0	0	0	0	0	0	15412.23479	0	0	0	0	0
T1512B_10042007_D1_D2	0	0	0	0	0	0	0	0	0	0	0	0	0	0	0	0	0	0	0	0	0	0	0	0	0	500.2673379	0	0	0	0	0	0	0	0	0	0	0	0	0	0	0	0	0	1413.866484	0	0	0	0	0
T1567A_07062007_D1_D2	0	0	0	0	0	0	0	0	0	0	0	0	0	0	0	0	0	0	0	0	0	0	0	0	0	14014.61465	0	0	0	0	0	0	0	0	0	0	0	0	0	0	0	0	0	0	0	0	0	0	0
T1567B_07062007_D1_D2	0	0	0	0	0	0	0	0	0	0	0	0	0	0	0	0	0	0	0	0	0	0	0	0	0	61874.89747	0	0	0	0	0	0	0	0	0	0	0	0	0	0	0	0	0	0	0	0	0	0	0
T1593A_2092007_D1_D2	0	0	0	0	0	0	0	0	0	0	0	0	0	0	0	0	0	0	0	0	0	0	0	0	0	0	0	0	0	0	0	0	0	0	0	0	0	0	0	0	0	0	0	0	0	0	0	0	0
T1593B_2092007_D1_D2	0	0	0	0	0	0	0	0	0	0	0	0	0	0	0	0	0	0	0	0	0	0	0	0	0	0	0	0	0	0	0	0	0	0	0	0	0	0	0	0	0	0	0	0	0	0	0	0	0
T1594A_23072007_D1_D2	0	0	0	0	0	0	0	0	0	0	0	0	0	0	0	0	0	0	0	0	0	0	18897.47297	0	0	0	0	0	0	0	0	0	0	0	0	0	0	0	0	0	0	0	0	26573.82137	0	0	0	0	0
T1594B_23072007_D1_D2	0	0	0	0	0	0	0	0	0	0	0	0	0	0	0	0	0	0	0	0	0	0	0	0	0	0	0	0	0	0	0	0	0	0	0	0	0	0	0	0	0	0	0	0	0	0	0	0	0
T1602A_10082007_D1_D2	0	0	0	0	0	0	0	0	0	0	0	0	0	0	0	0	0	0	0	0	0	0	0	0	0	0	0	0	0	0	0	0	0	0	0	0	4195.090243	0	0	0	0	32167.3596	0	0	0	0	0	0	0
T1602B_10082007_D1_D2	0	0	0	0	0	0	0	0	0	0	0	0	0	0	31.06064165	0	0	0	0	0	0	0	0	0	0	0	0	0	0	0	0	0	0	0	0	0	0	0	0	0	0	430.8044641	0	0	0	0	0	0	0
T1636A_7012008_D1_D2	0	0	0	0	0	0	0	0	0	0	0	0	0	0	0	0	0	0	0	0	0	0	0	0	0	0	0	0	0	0	0	0	0	0	0	0	0	0	0	0	0	0	0	0	0	0	0	0	0
T1636B_7012008_D1_D2	0	0	0	0	0	0	0	0	0	0	0	0	0	0	0	0	0	0	0	0	0	0	0	0	0	0	0	0	0	0	0	0	0	0	0	0	0	0	0	0	0	0	0	0	0	0	0	0	0
T1653A_12082008_D1_D2	0	0	0	0	4498.179296	0	0	0	0	0	0	0	0	0	0	0	0	0	0	0	0	0	0	0	0	0	0	0	0	0	0	0	0	0	0	0	0	0	0	0	0	0	0	12817.58089	0	0	0	0	0
T1653B_12082008_D1_D2	0	0	0	0	1305.975723	0	0	0	0	0	0	0	0	0	0	0	0	0	0	0	0	0	0	0	0	0	0	0	0	0	0	0	0	0	0	0	0	0	0	0	0	0	0	2571.467536	0	0	0	0	0
T1657A_22072008_D1_D2	0	0	0	0	0	0	0	0	0	0	0	0	0	0	0	0	0	0	0	0	0	0	0	0	0	0	0	11.53790905	0	0	0	0	0	0	0	0	145.1393395	0	0	0	0	0	0	28188.0815	0	0	0	0	0
T1657B_22072008_D1_D2	0	0	0	0	0	0	0	0	0	0	0	0	0	0	0	0	0	0	0	0	0	0	0	0	0	0	0	15.83600817	0	0	0	0	0	0	0	0	416.5229152	0	0	0	0	0	0	27505.93101	0	0	0	0	0
T1671A_22032010_D1_D2	0	0	0	0	0	0	0	0	0	0	0	0	0	0	0	0	0	0	0	0	0	0	0	0	0	3580.255218	75.63919475	0	0	0	0	0	0	0	0	0	0	0	0	0	0	0	0	7265.180733	0	0	0	0	0
T1671B_22032010_D1_D2	0	0	0	0	0	0	0	0	0	0	0	0	0	0	0	0	0	0	0	0	0	0	0	0	0	7664.570972	9.312965944	0	0	0	0	0	0	0	564.5090126	0	0	0	0	0	0	221.4874395	0	2762.037398	240.6943522	0	0	0	738.8710113
Prevalence	0	0	0	0	24	0	1	0	1	0	0	0	0	0	3	1	0	0	1	0	0	1	23	0	0	17	7	2	0	0	0	1	0	2	2	3	8	2	0	0	15	9	0	60	2	4	3	0	1
Abundance/gene	0	0	0	0	81373.06712	0	2162.346099	0	779.6308797	0	0	0	0	0	5649.414816	615997.5859	0	0	11233.67513	0	0	986.4869023	218519.3053	0	0	176175.1986	616.4528936	27.37391722	0	0	0	18.78415189	0	190.2283374	3373.197423	9227.35678	27477.82254	2325.306441	0	0	110342.1855	45984.00272	0	910652.9566	1306.559713	73756.72143	96097.00586	0	738.8710113
[truncated: 376 more columns]
