# Supplementary material for: Development of the oral resistome during the first decade of life
Source: Nat Commun. 2023 Mar 9;14:1291. doi: 10.1038/s41467-023-36781-w (PMC9998430; doi:10.1038/s41467-023-36781-w)
Supplement: Supplementary file 14 — Supplementary Dataset 11 [file 41467_2023_36781_MOESM14_ESM.csv]

SD11: Relative abundance of all ARGs (TPM) identified at T2.
	aac(3)-II	AAC(3)-IId	aac(6')_Serra	AAC(6')-Ic	AAC(6')-Ie-APH(2'')-Ia	AAC(6')-Ii	aac(6')-Iid	AAC(6')-Iih	AAC(6')-Iy	AAC(6')-Iz	aacA-ACI7	aacA-ENT1	aacA-ENT2	aadA1	aadA2	aadA27	aadA5	aadA6	aadS	adeA	adeC	ampC	ampH	amrA	amrB	ant(3'')-IIa	ANT(3'')-IIc	ant(6)-Ia	ant(9)-Ia	APH(2'')-If	aph(2'')-Ih	aph(3')-Ia	APH(3')-Ib	aph(3'')-Ib	APH(3')-IIb	aph(3')-IIc	APH(3')-IIIa	APH(3')-VI	APH(3')-VIa	aph(3')-VIb	APH(6)-Id	arnA	arr	bacA	basS	bla1	bla2	bla-A	blaACC-1a
Sample	Aminoglycoside	Aminoglycoside	Aminoglycoside	Aminoglycoside	Aminoglycoside	Aminoglycoside	Aminoglycoside	Aminoglycoside	Aminoglycoside	Aminoglycoside	Aminoglycoside	Aminoglycoside	Aminoglycoside	Aminoglycoside	Aminoglycoside	Aminoglycoside	Aminoglycoside	Aminoglycoside	Aminoglycoside	Tetracycline	Tetracycline	Beta-Lactam	Beta-Lactam	Aminoglycoside	Aminoglycoside	Aminoglycoside	Aminoglycoside	Aminoglycoside	Aminoglycoside	Aminoglycoside	Aminoglycoside	Aminoglycoside	Aminoglycoside	Aminoglycoside	Aminoglycoside	Aminoglycoside	Aminoglycoside	Aminoglycoside	Aminoglycoside	Aminoglycoside	Aminoglycoside	Peptide	Rifampicin	Peptide	Peptide	Beta-Lactam	Beta-Lactam	Beta-Lactam	Beta-Lactam
T1002A_17102005_D1_D2	0	0	0	0	0	0	0	0	0	0	0	0	0	0	0	0	0	0	0	0	0	0	0	0	0	0	0	0	0	0	0	0	0	0	0	0	0	0	0	0	0	0	0	2421.890858	0	0	0	0	0
T1002B_17102005_D1_D2	0	0	0	0	0	0	0	0	0	0	0	0	0	0	0	0	0	0	0	0	0	0	0	0	0	0	0	0	0	0	0	0	0	0	0	0	0	0	0	0	0	0	0	0	0	0	0	0	0
T1013A_18082006_D1_D2	0	0	0	0	0	0	0	0	0	0	0	0	0	0	0	0	0	0	0	0	0	0	0	0	0	118.0752332	24.31716188	0	0	0	0	0	0	0	0	377.5748485	0	0	0	0	4950.927619	0	0	7587.371203	0	0	0	0	0
T1013B_18082006_D1_D2	0	0	0	0	0	0	0	0	0	0	0	0	0	0	0	0	0	0	0	0	0	0	0	0	0	0	0	0	0	0	0	0	0	0	0	0	0	0	0	0	0	3946.064429	0	16926.33828	0	0	0	0	0
T1016A_14062006_D1_D2	0	0	0	0	0	0	0	0	0	0	0	0	0	0	0	0	0	0	0	0	0	0	0	0	0	0	0	0	0	0	0	0	0	0	17381.1575	0	0	0	0	0	0	7107.95619	0	3439.472908	7943.645213	0	0	0	0
T1016B_14062006_D1_D2	0	0	0	0	0	0	0	0	0	0	0	0	0	0	0	0	0	0	0	0	0	0	0	0	0	0	0	0	0	0	0	0	0	0	2961.104674	0	0	0	0	0	0	951.4391376	0	13146.49696	1121.658033	0	0	0	0
T1018A_26112006_D1_D2	0	0	0	0	0	0	0	0	0	0	0	0	0	0	0	0	0	0	0	0	0	0	1620.910805	0	0	0	0	0	0	0	0	0	0	0	0	0	173.8649053	0	0	0	0	0	0	2923.223133	0	0	0	0	0
T1018B_26112006_D1_D2	0	0	0	0	0	0	0	0	0	0	0	0	0	0	0	0	0	0	0	0	0	0	0	0	0	0	0	0	0	0	0	0	0	0	0	0	909.3931717	0	0	0	0	0	0	0	0	0	0	0	0
T1026A_27022007_D1_D2	0	0	0	0	0	0	0	0	0	0	0	0	0	0	0	0	0	0	0	0	0	0	0	0	0	0	0	0	0	0	0	0	2678.854691	0	0	0	5878.681818	0	0	0	0	0	0	0	0	0	0	0	0
T1026B_27022007_D1_D2	0	0	0	0	0	0	0	0	0	0	0	0	0	0	0	0	0	0	0	0	0	0	0	0	0	1056.585667	0	0	0	0	0	0	744.9036986	0	0	0	12823.52119	0	0	0	559.535958	0	0	1316.313478	0	0	0	0	0
T1044A_23012007_D1_D2	0	0	0	0	0	0	0	0	0	0	0	0	0	0	0	0	0	0	0	0	0	0	0	0	0	0	0	217.0936029	0	0	0	0	0	0	0	0	165.5088089	0	0	0	0	0	0	0	0	0	0	0	0
T1044B_23012007_D1_D2	0	0	0	0	0	0	0	0	0	0	0	0	0	0	0	0	0	0	0	0	0	0	0	0	0	0	0	66.84372488	0	0	0	0	0	0	0	0	611.527478	0	0	0	1324.488447	0	0	0	0	0	0	0	0
T1049A_7112006_D1_D2	0	0	0	0	0	0	0	0	0	0	0	0	0	0	0	0	0	0	0	0	0	0	0	0	0	0	0	0	0	0	0	0	0	0	0	0	0	0	0	0	0	0	0	0	0	0	0	0	0
T1049B_7112006_D1_D2	0	0	0	0	0	0	0	0	0	0	0	0	0	0	0	0	0	0	0	0	0	0	0	0	0	0	0	0	0	0	0	0	0	391.5051595	0	0	0	0	0	0	0	0	0	0	0	0	0	0	0
T1055A_25092006_D1_D2	0	0	0	0	0	0	0	0	0	0	0	0	0	0	0	0	0	0	0	0	0	0	0	0	0	0	0	0	0	0	0	0	0	0	0	0	0	0	0	0	0	0	0	0	0	0	0	0	0
T1055B_25092006_D1_D2	0	0	0	0	0	0	0	0	0	0	0	0	0	0	0	0	0	0	0	0	0	0	0	0	0	0	0	0	0	0	0	0	0	0	0	0	0	0	0	0	0	0	0	0	0	0	0	0	0
T1060A_14022007_D1_D2	0	0	0	0	0	0	0	0	0	0	0	0	0	0	0	0	0	0	0	0	0	0	0	0	0	0	0	0	0	0	0	0	0	0	0	0	0	0	0	0	4825.649898	0	0	24809.27581	0	0	0	0	0
T1060B_14022007_D1_D2	0	0	0	0	0	0	0	0	0	0	0	0	0	0	0	0	0	0	0	0	0	0	0	0	0	0	0	0	0	0	0	0	0	0	0	0	0	0	0	0	0	0	0	0	0	0	0	0	0
T1062A_01062006_D1_D2	0	0	0	0	0	0	0	0	0	0	0	0	0	0	0	0	0	0	0	0	0	0	0	0	0	0	0	0	0	0	0	0	0	27192.017	0	0	0	0	0	0	41016.05774	0	0	1502.395656	0	0	0	0	0
T1062B_01062006_D1_D2	0	0	0	0	0	0	0	0	0	0	0	0	0	0	0	0	0	0	0	0	0	0	0	0	0	0	0	0	0	0	0	0	0	0	0	0	0	0	0	0	0	0	0	13093.14212	0	0	0	0	0
T1071A_19102006_D1_D2	0	0	0	0	0	0	0	0	0	0	0	0	0	0	0	0	0	0	0	0	0	0	0	0	0	0	0	0	0	0	0	0	0	0	0	0	0	0	0	0	0	0	0	0	0	0	0	102575.55	465.8191861
T1071B_19102006_D1_D2	0	0	0	0	0	0	0	0	0	0	0	0	0	0	0	0	0	0	0	0	0	0	0	0	0	0	0	0	0	0	0	0	0	0	0	0	0	0	0	0	0	0	0	0	0	0	0	136940.851	0
T1087A_06112006_D1_D2	0	0	0	0	0	0	0	0	0	0	0	0	0	0	0	0	0	0	0	0	0	0	0	0	0	0	0	0	0	0	0	0	0	0	0	0	0	5668.475407	0	0	0	0	0	0	0	0	0	0	0
T1087B_06112006_D1_D2	0	0	0	0	0	0	0	0	0	0	0	0	0	0	0	0	0	0	0	0	0	0	0	0	0	0	0	0	0	0	0	0	0	0	0	0	0	0	0	0	0	0	0	0	0	0	0	0	0
T1117A_16102006_D1_D2	0	0	0	0	0	0	0	0	0	0	0	0	0	0	0	0	0	0	0	0	0	0	0	0	0	5984.482374	0	0	0	0	0	0	0	0	0	0	0	0	0	0	890.6645891	0	0	0	0	0	0	0	0
T1117B_16102006_D1_D2	0	0	0	0	0	0	0	0	0	0	0	0	0	0	0	0	0	0	0	0	0	0	0	0	0	0	0	0	0	0	0	0	0	0	0	0	0	0	0	0	7833.891598	0	0	0	0	0	0	0	0
T1136A_02032007_D1_D2	0	0	0	0	0	0	0	0	0	0	0	0	0	0	0	0	0	0	0	0	0	0	0	0	0	10912.58526	0	0	0	0	0	0	0	0	0	0	0	0	0	0	0	0	0	7968.097548	0	0	0	0	0
T1136B_02032007_D1_D2	0	0	0	0	0	0	0	0	0	0	0	0	0	0	0	0	0	0	0	0	0	0	0	0	0	8833.25741	0	0	0	0	0	0	0	0	0	0	0	0	0	0	0	0	0	325.594189	0	0	0	0	0
T1185A_22102007_D1_D2	0	0	0	0	0	0	0	0	0	0	0	0	0	0	0	0	0	0	0	0	0	0	0	0	0	0	0	0	0	0	0	0	0	0	0	0	0	0	0	0	9676.25013	0	0	0	0	0	0	0	0
T1185B_22102007_D1_D2	0	0	0	0	0	0	0	0	0	0	0	0	0	0	0	0	0	0	0	0	0	1797.148006	1565.917738	0	0	0	0	0	0	0	0	0	0	0	0	0	3422.733294	0	0	0	26006.22235	0	0	2254.75403	0	0	0	0	0
T1190A_01022008_D1_D2	0	0	0	0	0	0	0	0	0	0	0	0	0	0	0	0	0	0	0	0	0	0	0	0	0	6215.948308	0	0	0	0	0	0	0	0	0	61305.54435	0	0	0	0	0	518.7147334	0	14345.76045	0	0	0	0	0
T1190B_01022008_D1_D2	0	0	0	0	0	0	0	0	0	0	0	0	0	0	0	0	0	0	0	0	0	0	0	0	0	3503.805587	0	0	0	0	0	0	0	0	0	179133.0814	0	0	0	0	0	909.3234968	0	11063.56863	0	0	0	0	0
T1198A_10112006_D1_D2	0	0	0	0	0	0	0	0	0	0	0	0	0	0	0	0	0	0	0	0	0	0	0	0	0	0	0	0	0	0	0	0	0	0	0	0	0	0	0	0	492.80095	0	0	0	0	0	0	0	0
T1198B_10112006_D1_D2	0	0	0	0	0	0	0	0	0	0	0	0	0	0	0	0	0	0	0	0	0	0	0	0	0	0	0	0	0	0	0	0	0	0	0	0	0	0	0	0	8352.231235	0	0	233.9772242	0	0	0	0	0
T1229A_14032007_D1_D2	0	0	0	0	0	0	0	0	0	0	0	0	0	0	0	0	0	0	0	0	0	0	0	0	0	0	0	0	0	0	0	0	0	0	0	0	0	0	0	0	0	0	0	0	0	0	0	0	0
T1229B_14032007_D1_D2	0	0	0	0	0	0	0	0	0	0	0	0	0	0	0	0	0	0	0	0	0	0	0	0	0	0	0	0	0	0	0	0	0	0	0	0	0	0	0	0	0	0	0	0	0	0	0	0	0
T1236A_26032007_D1_D2	0	0	0	0	0	0	0	0	0	0	0	0	0	0	0	0	0	0	0	0	0	0	0	0	0	0	0	0	0	0	0	0	0	0	5127.679189	0	0	0	0	0	0	1872.827634	0	4947.201422	2287.386404	7692.523423	17999.34804	0	0
T1236B_26032007_D1_D2	0	0	0	0	0	0	0	0	0	15637.78221	0	0	0	0	0	0	0	0	0	0	0	0	0	0	0	0	0	0	0	0	0	0	0	0	0	18426.71133	0	0	0	0	0	0	0	18944.31033	0	0	0	0	0
T1246A_7032008_D1_D2	0	0	0	0	0	0	0	0	0	0	0	0	0	0	0	0	0	0	0	0	0	0	0	0	0	33807.16625	0	0	0	0	0	0	0	0	0	0	183.7011148	0	0	0	482.7093829	0	0	0	0	0	0	0	0
T1246B_7032008_D1_D2	0	0	0	0	0	0	0	0	0	0	0	0	0	0	0	0	0	0	0	0	0	0	0	0	0	15012.232	0	0	0	0	0	0	0	0	0	0	0	0	0	0	0	0	0	0	0	0	0	0	0
T1249A_02112007_D1_D2	0	0	0	0	0	0	0	0	0	0	0	0	0	0	0	0	0	0	0	0	0	0	0	0	0	0	0	0	0	0	0	0	0	0	0	0	0	0	0	0	6237.682141	2657.762265	0	0	0	0	0	0	0
T1249B_02112007_D1_D2	0	0	0	0	0	0	0	0	0	0	0	0	0	0	0	0	0	0	0	0	0	0	0	0	0	0	0	0	0	0	0	0	0	0	0	0	0	0	0	0	2194.372458	0	0	0	0	0	0	0	0
T1281A_04022008_D1_D2	0	0	0	0	0	0	0	0	0	0	0	0	0	0	0	0	0	0	0	0	0	0	0	0	0	0	0	0	0	0	0	0	0	0	0	56.66527796	358.0342981	0	0	0	4179.296529	0	0	2747.259396	0	0	0	0	0
T1281B_04022008_D1_D2	0	0	0	0	0	0	0	0	0	0	0	0	0	0	0	0	0	0	0	0	0	0	0	0	0	0	34.62512996	0	0	0	0	0	0	22.65222284	0	15652.82178	240.5443537	0	0	0	2590.574808	2160.37798	0	2507.674409	0	0	0	0	0
T1296A_23042008_D1_D2	0	0	0	0	0	0	0	0	0	0	0	0	0	0	0	0	0	0	0	0	0	0	0	0	0	200.8642761	0	0	0	0	0	0	0	0	0	0	0	0	0	0	0	0	0	12999.84041	0	0	0	0	0
T1296B_23042008_D1_D2	0	0	0	0	0	0	0	0	0	0	0	0	0	0	0	0	0	0	0	0	0	0	0	0	0	0	0	0	0	0	0	0	0	0	0	0	0	0	0	0	0	0	0	15310.90407	0	0	0	0	0
T1297A_14052007_D1_D2	0	0	0	0	0	0	0	0	0	0	0	0	0	0	0	0	0	0	0	0	0	0	0	0	0	0	0	157.1899971	0	0	0	0	0	0	0	0	629.1559331	0	0	0	5655.59018	0	0	0	0	0	0	0	0
T1297B_14052007_D1_D2	0	0	0	0	0	0	0	0	0	0	0	0	0	0	0	0	0	0	0	0	0	0	0	0	0	0	0	396.3988154	0	0	0	0	0	0	0	0	1019.953123	0	0	0	5220.278419	0	0	0	0	0	0	0	0
T1310A_30042007_D1_D2	0	0	0	0	0	0	0	0	0	0	0	0	0	0	0	0	0	0	0	0	0	0	0	0	0	0	0	0	0	0	0	0	0	0	0	1035.997588	0	0	0	0	10875.38163	0	0	0	0	0	0	0	0
T1310B_30042007_D1_D2	0	0	0	0	0	0	0	0	0	0	0	0	0	0	493.8642374	0	0	0	0	0	0	0	1296.48255	0	0	0	156.7266023	0	0	0	0	0	0	535.5816515	0	2288.894972	185.2163667	0	0	0	633.2804576	0	0	3390.496795	0	0	0	0	0
T1317A_15012007_D1_D2	0	0	0	0	0	0	0	0	0	0	0	0	0	0	0	0	0	0	0	0	0	0	0	0	0	0	0	0	0	0	0	0	0	0	0	0	1509.979358	0	0	0	0	0	0	0	0	0	0	0	0
T1317B_15012007_D1_D2	0	0	0	0	0	0	0	0	0	0	0	0	0	0	0	0	0	0	0	0	0	0	0	0	0	0	0	0	0	0	0	0	0	0	0	0	128.8094212	0	0	0	0	0	0	0	0	0	0	0	0
T1327A_28082007_D1_D2	0	0	0	0	0	0	0	0	0	0	0	0	0	0	0	0	0	0	0	0	0	0	21489.95783	0	0	0	0	0	0	0	0	0	0	0	0	0	0	0	0	0	0	0	0	26936.57455	0	0	0	0	0
T1327B_28082007_D1_D2	0	0	0	0	95.38653138	0	0	0	0	0	0	0	0	0	0	0	0	0	0	0	0	0	0	0	0	0	0	0	0	0	0	0	0	0	15519.94093	31728.19985	172.8730714	0	0	0	0	5654.775557	0	5433.60488	6922.128915	0	0	0	0
T1327C_28082007_D1_D2	0	0	0	0	0	0	0	0	0	0	0	0	0	0	0	0	0	0	0	0	0	0	7509.788943	0	0	0	0	0	0	0	0	0	0	0	1335.597634	23053.07984	0	0	0	0	0	631.7439512	0	19064.94807	746.7438969	0	0	0	0
T1329A_23112007_D1_D2	0	0	0	0	0	0	0	0	0	0	0	0	0	0	0	0	0	0	0	0	0	0	0	0	0	0	0	0	0	0	0	0	0	0	0	0	0	0	0	0	0	0	0	0	0	0	0	0	0
T1329B_23112007_D1_D2	0	0	0	0	0	0	0	0	0	0	0	0	0	0	0	0	0	0	0	0	0	0	0	0	0	0	0	0	0	0	0	0	0	0	0	0	0	0	0	0	0	0	0	0	0	0	0	0	0
T1337A_22102007_D1_D2	0	0	0	0	0	0	0	0	0	0	0	0	0	0	0	0	0	0	0	0	0	0	0	0	0	0	0	0	0	0	0	0	0	0	0	0	0	0	0	0	0	0	0	0	0	0	0	0	0
T1337B_22102007_D1_D2	0	0	0	0	0	0	0	0	0	0	0	0	0	0	0	0	0	0	0	0	0	0	0	0	0	0	0	0	0	0	0	0	0	0	0	0	0	0	30147.89173	0	0	0	0	670.7522872	0	0	0	0	0
T1338A_04022008_D1_D2	0	0	0	0	0	0	0	0	0	0	0	0	0	0	0	0	0	0	0	0	0	0	0	0	0	0	0	0	0	0	0	0	0	0	0	0	0	0	0	0	0	0	0	0	0	0	0	0	0
T1338B_04022008_D1_D2	0	0	0	0	0	0	0	0	0	0	0	0	0	0	0	0	0	0	0	0	0	0	0	0	0	0	0	0	0	0	0	0	0	0	0	0	0	0	0	0	0	0	0	0	0	0	0	0	0
T1345A_08012008_D1_D2	0	0	0	0	0	0	0	0	0	0	0	0	0	0	0	0	0	0	0	0	0	0	0	0	0	0	0	0	0	0	0	0	0	0	0	0	0	0	0	0	51036.41816	0	0	0	0	0	0	0	0
T1345B_08012008_D1_D2	0	0	0	0	0	0	0	0	0	0	0	0	0	0	0	0	0	0	0	0	0	0	0	0	0	19673.55552	273.7507725	0	0	0	0	0	0	0	0	0	1322.186351	0	0	0	34266.78569	11582.48862	0	3223.034674	0	0	0	0	0
T1349A_30042007_D1_D2	0	0	0	0	0	0	0	0	0	0	0	0	0	0	0	0	0	0	0	0	0	0	0	0	0	0	0	0	0	0	0	0	0	0	0	0	0	0	0	0	0	0	0	0	0	0	0	0	0
T1349B_30042007_D1_D2	0	0	0	0	0	0	0	0	0	0	0	0	0	0	0	0	0	0	0	0	0	0	0	0	0	26540.57773	0	0	0	0	0	0	0	0	0	2650.402929	0	0	0	0	0	0	0	15322.76879	0	0	0	0	0
T1351A_08022008_D1_D2	0	938.2150792	0	0	0	0	0	0	0	0	0	0	0	0	0	0	0	0	0	0	0	0	0	0	0	3465.644143	0	0	0	0	0	0	0	0	0	0	0	0	0	0	4918.749217	0	0	0	0	0	0	0	0
T1351B_08022008_D1_D2	0	0	0	0	0	0	0	0	0	0	0	0	0	0	0	25333.54766	0	0	0	0	0	0	0	0	0	0	0	0	0	0	0	0	0	0	0	0	0	0	1587.052685	0	4958.478777	0	0	0	0	0	0	0	0
T1374A_27102008_D1_D2	0	0	0	0	0	0	0	0	0	0	0	0	0	0	0	0	0	0	0	0	0	0	0	0	0	0	0	0	0	0	0	0	0	0	0	306.6451064	0	0	0	0	0	25607.39926	0	2195.84491	0	0	0	0	0
T1374B_27102008_D1_D2	0	0	0	0	0	0	0	0	0	0	0	0	0	0	0	0	0	0	0	0	0	0	0	0	0	0	30.42128178	0	0	0	0	0	0	89.55904125	0	0	0	0	0	0	23312.45412	0	0	3138.838952	0	0	0	0	0
T1394A_15102007_D1_D2	0	0	0	0	0	0	0	0	0	0	0	0	0	0	0	0	0	0	0	0	0	0	0	0	0	0	0	0	0	0	0	0	0	0	0	0	0	0	0	0	0	0	0	0	0	0	0	0	0
T1394B_15102007_D1_D2	0	0	0	0	0	0	0	0	0	0	0	0	0	0	0	0	0	0	0	0	0	0	0	0	0	0	0	0	0	0	0	0	0	0	0	0	0	0	0	0	0	0	0	0	0	0	0	0	0
T1398A_04022008_D1_D2	0	0	0	0	0	0	0	0	0	0	0	0	0	0	0	0	0	0	0	0	0	0	0	0	0	0	0	0	0	0	0	0	0	0	0	0	0	0	0	0	560.7124492	0	0	10471.10034	0	0	0	0	0
T1398B_04022008_D1_D2	0	0	0	0	0	0	0	0	0	0	0	0	0	0	0	0	0	0	0	0	0	0	0	0	0	0	0	0	0	0	0	0	0	0	0	0	0	0	0	0	0	0	0	0	0	0	0	0	0
T1409A_16012008_D1_D2	0	0	0	0	0	0	0	0	0	0	0	0	0	0	0	0	0	0	0	0	0	0	0	0	0	0	0	0	0	0	0	0	0	0	0	672.2000559	0	0	0	0	0	0	0	17825.54033	0	0	0	0	0
T1409B_16012008_D1_D2	0	0	0	0	0	0	0	0	0	0	0	0	0	0	0	0	0	0	0	0	0	0	0	0	0	0	0	0	0	0	0	0	0	0	0	0	0	0	0	0	0	0	0	0	0	0	0	0	0
T1412A_4012008_D1_D2	0	0	0	0	0	0	0	0	0	0	0	0	0	0	0	0	0	0	0	0	0	0	0	0	0	0	0	0	0	0	0	0	0	0	0	0	0	0	0	0	33688.72517	0	0	0	0	0	0	0	0
T1412B_4012008_D1_D2	0	0	0	0	0	0	0	0	0	0	0	0	0	0	0	0	0	0	0	0	0	0	0	0	0	0	0	0	0	0	0	0	0	0	0	0	0	0	0	0	20473.23658	0	0	0	0	0	0	0	0
T1420A_11092007_D1_D2	0	0	0	0	0	0	0	0	0	0	0	0	0	0	0	0	0	0	0	0	0	0	0	0	0	0	0	109.1690703	0	0	0	0	0	0	0	0	936.3241419	2120.785533	0	0	3616.421331	2844.661602	0	0	0	0	0	0	0
T1420B_11092007_D1_D2	0	0	0	0	0	0	0	0	0	0	0	0	0	0	0	0	0	0	0	0	0	0	0	0	0	0	0	0	0	0	0	0	0	0	0	0	0	0	0	0	847.042023	0	0	0	0	0	0	854.0125731	0
T1444A_21112007_D1_D2	0	0	0	0	0	0	0	182.2357045	0	0	0	0	0	0	0	0	0	0	0	0	0	0	0	0	0	0	0	0	0	0	0	0	0	0	0	0	0	0	0	0	0	0	0	0	0	0	0	0	0
T1444B_21112007_D1_D2	0	0	0	0	0	0	0	0	0	0	0	0	0	0	0	0	0	0	0	0	0	0	0	0	0	0	0	0	0	0	0	0	0	0	0	0	0	0	0	0	0	0	0	16200.77019	0	0	0	0	0
T1468A_04122007_D1_D2	0	0	0	0	0	0	0	0	0	0	0	0	0	0	0	0	0	0	0	0	0	0	0	0	0	412.7516249	0	0	0	0	0	0	0	0	0	0	310.4651405	0	0	0	3920.221275	0	0	8448.299881	0	0	0	0	0
T1468B_04122007_D1_D2	0	0	0	0	0	0	0	0	0	0	0	0	0	0	0	0	0	0	0	0	0	0	0	0	0	0	0	0	0	0	0	0	0	0	0	322.7247768	793.8257247	0	0	0	22575.65973	0	0	15015.58862	0	0	0	0	0
T1469A_12122007_D1_D2	0	0	0	0	0	0	0	0	0	0	0	0	0	0	0	0	0	0	0	0	0	0	0	0	0	0	0	0	0	0	0	0	0	0	0	0	0	0	0	0	0	0	0	0	0	0	0	0	0
T1469B_12122007_D1_D2	0	0	0	0	0	0	0	0	0	0	0	0	0	0	0	0	0	0	0	0	0	0	0	0	0	0	0	0	0	0	0	0	0	0	0	0	0	0	0	0	0	0	0	0	0	0	0	0	0
T1472A_22062008_D1_D2	0	0	0	0	0	0	0	0	0	0	0	0	0	0	0	0	0	0	0	0	0	0	0	0	0	0	0	0	0	0	0	0	0	0	0	0	0	0	0	0	0	0	0	0	0	0	0	0	0
T1472B_22062008_D1_D2	0	0	0	0	0	0	0	0	0	0	0	0	0	0	0	0	0	0	0	0	0	0	0	0	0	0	0	0	0	0	0	0	0	0	0	0	0	0	0	0	1217.708986	0	0	0	0	0	0	0	0
T1488A_25102007_D1_D2	0	0	0	0	0	0	0	0	0	0	0	0	0	0	0	0	0	0	0	0	0	0	0	0	0	0	0	0	0	0	0	0	0	0	0	0	0	0	0	0	11036.38061	0	0	0	0	0	0	0	0
T1488B_25102007_D1_D2	0	0	0	0	0	0	0	0	0	0	0	0	0	0	0	0	0	0	0	0	0	0	0	0	0	0	0	0	0	0	0	0	0	0	0	0	0	0	0	0	0	0	0	22722.49318	0	0	0	0	0
T1500A_21012008_D1_D2	0	0	0	0	0	0	0	0	0	0	0	0	0	0	0	0	0	0	0	0	0	0	376.9657514	0	0	0	0	0	0	0	0	0	0	0	0	6513.7857	0	0	0	0	0	0	0	2895.917421	0	0	0	0	0
T1500B_21012008_D1_D2	0	0	0	0	0	0	0	0	0	0	0	0	0	0	0	0	0	0	0	0	0	0	0	0	0	0	194.6867314	0	0	0	0	0	0	0	0	18663.13097	0	1619.273774	0	0	0	0	0	1728.49093	0	0	0	0	0
T1525A_20042008_D1_D2	0	0	0	0	0	0	0	0	0	0	0	0	0	0	0	0	0	0	0	0	0	0	0	0	0	0	0	0	0	0	0	0	0	0	0	0	0	0	0	0	0	0	0	3976.482743	0	0	0	0	0
T1525B_20042008_D1_D2	0	0	0	0	0	0	0	0	0	0	0	0	0	0	0	0	0	0	0	0	0	0	0	0	0	0	0	0	0	0	0	0	0	0	0	0	0	0	0	0	0	0	0	0	0	0	0	0	0
T1529A_08052008_D1_D2	0	0	0	0	0	0	0	0	0	0	0	0	0	0	0	0	0	0	0	0	0	0	0	0	0	0	0	0	0	0	0	0	0	0	0	0	549.3881967	0	0	0	10193.94319	0	0	0	0	0	0	0	0
T1529B_08052008_D1_D2	0	0	0	0	0	0	0	0	0	0	0	0	0	0	0	0	0	0	0	0	0	0	0	0	0	0	0	97.23772897	0	0	0	0	0	0	0	0	2094.24432	0	0	0	0	0	0	0	0	0	0	0	0
T1553A_30052008_D1_D2	0	0	0	0	0	0	0	0	0	0	0	0	0	0	0	0	0	0	0	0	0	0	0	0	0	0	0	0	0	0	0	0	0	0	0	0	0	0	0	0	800.6152086	0	0	0	0	0	0	119.0146012	0
T1553B_30052008_D1_D2	0	0	0	0	0	0	0	0	0	0	0	0	0	0	0	0	0	0	0	0	0	0	0	0	0	0	0	0	0	0	0	0	0	1110.830746	0	0	0	0	0	0	1193.592572	0	0	0	0	0	0	0	0
T1556A_17122007_D1_D2	0	0	0	0	0	0	0	0	0	0	0	0	0	0	0	0	0	0	0	0	0	0	0	0	0	22092.2444	178.7901552	0	0	0	0	0	0	0	0	0	0	0	0	0	1978.333338	0	0	4251.116289	0	0	0	0	0
T1556B_17122007_D1_D2	0	0	0	0	0	0	0	0	0	0	0	0	0	0	0	0	0	0	0	0	0	0	348.4223578	0	0	6350.082395	0	0	0	0	0	0	0	0	0	0	0	0	0	0	2479.919352	0	0	15191.53949	0	0	0	0	0
T1560A_21012008_D1_D2	0	0	0	0	0	0	0	0	0	2789.787905	0	0	0	0	0	0	0	0	0	0	0	0	0	0	0	811.6857666	0	0	0	0	0	0	0	0	14953.50051	2611.700614	0	0	0	0	290.4781985	6058.015614	0	8250.776551	7077.28948	0	0	0	0
T1560B_21012008_D1_D2	0	0	0	0	0	0	0	0	0	3111.212578	0	0	0	0	0	0	0	0	0	0	0	0	0	0	0	5179.636875	0	0	0	0	0	0	0	0	0	2739.922798	0	0	0	0	0	0	0	23187.15381	0	0	0	0	0
T1607A_15012009_D1_D2	0	0	0	0	0	0	0	0	0	0	0	0	0	0	0	0	0	0	0	0	0	0	0	0	0	0	0	105.6193798	0	0	0	0	0	0	0	0	769.9972041	0	0	0	0	0	0	0	0	0	0	0	0
T1607B_15012009_D1_D2	0	0	0	0	0	0	0	0	0	0	0	0	0	0	0	0	0	0	0	0	0	0	0	0	0	0	0	0	0	0	0	0	0	0	0	27116.25933	0	0	0	0	0	0	0	0	0	0	0	0	0
T1615A_13112008_D1_D2	0	0	0	0	0	0	0	0	0	0	0	0	0	0	0	0	0	0	0	0	0	0	0	0	0	0	0	0	0	0	0	0	0	0	0	0	0	0	0	0	8123.024844	0	0	0	0	0	0	0	0
T1615B_13112008_D1_D2	0	0	0	0	0	0	0	0	0	0	0	0	0	0	0	0	0	0	0	0	0	0	0	0	0	0	25.7546339	0	0	0	0	0	0	0	0	53329.59425	0	0	0	0	4009.203745	0	0	0	0	0	0	0	0
T1623A_14042008_D1_D2	0	0	0	0	0	0	0	0	0	0	0	0	0	0	0	0	0	0	0	0	0	0	12630.42673	0	0	0	0	0	0	0	0	0	0	0	0	0	0	0	0	0	0	0	0	15279.56871	0	536.7207693	1416.942831	0	0
T1623B_14042008_D1_D2	0	0	0	0	0	0	0	0	0	0	0	0	0	0	0	0	0	0	0	0	0	0	0	0	0	0	0	0	0	0	0	0	0	0	0	0	0	0	0	0	0	0	0	0	0	16146.36808	32558.43588	0	0
T1644A_11082009_D1_D2	0	0	0	0	0	0	0	0	0	0	0	0	0	0	0	0	0	0	0	0	0	0	0	0	0	0	19.7720017	0	0	0	0	0	0	0	9992.370771	0	686.7906887	0	0	0	2543.918716	3926.433102	0	13005.86299	4387.066375	0	0	0	0
T1644B_11082009_D1_D2	0	0	0	0	0	0	0	0	0	0	0	0	0	0	0	0	0	0	0	0	0	0	0	0	0	0	0	0	0	0	0	0	0	0	13212.63415	0	3291.231409	0	0	0	1844.270653	4697.167767	0	8774.764011	5908.506821	0	0	0	0
T1648A_16062009_D1_D2	0	0	0	0	0	0	0	0	0	0	0	0	0	0	0	0	0	0	0	0	0	0	0	0	0	0	0	0	0	0	0	0	0	28.60775808	2978.383508	0	0	0	0	0	30851.49089	17564.58288	0	25481.52013	1546.965017	0	0	0	0
T1648B_16062009_D1_D2	0	0	0	0	0	0	0	0	0	0	0	0	0	0	0	0	0	0	0	0	0	0	0	0	0	731.7495935	0	0	0	0	0	0	0	0	0	0	1152.546708	0	0	0	2702.401496	17358.30509	0	1166.771326	0	0	0	0	0
T1658A_20052010_D1_D2	0	0	0	0	0	0	0	0	0	0	0	0	0	0	0	0	0	0	0	0	0	0	0	0	0	0	17.39816289	0	0	0	0	0	0	0	0	0	397.1338844	0	0	0	3099.453583	0	0	0	0	0	0	0	0
T1659A_17072009_D1_D2	0	0	0	0	0	0	0	0	0	0	0	0	0	0	0	0	0	0	0	0	0	0	0	0	0	0	0	0	0	0	0	0	0	0	0	0	0	0	0	0	0	0	0	0	0	0	0	0	0
T1659B_17072009_D1_D2	0	0	0	0	0	0	0	0	0	0	0	0	0	0	0	0	0	0	0	0	0	0	0	0	0	0	0	0	0	0	0	0	0	0	0	0	0	0	0	0	0	0	0	0	0	0	0	0	0
T1662A_1022010_D1_D2	0	0	0	0	0	0	0	0	0	0	0	0	0	0	0	0	0	0	0	0	0	0	0	0	0	0	0	0	0	0	0	0	0	82.60876868	0	560.2604835	266.6970957	0	0	0	27885.98422	0	0	0	0	0	0	0	0
T1662B_1022010_D1_D2	0	0	0	0	0	0	0	0	0	0	0	0	0	0	13.26353624	0	0	0	0	0	0	0	0	0	0	0	0	0	0	0	0	39.25355756	0	0	0	531.2021488	0	0	0	0	2057.655858	0	0	8433.377609	0	0	0	0	0
T1664A_26032009_D1_D2	0	0	0	0	0	0	0	0	0	0	0	0	0	0	0	0	0	0	0	0	0	0	0	0	0	0	0	0	0	0	0	0	0	0	0	0	0	0	0	0	0	0	0	0	0	0	0	0	0
T1664B_26032009_D1_D2	0	0	0	0	0	0	0	0	0	0	0	0	0	0	0	0	0	0	0	0	0	0	0	384.2957909	654.0224995	0	0	0	0	0	0	0	0	0	0	10948.34492	0	0	0	0	0	0	0	0	0	0	0	0	0
T1669A_26092010_D1_D2	0	0	0	0	0	0	0	0	0	0	0	0	0	0	0	0	0	0	0	0	0	0	0	0	0	27970.13665	0	0	0	0	0	0	0	0	0	0	0	0	0	0	263.3493475	0	0	0	0	0	0	0	0
T1669B_26092010_D1_D2	0	0	0	0	0	0	0	0	0	0	0	0	0	0	0	0	0	0	0	0	0	0	0	0	0	0	0	0	0	0	0	0	0	0	0	0	0	0	0	0	999.3241586	0	0	0	0	0	0	0	0
T1023A_30102006_D1_D2	0	0	0	0	0	0	0	0	0	0	0	0	0	0	0	0	0	0	0	0	0	0	17919.48394	0	0	0	0	0	0	0	0	0	0	0	0	0	11951.32214	0	0	0	690.3944424	0	0	25763.91597	0	0	0	0	0
T1023B_30102006_D1_D2	0	0	0	0	0	0	0	0	0	0	0	0	0	0	0	0	0	0	0	0	0	0	20097.18108	0	0	0	0	0	0	0	0	0	0	0	0	0	0	0	0	0	0	0	0	28818.95077	0	0	0	0	0
T1028A_3102006_D1_D2	0	0	0	0	0	0	0	0	0	0	0	0	0	0	0	0	0	0	0	0	0	0	0	0	0	0	0	0	0	0	0	0	0	0	18645.02752	0	0	0	0	0	0	7617.055482	0	2982.38764	8630.866579	0	0	0	0
T1028B_3102006_D1_D2	0	0	0	0	0	0	0	0	0	0	0	0	0	0	0	0	0	0	0	0	0	0	0	0	0	0	0	0	0	0	0	0	0	0	0	0	0	0	0	0	1700.567231	0	0	2987.197942	0	0	0	0	0
T1051A_15052006_D1_D2	0	0	0	0	0	0	0	0	0	0	0	0	0	0	0	0	0	0	0	0	0	0	0	0	0	0	0	0	0	0	0	0	0	0	0	0	0	2285.3208	0	0	0	0	0	25633.14287	0	0	0	0	0
T1051B_15052006_D1_D2	0	0	0	0	0	0	0	0	0	0	22.11753912	0	0	0	0	0	0	0	0	0	0	0	0	0	0	0	0	0	0	0	0	0	0	0	0	0	0	4722.193975	0	0	0	0	0	13181.08349	0	0	0	0	0
T1056A_07032007_D1_D2	0	0	0	0	0	0	0	0	0	0	0	0	0	0	0	0	0	0	0	0	0	0	0	0	0	0	0	3098.998657	0	0	0	0	0	0	0	0	0	0	0	0	0	0	0	0	0	0	0	0	0
T1056B_07032007_D1_D2	0	0	0	0	0	0	0	0	0	0	0	0	0	0	0	0	0	0	0	0	0	0	0	0	0	0	0	0	0	0	0	0	0	0	0	0	0	0	0	0	0	0	0	0	0	0	0	0	0
T1066A_2032007_D1_D2	0	0	0	0	0	0	0	0	0	0	0	0	0	0	0	0	0	0	0	0	0	0	0	0	0	0	0	0	0	0	0	0	0	0	0	0	292.2864578	0	0	0	25960.59288	0	0	0	0	0	0	0	0
T1066B_2032007_D1_D2	0	0	0	0	0	0	0	0	0	0	0	0	0	0	0	0	0	0	0	0	0	0	0	0	0	0	0	0	0	0	0	0	0	0	0	0	628.1304454	0	0	0	0	0	0	0	0	0	0	0	0
T1121A_21092006_D1_D2	0	0	0	0	0	0	0	0	0	0	0	0	0	0	0	0	0	0	0	0	0	0	0	0	0	0	0	0	0	0	0	0	0	0	0	0	0	0	0	0	0	0	0	0	0	0	0	0	0
T1121B_21092006_D1_D2	0	0	0	0	0	0	0	0	0	0	0	0	0	0	0	0	0	0	0	0	0	0	0	0	0	0	0	0	0	0	0	0	0	0	0	0	0	0	0	0	0	0	0	0	0	0	0	0	0
T1135A_9052007_D1_D2	0	0	0	0	0	0	0	0	0	0	0	0	0	0	0	0	0	0	0	0	0	0	0	0	0	0	0	0	0	0	0	0	0	0	0	0	0	0	0	0	398.0415626	0	0	0	0	0	0	0	0
T1135B_9052007_D1_D2	0	0	0	0	0	0	0	0	0	0	0	0	0	0	0	0	0	0	0	0	0	0	14714.03067	0	0	7933.770291	0	0	0	0	0	0	0	0	0	0	0	0	0	0	0	0	0	20970.35335	0	0	0	0	0
T1166A_29062007_D1_D2	0	0	0	0	0	0	0	0	0	0	0	0	0	0	0	0	0	0	0	0	0	0	0	0	0	770.0479291	0	0	0	0	0	0	0	0	0	0	0	0	0	0	0	0	0	22763.95047	0	0	0	0	0
T1166B_29062007_D1_D2	0	0	0	0	0	0	0	0	0	0	0	0	0	0	405.9303785	0	0	0	0	0	0	0	0	0	0	0	0	0	0	0	0	0	0	0	0	0	0	0	0	0	0	0	0	27159.9624	0	0	0	0	0
T1183A_11032008_D1_D2	0	0	0	0	0	0	0	0	0	0	0	0	0	0	0	0	0	0	0	0	0	0	0	0	0	0	0	0	0	0	0	0	0	0	0	0	0	0	0	0	4714.087572	0	0	0	0	0	0	0	0
T1183B_11032008_D1_D2	0	0	0	0	0	0	0	0	0	0	0	0	0	0	0	0	0	0	0	0	0	0	0	0	0	0	0	0	0	0	0	0	0	0	0	0	0	0	0	0	4540.449006	0	0	0	0	0	0	0	0
T1215A_31052007_D1_D2	0	0	0	0	0	0	0	0	0	0	0	0	0	0	0	0	0	0	0	0	0	0	0	0	0	6277.532235	0	0	0	0	0	0	0	0	0	0	0	0	0	0	0	0	0	15179.78647	0	0	0	0	0
T1215B_31052007_D1_D2	0	0	0	0	0	0	0	0	0	0	0	0	0	0	0	0	0	0	0	0	0	0	0	0	0	0	0	0	0	0	0	0	0	0	0	0	0	0	0	0	1214.032529	0	0	13312.97919	0	0	0	0	0
T1230A_14032007_D1_D2	0	0	0	0	0	0	0	0	0	0	0	0	0	0	0	2132.852664	0	0	0	0	0	0	0	0	0	0	0	0	0	0	0	0	0	0	0	0	0	0	0	0	3368.476333	0	0	16774.48989	0	0	0	0	0
T1230B_14032007_D1_D2	0	0	0	0	0	0	0	0	0	0	0	0	0	0	0	483.951002	0	0	0	0	0	0	0	0	0	0	0	0	0	0	0	0	0	0	0	0	0	0	0	0	940.8389545	141.4683455	0	27795.93832	0	0	0	0	0
T1247A_6082007_D1_D2	0	0	0	0	0	0	0	0	0	0	0	0	0	0	0	0	0	0	0	0	0	0	5692.351548	0	0	0	0	0	0	0	0	0	0	0	0	0	0	0	0	0	0	0	0	7846.736049	0	0	0	0	0
T1247B_6082007_D1_D2	0	0	0	0	0	0	0	0	0	0	0	0	0	0	0	0	0	0	0	0	0	0	0	0	0	0	0	0	0	0	0	0	0	0	0	0	0	0	0	0	0	0	0	45479.19265	0	0	0	0	0
T1261A_7082007_D1_D2	0	0	0	0	0	0	0	0	0	0	0	0	0	0	0	0	0	0	0	0	0	0	0	0	0	0	231.6578208	0	0	0	0	0	0	0	0	15044.42403	0	0	0	0	1790.526525	0	0	6596.27539	0	84.31702668	0	0	0
T1261B_7082007_D1_D2	0	0	0	0	0	0	0	0	0	0	0	0	0	0	0	0	0	0	0	0	0	0	0	0	0	0	0	142.2580636	0	0	0	0	0	0	0	0	0	0	0	0	0	0	0	0	0	0	0	0	0
T1284A_28062007_D1_D2	0	0	0	0	0	0	0	0	0	0	0	0	0	0	0	0	0	0	0	0	0	0	0	0	0	0	0	0	0	0	0	0	0	0	0	0	0	0	0	0	0	0	0	0	0	0	0	0	0
T1284B_28062007_D1_D2	0	0	0	0	0	0	0	0	0	0	0	0	0	0	0	0	0	0	0	0	0	0	0	0	0	0	0	0	0	0	0	0	0	0	0	0	0	0	0	0	0	0	0	0	0	0	0	0	0
T1291A_16032008_D1_D2	0	0	0	0	0	0	0	0	0	0	0	0	0	0	14.19837537	4172.160169	0	0	0	0	0	0	2565.279505	0	0	0	0	0	0	0	0	0	0	0	0	0	1322.702052	0	0	0	0	0	0	20142.92375	0	0	0	0	0
T1291B_16032008_D1_D2	0	0	0	0	0	0	0	0	0	0	0	0	0	0	33.4843019	6946.717862	0	0	0	0	0	0	2001.070502	0	0	0	0	39.53212736	0	0	0	0	0	0	0	0	135.6240742	0	0	0	0	0	0	17223.81398	0	0	0	6814.378498	0
T1366A_10122007_D1_D2	0	0	0	0	0	0	0	0	0	0	0	0	0	0	0	0	0	0	0	0	0	0	0	0	0	0	0	0	0	0	0	0	0	0	0	0	0	0	0	0	0	0	0	0	0	0	0	0	0
T1366B_10122007_D1_D2	0	0	0	0	0	0	0	0	0	0	0	0	0	0	0	0	0	0	0	0	0	0	0	0	0	19033.27224	944.5350455	0	0	0	0	0	0	0	0	5598.736302	0	0	0	0	0	0	0	6231.918221	0	0	0	0	0
T1389A_23072007_D1_D2	0	0	0	0	0	0	0	0	0	0	0	0	0	0	0	0	0	0	0	0	0	0	0	0	0	0	0	0	0	0	0	0	0	0	0	0	0	0	0	0	6839.140701	0	0	0	0	0	0	0	0
T1389B_23072007_D1_D2	0	0	0	0	0	0	0	0	0	0	0	0	0	0	0	0	0	0	0	0	0	0	0	0	0	0	0	0	0	0	0	0	0	0	0	0	0	0	0	0	0	0	0	0	0	0	0	0	0
T1393A_3102007_D1_D2	0	0	0	0	0	0	0	0	0	0	0	0	0	0	0	0	0	0	0	0	0	0	0	0	0	0	0	0	0	0	0	0	0	0	0	0	0	0	0	0	0	0	0	29605.19576	0	0	0	0	0
T1393B_3102007_D1_D2	0	0	0	0	0	0	0	0	0	0	0	0	0	0	0	0	0	0	0	0	0	0	0	0	0	0	0	0	0	0	0	0	0	0	0	0	704.1230132	0	0	0	0	0	0	0	0	0	0	0	0
T1416A_20112007_D1_D2	0	0	0	0	0	0	0	0	0	0	0	0	0	0	0	0	45502.87863	0	0	0	0	0	0	0	0	0	0	0	0	0	0	0	0	0	0	0	0	0	0	0	0	0	0	1169.222404	0	0	0	0	0
T1416B_20112007_D1_D2	0	0	0	0	0	0	0	0	0	0	0	0	0	0	0	0	26130.55682	0	0	0	0	0	0	0	0	0	0	0	0	0	0	0	0	0	0	3153.614975	0	0	0	0	0	0	0	0	0	0	0	0	0
T1447A_4082008_D1_D2	0	0	0	0	0	0	0	0	0	0	0	0	0	0	0	0	0	0	0	0	0	0	2340.115152	0	0	0	0	0	0	0	0	0	0	0	0	1542.37476	0	0	0	0	1520.175869	727.9497282	0	7403.496449	0	0	0	0	0
T1447B_4082008_D1_D2	0	0	0	0	0	0	0	0	0	0	0	0	0	0	0	0	0	0	0	0	0	0	0	0	0	0	0	0	0	0	0	0	0	0	0	0	0	0	0	0	5224.33893	0	0	0	0	0	0	0	0
T1459A_14112007_D1_D2	0	0	0	0	0	0	0	0	0	0	0	0	0	0	0	0	0	0	0	0	0	0	0	0	0	0	48.15725326	0	0	0	0	0	0	0	0	0	0	0	0	0	817.0603831	0	0	0	0	0	0	0	0
T1459B_14112007_D1_D2	0	0	0	0	0	0	0	0	0	0	0	0	0	0	0	0	0	0	0	0	0	0	0	0	0	0	0	0	0	0	0	0	0	0	0	0	0	0	0	0	4673.599544	0	0	8616.453372	0	0	0	0	0
T1512A_14042008_D1_D2	0	0	0	0	0	0	0	0	0	0	0	0	0	0	0	0	0	0	0	0	0	0	0	0	0	0	0	0	0	0	0	0	0	0	0	0	11071.80734	0	0	0	0	0	0	5644.862937	0	0	383.7614329	0	0
T1512B_14042008_D1_D2	0	0	0	0	0	0	0	0	0	0	0	0	0	0	0	0	0	0	0	0	0	0	0	0	0	0	0	0	0	0	0	0	0	0	0	0	0	0	0	0	1250.395351	0	0	0	0	0	0	0	0
T1567A_26112007_D1_D2	0	0	0	0	0	0	0	0	0	0	0	0	0	0	0	0	0	0	0	0	0	0	0	0	0	0	0	0	0	0	0	0	0	0	36237.66989	0	0	0	0	0	0	18627.27164	0	0	17470.37899	0	0	0	0
T1567B_26112007_D1_D2	0	0	0	0	0	0	0	0	0	0	0	0	0	0	0	0	0	0	0	0	0	0	0	0	0	0	0	0	0	0	0	0	0	0	42280.30301	0	0	0	0	0	0	18348.98292	0	0	19677.79649	0	0	0	0
T1593A_13052008_D1_D2	0	0	0	0	0	0	0	0	0	0	0	0	0	0	0	0	0	0	0	0	0	0	0	0	0	0	0	0	0	0	0	0	172.6039559	0	0	0	1714.735522	0	0	0	0	0	0	0	0	0	0	0	0
T1593B_13052008_D1_D2	0	0	0	0	0	0	0	0	0	0	0	0	0	0	0	0	0	0	0	0	0	0	0	0	0	0	0	0	0	0	0	0	0	0	0	0	0	0	0	0	12297.10503	0	0	0	0	0	0	0	0
T1594A_4072008_D1_D2	0	0	0	0	0	0	0	0	0	0	0	0	0	0	0	0	0	0	0	0	0	0	0	0	0	0	0	0	0	0	0	0	0	0	0	0	0	0	0	0	0	0	0	8962.808382	0	0	0	2672.768466	0
T1594B_4072008_D1_D2	0	0	0	0	0	0	0	0	0	0	0	0	0	0	0	0	0	0	0	0	0	0	0	0	0	0	0	0	0	0	0	0	0	0	0	0	0	0	0	0	0	0	0	27577.68706	0	0	0	0	0
T1602A_28032008_D1_D2	0	0	0	0	0	0	0	0	0	0	0	0	0	0	0	0	0	0	0	0	0	0	0	0	0	0	0	305.8589126	0	0	0	0	0	0	0	2924.942145	1192.408515	0	0	0	2400.905988	0	0	0	0	0	0	0	0
T1602B_28032008_D1_D2	0	0	0	0	0	0	0	0	0	0	0	0	0	0	0	0	0	0	0	0	0	0	0	0	0	0	0	597.6401257	0	0	0	0	0	0	0	0	2392.065894	0	0	0	38269.35768	0	0	0	0	0	0	0	0
T1636A_8072008_D1_D2	0	0	0	0	0	0	0	0	0	0	0	0	0	0	0	0	0	0	0	0	0	0	0	0	0	0	0	0	0	0	0	0	0	23.38341928	0	0	0	0	0	0	6637.045118	0	0	0	0	0	0	0	0
T1636B_8072008_D1_D2	0	0	0	0	0	0	0	0	0	0	0	0	0	0	0	0	0	0	0	0	0	0	0	0	0	0	0	0	0	0	0	0	0	0	0	0	0	0	0	0	0	0	0	4910.037642	0	0	0	0	0
T1653A_14052009_D1_D2	0	0	0	0	126.5158906	0	0	0	0	0	0	0	0	0	0	0	0	2996.732015	0	0	0	0	0	0	0	0	0	987.7666379	0	0	0	0	0	1705.343652	0	3039.769871	281.4015283	0	0	0	2553.857252	576.6605525	0	729.8702442	0	0	0	0	0
T1653B_14052009_D1_D2	0	0	0	0	0	0	0	0	0	0	0	0	0	0	0	0	0	0	0	0	0	0	0	0	0	0	0	0	0	0	0	0	0	0	0	197.7800039	0	0	0	0	9518.867665	0	0	0	0	0	0	0	0
T1657A_30092010_D1_D2	0	0	0	0	694.1088289	0	0	0	0	0	0	0	0	0	0	0	0	0	0	0	0	0	0	0	0	0	0	370.1018339	0	0	0	0	0	0	38810.02932	1470.484796	2251.401031	0	0	0	0	15485.98578	0	0	17747.82781	0	0	0	0
T1657B_30092010_D1_D2	0	0	0	0	0	0	0	0	0	0	0	0	0	0	0	0	0	0	0	0	0	0	0	0	0	0	0	0	0	0	0	0	0	9.273373374	20122.23075	22478.45149	0	0	0	0	3358.047977	8877.389135	0	0	8610.524552	0	0	0	0
T1671A_15122010_D1_D2	0	0	0	0	0	0	0	0	0	0	0	0	0	0	0	0	0	0	0	0	0	0	0	0	0	0	0	0	0	0	0	0	0	0	0	0	0	0	0	0	0	0	0	3716.980724	0	0	0	0	0
T1671B_15122010_D1_D2	0	0	0	0	0	0	0	0	0	0	0	0	0	0	0	0	0	0	0	0	0	0	0	0	0	0	0	0	0	0	0	0	0	0	0	0	0	0	0	0	0	0	0	0	0	0	0	0	0
Prevalence	0	1	0	0	3	0	0	1	0	3	1	0	0	0	5	5	2	1	0	0	0	1	15	1	1	24	13	14	0	0	0	1	3	11	14	32	40	5	2	0	74	26	0	79	14	4	4	6	1
Abundance/gene	0	938.2150792	0	0	916.0112508	0	0	182.2357045	0	21538.7827	22.11753912	0	0	0	960.7408294	39069.22936	71633.43545	2996.732015	0	0	0	1797.148006	112168.3851	384.2957909	654.0224995	232887.6898	2180.592753	6691.708677	0	0	0	39.25355756	3596.362346	31191.3628	239557.6294	515475.3237	74922.33658	16416.04949	31734.94441	0	602421.7445	186452.8029	0	927680.4747	110078.7846	24459.92929	52358.48818	249976.5752	465.8191861
[truncated: 376 more columns]
